# Supplementary material for: The Rhinella arenarum transcriptome: de novo assembly, annotation and gene prediction
Source: Sci Rep. 2020 Jan 23;10:1053. doi: 10.1038/s41598-020-57961-4 (PMC6978513; doi:10.1038/s41598-020-57961-4)
Supplement: Supplementary file 2 — Dataset 1. [file 41598_2020_57961_MOESM2_ESM.zip]

Archive with 1 entries (1 files):
- cdhit_trinity_uniref_2018_07_lncRNAseqs.fasta.lncRNA.fa
