# Supplementary material for: The Rhinella arenarum transcriptome: de novo assembly, annotation and gene prediction
Source: Sci Rep. 2020 Jan 23;10:1053. doi: 10.1038/s41598-020-57961-4 (PMC6978513; doi:10.1038/s41598-020-57961-4)
Supplement: Supplementary file 2 — Dataset 1. [file 41598_2020_57961_MOESM2_ESM.zip › cdhit_trinity_uniref_2018_07_lncRNAseqs.fasta.lncRNA.fa]

>DN86883_c0_g1_i1|41|0.0167738
GGTGGTTCTATGGATCAAACAGAAAGCTTTAAAGTGATTTAAGTTTGGTTCGGTAGAACT
GCTAAGGACCCAGGTGAGGAAAAATGAATGGGACGTATGTGCTGGGTCATGGCATATATC
TCACAAGCTATGACTTGCCTTTCTCGTAATCTTTCCTTCCTTTCCTATTTATAATGCTGG
AGAAATTTTCATTCCAAGAGCAATAAAAC
>DN86842_c0_g1_i1|73|0.0105557
CCCACGCTGCAGATTCTGTTGCAGAAAATCTTCTGCGACCGAAAATCAGTTCCACTCATT
TCAATACGGTTATTTTGGCTGGAAGCACACGGATTTCTGCAAACCCCACTCAGGTGAATA
GAAATGATTTTCACTCGCAGAATATTTTCTGCAACACAACCCGCCACATTTTGAGGCACC
CTAATGAGACACCTCCTCCAAAATAAAAAATCACAGCAAAATCAGATACAAAAGCACTGA
CAGACCTTGGCAGAGGAAAATTAAAGGGTAATTCCAATCTCAGACATTGGGGGCTTACAT
CGCTAAGAC
>DN86839_c0_g1_i1|59|0.00943221
CCAGCATAGGTGGGATGAGAAAGCTTATACTGGTGGAGAGATCTCAGAAACTACTGGGTT
GAGACAGCCCGGCGCTTGTGGAGAGATCTCAGGTACTGGAGGGATGAGACAGCTGGTACT
GGTGGAGAGATCTCAGATACTACTGGGTTGAGACAGCCTGGCACTGGTGGGTCGAGATAG
CCCAATATTGGTGTAGAGATCTCAGGTACTAGTGGGGTGAGACAGCATGG
>DN86815_c0_g1_i1|45|0.00682573
TAATGATGGAAATTTACACCAATCAGCCATAATATTAAAACCACTTGCCTGATGTTATGT
AGACTCCATTCCTGCTGCCATGCTGCTCTGACCCTTGAGACCCCTGAAGGTATCATGTCA
TATCTAACATCAAGATGTTAGCAGCAAACCCTTACACTCTGTAGACGGCAAGGTCTGGCC
TCTATAGATTGGAATTTGGACCTGTTTTTCCAGTAGAACCCCAAATTGCTTGACTGGGTT
AAGACCGTAAGAATTTAG
>DN86855_c0_g1_i1|60|0.0395907
TATGGGGTCAATAAAAATCCTTATTAGGCACAGAGTAGTAGTATGATCAGCAAGCGCTCA
TCTTCTCACTTTATTACTGGGAAAAAGAATACCATATGTGACAGATCAATTATGCTGTCT
GATGGGTAAAGGGGGTTGATAACGTGCATAGAAGACCATGTTTTCTTCCCCATGGGGGCA
TGTACAGTCACACAGGGAGAAACAAGCTTTATCTCTCTCTCTCCCTCTGTAGCCTGTCAC
ACTTCCTCCTTCTCTCTCAGCGGGCTGCCTTCTCCTGGCAAATCTCTG
>DN86892_c0_g1_i1|35|0.00942429
CTTTAACAGAGCACTATTTGCTAAAACATTAGAACTGATTTAAATGTTTATTTTATATAT
GAAATATTAAATAGTATTTTGGTATTTGACTAATGTATGGGAACCTGAAAGTTATACTGT
ACATAAGAAGTATGTCGTTATTTATTTTCCAAAAGTTTTAATATATTGCTTTTGTTGAAA
CTACTTTTTTAACACAAATATATTCCACA
>DN86885_c0_g1_i1|53|0.0921815
CGGGTTACAGACAGAGCTTCTGTCCCCTATACAGCAGGTCCCGGGTTCAAGACCCAGCAG
AAATGATCTGAAAGAAGAGACAGAATAAAAGTTAAATATACAGGGGTATCCCCAAGCACT
GTCAGAATGCTAGGACCCCTCCCACCCAGAGCATCTCCTTGTCAGGGATTCCATAGAGCA
AACTCCTAACAGTCAGCACAGCTTGGTTTTGAAATACTGATAAAGACATTTTGTCCTCAT
ATGTCCTCTGTTTCTTGTTCAATAAATAATTTTCCCCTCAAAAATTGAAACCTGTAATTC
CCCCCCCCCTGCATAATCATGTCCAATATGTGCCCATTGTGTACCGTATGACATTGCTAC
AGTGCCAAAAGAAAAATAAACCCTATTTTTATCTTTACACAAAAAAGATCGGAAGAGCGT
>DN86804_c0_g1_i1|72|0.0597949
TCCATAGCAGTGAATGGAGTAAGCCACACTTGCACGGCCTCCTCTCCATTCCCACCAGCA
CACCATGGGACCCCTTTCCTGAGACAGGTGAGGTTTCCACTGGTGAATCCTGTGGATTTG
CCTTAAATGTCTAGATTGGAAAAGCTGTTTAATCTGTTAAACCAGGGCCTGTTAAAAGTG
AATATCCTGAGTCAGGTCAAAACAATCCACAGCAATTTTATTAAAATGTGGCATTGCCTA
ATCCAGTCAGATTTATGAGATGTCAATCCAACAACCCAACTGCAAAGAGTCCACCAATTA
CAAGGAGGTCATGGACTCCATCTCCCAATCACTTTAGTCGGGAACAGTTTGCTGTCTACA
TCATTGAGATTCCCACGTCAGGGAAGAGGAACAGAGAAACATTATGGGAGGGAAAAGACC
ATAATAAGCTGATGATGTCTTAGAGAAGTAGCAAATTCCTGATAATACATTTGTACCGTC
CAGTCATAAAATACTATCAGGGAGCTCATGATTCAGTCAGTGTCATCTACATACAGAAGG
CACAATCAGCAACACAACCACGTGCTACCAACAAGAAGACG
>DN86852_c0_g1_i1|41|0.015016
TGAAGGCTGTCACTGGACCAATGTTTGCTTAGGTGAGATATCTTTTAACCTAGTGCAAAA
CTGATATGAGAAATTTAAAAAAAGGCTCTTGTAACAGTGATATGAATATAAACATCTTCA
ACTTTGTATGTCAAGAGGGTATACTGTGCTTTAGGATTAAAGAGGTTTTCCCATTATAGA
GATGTATTCCTTAGGCCTCATGCACACAGCCGTTGCCTGTATTGCGGCCCGTGGCT
>DN86858_c0_g1_i1|50|0.0103105
CAGCTGGAGAAGACTCGCCAGAGAAACCCATCAGATCGGCAAATCATTTCACAGGTATAA
ACTGCATCATGTTCATGAATTCACTGGAGCTTGATGGACGACTCTTCTCGTTTTGCACTT
GAACAACCAATAGTTGGCCATCTGCTTGTCTGGAGAACTTCATTAGTGCCTGTCTGATAA
TACAACACACTTGGGATTACAATGGTGCTGGATTAAAAACTGCTGAATATTTTCCATAAA
ATGGGGCTGTACCATTAAGGTTAGGGCTACACGGTGAGAGTTGTCGCAGCCAGGATCCCT
GAGTAGTGAGGATC
>DN86833_c0_g1_i1|72|0.029841
CAAATGCAACCTGTGGAGCTGTTTTTGGAGGAGAGCCGCCGTCTTTTTGTAGTCCTGGAG
AACCCCTTTAATGATGGCAGGAAGCATGTATACTGATGACCGTTCTCCATAGTCTGCAAA
ATGGCCAACTATGGTCACAGCTTCCTGTTCCATATAATAGTAAGAAAAAAGCACAAACTG
CTGCCATAAGCTTCTGACCGTGTGAATGCAGCCGAATTATGACTGATGTCATGTTCTCCT
TTGTAGGGACGGCACCCC
>DN86903_c0_g1_i1|54|0.0142461
AGAAGGAAAACCTCTTGACTAAACAAAAATTGGACCGAGAGCCTTCTAATCTTTTTGGAC
AGTGAATACTAAGCTTAGACAAAGAGTAATTATGGATGCTAGTGGTAAGGGGATACACGT
GTGTTTTCAAGATACTACTGAAATGTCATTCTCATGCAGTATAAGCAAAATTGGCAAAGT
GCAAGATGACACAAATACAGTGAAACTATTTTAGGGACATCTGAAATGGGCACTGTAGAA
ATATTTATATCAGAGATGTATTTTTCGCATTGGGTTTTTG
>DN86879_c0_g1_i1|49|0.0100304
ATAAGGTATTACACAGTTCTTATTGAAGTTAATGGGCTGGCCTCGTATTTCATGGACATG
TATCTTCATAGAGAGACCTTATTTAAAACCAGTCTCCCCTTCTAGCTCATGTCCCCAATA
AAAAGCCCTTTCTTCTAACATAAGGGTTGGTCCAGGATTACAAAAACAGTACTATGACTT
TCCCTAGGCTGCATGAGGGCTTCTAAAGGGGGTTGTCCCACTAAGAATATTCTATAGTTT
TCAAACCAGCACCTGCATCTGAATACTTTTATAATTGCACGTAATTA
>DN86874_c0_g1_i1|45|0.0179438
CCTGGAACACTTTGTCTATGTGTCTTATATCATTTGTACTGGTTACCTTACCATCTCCAA
GAGAGCCACTTAGGCAGCTTTTTGACCTACTTTATCCATTTTCCAACTACATTCATTCCA
CATCATCTCTGATAGAGTGAATTACAGCCAGCTCAGTATGAATATCTAATTATGTCTCCC
CTCGTAATCCAGTTATGTATGTCTCCATTGTGTGCAAAGTTGTCTTGTCTGTAATTTTTA
TCGTATCAGCAGCACACTGACACATCACTTACTACCCC
>DN86811_c0_g1_i1|35|0.00371796
TTCAATAGTGCCCACAATACTTAGTGTCCCCAGTATTTATAATATTCCAGTAGTGCCCCT
AGTATTTAACGTCCCCAGGATTTATAATGGCCACCTATAGTTCCCCTCAGTATTTTTAAT
ACCTCAATAGGTCCTTTAGTAGGTTTAATGCTCCTCAGTAGTGTCCCCAGAACTTAATGA
CCCCCAAGTGGCCTTAGTACTTTTAATGGCCACCTGTACAGATCGGAAGAGC
>DN3128_c0_g1_i6|49|0.015232
TGGGGGCATTTCTTCATCATTGCATTCCACTCACCCTGGGACAAAAAACTTCTTCAGTTG
GTCTTTATTACAATTATACCTGTAGACTATTTCTGTTTCACAATGAATCAGTCATGGAGC
TGCTCTGATGGCTCAATGTGTAGCTCTTAGGGTGCGGCCACACTTTCAGATTTTAAAGCA
TCTTTTAATACTTTCTCTCCTTTTATGATCCACTCCTGATTTTTTGAAGCCAAAATCAGG
AGTGGATGACAAAAAGAGAGAAAGTATTAAAAGATGCT
>DN3128_c4_g1_i1|58|0.0142316
TTTTTTTAATATTTTTTGTATGTAAGATTTTAATATTTACATTATTTACATATTTTATAT
CATATTGAATATTTGTTAACTACATATGCATTTAGAAATTTACCAGCAGAAAATGTATGT
ATTATGTGCTTGTCAATTTCTAACTATTCCATGACTGGCTATCTATGTGAATGAAAGATG
CACCGGTTCGTAGATGTAAAATACACGTGTGATTAACATGATATTTTTGTACCTTCCACT
GATGTATAGAGTTCAAGTATTTCCTTATGTATTGTAGAAATATGTACTTCTATTCACCAA
TAATGACAATAAAACAACTCTATATATAACAGGAAATAAAAAAAAACACATGGTCACATG
ACATTATGCTACCATAGACTGTATTCTATCCTGAGGTGTAAATTGTCATATAAATAGATT
ATTCTGTATGATTAACAACTGTACTCCGTATATTAATAAACATTTTAGTCTCTAAACTGG
GTGATTTTATTGTGTAGCCTGGTTGGCAAGAAAAGTCCACTTTGCCATTAGGCCTCACTT
ACATACTAGTAAAGCTGAAATACAGCTTGGTAATATAGTTGTTGATTTTGTAGTATTTTC
ATCCATGTTTATTTCATATTACAATAATATGCTATATAGTAGGCACTGTTGCAGAATGTG
AAAATATAGTACTAATGTGGACAACACACACCTGGAAAGATTTACTAAGGGTATGGCCAT
ACAGTCAGGTTTCCTGATGCAGTTTTTAAAGGGAACCTGTCATCTCCGAAACTCCCCCCG
AACTAGAGAAAGCGGTGCATAGTGCAAGTGATGCC
>DN3128_c1_g1_i1|64|0.0179047
GTTCTATAAAAGCAACACAGATTAAAGGGGTTGTCTCATTTCAGCAAATTGCATTTGACA
TGTGGAGAATTTTAACACAAGGCACTTGCTAATGTATTGTGATTGTCCATATTGCCTCCT
TTGTTGACTTCATTTATTTTTCCATCACATTATACACTGCTGGTTTTCATGGTTATGACC
ACCCGCTGCAGAGCTGATACGAGGTGCTGCTGCGCATGTGTGCTTATGTGCACTCTTGTA
TGTACAGTCTTGACCACCAGAGAGGCCTGTGCCTTTTCCTATTGTGTGCAAGCATGACCA
CCACTGCTAGATTGCAGGGTGGTCGTGGCCATGGAAACGGGCAGTGTATAATGTGATGGA
GGAGTGAATCCAGCCAGCAATGGAGGACAATA
>DN3128_c2_g1_i2|76|0.0475613
TTAATGCAGGCCACTTGCTGGTGTGCTGTGATTGTCCATATTGCCTTCTTCGCTAGCTTG
ATTCAATTTTTCATCACATTATACACTCCTTGTATCCAGGGGTTACGACCACCATGCAAT
CCAGGAGTGGTGGTCATGCTTGCACATTGTGAGAAAAAGTGTTGGCCTTTCTGGTGGGCG
GAACAGTTGGAGAACACATAGGCACACGTTGCGCAGCAGCTTTCGTCCCGGCCACTTTGT
ATCTGCCCTGCAGCGGTGGCCTCAACCCCTGGAAACGAGCAGTATATAATGAATCAAGTC
AGCAAAGGAGG
>DN3128_c2_g1_i1|98|0.0327089
TTAATGCAGGCCACTTGCTGGTGTGCTGTGATTGTCCATATTGCCTTCTTCGCTAGCTTG
ATTCAATTTTTCATCACATTATACACTCCTTGTATCCAGGGGTTACGACCACCATGCAAT
CCAGGAGTGGTGGTCGTGCTTGCACACTGTAAGAAAAAGTGTCGGCCTTTCTGGTGGCCA
GAACCGTTGGAGAACACATAGGCACACGTTGCGCAGCAGCTTTCGTCCCGGCCACTTTGT
ATCTGCCCTGCAGCGGTGGCCTCAACCCCTGGAAACGAGCAGTGTATAATGAATCGGGCC
AGCGGGGGAAACAATATGGACAATCACAGTACATTAGTAAGTGGCTTGTATTAACTTTCT
GCCATTTGCTG
>DN3128_c1_g5_i1|93|0.063697
CTTTGTTAGAAAGAGACTGTCATGTACTATATTGAGTATGATTTTCATTTTTTACATTAG
TCATGGGATAACCCCTTTAAGGGGATTTTCACACAGCAGACAATACCATCAAGAAAATCC
ACATCGGAATTGGCAGCAGAAGTCCTTGGCTCACATTCACATTTCTGCTACAAATTTGCA
TTTGCACATGTCACACATCTGCACAAGGATTTAGCACCACTCAGTGGGACCAATCCATGT
GTAGCCCCCAGCTGAGATTTCCAAGTAGAAACCGTAGCAATTATGGAAACAGTAGGAATA
AAGGAAGTCAGTTCCTCGCAATGCAGATTTCAAACAGTGATTTTCCAAGAATTTCAGAAT
GAAAAATCCACTGAATTTGCCATTCAGGAGTCTATAAACGCTGGTTAAATCTTACAGGCT
TCTTATTAAGGGGGTTGTTTCACTTCCGGAAATGTCATTTGTCATGTCAGGTAGAAAAAG
TTGATACAAGTGACTTAGTAATGTATTATAATTCGTCCACATTGCCTCCTTTGCTGACTT
GATTCATTTTTCCATGCCTGCGCATGCTCCCACAATCCCACCCACCAGAGAAGCCAGCAC
TTTTTCCTACATTATGAAAGGCCCTAATCGCTGGAAACGAGCAGTGTATAATGTGATGGA
AAAATGAATCCAACTGGCAAAGGAGGCAGTATGGAAAATCACAATACATTAGTATGTGCC
TTGCATCATCTTTCTCTACATGACAAATGCCAACCCCAG
>DN3175_c5_g1_i1|87|0.202036
TCAGCAACTAAAGGTGAAATTGTAACTCCCTGTCTGTCTACTGCTGTGAGAGCACGCTGG
GAGTTGTAGTCTTGCCACCTCCGGAGAGTTGACGGTTGCGGCCTGGTAGATTTTTGTCAT
ACAGTAGATAAGATTTATACAGTGTGAGATCCATAAAGGACAGATCCTCCCTATACATTG
TGCTATGGGAATTGCTCGCAACGAATGAAAATTACACAATATTCTGATCACAGCTTACCA
CCGGTCCTATGGGTTACTCTGCAAGACCACCTGACCAGCAACATGGATTTTAAGTGGACC
CCGGAGGTCCTGATTCTTCCACCCAATTTACGAGAACTTCGAGATGACCATTCAGTACAG
TGTATACAGGCAGAGGAACACTTTAAAAGAGTTTTTCCAGATTGGAAGGAATTGTATTAA
TTTAAATCTGCGGAATTTACAAACAAATTTCGTACCGAAATCCCACCCCCTCCAACCAAT
CGGTTGTCTCTAGGCAGTCATGTGACTTGGTGACATAATCATATTGTCAATGATGATTGT
CCATGCTTCGAGGTGTGGTCAGGTGGTCAAGTCATCACAAAGACACATCGTCACCTCCGC
CAGAAGGCTTAGAAGATGGGTGCCTAGGGGCATTTACTAAGACCGCCGCTTCAAACACTG
GCTTTAGTCCAAAGTGCAATAAATTTAGTTAGTGGCACAGGCCCTGTCCATGCGGCAGAA
GGCAAACCTATTCCAGCTGTTATTTGCGCTATAATATAAACCTGTGTAAGGGCCTGTTCA
CATCTCGTTTTTGCTGTACAGTTTTTTTTGCAGGACTGAATAAAGCAGCATACCACGCTT
TACTGTCCTGCAAAAAAAAAACGGACAGAA
>DN3175_c2_g1_i1|68|0.037959
CAAAAAACCCGTTTGCGCTTTTTTGGGAAAAAAAAAAAAAAAAAAAAAAAAGATTAGAAG
TGAACTGTTCTGTACGCTCTCTGTCCCATGAGGTTATTTGCCGGACCCTTTAAATGCTTT
AAGCACTAGGTTCGTCACCGCCGCCTCCTGAAATCGTGGATGTCGTGCACTTCATGCACC
TTCCAGCAGGAAGCCACATTCGGGGCCACTTAAATTGCACGCTCATGGGTTAAATGGGAC
GGCAGCTGTAATTAGCTCTGGACAAATATGTGTAATATTTTGGTGGACAGTTCCAGGTTT
TCTGTGAAAATCTGGGGAACTATTCTAGTGTATGTGTGTGCGTGCGTGTGTGCGTGCAGG
GTACTTTTTTGTGTTGAGTACAAAGCATTTAAATTACTTGGAGTGAATACCTATGTCATT
AACATAATTGATACAAAAAAGGCTTTATTTGTTAGGTCCTGATTGCGGGACTTGTTTTAT
CATTCCTTTTTTAAGTGTAAAAGATTCTAACAAAACTGTATATTGAGAGAATCAACACAA
TAAATTGTAACAGAAACGGAAAGATCGGAAGAG
>DN3104_c1_g2_i1|98|0.0190456
GCCCGGCAGCTACGGAGGCCTATGAGGCCCAGCCCACAGGCTGGGTCTCAAAGGCAAACT
ATCAGTGTATTGCAGTGTGTCAATAGTCAATGCAGTACAATACAGATGTATTGTGCTGCA
TTGAAACAGGGATCAGACCCTTTAATGTTGAAGTCCCATAGTGGGACATAAGTAAAAGGT
GCAATAAGTGTTTTTAACAATAAAAAAAATAACATTTCAATTGACAAAAAAAAAGCCCTT
CCCCATAAAAAGTCACATATTAAATTGTAAAAATTAGAAAAAAAAAGAATATACATATTG
GGCATCGCCGCGTTTGTAACAACCTGCTCTATAAAAATATCACATGATCCACCCCGCTCG
GTCAACACCATAAAAAAAAAAAAAA
>DN3100_c0_g4_i1|96|0.0108276
CTTCCGATCTTTTTTTTTTGCAGGTCCCACGGACAGATCAACTTTAATGGAAAGCAACGA
TCGTAACGTACAAATTCACCCTAAGAACCCCGAAAACTACCAACAACGTCCTCTCCAAAG
AAAGAAGTAGTTTACAAAGTGCAGCATTGCTCTATTGCTTTACCAGCCGTCCACAGTGCT
CGCCAACCGGTGGCTGCTGCAAGGACTACGACTCTCAGCAAGCTCTGACAGCCTAAGGCA
TGCTGGGAGTTGTAGTTCTGCAACAGCTGGAGGGCGCCAGGTGGGACTAAAGCCTTGTAA
ACATCTCTGGGACCTTCATGTCACTTCCCAGCTAGTGCAGCCTAAAACAGTAACCCCCCC
CCCCCCCCCCCCCCCGGGCCGCCGCGTGTTTTTCTGTCCTTGCTTGAAAATGGAAAAAC
>DN3100_c0_g2_i1|65|0.0129456
GAGGCTAATTGCTGTAGACTGTTCAGGCATGCTGGGAGTTGTAGTTCTGCAACAGCTGGA
GGGCCGAAGGTTGGTCATCCCTGGACAAAGCGGCAATACCAGGCACAACCTATAGATAAG
GGTGGCGTTGTTCCTTGGAGGGGAAAAAAATTGACCTTTTTTTTGTAATTTCAGACAACC
GATTTAAGAAATCAAGGGAGGGAGTGGGAAATGAACTGAAGGAGGAATAAAATCCTTTGT
ACATAATTACTAGTGGTATTGTATTAAATTCCGGTGTCTCACACGAGTATAGCTGCTATC
CTGAAGAGGGGGTATAAAGAGTGCACTATTTATGTAAACTGCTGGTGTTAGAATATTACC
AGGGTTCTTCCTTAGCTTTGTGTTCTATGTGATTTGGTGTAGATGCCCTATCGGCTGCCG
TTGGAAATCTATTGTGAAGACACTGGATTTGATCGAAAAATAGGAAATAAAAATGAAAGG
TCATTTTCAGAAGAAAACTCGTTTTAGCCATTGAATACAATCACAATTTATGAGTCCTTT
TAAATTTGTGCCGTCAAAGAACCACTTGCATGTAAATACAATGTGTTCCTTTGGGTGTAA
ATCTTAGAATGGCGAAGTTGTTGGATTTTGGCTGTCATTAATAAAAACATTAATTTAAGG
TATTTTTGCATTTTTTTTTCTTTGTAAGTTTTTTTGTTCAGTTTTATATACTGTATGTTG
CTCCACTTTTGGCAGCT
>DN3100_c1_g1_i1|43|0.0237261
CGACGCTCTTCCGATCTCCCCAGAGAGTGACAGCTTTTTTATGTACTAGTTTGTATACAG
TGAAAGCTGTCATCAGCGTGTGGCCCTTTAAAGACTAGGCTCATGGTCTGACCTCTAGTT
ATACAATCGATTTCTCTCCCTAAGCTGCTTTTACAGGTCTTGACACATGATCACGGAAAC
GTCAGCCTCGCACAGTGCGGGGGGGGGGGCACATCAAATGACGGAAATTCCTCA
>DN3100_c1_g1_i2|80|0.0132493
AACAAAGCCTGGTGTCCTGCTCTCTGCAGCCACCCAAAAAGAAAGCCTGTGAGTCCTGCT
GTTTTCAGACACCTATAGAGAGAGCCTGCAGGTCCTACCCTCTAGACCTGCCCAAACAGA
AAGCCTGCAAGTCCTGCTTACCCTGCCCACCCATAGAGAGAGCATGTGAGTCCTGCTTTC
TCCACCAACCCATAGATAAAGCCTGGCAGAGCCTCCCCCCAGAGAGTGACAGCCTTATGT
ACTAGTTTGTATACAGTGAAAGCTCTCATCAGCGCGTGGCCCTTTAAAGACTAGGCTCCC
GGTCTGACCTCTAGTTATACAAGCGATTTCTCTCCCTAAGCTGCTTTTACAGGTCTTGAC
ACATGATCACGGAAACGTCAGCCTCGCACAGTGCGGGGGGGGGGGCACATCAAATGACGG
AAATTCCTCA
>DN3172_c2_g1_i1|86|0.0392097
CATTGATTATGTAACCCAGGATATAAAAAACACATACAAATAAATGCTACAGGTATCATA
ATTATTATAAATACAAAAAGCATACAGACTTAGCTTTTTCCAGTTTACATTATTCAAAAT
AGCTGCCCACAAACTGTACAGTTTGTTAGAGGTATTGGAGGATTATGTAAGGTCCATCTG
TCTGAAGTAGTCCAGTAACTATGACTGGTCCGATAAGAGAACCTGGCCACCACAGTACTG
ATGGTTCTGGACTACTGACACGTCAGTCGCCGCCACACAGCCGAAGCAGCAATTTTGCCA
GCCAAATCTGCAGAGGATCTTATGTTATCCCCTTAAAGGGAAACTCTACTTGCAGTCAAC
TTTTGTTATGGGACCTCAGTTCCCAAAATAGTGGAGTCTCAGGCGCTTTGTAAATGGATG
GGTCTAGCCCACAAAATGGCTGCCACCGCTGTGTGGTGAACTGACTGGAAGATAAACATT
AATATCAGTAAAGGCTAAATTCCATCATGTATCTTACTGACCTGAGGCAGGTCAACGTAT
TATTGCTCCCACTGAACATCAGGGGTAAACGAAAGCAACACATATATACGTATTACAAGG
AAAATGGATTCCATTACCAGCTCGGTCTCTGTCTATATTAAACTACAGTTATTATATGGA
AACATTGTCTATATACATATACAGAGCACATGTAGTCTCATACTAATAGGGGTGGGGTTC
TGGATCTTGCAGCCATAATACTGATGCAAACACACAGCTACATTACAGCCCCCTGAATGG
GGCCTTACTGACACTGCTGTAAAGCTGGAGGCTAATGAGTGGTGTTGTAGCCTATGGAAA
CCAGTTACAATCTGGTTGCAACAAGATTTATGAAAAATGTCTAAAGAAAAACTCTGTTGC
CCATAGCAACTAATCACAGTGCAGCTTTCTTAAATTGGGCTTGAAAAAAAAAAAAAACAC
CAAAAACCTGAGCTATGATAGGCTACAGGCAACAGGTTTTTTTTTTTTTGTGGAAAATTT
TGACAAACAAGGCCCACTGTTCATTCCTATACAAAGAAATGACTGTACCGTATAGTAATC
TATGAGTGACAAGCATTAGCATTATCCCCTATCCACAGGATACCGATTCCAAGAACCTGT
CCCTGTCTTCATGGAGCGGCAGGCCGAGCATGCACCCTGCCGCTCTACTCAGCTGCCTCT
GGCAGTACCTCTAGAGAATTAATGGATGGACAGGACGTGTTCTTGGCCTGGGCCATGGGG
CCCCCAGCAATCGATGAGTTACCCCTGGCCTGTGCATAGGGGATAACTAATACTTGGTAC
AAACTTTATAATGGTAGAAGGGCACATTCAAATGCAGCAAATGTGTTGCAGAAATTTTGG
CAACTGTTGTGTTTGTAGAAATCCATACACATGTATGGAATGGATTTATGCGACTGTACT
CTTATAGACCAGTTATTGCATATATGAAATAGTAATGATTGCTATAAGGTATATCGCAGT
CCCAGCGTTCTTATACACACATATAATCTCAGTGTGTAGAATAGTAAATGACAAAAAGAT
ATAAGAAAATATCTGTACTAGTAAAAAAAAAAAAAAAAAATTTTTTTTTTTTAAATCTGG
AAGCAGATAGTGGTAAGCAGTCCAAATTTCCACAATC
>DN3171_c0_g6_i1|56|0.00960072
GCAGAAACGGAAGAAAAATACATTTGTGTACATGAGCCCTTAGGGCCCATTCACATGACC
CGCAATAATACGGCCGTCTGAATGCGGCCTTAATGGTTTCTTTAGATAATGTGCTGCAGA
CTTCAACAGCGGATTTCTGCTGCGTATCTGTCAGGTAGTCCTCTGCTGTTCAGAGTGGAA
TCAGTTTCAATAACGACATAAAAAACCTTGTCAATACACTGGAACAGATTCACTACAATT
TTGAAGATTATAACATTCATTTGATGGGTTTGAATACATTTCACTTAGTGATCCCTTGTT
TTGTTCTATAGAAAAGTGACTTTTAATTCAAATGCAAATGAGCAGTTAAGTGCACTATAG
GCAGACCAGAGCCCCTCTGCCAGCCCCTCCCTCTCCATGACTGACTGGGCCAGGCGAGAT
GACTATGCAGGAACCTGGCTCTGTCAATCAAGAAGGAGCAGGTGCTGGCAGATCGGAA
>DN3171_c0_g1_i1|68|0.00558285
TGCTTCATTCTGGAGAAAAAGTAGCTTTAATCCATATGCAAATGAGCAGTTAAGTGCACC
GAGGGCGGGCGCAGGCACTCATGCTCCTCCTGCTTCCTCTCTTTCCTGGTTGACAGGACC
AGGTTCCTGCATGGTCATCTCCCCTGACCCTGTCAAACAAGAAGAGGAAGCAGGAGGGGC
AAGGGTGCACTGACTGGCTTTGGTCAGCCCTCAGTGCACTTAACTGCTCATTTGCATATG
ATTTCATTAGGCTGAGCTAGCCCTACAAGACACTGTACCTGTTGCATTAATCTGTATAGA
CAGGTTGATAAGGGAGGGTGAGGAGTTGTGCCCCATCTGGTGCCGGTTGGCACCACTAAG
CCATGTGGACTGGAGGAACTGGTGCAATGTCCTTTCCA
>DN3197_c0_g1_i4|67|0.0154968
TCAGACCCCCATCAGACCTCAGATCAGCCCTGTCAGACCCCCATGAGACCTCAGATCAGC
CCTTTAAGACCCCCATGAGACCTCAGATCAGCCCTTTCAGACCCCCATCAGACCTCAGAT
CAGCCCTGTCAGACCCCCATGAGACCTCAGATCAGCCCTTTCAGACCCCCATGAGACCTC
AGATCAGCCCTTTAAGACCCCCATGAGACCTCAGATCAGCCCTTTCAGACCCCCATCAGA
CCTCAGATCAGCCCTGTCAGACCCCCATGAGACCTCAGATCAGCCCTTTAAGACCCCCAT
CAGACCTCAGATCAGCCCTGTCAGACCCCCATGAGACCTCAGATCAGCCCTTTAAGACCC
CCAT
>DN3189_c1_g1_i1|79|0.0245317
TTAGACAACGCTGTCACCAAGAAGCAGGTTCTAAGCCGTAATATTCTTCTGTTTACAAGC
AGCCTCCATGTCTGATCATAGAGGTCGTCAGTGATAATCACGTGTATCGCCATCCTGTGC
TCGTTCACACAGAGGCTTCTAAATTCCCATAGAGGATCGGGCATGTTGTATTTTTTTATT
TTTTTTTGGACAATGAAAGCTGTGCTGGGGCTTCCTGCCATGATCGCCTTTCTTCCTGAT
CAGCAAGTAAGGGGTTAATTGAGAAACCCTGATGGTGAGATAAGACGTAGTGAACGCCTG
CCCTGCCAGCGTCCCAAGAATCCGGATTACTCCGCCATGTTCTGACCTTCATTCGTTGGG
CATTATGTTATCCAGAGGCAATCTTCATCATTCATTAAACCGCTGCTGGAATCACATTTC
ACAGCGTTACAATTTCAGCGTAAAAACAACTGGACGCTCGTAGGGCTGTAAAGTAAAAAT
GACGACGGTCCACACCAGATATACATGTATGTAAATGAACTCTGTACACAAATAGATTTT
TACTTGATATTTCTGTGTTAATAAAGTGTATTTCATCC
>DN3141_c0_g1_i1|96|0.0286638
AGACAATGGGGGCATATCCTAGCGATATGCCCCCATTCTCTGAGATGGGAATAACGCTTT
AAAGGGGTGTTCCTTAAACTTAACGCTCCAGCATGTGGCACCTAAACCTAAGGAAAGAAT
CCTGCTCCCTGGCGGTCCATTTGGCGATCTTCTGGCTCCTTTACTTCCATCTGGGGTCAC
GTGCACGGGTCGGAGGCGGGCAGCTAGGAAGTATAATTCTTTCATTACATAGCAGACACT
AGGAGGGCTTGCTTTAAAAGGGACCCGATGGTGGAATACCCCTTTAAAGGGGTTGTCCAA
AGAGTCAAAC
>DN3185_c0_g1_i7|73|0.0198179
AGGCAGTGTGGCAATGTGTGCAAGGGGGTCTATGACGCTCAGATCAGGTGAAAGACTCCC
TTTAAAGGGGTTGACCAACCATTTACCATTGATGACCTCCTCAGGATAGGCCATCACCAT
CTGATTATTGGGGGTCCAACATCCACCGGTCAGCTGTACTGCAGTATCTCTGGTGCTGGA
ACTACACAACCATTGCACTGCGATCGGAGCTGGTTAACGCAGTGCCGCTCTCAATCACTT
CCATGGAAGCGTCTCCACAATAACCAGCTCTGAGAAGAAGATGTGTAGTTCTGGCCTGGA
GCTACTGCAGAACAGGTGATCATCAGGGGTGTCGGGTGTCAGACACCCACTGATCAGCTA
CTGACGGCCTATCCCGAGGATAGACCATCACTTGTATACGGTTGGACAAACACCTTTAAG
GATGCAGATTTATAAACCACAAAAACAACAACCTTTCAGAATCTGAATAAATACTAAAAT
GTTTTTAACTCCTAAAATACAAAAATATTACAGGAATAAGTTATTGACTGTCCTGAAATT
AAATATCTATAAATTACTAA
>DN3185_c0_g1_i3|85|0.058578
AGGCAGTGTGGCAATGTGTGCAAGGGGGTCTATGACGCTCAGATCAGGTGAAAGACTCCC
TTTAAAGGGGTTGACCAACCATTTACCATTGATGACCTCCTCAGGATAGGCCATCACTAT
CTGGTTATTGGGGGTCCAACATCCTCAAACCCACCAGTTAGCTGTACTGCAGTATCTCTG
GTGCTGGAACTACACAACCATTGTGCTGCGATCAGAGCTGGTTACCGCAGTGCCGCTCTC
AATCACTTCCATGGAAGCGTCTCCACAGTAACCAGCTCTGTCTACTGCACAACAGAAGAA
GATGTGTAGTTCTGGCCTGGAGCTACTGCAGAACAGGTGATCATCAGGGGTGTCGGGTGT
CAGACACCCACTGATCAGCTACTGACGGCCTATCCCGAGGATAGACCATCACTTGTATAC
GGTTGGACAAACACCTTTAAGGATGCAGATTTATAAACCACAAAAACAACAACCTTTCAG
AATCTGAATAAATACTAAAATGTTTTTAACTCCTAAAATACAAAAATATTACAGGAATAA
GTTATTGACTGTCCTGAAATTAAATATCTATAAATTACTAA
>DN3195_c0_g1_i1|56|0.0119455
TCTTCCGATCTGTAAAACACGATTTATTGTAAGCACACATAATACAGAGAACAGGGGCCA
CACAATAACGCACAGCAACATGAAAGCCCGCACCCGTCACATTTTATCTGCATTTCCGAA
TGTTTTAGGTTAAATACATCAGATTATAGAAGCAGATTATATACAATTTCCTCAGATCCT
CAAATATAGAGCAATAAGCAGAGCATTAATAAGACCCTTAACTAGGGACCACGTGTCACC
CCCAGCTGTGCCTATACTGAGCCATGAATCTTTACTAGAAATCATTAGAACGTGTCACCT
ATAGGGACCACGTGTCACCCCCAGCTCTATTCTATACTGAGCCATGACCCTTTACTAGAA
ATCATTAGATAGAAAGTGACACCTATAGGGATCACGTGTCACCCCCAGCTGTGCCCTAGT
AGAATA
>DN3178_c0_g3_i1|56|0.0407694
GCCCCAATAGCTGTAGGCTCCCCTGGCATGATGGAAGTTGTAGTTTTGCAGCAGCTGGAG
GACCACCAGTTTGAGATCTCTGACCTACACTATTCATACAGCTCAGCACTAGAGCCACCG
AGGTGCGGAAATAGCGCGGTGCACCATGATGGGGATCGAACATTCATTTAATACCTGAAT
GTTCGTCACGTGTAAAGTCACTTATCATTCCAAAGACGGGAAAGAAATTTGGAAGACTAC
TAGATGAGCAAGAAATACAGAGTACAAAATTACCAATACACGTCGATTATCCTTAGAACA
CAGATAAGACACGGATATATCAGCCACGTGCAGAGTATTTCACAGTAATCTGCATTACTA
CAGCTCATAATTTGTAACCAATCTGTAATAAACTTTGGATTTTAAAACATGTTTGTGTTT
TCGCCTACTGTACTGTACTTTTCTTAATAATGGAGATATTCAGATATTGCCTCAGCAAAT
ATGTGTTGAGGATGTCATGATATTAATGTGAAGACATTACAATATGGCGCTGGCACC
>DN3110_c0_g2_i1|95|0.0175379
CTTTCCAGATTTAAAAGAGATGTTTATTTTCATGTTAATGCTACCAATATCAAATACAAA
GATACACTCTCTTCTATACAGAGATACATCTACATTCATGTGTACTAACATGAGGCTGGC
TTACACAGTAGAAATGGTAACCAGTTAGTAGCCAGCAAGAAACCGCTGACTAGAATTATC
ATTAAGTTCTCTAAACTGTCTCTTCCAAAAGAGTTGATCAAACGGAAAGATCTGTTCTGA
AAACCTAGTCATATCTGCAACATTTACAGTTACTCTTATCAGAGGGTTATAAAGGATACT
GGAAGTGTAAATTATAGAACTTGCGTATGCTGCTTAAAAATATAAAAAAAATCCAAAAAT
TGAAATGTAAAGGCACATACTGTGCATGGAGAAATGAGCATTTTAAATAGCCCTCTCTTA
GGCTACTTTCACATTGCAGTTCACACTGGCTACATTCCCTGGGGAAGCTCCCAAAGCATA
GACCAAACATATCCATAGACCCCCATTCATCCTGCAGGGCTCCATATATTAGGTAAAATA
TATCTCTGATGGAGGCCACTGTAAATGCATAGTGTCATCTGTCAGAGGCGACATTGACAA
ATCCCTATGACTTAGGCTACCTTCACACTTGCGTTTACATTTTCCGGTATTGAGATCTGT
CATAGGATCACAATGCCGGAGGAAAACCGTTTC
>DN3190_c1_g1_i2|69|0.0356229
CACGGATGTCTTCGGCTGCCGAGTGCACATGTGGCAGGTCGGCCAGTGTCATGGGGACGA
AGCTGCTGACAGATGCCCTTTAAGAGCACGGACCAGTACTCAGAATGTGGAAAAAAACAT
GGCAACACTGCAACCGCATAAACAAGAGATACATCAGCCTCCACCTCGTAAATGGAACTG
GATCAGTTATGTATTGTTCTAGACCTTTTGCTGTTGATCACATATATAAATATATGTTTG
TATTGGTGCAAATATTGATCGATCAGGTTTATATTAAACAAAGTATAATATGACATAATT
GTTCAGAATTTCCCATTTAATGAAGCTCCTATTTTGTAATTGACTCG
>DN3190_c0_g2_i1|79|0.0824607
AAAGGGCATCTGTCAGCAGATCCGCCCCCATGACACTGGCTGACCTGCCACATGTGCACC
TGGCAGCCGAAGACACAGTATCTGTGCTGGTCCCATGTTCACATGTGTCCAGAATGAGGT
TTGAATATATGCAAATGAGCCTCCAGGAGCAACTAGGAGAGTCTTCATTACACCTAGAGG
CTCTGCCGCACATTTCCATTTTCATTGACAGGGCCAGGTGTTATGATGTTTTCACTGCCT
GACCCTGTCAATCAAAGGGCTGAGAGTGCGGCAGTTGCAGAGAGAGCAGAGCCTCTAGGA
ATACCAGCAACGCCCCCATTGCCTCTAGAGGCTCATTTGCATATATTACAATATCATTTT
TCTCAGCAATGCAGGCACATATGAACATGGGACCAACACAGATGTCTTCAGCTGCCAAGT
GCACATGTAACAGGTCAG
>DN3190_c0_g2_i3|68|0.0236686
TGCTCTTCCGATCTTTTTTGACCTTTTAAAATACATTTTATTATACTCTATGTGAAAAAC
AAGGCACTTCCTGAAAACATCTTATATCTGCGTCTGTAAGGAGAACATAAACCATAAGAA
GAGGCTGAAGCTCCGGTTTACATAAAACATTAGGCAAATGCATGAGAGGCAATTCCTTAA
TATATTAGAGTTAGAGGAATTGCCTCCATTTTATAATCTGAGAAAATGTAACTTTCTGAA
ACAAGGATTATGATTTTCCTGTTGTCCTCCCGTCGGCTGCTTACAAATTAATGTCCGTAT
TTCTCTGGCCCAACCTCACTGCATCCTCAGGGATTCTTACTTCCCTGCAGACGCTCCGTT
GTTCTCATGACGTCACTGTCCGCTTTAAGATGATGCCTTCATTTGCATTCCTATTAAATG
GTTATAAGATTTGCTAAACTAACAATTACTAAATGTCAGTTATCTAAATATAACCATTAA
CCATCTTAATGTCAGAACAGTTATTTCTGGAATCTCTTGCTTTACTACGATACAAAGGAC
ATGACACCTGACAGCTGCAGCCTTGAGAGTAATCTATTGGGAAACTACTCTTATTGCACT
TCCCTAATATACTAAAGTTACTATTGATTTCCAATGTAATATGTAAAGGACTGTAAATTC
AGAGCTATGCCTTAATATAAAAAAAAAACTTCCTGGATGTAAAACTTGTATTAACCAATA
TAGAGTTAATCCTATCTTTTAAAACAAACCAGCATTTGGAATGGATGATACATAGAACAG
ACTTATCTATTTGCGTCTGTCCTGTAATGTCAGTAGTTGTATAGTGTTAAAGGGCATCTG
TCAGCAGATCTGTCCCTATGACACTGGCTGACCTGCTACACGTGAAGGCTGAAGACATCT
GTATTGGTCCCATGTGCCCACATTGCTGAGAAGTATGAAGTCCCAATATATGCAAATGAG
CCTCTAGGAGCAACTAGGAGAGTCTTCATTACACCTAGAGGCTCTGCCGCACATTTCCAT
TTTCATTGACAGGGCCAGGTGTTATGATGTTTTCACTGCCTGACCCTGTCAATCAAAGGG
CTGAGAGTGCGGCAGTTGCAGAGAGAGCAGAGCCTCTAGGAATACCAGCAACGCCCCCAT
TGCCTCTAGAGGCTCATTTGCATATATTACAATATCATTTTTCTCAGCAATGCAGGCACA
TATGAACATGGGACCAACACAGATGTCTTCAGCTGCCAAGTGCACATGTAACAGGTCAG
>DN3113_c0_g4_i1|91|0.0663217
GCATACGGTCCGCAAAAAAAAAACAAAAAAAAACAAACGGAACGGACGCGGTAAGATAAT
ACGTTTGTGTGTATGAGCCCTAACACTGAATGTAAATCTGTCCTGCCGCACGATTCATTA
GCAGACCCTTAGTCGTGCACACGACAATATTTTTGGTCCATATTCGATTCGCATATTTTG
CGGATGTTGACCTGTTCATTTGAATTGGGACACAAAAATGCGGACAGCACAAAAAACAAA
ACCAAACCATGTCTTATTCTTGTCCGCTTTGCAGACAGGAATAGGCATTTTTAACATAGG
ATGGGACGTGCGGAGCGGGAAAATGTGGGACGCAGATGGCCGATATCCATGTTTGTGGCT
CCATGATTTGCGTACAGTCATGTGCAAGAGGCCTAAGGCTACCTGGACACGGTGAAGATT
TAAAGGCAGAAAATATGCATGAAAAACACAAAAACGCACATGAATACGCACTA
>DN3113_c0_g2_i1|68|0.00855105
TGTGAAAATGAAAAATTATTTTTTAGTTCCAATAAAATGTTGCTTTAGGCCCAAATTTTT
CATGTTCACAAGATGCAACAGAAGATAATGCACCCCACAATTTGCTATGCATTTTTTTCC
TGAATACAGCAACACCTCATTTCTGGTCATAAACTGCTGTTTTAAGAAACGGCAGCATTC
AGAAGGGAAGGATTTTCTAACATGAAGTTTGCTAAATAGTTTTTAGTGGCCATAACATTT
TTATTTTCTGTTGACGGAGCTGTGAGTGAGGGTTTGTTTATTGCAAGACAAACTTTTTTT
TGTACCACTTTGGGGTACAAATTATTTTTGATCACTTTTTATACCATTTTAAGGAGATGA
GGTAGACAATTTTTTTATGGGGTTCCTCATGTCGTATAAATGATATCATTTTATTCAGTG
GGTTGATACGGTTATAGCTCTACCAAATTGATATTAGTTTGTTTATGTTTTGATACTTTT
TCAGGATAAAATCACTTTTGTATTAAAAATAAATATTTTGCATCTCCATATACTAACATC
CATAACATTTTTATTTTTTTCACTGATGTAGCTCTGTGAGGGCTAATTTTTGCTGCACAG
GCTTTAGTTTTTATTGGGATCCTTTTGGGATATACATGACTTTATCACTTTTTATTCATT
TTTTTGGAAGGTGAGGTAAAAACAAACAAACAGCAATTCCATTGGTTTTTTTATGGCGTT
CACCATAGAGCAGCTCATTACGGACATGTCGAGATCGGAAGAGCACAC
>DN3113_c1_g1_i1|75|0.0165527
GCCTTCTTGTAGAAATTCTTGTCCGTAAAACAGACACGGATGACGTCCTTGTGCTGTCTG
CATTTTTGTGTCCCCATAGAAATAGATGGGTGTGCATTCAATCTGCAAAAAATGTGGCTC
GGACTGAAAATACAGTCATGTGCATGAGGCCTAAGGGAGAGTTCACATATGGCAGTTTAA
GAAAAACACCACCAATATTGGGGAATTATAAAATTATAGAGTATTTTTAGTGACTTTTTT
CCCTCATGTTTGAAGAGCTTTTTTGCTTTTTTCTTAAAGAAGAACTTCTACAAATTTCCT
TATTCTCTGACCTGCCAGAAAGGCGCATGATGCAATCTGCAGTGAATGCAAT
>DN3113_c2_g1_i1|74|0.0114337
TATTTTGGAAACACAAACCCTCAAGGAATTTTTGAGGGGTTTACTGAGCTCACACAGGTG
TTTCACATAATTTAGAAACACTTGGCTCTGAAAATAAAACACTACATTTCTGTAAATGTT
GCTTTAGCCCCAAAGTGTTAATTTTTACGAGTGGTAACAGAAAAAAGGCACCCCACAATT
TGTTATGCATTTTCTCTTGAATACGGAAACTCAAAAAAATGTAGCAAAATGTGATCAAAA
AGTCAAGCACACTGCAAAATGGTTTCAATAAAAACTACTGATTGTCCTGCAAAAAAT
>DN3106_c1_g1_i1|61|0.0348831
CCCATTTTTTCCTTAACTGTTTTTAATTTTCTGATTCTATTTCCTGAACATTATTATGAG
GGCAGCCATCTTGCCTGGGCTATTCTTAACATTTACAAAGCATTACAGCAGCCCAATGGT
TCATAGACAATGGTCAGGAGGGGACCTGACTTCTATGGGAGAGTTTTCTGGTCATGATCT
GACCTGTACAGAGGTCATTGTACAAGGAAAGAATAGATAGGATCTGACAATCACC
>DN3106_c0_g2_i6|95|0.0645265
GTATTATGTGATTGTTATACTGTCGTAGCTTTAAAGGGAATGTGTCACCTTTTTCTGCCA
AATTAAACCAGATAGTGATACACATTTGTTTTTATTTTCTGTGTTCTGTTTTTTTTTTTA
ATTCTATTTACCATGGGAGATTATGGGGGGCAGCCAACAGGAGATAAGCTTTACAGCAGC
CACCATGGGCCATAGACACAATGCAGAGGAGGGGACCACATTGACCTCTATGGGAAGAAT
CTTCTTGGCATGCTGTATGCAGAGGACAGGGAGTAGATGAGCTTTGATAGCAACTATTGC
GAATGGTGTATCCTGCATTATCTATATATAGGTGATATCTGTCATTGTAATCCTGCCAGT
AATGTTTAGGAGATAACTGCATAAAAAGTGATCTATACAGACCAAGAATTGGCAACTATT
ATGAGGTTTAGTAACCAGTGCGAAAAACTGCAGGATTTTAGTTTTTTTGTTCTTTTTTTT
TTAACATGACTTGGAACATTAAAAATAACCACCAACTATTCTTTAAAAATATGAAATATA
AAAACGTGATTTTAACATCATGACACATTCCTTTCAAATCTTTTGCCTTTTGCCATTCCA
TAAACCGACAGCAGCAAGACTAGAATAATGAGTAGGGTAAAGCAATATGTATTAGGAATA
GTAAGGAGCTGGTCTATATGACTTGGCGACCTGTTTGTATGTAGATTATGTAAAATAGAT
TCAGTGATTTATTTTTGGAAGACTTTATGACAATGAGAACTTTTTATTCTGTATCTCTGA
AGGTTTTTTTGTAATTAATTTCTACTGAGTAATACTGATCACTGAAGACGTCTGGAGTTG
TAGGGAGACTTCAGTAAAATATTTAACTAGTTAGAATAACTAATGTGTTGCATGAGAAGT
TGTGCTGGATGAAGACGATTTACAAGAATGATGAAGAGAACATTTCAGTGAATGGAAACA
CATTACATTCCTGGTCATCAAATGGCGTTCATGTGTTTATGGCGTAGTTTCATGTAGTTT
TGTATGTAGTGAATTATGTGACAAAAGCAAGTGTTATGACCTTGCTGAAATATATGAAAT
TCAGCTTGTCACGCTGCGTATTGTGTCCATTTTGGCAGGCGTTAACTGGGAGCTGAGGCT
TCTATCCAGTTGGCTGTTTTTGTGACTTTGAGTCTCATGTAGCTGTTAGCTTTCATTTTA
ATACTGATGTATGCCAACCATCTTGTTTCCATTTCATGTTTCTAGCTATTGGATCCTGGG
GCAATATTTTCCATTCCATTGATACCTTTTGATCCTCAGATGGTGGAAGAGTTAAGCGAC
TTATTTCATATGGAATTTCATCACCAGGTCGATTTTAGGTCTACTACTTTGTGCTCATCA
ACTTCTTAAAGGGTTTTTACGGGTTAATATTGATGACTTATTCTTAGGATAGGCGATTAG
TATTGAATCGGTGGAGGTCTGGTTCTCAAACCCACCAGTCAGCTCTTTGCTGCAGCAACA
TGCTGGAATCCAAGCTCAGCTTCATACACTCTTCTGTCTTGTCGCACTGATGTTTTCTGG
CAGCAGTATTCTTGAGTTGCCGGTCTCTTTGGAGTGTTAATCTCACAGAAGAATAATATC
TGGTTCCATGGAGTAGGAGCTTTCACATGGGTTTCCTCTCTCTTCTCTGTCTGAACTGGA
TATTCACCTTATGGCAGGAAGTAGCTTCAGCCCACTCCTACCAAGAGGGGACGAACAGGG
TGGTTAGCCCTTGTTCCTACCAACCATACCTTTCCTGATGGAACACGTGGCCAAAACAAT
AAATACTTCACATTACATAACTATATACAGTTGCAGATAACCCCAGGTCTGGTGTACTGC
ACCTGTTGCAGTGCTCCTGTTGAAGGAAATGCAAGAAAGCTGTAGTAACCAGACATATCC
ACTAAATAGTGTATGGAGCTGTGCCTGGGACTGGGACACCTCTATTCCTGTGCACATCTG
ATTGGTGGGGGTGCCAGGGATCGGACTTCCACTAGTCTGATATTGATTGCCTAACCTAAG
GATAGGTCATTAGTATTAAAGTCCTGGAAAGCCCATTTAATATAGCTTTATAGTTTTTCC
CTGATAACAGACAAGTTCCGTGCATTGCTAGAGTATAATAAGGTTAAATCGAGGCTGTCC
ATAGCTGCCACTAGGTGGAGCCTACTACATAACTGTTTCATTATTGAGTTCTTTGTGTAA
ACTGTAAGCTCCTTCTAGTGGTGGCTGCAGGTAACTACAATAGTATAATTTAGATTTATG
CCTACAGGGTGGAGCTCTGTACCAGAAGAAATAATTATTAGCCTATAGTTTTGGACCTAT
TAAGATTAAAAAAGGAAAAACGATGTTCAATCCTTCAAGGGTGGAGTTCACCATGTGGGT
TGTAGGTAACTTACAGTCCATTCCTATATAAATCACATTCCTATTAAAACACATCAGTTC
TTTTTAAATTTAATTTTTTTCTACTTTAATACTGTGGGTCCCATGTACAAATTATATTCG
GACTGGACAACAACTTCTTTGTCTGGTAATCTTCCCACATATACATAGACAGTCTGACAT
GATATTCATCTCAATGCAGCTTGATGGATTTGGTATGACTTTTCCCATATAACTCATTTT
GTGCTGGAGAGGGTGAATATTCTTGCATATTTTGCTATATTCTCATACCCACCAAATCTA
CATTCATGGGAAACTGCCCAGAATTGGGCCTGGCTGTTATGAATGAGAGTCTCATAACCC
CTGGCATCAGTCATGTGCCATCCTGGGCAGCTTCCACTGTACATATCTGCAATAATAAGA
GTGCCAACGCTGAGATTGCTGTTCAGTTTATTGAGAGCTCAATCCTACATTATGCGTCAG
TTTTGGACTCCTAAAACTGTATTGTTTTATTACATTGTGCCAAGTAATTAATTTACCTTT
TTATGGTAAAAATGTAAATATAAAATGACACTTTTCAGTGCCCCCTTGTTTTATAGATTA
AGCTCCTTACTGCAGCTGAACTCCACTGGTCACAGATGGATAATGCTGTCAAATTACTGT
CTCCTGTGAATCAGATTTAAGTAGATTATCAGGTCTTTACGTCATCTCAGCAGCTCTGTG
TTTTGTCCTGTCTTATGTACATTCATGTGAACCTGTGATGTTTCCTGTCCACTGCAAAAT
GATCCAAACATCACAGCCTCCCTGCTTTTATCCGTAGCGCCAGAGTGCACCCGGACCTGC
ACCGAAAAGAATGTTTAGAGATCCACTCATTCAGTCACGTTGTATGATAAATCTGGTTCA
GAGCTAGACAGTTATATACTAAGGGCTCATGCACACAACCGTATGTATTTTGCAGCCCGC
CAAAAACAGATCCGCAAATAATACATAATGACGTCTGTGTGCATTACGTATTTTTCTAAA
CTGAACAGCTGTCCCCTAATAGAACAGTCTTATCCTTGTCCGTAATGCGAACAATAATAG
GACATGTTCTATTTTTTTGCAGAATGG
>DN3106_c0_g3_i1|88|0.0306077
CTATGATTTTCCTATATTTTTATTGACTGTTTTATTGATATAATTTTTGAGAACTTACTC
TGCTTAAAATGGGATTATAGTCCTCATATCACAACTGTCTACAGAAAGAACCTACTCCAC
CTACCATGTGCCATTTGTAATTCTATTTAGAGTCATTTTTATGTGTCAGGAGTGCCCATA
AGGACAGCGCCATCTCCTCCTTTTTACGAGGAAGGTGATTGTCACATACTATTAGGCCAC
ATGGTGACGTGTTACACAACATAATGACTGTGATTTCACATTGCGTCATCCCTATGAAGT
TCTGAAGTGACATGCCGTGTGAGTCGCAAACAAAAAAAAAAATCAAAACAGTGTTGGATT
TTTGGTTATAAGTCGGCCGCGACTTTGCCATCGTAGAGATCAGTGCAAGTCATGTGGCAA
GTTTTCTGCAATTTGGCCGTTTTTGCTTGGTCAAATAGTCTTTTCAGAGACTTGTTGTTT
CGGAACACATGTCGCCATGTGGACCTAGCCTCAGGCAGAAAACAGCAAATGAGGGGCATA
GTTATAGCTTTTTTGGGGGGAGGGGACAACTATGGCTGGCATTTATGGGAATAATGTGGC
TGAAACTTATGGGGGGTAGCTGATCATCCTGTGGGGGCACTGGGACTTGCATGGTTATGG
TGCACTGATATGTGGTATAGACCTCTTGCCTGCACTGTAGTTAACAGCATTTAGATATAA
CCATTACAGCAGCCACCATGGGCCATAGACATACCCCACGCAGATGGCACGTATATAAAC
GTCATGGCAGCTCTTTAATCCAAG
>DN3151_c0_g1_i1|98|0.138662
GTAAGCTTCCTCACTTTTCTATATGAAGAAATTGTTAACACATGCTGATCTCACAGTACA
AAATCTCCCTGTGCTTCAACATAAATATACACTCATTCCAGAAACATTTAAATACTTTCT
GAATTGCTAACATGCTCAGGTGATGGGCTTACTTATCTTCATTGGATATCGAAACAGACA
TCAGAGTTTTATGGAGATTATACAACACTGCAAGTAGTTCATGGAGCTGCCATTCAGCCA
ACTAGAAATAGCTTTCATTTTATTGGCGTTCATCATATTCTCTCTCTTCTCCCTGGCATC
TATCTACAGTGAACCCGACCAAGGCAATGAAGAGAGAAATTTTAACTTGCCAACAGAGGA
GTACAAGATGAAGAAATTGTCCAAGAAAAAGAAGAAAAGGAAAAGCTCTAGCTGTGTTGG
GGTAGTAAAGGTTGTATAGAGTGATGGTGTACAGAGGAGACTGGACCAATCTGGTAATTA
CAGTGGATATGGGAAATGGCTGCCTGGAGTCAGGTAGATGAAGGATAAGCAGGACTGAAT
ACTTACCACTGATGGGTCAAGCATCAACTAGACATGACTATAATAAGAGATGACAGACTA
CATCCCAGACAAGTGGCTCTGGCACCTTCTATTCCTTCTCGTTGTGACCTTCAAACAATG
TGTTGCCTAATCTCAGTCACACAAGCAGCGAAAGCCTCAGATAAAAGATGTGTTTACTCA
GTCACTCATGTAGGAAATATTTTCTAATTTAAGTATTTTCATATATTTATTATAGCGAAC
ACATTTACAATCAATGTAGGAATATTCTTTATTCTTTGCACCAGTCGATATACTTTAATT
TATCACATTCTGTAAATTAATAAATGTTTAATTATCTAATTATGTCGTTTTGCTTCCATT
TTTCACTCTCTAGAAGAATGGATTTAATTTAGCAATTTATTCTGTATGTTACTAGCAAGG
ACAATGCTAACAAATAATGATGAGTCAATTAAGTATCAGATATAGTGAATTAGATTTAGC
TTTATTTTTTCTTTTTTTTTTTTTTTCTTCCCTTCCCTTGTTAATAGTAGGTACTGACTG
ATCTCTATGTTTTTTTTTTTTTTTTTTATTTCTGAA
>DN3174_c0_g1_i6|78|0.0745083
GTACCAGTGTAGTGAGTTGACAGTGGAGTGCTCCAGCCCCCTGACATTCAGTCCTACTTG
TAAGTTCATAGAAATCTGTAGCTATCTCTTCCTCCAGGCAGTGGAGAGCTCCAGAGAGAA
CGTTATTCCATAGTGTGCAGACCCTTGAATTCTCTTCTAGGATGACTTATGGATTATCGC
TGTGATCTTGCGGATTTAGACACAGCTGACTGCGAACAACCAACATCTTGTGCAACACTG
CGTGATGATTTACCCTCAACAGCCACAACATAAAGTGATAAGAATAGGTGCTGCAGAATT
GTAATTTCATGGAGGATACAATAATTTACTAGAATGGACATCTCTAGAGAGGTGATGGGT
CGTCCTTGAGCTGAACTGAGATTTCATCTTCAAAGCATTTCATGGGTGTATAAAAGCAAA
TTACCCCCCAAAATCTAGTTGTGTCTGTTATGCAATGGTGTTATGTGAAGACTGGTAGTA
AATGCTACATGTAAAAAGAACATTCCAAGCGATACTGATATATGATGCAATGCAATGCAT
TGTACACCGACTGAGAGAGTGGAGTATGACAAAGCACCGCCCCTCAGGTTCCCCACAATA
CAACCTTAGGGCCCTTGCACACGACCGTATGCGCTCCGAGCCAAATGTCCCGGAGCGGCA
TAGATCATAGAGATCGGAAGAGCA
>DN3140_c0_g1_i2|62|0.050567
CTCTGTCCTGAACATACTGCTGTCTTTTTGGTATTGTCTGAAAGCTTGGAATGTCTGCTT
TCAAACAATATCAGTTGCATGTTTCTAGCTGCTGCCATGCGGGAGGTAGCAGCATCTAAA
GCAGCCCTCCCCTCCCTCCAGTTAGCTAATTTTCCCACTGCTGGAGCTCCACTCCGGCAA
AACAGTTAGGGGGGGGGTTAAGCTGCACCAAAGTAAGCC
>DN3132_c2_g1_i1|39|0.00633313
ACATTAGTAAATGTGGGCCAATGTCTTTATATAATAGAGATTGTAACAATATAACATTAC
TGGTTTCATCGCTTTGATGATGGGGGCGAGGTATTTAGGCTACATAACTGTAAAGGTAAG
TAAGTAAACACAAAGGCTAATTCCTTGATGATGCCTTATGACATAAACAAGTGAGACTAT
GTACAGTACTATTTGTCTACTATACTATTTGTCCAGCTGGCCTCCACGATAACCTTACCG
TAAGTTTAGTAGAACCACATCCAGTTATGGTTGTTGGTAA
>DN3135_c0_g2_i3|63|0.0231262
CAGAGGCTCGCCCCCTTGCCCCTATAGGCTCATTTGTATTTGTGAAGACTTCATTTTTCT
CGGCAATACAGGCATATGTGAACATCTGATCAGTGCAAATGCAACAGTTCAGCCAGTTTC
ATAGGTACAATTCTGCTGACAGATGTCCTTTAACAGTGTTACTCAGTGTAATATGTTCAG
TTGTGCATTTTAAATATACCGCTAGCGTAATGGTAGTTAGAATAAAATAACCAGGATAAC
TTTATCTCTGCTTCCTCAATATACCTTAAAGGGGTTTTCTGGGCTTTTACATAGATAGCC
CATTTAACCTCCACTGATCATCAGTTAGGGGGTTGTGTCCAACTGGTGGGGTTTGAACTG
TCCTCTGTTCCCCTCTTTGAATAGAGTGGCGTTTGCACCAGGGCTGTGGAGTCGGTAAGC
CAAAGCCCCGACTCCGACTCCTCAATTTCCCCTCACCCCGACTCCGACTCCTACTCCCTC
ATACATGGAGCATGTTTAAGTGATAACTTTAAACAAATTTGCATAAAATCAATAGT
>DN3166_c0_g4_i1|72|0.0328829
TTGTTAGTGGAACAGGTTCACACACTGTTTACACAGATCTGTTTCCATGGTTACAGACTA
CAAACCCTGTATGTAGTCTGATCATGCAGTCATGTCTTACACCGTTACCTCTCGTCACCT
TCTTCTTGCTAACTTTTCACCATAGAAGAGGTGGCGAATGAAAGGGTAACATGACATGCA
GGATTACACTACACTGAGATTTGTTTGTCGCTGTAACCAGGGAGCCATGCAGTTCTGCGT
AGGAACTTTTTAGACCAGACTATCTGAATCCACTATTGTTCATGAGGCCTTATGCTTTGA
GCCTAGCAATCACAAGGAGGGCGCCCAGCACTCAATTAGATATTAGTCCATCTTAAAGTA
TAAATACCCTTTGCAGGAGGCACTATTCCTTTTAGGGCTCATGCACACGGCCGATGCCCA
GCCGTGTGCACCCCACATCACAGATGCGGAACGGAGGCACCGATCAGAAGCACTATGGAG
TGCTTCCATGGGTTTTCTGTCCGTGCCTCCGCACCACAAAAAAGTAGTGCATGCACTTTT
TTTTGTGTGTGCGGATCATGGAC
>DN3166_c5_g1_i1|59|0.0174563
AATCAATGTTACTGTAAAGGGGTCTGTCTCATTTCCAGAATGAAAATGGACATTCTGCAG
ACAAAATACTGCTGCATGCAATTTTTGTCCAGCCAACAGCCGGCATTTATGCCAGAAGAG
CCTACAATAACAGGCTGCCAGATTTCTTAATACATGTGAACTAGCATATAATTAAAGATA
AATTCACCCTAGGAACAAGGTGATCTGCAGCACATTTACAAATGCAGATTAACAGGAATG
AGTGTGTATAGTGATATTCGTTCCCCATAATCTGCCTGATTGGTGTAAATCTGCTTTTAC
TCTTGAAAAACTGAAGTTATGTGTAAATACAATAAAAAATAAAACACAAATCTTTCTAAG
GGCTCATGTACACAAACGTGCCGTATTTTGCGGATCCACAAAACACAGATGCTGCCCGTG
AGTGTTCTGCAATCTGCAGAACGG
>DN3166_c0_g2_i2|99|0.060216
TTTTTTTTTTTTTTTTTTTTTTTGCTTTCTCACAAGACAAACTCTACCTACGAGTGCAAG
GAGTTCTGCGGATGTGCAAAAGGACGCTGCGTGAGCGTGCAAAAAAATCCGCTCAGCGAG
CGTGGCCGATGTGTCATGTCAGATGCGAGCTTTGCTTTATTTTTCTCCCTACAGGTAATA
AGACTCTGCACACTCTGGCGTCAGGACTGAATGCGACCCCCGGCGACTTATAAGGGTCTC
ATCCAGGTTTCGTCACTTTGACAGCAAGAATATTGCCGCGTGCTATGCTGCTTATTTGCC
ACCAGTCTTACCGCCAGTGTGAACAAAGTCTAAAAATGGGGGAAAAAAGTGGTGCAAGGT
ATTTTTTTATTTAGCTGCTAATATATATGATCGCTGTGTACATACCGGCAGATATTCAGA
CATTGTCTTTGGGTTTTTAGACGCTACAGAGTGAGTGAAAGTTCGGGAAGAGATGGCATG
GCCCCTGTCGGCCGCCCCAATGACACTAAGCTAGAATTCACTTCAATGGGAGTCATGCTG
CAGTTACCACCTCTGTCCACTATAGAGTGGATGGCGCTGTTGCAGGATGTCAGACCCCCA
CTGATCTGATAATGATGACCTTTCCTGAGCATAGACAATCAATATCAGATCCCACTTTGG
AATTCTCTTTTAGGGCTCATGCACACGGCCAGTGCCGACCGGTGCCCTTATTGCGGCCCG
CATACGCTGGGTCCGCAATACACGGGCACCGGCCGTGTGCAGCCGCATCACTGATCGCGG
ACCCATTCACTTCAATGGGTCCGCAA
>DN3166_c1_g1_i9|57|5.38386e-07
GCCTGTGACGCACACTACAGTTTGCTCACACTACAGTCCACTTCTGCCTGTGACGCACAC
TACAGTCCACTTCTGCCTGTGACGCCCGCCTGTGACGCACACTACAGTTTGCTCCCGCCT
GTGACACACACTACAGTCCACTTCTGCCTGTGACGCACACTACAGTCCACTCCCGCCTGT
GACACACACTACAGTCCACTTCTGCCTGTGACGCACACAACCGTCCATTCCCGCCTGTGA
CGCACACTACCGTCCATTCCTGCCTGTGACGCACACTACAGTTTGCTCCCGCCTGTGACA
CACACTACAGTCCACTTCTGCCTGTGACGCACACTACAGTCCACTTCTGCCTGTGACGCA
CAC
>DN3166_c1_g1_i7|64|0.088571
CCCGCCTGTGACGCACACTACAGTTTGCTCCCGCCTGTGACACACACTACAGTCCACTTC
TGCCTGTGACGCACACGTGACGCACACAACCGTCCAGTCCCGCCTGTGACGCACACTACA
GTTTGCTCCCGCCTGTGACGCACACTACAGTCTGCTCCTGCCTTTGACGCACACTACAGT
CCGCTCCTGCCTTTTTCAAACATGCCCTAAAGCAGTGGCGTAACTACAACTAACTGGGCC
CCACAGCAAATTTTTGAATGGGGCCCCCCCAGAAACTTCCTCGCAACCCCGAACTCACAT
GCAACCCTCACTCTTGTGGCTAGTCAAAACTGAGCTCTCCCAGACAAGGCCTGACAGCCG
CTCCATCCGCTTTCTATAGTGTCACTGTATATAATGTCATTGTATAATACTGTTGAGGGG
GCCCTGACAAAAAAATCAATTAGTCTCCCTCCTGAGGGGGCCCCTTGTGGGTCTGGGCCC
CAAAGCAGCTGCTTCCCCTGCTTCCCCTATTGCTACGCCCCTGCCCTAAAGGCTAAGGTT
AAGCCGG
>DN3166_c1_g1_i3|74|0.028743
GCCTGTGACGCACACTACAGTTTGCTCCCGCCTGTGACGCACACTACAGTTTGCTCCCGC
CTGTGACACACACTACAGTCCACTTCTGCCTGTGACGCACACTACAGTCAGTCCACTTCT
GCCTGTGACGCACACTTTGCTCCCGCCTGTGACTGCTCCTGCCTTTGACGCACACTACAG
TCCGCTCCTGCCTTTTTCAAACATGCCCTAAAGCAGTGGCGTAACTACAACTAACTGGGC
CCCACAGCAAATTTTTGAATGGGGCCCCCCCAGAAACTTCCTCGCAACCCCGAACTCACA
TGCAACCCTCACTCTTGTGGCTAGTCAAAACTGAGCTCTCCCAGACAAGGCCTGACAGCC
GCTCCATCCGCTTTCTATAGTGTCACTGTATATAATGTCATTGTATAATACTGTTGAGGG
GGCCCTGACAAAAAAATCAATTAGTCTCCCTCCTGAGGGGGCCCCTTGTGGGTCTGGGCC
CCAAAGCAGCTGCTTCCCCTATAGCTACGCCCCTGGGCAGGACACGTGCTCGGTCTACAC
TTCATCAGGAAGAGAACATGGGCCTCCATCTTCGAGAT
>DN3166_c1_g1_i11|50|5.4744e-07
GCCTGTGACGCACACTACAGTTTGCTCACACTACAGTCCACTTCTGCCTGTGACGCACAC
TACAGTCCACTTCTGCCTGTGACGCCCGCCTGTGACGCACACTACAGTTTGCTCCCGCCT
GTGACACACACTACAGTCCACTTCTGCCTGTGACGCACACTACAGTCAGTCCACTTCTGC
CTGTGACGCACACAACCGTCCATTCCCGCCTGTGACGCACACTACCGTCCATTCCTGCCT
GTGACGCACACTACAGTTTGCTCCCGCCTGTGACGCACACTACAGACACACTACAGTCCA
CTTCTGCCTGTGACGCACACTACAGTCCACTTCTGCCTGTGACGCACAC
>DN3166_c2_g1_i1|62|0.079907
CTATAGGTAAATCCAGCCCCAGAACATTTTTTAAAGGCTGTATACAAACTACAGTACAGA
ATACAGCCTATAGCAGCCTTGATTTAAAAAAAAAAATGCAAGTATTTTTTATTATACATT
GTGTCACCATGGTTACAGACTACAAACAAAACCTGTGTAGTCTGATCCACTTGCTGCCTA
CTTCTTGATACCTTACATACATACATTTTGTAAGGCCTCATTCACATGACCGTATTTTCA
GTCTGCAGACCCATTCATTCCTGTGGGAAAGCTTAAACTGCGGACGGCCCCCCGTGTGCT
GTTCGCATCCATATGCCGTCCAGCAAAGAAGGTAGGATATGTCCTATTCTTGGCCGTTTT
GCGGACAAGAATAGGCATACTGACAATGGGGTCCGCGTACAGTGCAGTATCTGCA
>DN3166_c1_g5_i1|83|0.0509386
CTGACTGGGCCCCATAGCAAATTTTTGAATGTGTCGTTGTATATAATGTCATTGTATAAT
ACTGTTGAGGGGGCCCTGACAATTAATCTTTTAACCTTCCTCCTGGCCCCAAAGCAGCCA
CTTCCCCTGCTTCCCCTATAACTACATCCCGGGCCTGAGGAATAAAACAACTCCCTTCTA
GGGAAGGCTATCCCAAAGATGTTAGGCTAGATTCACATATGTATTCAAATGCCAAATGCT
TTCTATTCTGAAATATGCTAGATCAGGCATATGTAGGATGCTGCTGGCACCTAACCAATC
CATTTTACTGTAAAGGGGTCTGTATTATTTCCAGAATAAAAACTGGCATTCTACCAGACA
AAATACTGCTGCATGCAACTGTATTTCATTCTTTTTTGCCAGAATTAGTGATGGAGGCTT
TTTCTGGAACTTATGCTGCAGATATGAAACTAGCCTAAGAAGGACAACAAAAAGCAAAAA
TACTTCTAAAAAAGTTGATGTAAAATGAAACTGTTTACCTTTTCTCTTTGATAGCAAGTC
TATTCCAGATGCTGTTCCTAGATTACAGATGATAATTCATTGGATACAGATGATGACAAA
TTGACAACATTTGTTTCAATAAATATTTGTTTGTAAATTTACTTTTTTTAATTCTTAGCA
CAGTTATACACAGTATCAGACTAGGCTTCCTTTGTTTTTTTCTTCCTGATGCTTCTAGAC
ACAGTGGTTGCCAGATGGTGACTTGACTTTTTCAATGGCTTTTATTGTGTTAATTGTCAT
TATAAGTTTGCTGCAACTATGTATTTTAATGTTTTAAGTTTTACCTGCCAATGAAATTGC
TAACTAGTACTGTGTTATCATTGTGCACATGATCTCCGTGCTGCAACTTCTTTGATTTCA
TTATGCCATTACTGTACCATGCTATGACATCACTGTGTACATTACCCTGTACTGTAATAT
TACTGTGCAAATTAGTCCTCTACTGTGATAGTTATATCTAGGTATTATCCATTCACAGTA
TGGTGGTGTTATCCATTCACAGTATGATGGTGTTATCCAGTTACAATATGGTGTTGTTAT
CCAGTCACGGTATGTTGGTGTTATCCAGTCACAGTATGGTGGTGTTATCCAGTTATGGTA
TGATGGTGTTATCTGGCCATGGTAAG
>DN3198_c3_g1_i1|68|0.0464684
AAAAAAAAAAAAAAAAAAAGGCCCCGGTTCGTTTTTTTTTTTTTTTTTTTTTTTTTTTTT
TTTCAAGCCGGTGTCCATTGTGAAAAGGGTCCGGCACTCCCATCATGGTTTCTGCATGTG
GTGAAACCATAATGCAAGTATGAACAGAGCCTTGCAAATATGTTGGGATTTATTTTTTAA
GAAACTTCCTGTAATGCTGCAGAAAAATGACCCTCTTATAATTGTAGTGATTGTGGGCTT
TACTTTATGAAGTATAGTATGGGTGGGGACCAGAAAGGAGCAGAAGAGGATCTGTCTCAA
TGTAAATCTTCATCTAAGACTCCTCTGCACCATATAGGTGTACTGGTCTGCTCTTCACCT
GGTGACGGCCGTACCGATTTACAATCTGTTGCTCAAATATAAAGTTAGAAGAATTATTAT
AAACCACTCCAGTTCATTTATGTTCTACCCACGTGGAGATCTCATTACTTAGGGGTCGTC
TCACTTCGGCGGATTGCATTTGTCGTGTAGAGAAAGTTAATACAAGGTTCTTGCTAGTGT
AGTCTTGTTGTCCATGTTGCTTCCATTGCTG
>DN3198_c2_g1_i1|71|0.0992184
TTCCACATTTTGTGTCCGACCTATAACAGAACAGTCCTATCCTTGTCCATAATGCGGACA
AGAATAGGACATTTTCTATATTTTTCCGAAGCCACAGAACGGACCTGCAGAGGTGGACAG
CTCACAGTGTGCCGTCCGCATCTTTTGCGGACCCCCATTGAAGTGAATGGGTCCACATCA
GATCAGATGTGGACAAAAAAATGTGTTTGTGTGCG
>DN3120_c0_g1_i7|63|0.00588369
GAACCAGAGACTGCAAAGGCAAAACGAAAACCTACTACAAGCACAGAAAGAAGCAAGATG
AGAAGCCCGGAAGGTGCCCACCACCACAGACTGATTGCCCACCCACTGTCCAACCTTGAT
CATGTGAAGTAGACAGTGATTGTGCGGGAAAAAAGAAATGTTGCTTCGTAAATTGTAGAA
GACGGTGCATCAAAGCGAACTAAGTGATGTAGGAGAAGCTGGATACATCTCCATCCCTCA
CAGCAGAGGACACATCACTGATCAGCCTCAATAATTCTCTCTTCTCGTTGCTTTTCCTTC
TCTAG
>DN3138_c5_g1_i1|60|0.0318767
AGAGAGCACGTCACAGTGAAGCTCCGCCTGCAGGAGAGGAGCCTGGCGGAGTGGAAGTGC
ATATTCTCACTGCTCCTAGTAAAAGCTCCACAAAAGTTATGCTTTTGCTGCTCTCTCCAG
CCCCTACCATGATCAAAACTGCTGCCACACAGCCTTTAAAGTAACTACAAGCTAAAAATC
CCCCCTACCCCATTGGAAAATTAAGGCTAAAAGCTGTACACTGTCAGTGTGTTAGTGTAG
GCCTAGTCTTAAAGACAAAGTGAAAAAGTCTAAAATGTCATGTGAGTAAATCAGGGAAGT
CTGATATGGGCTTGCCTGCCAACAAAAATATATATAAGGAAATATATTTTTTCCCCACGC
CTCCGGGTGTGCCGTTGTGGAGGCTAAAGGAAAATCCAACTACCGGTAAGTAATTATCAT
CTTTTTTTAAGCCAGATTCTAAAGTACCTTTTTCATGGCCCA
>DN3138_c1_g1_i3|89|0.0153749
TATCAAATAAAATGGAAACGTTCAAGTCGTTACAATCAAAAATCATATCATACCATCCAA
CAACAAACCTCCCCCCCCCCACGAGGACTCTTTGCACACTGCCACCGATGAGTGGAGTAT
ATTATTTGTTGGGAGCTGATCTGAATTAAAGGGAGCCTGTCAGCAGTTCTGACAATGCAA
AACCGCTGGCAGCAATAGGCAGGAGTTGTGGAAAGCAGGACAAACATAACTTTTGTGGAC
CTTTTATTATCAGGAGTTGTGTGAATATGAACTTTCATTCTGCCAGATTCTGCTCCTCCC
CTCTGACTGACAGCTGCA
>DN3138_c2_g1_i1|87|0.0194988
AGCTTTGGTTAATGAGTGTCCTATATTCTTTTTTTAATTTTAAGCATTTTGGGGTTTTTT
TGCTTTTTTTTTTTTTTGCTTTTTTTTCTTGTATGTGCGCATAAAAAAGAGAAAACGTGT
TTTGCGTCCCCGTCCGTGCGTCTCACGAATTATGCACACGTAATTACCGCTCATGGCCTA
CGTCACCTCCGCTGCCATTTTAAAAATATCTACTTTACTCAATATTGAGTTTTTAATTAT
AATTTTTTTTTAATAATCTGACAAACATTGAGGCGAGATACGGAACCGCCGCCGCTCCCG
GCTCTAATCTCCCATCGCCGTAGGCCAGAGGAAATTTTACGTAGACGCACGAACGGCGAC
TCAAATGCACATTAAAAAAAAATTTAAAAAAATATAACAATGATGTGTGAATGTATATTG
ACCCCGGTATACATCCGCTGTTACAGACAGAAAAATTAAAAAAAAAAAATAAATTTTTTT
TTTTTCCCCCTGCCTTTTACCGCGGGGCGAGGCTTATGACCGTTTTATGTAACCCCTTTT
ATTTTTTTTAACGTGTCATAAATGTTGCATTACAGTTAGCAGCTTCGGCGATATATCTTT
AAGAAAAAAAAAATTAAATAAAATTACAGAAAGTAAAAAGTTTAAAAAAAAAAAAAAAAA
AAAAAATTAAGAAAAAAAAAAAAAA
>DN3109_c1_g1_i2|68|0.00796096
TTTTTTTCCCGCCTCCTACTACACCTTATGCCATATTAAATGGTGGCGTTGGAAAGTACA
ACTTGTCCCACAAAAAACAAGCCCTCATACAGCTTGGGGAATAAAAAATAAATAAAAAAG
TTACGGCTTTGAGAAAACTTGGAGTAAAAATGAAAAAAATAAATAAATAAATCACCCGGT
CTTGAAAGGGTTAATAAGTTTATTTGGATGGAAAGCGCCAAATTTTCTGCCTCTACATAC
AGTTAAAGGGGTATTCCCATCACAGACAATGGGGGCATATCACTGGGATATGTCCCCATT
GTCTAATAGGTGCAGTCCCGACTCCCACCTCTGGGACCTGCG
>DN3109_c0_g1_i4|92|0.0451107
TCTCTCCTGCAGCGGCTCCCCCATTCTCCTCCAAATTGACGCGGGTGGATCCTTTATCTG
CTCATACCTCTGGTTTGGTACCAGCTGTGAGAAGTTGCTTTTTCGTGGCTTACAATTTCA
GATTTATAAGTAAATATGGCAAGTAAAGCAATTTAAAACAATGGGAGTCATTTATTAAGG
GTCTTGGGACTATTTTAGTGAGAAAAAGAATTAATCGCAAGACCCTTTTTTAACTGTCTG
TGCAACAATATTAAGTCACATGGCTGGTTTCACAGTGTGCTTGACAATTGTGAGGGACGG
AAGCATGGCGGGAGCCACATCAGGCTCGGTACTCCAGCCCTGGCAAATGTTAGTGAAAAA
CTGTGCTAGCCAGGTGTACAAGGTCTGCCATAGATGCGTCTGATTTATAATGAAGCACAT
GCCTCACCATAAGTTAGATGAATCTTACAGCAGCGCAAGGGGTAAACTAAGACCATTGTA
AAAAGCTGGTCGTAGTAAGTGTTTCCCAATATAGTCAGTGTTTGCGTATATCTTCGTGCA
CATTTTATTTGCTGACCAGGCCCCGTTTCAGACACACACATTTTGAGACTCAATCGTCTA
TGAGCTGCAACATAACATGCACTACATTGTCTAGCTCTAAATGATTGTGATAGACGTAGA
TGACACATTATTTTCATCTGCTTTTATTTCTTTTTTTATTATTTTTAAGTACCATACAAA
ATGTCATTTTCGAGTACCAGTCTTGGAAACAAATACTTGGTTTACATTAGTAAACATTTA
TTAATAAACAGAAACATTATTAAGGAAAAAAAAGAGAAAATCTCTGGTAACATAGCGTTA
GGTATACAAGAGAAATCAAAAGTTTATCTTCCCAATGTTCACTGGATAAAACAGCTTATG
GCATAAAACATATGGAATATTAAACATACAACAATAAAGCCAGCTTATGTAGAAACATTC
AGCATTTGTGTCAATGGCTACATGCTACAGAGCAGCCGGCTTACTCTAGGAACTATCAGA
AGTGATTCACTCTACACTTCCTAGTAAAAGGGTTAATAGTACATATATGTTGAATTTTCA
CAGTATGCTTTTCTCCTGCATAATCTACAGCAACAAAAGCTTAAATGTAATAATCTAGAA
GTGAAATGGAATACATCTATATAAAAAACATGGTTAGGTATAAAATCTATAACATTTTCC
AAATTGGTTTTCTTGTCTGCATAGGGTTATAAAGTATAAAAGAATTTAAATTCTCTGCCC
TGAGAAACAATCATAGCAATGTCTGTGGATCAGGCACTAAAGAAAAGGTGAAGCAAAACG
GACATAGTCCATATTGTACATGAAAATCTACACTAACTCTTACAGTCCTGGGTGCAGCTC
TAGAATTTTTTAGTAAGTGAAGTGACATAACGGGAGACTTCATGGATTCAGGGAAATATT
AGAAATCCAAAAACTATCAGAGTCTCCACAAAGCCATGTTACACATACCTCATATCAGCG
CTGTACTCGGCTATCTCCGGAACTCCCATAGTGCATGCCCGACTGGCCACTCCGTTCATT
TCAGGGAGGCTGCAGCAGATATGGGGTCCCACTCTCGGGATAGATTGGTGGGACTCCTAC
CAAATAGTTATCCCCCATCTTAAGGTTAGGGAATAACCTGGAATACCCCTTTAAGGCCTA
AAACTGGTGTGGGGAGATGTCCAGCTGTGTGCCATTATTGGACTTTTTTTTAAATATTCG
AAATAAAAGAGTTATGGTTTTATTTAAGAGCTGAGTGGTGGACCTGCTATTTTGTTTCTA
CAATGGATTTGGATACGTGCACCAAGGACTAACAAAGGCGGTGAGCTGATTTCATTTATT
TCTTTACTGTATCCTGAAACTGAAGCGTTTTATTCCGGTATTGAGCCCCTATGACGGAAC
TCAATACCGGAATATATAAACGCTTATGTGAAAGTAGC
>DN3109_c0_g1_i3|92|0.0466071
TCTCTCCTGCAGCGGCTCCCCCATTCTCCTCCAAATTGACGCGGGTGGATCCTTTATCTG
CTCATACCTCTGGTTTGGTACCAGCTGTGAGAAGTTGCTTTTTCGTGGCTTACAATTTCA
GATTTATAAGTAAATATGGCAAGTAAAGCAATTTAAAACAATGGGAGTCATTTATTAAGG
GTCTTGGGACTATTTTAGTGAGAAAAAGAATTAATCGCAAGACCCTTTTTTAACTGTCTG
TGCAACAATATTAAGTCACATGGCTGGTTTCACAGTGTGCTTGACAATTGTGAGGGACGG
AAGCATGGCGGGAGCCACATCAGGCTCGGTACTCCAGCCCTGGCAAATGTTAGTGAAAAA
CTGTGCTAGCCAGGTGTACAAGGTCTGCCATAGATGCGTCTGATTTATAATGAAGCACAT
GCCTCACCATAAGTTAGATGAATCTTACAGCAGCGCAAGGGGTAAACTAAGACCATTGTA
AAAAGCTGGTCGTAGTAAGTGTTTCCCAATATAGTCAGTGTTTGCGTATATCTTCGTGCA
CATTTTATTTGCTGACCAGGCCCCGTTTCAGACACACACATTTTGAGACTCAATCGTCTA
TGAGCTGCAACATAACATGCACTACATTGTCTAGCTCTAAATGATTGTGATAGACGTAGA
TGACACATTATTTTCATCTGCTTTTATTTCTTTTTTTATTATTTTTAAGTACCATACAAA
ATGTCATTTTCGAGTACCAGTCTTGGAAACAAATACTTGGTTTACATTAGTAAACATTTA
TTAATAAACAGAAACATTATTAAGGAAAAAAAAGAGAAAATCTCTGGTAACATAGCGTTA
GGTATACAAGAGAAATCAAAAGTTTATCTTCCCAATGTTCACTGGATAAAACAGCTTATG
GCATAAAACATATGGAATATTAAACATACAACAATAAAGCCAGCTTATGTAGAAACATTC
AGCATTTGTGTCAATGGCTGGTCATGTTACAAAGAAAAAAGGCTACATGCTACAGAGCAG
CCGGCTTACTCTAGGAACTATCAGAAGTGATTCACTCTACACTTCCTAGTAAAAGGGTTA
ATAGTACATATATGTTGAATTTTCACAGTATGCTTTTCTCCTGCATAATCTACAGCAACA
AAAGCTTAAATGTAATAATCTAGAAGTGAAATGGAATACATCTATATAAAAAACATGGTT
AGGTATAAAATCTATAACATTTTCCAAATTGGTTTTCTTGTCTGCATAGGGTTATAAAGT
ATAAAAGAATTTAAATTCTCTGCCCTGAGAAACAATCATAGCAATGTCTGTGGATCAGGC
ACTAAAGAAAAGGTGAAGCAAAACGGACATAGTCCATATTGTACATGAAAATCTACACTA
ACTCTTACAGTCCTGGGTGCAGCTCTAGAATTTTTTAGTAAGTGAAGTGACATAACGGGA
GACTTCATGGATTCAGGGAAATATTAGAAATCCAAAAACTATCAGAGTCTCCACAAAGCC
ATGTTACACATACCTCATATCAGCGCTGTACTCGGCTATCTCCGGAACTCCCATAGTGCA
TGCCCGACTGGCCACTCCGTTCATTTCAGGGAGGCTGCAGCAGATATGGGGTCCCACTCT
CGGGATAGATTGGTGGGACTCCTACCAAATAGTTATCCCCCATCTTAAGGTTAGGGAATA
ACCTGGAATACCCCTTTAAGGCCTAAAACTGGTGTGGGGAGATGTCCAGCTGTGTGCCAT
TATTGGACTTTTTTTTAAATATTCGAAATAAAAGAGTTATGGTTTTATTTAAGAGCTGAG
TGGTGGACCTGCTATTTTGTTTCTACAATGGATTTGGATACGTGCACCAAGGACTAACAA
AGGCGGTGAGCTGATTTCATTTATTTCTTTACTGTATCCTGAAACTGAAGCGTTTTATTC
CGGTATTGAGCCCCTATGACGGAACTCAATACCGGAATATATAAACGCTTATGTGAAAGT
AGC
>DN3103_c3_g3_i2|59|0.0202544
CCACCTGCCTCTGATTGACAGGTTTTTATACATGTGGATCGGCAGCGGGTGGCGGGGAGA
GCTGTGGGCTCATGAATATGGGGACTCATTCTGCATGCGCTGGAGCCGTTTTGCACAAGA
TTGTAGAAAAATGGCTGGGTCAGGGAGAAAGTGACCCAGCATTGTGCTAGGGAGACCTGT
CACTGGTTTATATTGCCCTTAGTTGAGACACCATAAAACTGGTGACAGATTCCATTTAAA
GGGAATCTGTCACCAGT
>DN3103_c3_g2_i1|73|0.0100356
CAAGGAAAGAACAGATAAGCTTTTACAATAGGTGATTGTCAAAGCTTATCTGTTCTTTCC
TTGTACAATGACCTCTGCACAGGTCACAGGGCATGCCTAAAAAAACTCTTCCATAGAAGT
CAGTGAGGTACTGTCCATTGTGCAGTAAAGCAATTCTTTAAATGCTGTTAAAAACAGCTT
GGGCAAGATGGCCACCCCCATAATCATGTTCAAAACAATACAAAAATCTGTAGTCAGAAA
ATAAAAACCGATTAGAAAAAAACAATGTGTGTTGCTATCTGGTTTTAAGTGACAGAAAAG
TTTGGTGAAACACTCCCTTTAAGTGTATTTAAACTGTCGTTTCGGTCTAAAGAGAGTCTG
TCAGCAGTTTTCTGCTGCTCTCAATTTTAAATCCTAGCAATTCCATCCCATGCCAGTCAG
TCCCTATATTCATGAGCTCATGGCTCTCCCCGCCCACCTGCCTCTGATTGACAGGTGGGC
GGGGAAAGCCATGAGCCCATAAATACCAGGACTCATCATAATACATTGGAGCTGTTCAAT
GCAAGTTTTTGGCAAAACGACTGGATCAATTAAAGAAAGTGATCCAGAATTTTCCTAAGG
GGATCTGTCACTAGTCTATGTTGCCCGTAGTTTGGACACCATA
>DN3103_c1_g1_i1|66|0.0168893
TCTTGGTGTCCTAAGAGCAACGTAAACTACTGACGGATCCCCTTAGCAAAATGCTGGGTC
GCTTTCTTTAACTGACCCAACTGTTCTGCCAAAAACCTTGCATTGAATAGCTGCAGCACA
TGCCAATGAGTCCCCATATTCATGAGCTCATGGCTGTCCCCGGCTCCTGCTGGTGATCCA
TATAGGAAAAAACTGTCAGAGTCCGGTGGGCGGAGAGAGCCGTTAGCTCATGAATACGAG
GACTCACCGGCAGGCGCTGGAGAGGTTAGGATTTGAAAACTGCTGACAGATTCCCTTTAA
GCAAAGTCTTTGACTCACGATCAGTACAACAGAATGCAATCAAAGTATTTTTAGAGTCAA
TGTTCGAAAGCGGTACTATGCCTTAAAGGGCATCTGTCAGCAGTTTTGTCCCCACGACAC
TGGCCGACCCGCCACATGTGCGCCCGGCAGCTGAAGGCATCTGT
>DN3114_c1_g1_i2|78|0.0288112
TTTTTAACGCCACTTTTCAGGCGCCAGGAAGATTATAATCTCCCTTAGTACTTACCTTTT
AGAACACAGAGGGTGAGACTCTTATCCCTGTGCCTTTTTTGGCATAGACTTTGTTTTTGC
AACTTTATAAACGTCATTTGTGACAAATTTTGTTGCAAGTGATGTTTCTGCGTGGTCCTT
TGCCACTTTCTGAAAAAGGGGATATGAGGAGGATGGGGAGTGGGCACGGTCAGTGAGTTC
TCTATATTTATGTTCATTTTGTGCCTATCTTCAGGTGCAAATCAAGACAGAAATCTACAG
CCTGCGCCTATTTATATATTAGACACAGGAGATTTCAAAGACTGGCGTAAAAATCTTCCA
CCAAATAAGAAAATGAAAATACTATGAAGATATTACTTTATTATAAATATATTCCCAAAT
ACCATTCATTAGTTACAATGGCTCATTTAG
>DN3114_c2_g1_i1|98|0.0373256
CTCAGAAAGACATCAGTAAAAAAAAAAAAAAAAGGCAAAACGGTTTTTATCAGCTGTTTT
TTTTTTTTTTCCACTGATGCATGTCTGATAAACCTGCCATCATGGGAATGTAGCCTAATT
CGGGTGAGGCTCTTCCACACAGTGGACAGATCTGTGTTTGTGGTTAAAGGAGTTGTCCAG
GATCAAAAGGAAAATATATATATATTATTATTTTTTTTCCTCTCTGAAAGCGCGCCATTC
TTTTCTATGTGTCAGTCCATTTTTACATGACTGAAGATGATCAGACACATCCTATGGACA
AGAGGGCCACTTAGTATAATTTGGTTGCCTATAGTGATGTCCGTGTGCATGGATAGGCTT
CTTTCTAGAATAACGGTTTGGTTCACAATATGTTTGCCACTGTGTAAAAGCGACGAGACT
CCTACCGGTTTCCCGCGACTTTGTTCTTGTCATGATTTTTTTTAAAAACATTTCATTTTT
TTTTTTCTCCATTCTGAATGGATGTTACATTTGTAAGTATTATTTTATTGTGTACATAAA
CAGCAGTATTAGACAACTTACTTGATTACTTTGAGGTTTCTGTTGGTGTTTTACAGTGGT
TTCGTTGTCCGCGCGGCTTTTCTTGCAGCGAGCCTATACATTTCAGACTACCTGGCTGAA
CGTTAGACATATCATTAGAGTTAAGTGTGACTGCTCCACTCATTCAGTCAGTGGCATCTT
TGAGGATTGTGCGTAATACAAGGTGACGCTGCCAGGTGCTGGTTAAGAAGAGCTGTCAGG
TAGCAGACGATGGGGATATTTAACTTACTAGTAGGGATCGTATCTGTTTCCCGGTTGTGC
AATGGTTAAGATTTATCAGTCCTCAAATAACTTAAGCTACTTGATTAGGTAAAAGGTGCT
CCAGAGCCAAATAGTTAATATTGCCTGTATTTATCGATGCACATTTAAGACATGATTTGC
AAACCTAGTGAGGCGGGTTAAGGATGTCTCTGCCCTAGAGCTGTGCGCAGGGTCTCCACA
TGAATGTAGCAGGTCTCAGGGTGATTTGTACTCAAAACCATTACCTGTTTTAACAAAGGA
GGCAAGAATGTACCATTGGCTTCAGGTTTAGCTCCTCCTTACTTATGATGCAGGCAGACG
CTTTCTAGATTCCTTCTGTCAGTTCTAAAGGGACCCTGCGATCCACTTTATCCTGCCCTG
ATGTGGGGCTGCAAAAAATAGCGACCAAGGCGCTGATTTTAGTGGTGTGTCACTTATACA
GTAAGCGCTTCACAACCTCAGCACCTGCCAGAGAAGAGTCTGGCTTATTTATGAGCTCCT
GACGTTTAGGCCCCAGGCACGCTTCCGTATCCAGTCCGTGTCACATCTGCATTTTTAGTG
GACGAGTATAGGACATGTTCAGTGTCCTATGTTCTACCCTTTAGCGGAACGGACATACAG
ATGCATAAAGCATACAGATCACCTATGTGCTTTCCGAATCCATAAGTCTATTCCGCAAAA
AGATAGACTATGTAGACTAATTTGGGCCAGTGACAATGGGGGAGATTTTATCATTCCCCG
TGCGCCTGAAAAGTGGTGTTAAAAAGTCGCAGGCGTGGCTTTTAAAAAAAATTGTTTTTC
TGGAAGGGGGCGTGCCCAGCCGCTGCCACAAATTTATCTCCATGTACTTCAGGTTTCTGG
CATAAATGAAGCCAGAAATCTGACCGCTCTAAGATGTCATAGGCGCACGGACTGCAGGAG
AACGAGCCTAATTTATGATGAGGCGTGCGCCTCCTGCAGAAAGCGCCATTCTTGATTAGT
CTTCCCTAATGGGTCTACAAACAAAATGTGGACGACACACAAACCATATCTATGTTTTGC
GGACCGCCAAAGCATATAGTCATGTGTATGGGACCTAATAAGGCTGTGGCGGTCTTAGTG
GGAGCTTAGGACAAAGCTTTGGCAGTGCGTGAGTCTTCTCCAGCTTGCGTTGCAAGGATT
GATGCAGTAGGTGCGGGCAGGATGACGTTGATGGCACGTGAGGACATTTCTGTGGGGAAA
CTGTGAGGAAGTCGAAATTCCCAGCCATTGCCCTCAGTCTTACTATGGCAGCCTGTATTC
TGCCTATGGCACAGCAGGTGCAGGCTGTGTCTGCTGACGGGGGATTTCTCAGGAAATGTG
AGTTCCCTACAGTTTCCCTGGGCTGTTATTGAAACACTATTCTGTGTAAAGAGGGTTTGT
CCTTAAAGGTCCCCAGGACGTCATAGAGAGACAATATTTCAGCCAATGACGAGCGTCAAG
GTGGTGGCAAGTGGTTTTCACAGATGAAGGTCTCTCATTGGCTGGAAAATTGATCAGAAA
TGGGGTAACGGTGTGATCGCCTGCATTATGCGTATGAAACAGGAGCCAATGGATTTGTGG
ACTCGTTGGTTTTGGATGAAATGTTCGGCCATGAGGGGAACGGTTCCATCTGCTATAATC
CCCTTTAGTCTTAATCTTGTCATCGGCCTCCGCTTACGTTAGCAATCGTTCAGACAGAGC
AGTGCCTTAGGTAAACTATATATAATTGTATTTTTGTATAAACACTGTTAAATTCTAGCA
GAGACAATCTAACCAGTAAAATGCTTATTTTTTGTGTACCTGTACTTGTTAATTCCCTAG
TTCCAGCTACTTGTGTAAATATATGTGCACTGTTAAATAAACTTTACAACGGATAGATCG
GAAGA
>DN3114_c2_g1_i7|98|0.0259086
CTCAGAAAGACATCAGTAAAAAAAAAAAAAAAAGGCAAAACGGTTTTTATCAGCTGTTTT
TTTTTTTTTTCCACTGATGCATGTCTGATAAACCTGCCATCATGGGAATGTAGCCTAATT
CGGGTGAGGCTCTTCCACACAGTGGACAGATCTGTGTTTGTGGTTAAAGGAGTTGTCCAG
GATCAAAAGGAAAATATATATATATTATTATTTTTTTTCCTCTCTGAAAGCGCGCCATTC
TTTTCTATGTGTCAGTCCATTTTTACATGACTGAAGATGATCAGACACATCCTATGGACA
AGAGGGCCACTTAGTATAATTTGGTTGCCTATAGTGATGTCCGTGTGCATGGATAGGCTT
CTTTCTAGAATAACGGTTTGGTTCACAATATGTTTGCCACTGTGTAAAAGCGACGAGACT
CCTACCGGTTTCCCGCGACTTTGTTCTTGTCATGATTTTTTTTAAAAACATTTCATTTTT
TTTTTTCTCCATTCTGAATGGATGTTACATTTGTAAGTATTATTTTATTGTGTACATAAA
CAGCAGTATTAGACAACTTACTTGATTACTTTGAGGTTTCTGTTGGTGTTTTACAGTGGT
TTCGTTGTCCGCGCGGCTTTTCTTGCAGCGAGCCTATACATTTCAGACTACCTGGCTGAA
CGTTAGACATATCATTAGAGTTAAGTGTGACTGCTCCACTCATTCAGTCAGTGGCATCTT
TGAGGATTGTGCGTAATACAAGGTGACGCTGCCAGGTGCTGGTTAAGAAGAGCTGTCAGG
TAGCAGACGATGGGGATATTTAACTTACTAGTAGGGATCGTATCTGTTTCCCGGTTGTGC
AATGGTTAAGATTTATCAGTCCTCAAATAACTTAAGCTACTTGATTAGGTAAAAGGTGCT
CCAGAGCCAAATAGTTAATATTGCCTGTATTTATCGATGCACATTTAAGACATGATTTGC
AAACCTAGTGAGGCGGGTTAAGGATGTCTCTGCCCTAGAGCTGTGCGCAGGGTCTCCACA
TGAATGTAGCAGGTCTCAGGGTGATTTGTACTCAAAACCATTACCTGTTTTAACAAAGGA
GGCAAGAATGTACCATTGGCTTCAGGTTTAGCTCCTCCTTACTTATGATGCAGGCAGACG
CTTTCTAGATTCCTTCTGTCAGTTCTAAAGGGACCCTGCGATCCACTTTATCCTGCCCTG
ATGTGGGGCTGCAAAAAATAGCGACCAAGGCGCTGATTTTAGTGGTGTGTCACTTATACA
GTAAGCGCTTCACAACCTCAGCACCTGCCAGAGAAGAGTCTGGCTTATTTATGAGCTCCT
GACGTTTAGGCCCCAGGCACGCTTCCGTATCCAGTCCGTGTCACATCTGCATTTTTAGTG
GACGAGTATAGGACATGTTCTAGGACCTGTTCAGTGTCCTATGTTCTACCCTTTAGCGGA
ACGGACATACAGATGCATAAAGCATACAGATCACCTATGTGCTTTCCGAATCCATAAGTC
TATTCCGCAAAAAGATAGACTATGTAGACTAATTTGGGCCAGTGACAATGGGGGAGATTT
TATCATTCCCCGTGCGCCTGAAAAGTGGTGTTAAAAAGTCGCCGGCGTGGCTTTTTAAAA
AATTGTCGCATCTGCCACCTTTCTGGAAGGGGGCGTGCCCAGCCGCTGCCACAAATTTAT
CTCCATGTACTTCAGGTTTCTGGCATAAATGAAGCCAGAAATCTACGACCGCTCTAAGAT
GTCATAGGCGCACGGACTGCAGGAGAACGAGCCTAATTTATGATGAGGCGTGCGCCTCCT
GCAGAAAGCGCCATTCTTGATTAGTCTTCCCTAATGGGTCTACAAACAAAATGTGGACGA
CACACAAACCATATCTATGTTTTGCGGACCGCCAAAGCATATAGTCATGTGTATGGGACC
TAATAAGGCTGTGGCGGTCTTAGTGGGAGCTTAGGACAAAGCTTTGGCAGTGCGTGAGTC
TTCTCCAGCTTGCGTTGCAAGGATTGATGCAGTAGGTGCGGGCAGGATGACGTTGATGGC
ACGTGAGGACATTTCTGTGGGGAAACTGTGAGGAAGTCGAAATTCCCAGCCATTGCCCTC
AGTCTTACTATGGCAGCCTGTATTCTGCCTATGGCACAGCAGGTGCAGGCTGTGTCTGCT
GACGGGGGATTTCTCAGGAAATGTGAGTTCCCTACAGTTTCCCTGGGCTGTTATTGAAAC
ACTATTCTGTGTAAAGAGGGTTTGTCCTTAAAGGTCCCCAGGACGTCATAGAGAGACAAT
ATTTCAGCCAATGACGAGCGTCAAGGTGGTGGCAAGTGGTTTTCACAGATGAAGGTCTCT
CATTGGCTGGAAAATTGATCAGAAATGGGGTAACGGTGTGATCGCCTGCATTATGCGTAT
GAAACAGGAGCCAATGGATTTGTGGACTCGTTGGTTTTGGATGAAATGTTCGGCCATGAG
GGGAACGGTTCCATCTGCTATAATCCCCTTTAGTCTTAATCTTGTCATCGGCCTCCGCTT
ACGTTAGCAATCGTTCAGACAGAGCAGTGCCTTAGGTAAACTATATATAATTGTATTTTT
GTATAAACACTGTTAAATTCTAGCAGAGACAATCTAACCAGTAAAATGCTTATTTTTTGT
GTACCTGTACTTGTTAATTCCCTAGTTCCAGCTACTTGTGTAAATATATGTGCACTGTTA
AATAAACTTTACAACGGATAGATCGGAAGA
>DN3136_c0_g2_i1|84|0.0454901
TACAAATCACCTGGAGACAGGCAACCATTTTGCCACATCACCTAGAGACAGGCAGCCATT
TTACATTACCTAGAGACAGGCAGCCTTTTTACAAATCACCTGGAGACAGGCAACCATTTT
GCCACATCACCTAGAGACAGGCAGCCATTTTACATTACCTAGAGACAGGCAGCCTTTTTA
CAAATCACCTGGAGACAGGCAGCCATGTGAATATACCCAATAATGTAGATACTGTAATGA
CCACAATAAAAATCATATTCCAGCACTAGCCCTATTTACTGATCAAATGAATGTGCCCTG
TGTACCGTATGCCATGTAATGTTGTTTACCGAATGTCAGGAATTATGTGAAGTGGAGGGT
GTCATGGATGCATTACACAGGACTTATACATGGGCTATACCATTCTACTGCATATAGGGC
TCAACAGCCTGATATAAGAAAGGTATGTATGCAGAATTATAAATACATGTATATTAAAAA
ATTGTATGATTTCCTACTATATAAACAAATAAATGAAAAAAAAATTAAAAACTGGAATTC
CTCTTTAAAGCAGAACATGCTCTACATTATTTAAGTCTTGAGTCTTCTCTGAATCAGTGC
AACAGTCAAGAAGTGGTGGTGAAGGTGCATTGGAGACCATAAGACCTCTGCTGAGCTGTA
GGAAAACTCTGTAGAGAGGAGCTGTTAAATTATTTGGTATGGAAAATCTAAAAATTATAA
AAATCGTTCAGGCCCAGTTGTCCAAGTCCACTGGTCACCCCCGAAAAACTTTGGATGCAG
TGTAGTCCAAACAAAGACTGTGCATTAGAGTGAACCAATGTGAAGATCGGTCTCCTGAGA
ACTTATGGTCCTAAAACCTATTTTTTAAATTCATCTGTTCTTCTGCATAGACTGCAAACT
CCTCCCCAAAAGCAAAAAGTCCCGGGCTATATCTAGTGTTGAATTAGCTGGAATGCTCGG
CCATAAGGTTCTTTTACTACATGAGAGTCATTACTCACGTTGCTTTACATCAGGGCAACA
GTCAGCGGGTTCTGGAGTAGGTGCAGTTCAACATCTTTATGGAAAATCAAAAAAGTGTTT
TCCATGGGCGTTCCAGACCAAATGATTTAGATTTAAGTACATTTACTGAATTTGTAAATG
TGTCGTTGAGGACCATCCCACCTCAAGCCGAAGGCCAGAAGACACAACAGAAAGATCTGG
TGTATCTTGAGGCCCTTTACTCGAGGTCTCATGCTCTCCATTGTTGAACTGCAACTCCAC
GACCAATGAAGGTCCAGGTAAAGACTCAAGGAACAAAGGCTGTGTATTAAGATGAGGCAA
AATGGTTGGCCTCCTGACCACTTGGGATTCTTGGAATTTTGAGCTCATGTCCTAAGGCGC
TGCTGGACCATGTTGACAATATCTGTCCATGTGTCCATTATTTAAGCCTTACATACTAAG
TAAAAGAGAACTCATTTAAAGGAGTTGTCCACCCTCTGGCCACTTGTGATCAATGTGTAT
ACAAGATGACCATATGGCTCTTACCAATCTAGGTATACATTTCATAAGCAATGTCCCCTT
GTTAGACAAATCTTCTCTACTGTCCACACAGAGATCCCGTCCACAAGGTGGCTGCTGATG
GAGGGTCATCTTTCAAAACAGTGTATTTGAATGAAAGAGACATCACATGGAGGTGTTTTG
CCTGGTCACATGACCCTCCATCAGCCGCCACCCCATAGACAAGACCCCCGATGTGGAGAG
CA
>DN3136_c2_g2_i1|83|0.0648538
CGGGGTTGCTCCATCTGGGACATTGAAGACACATTGCTAGGATATGCCATCAAAGTCAGA
TAGGTGTAGGTCCCACCTCAGGGACCTGCTCTTGTCTCCAGAACGGGTCCCTGAAATGAT
ACACGGTATTTTCTCCATTCATTGCTATGGGTTTTCTGAATATAGCTGAGCGGGAGCACT
TGGCAAGCTGGGCAACCTCTCAATTCACTGCTATGGGACTGCTGGAAGTAGCTGAGTCAG
TCCTCAGCTATTTTTGCAATTTTATTAGCAGTGCCAAGAGGGTGCTTTCTGTTCACTTCA
GGGGTCCCGTTCTGGAGATAGGAGCTTGTCCTAGACATGGGACCTGCACCTATCTGGCAT
CGATGGCATAACCCAGCGATATGTTATCAGTGTCCCACATAGGCTAACCCCTTTAAATAG
GAATTGTCAAAATGAAAATGCCTGCAAACATGGCAGTTCGACTCTGCACTCGTTAGGGCA
CCTATGACGATGCAAGATTATTTTAATGTTATTTTGTGGTCAGCACCTTTAGGTTGTGAA
TTGTATTTAGCACCTTACAGTAGAATTAATCTCTGCTGCTTTATTACTGCTGAATACATC
TTGCTTTCATTACATTCCACACCCTAATTCCTGGGGTGGTATTAACAATTATTTTAGACA
CTGTTGATGGCTCAGAGCTAGCGACATGGGTTAAAATCTGATCATTTGAACATCTGCATA
GGTTTTGCTATTCTCCCCTTGGTCCTTAAGCAGGTTAATTGGCCTTTTGCCCCACTGACC
CTAAGATATGTGCATGATGTAAGAATGTGAGATTGTGAGCTCTACTAGGCAGTAACTGAT
GGGAGGGATTACAGTGTATATGCAATGTATATAAAGGGAAGGAAACAAGTATGTCAAGTA
CTTGAAGCTATTGATGAATACTGTGATATGTATGTTATATGTTTCCGCATACTTTACTTT
TAGTAACTACTATGAGGGTATGGATGTATGTCTGATTTGTTGATAGCTAGAGTGCAATAC
GATAAGGGGTTTTGCTATTGTAAATTCTTATTATTGGTTTTTTGAATAGCTGTGCAGGAT
CTCTGCATGCTGTCAGTAGATGGAAACATACTTATGTAAATTCAAACACAAACAATTTGC
CCTTGTCATGTCCACTCAGAAACCATCAGGTATTGTTACAAGAAAAGATTCTGATACACT
GTTTGTGTGTCTCTGTGACCAATTTACCTTTATAGGGATTGTCTGAGCAGTGATACCAGT
AAGTATGGCAGATGACTGCTGAGGCCACTGACGTGGCTGCAGCAGTTCTATGCCATGTAA
GCAAAGGCTGGTGGAGGAGCACTTTACTATCTGCTCTAGATTTCCAGGAAATTGCATTTA
GTATTTTAATAGTATTTTTTTGCTGTTATATTAGAACATTTGCTGCTATTCTTTTTCTTT
TCAAATTCCCAGACAAACCTCCTGCAGCTTTGTGCGTAAAAGATTGTTAGAATGGCTTTT
AAATGTAAATGAGGTTCCATTTGCTGGCAGCAAGCAGAGATCTTGGAAATTATTATACAG
TGAATAAACTTTCCTTACATTAACACAGTAAAACCTTCTCTTCAGTACATGTTCAAATGG
CTAAAATCCACAGTAGAAAAATCAGTAGCTGAAAACGGGTGTTTTGGTGGCAGATTGGTA
ATTTGGTGCTCATTTTAGAGACGTTAGAGTTTTGGAAGAGCTTTTGATTGAGGTTTTTCT
GCTTCTCCATTGACTTCTATGGAATCCACAATCAAATCTGCTTCAAAGAAGCAACATGTC
ACTTGTGAAGCGTTTTGCAAATCAGCTGCTCAAAAGAAAAACTCTTACCATTTTACGTTG
TATGTACAAGGTGGAGTTTTACATTGAAGTCAATAGGAAATTGTTGATGGTGTTTTGAAT
GTGGACTCAGCGGTGGAATATGCCCGTTTTCCTCTGCTTAATCAGTGTCAGATTTTAGCT
GTGTGAACCTAGCCTTAAACACGAATCTCAGCTGCCAGAGTTGTGAGTACAGTAAATTAC
TTTTATTGACCCTAATATTTTGTAACCTTTGGCTAGAGAAGTATAATTATAGTTAATATA
TCTTATACAGGAAGATATGAAATGTGTTCTGCAGACTGAGGTCACAATACAGTAAATGTT
TCCTGGCTAGAGAGCGATTAATCTATGTATACCAAAAGTCTCCCTTTTTAGTATTGTTTA
GTGTTCTGGATACTGTGCTTTGTCTGCATGCCTGAGATTTGCTGAATGGGAACTAAATGT
GTGCAGGAGGAAGATGAAAAGTGCACGCAGCTCTATGAACTTCGCCCTACTTGGCAGCAG
CACTATGATTCCACATCTACACACACGATTTGTTTGGAGCTTAAAGGGGCTTTACTGTAT
GTTGAAATTGTAGTAAAGGATTATATTCTGTGGACCAAAAAACAATGACATAAGCGCAAG
TAAAAGATCCATATCACATAACATTTTAAAAAATTGTACAGTATATATGTGCAGGGTAAA
TCTCTTTTTGTCTTTATGTCTTGGGTGTTTTTGTGGATTAAGTTACTTTTAGTGAGGGAT
TACACAGTAAAACTGCTCTGTTCTGTGTGGCAAATAGAGTAATAATTCATTCATCTTGTA
GCAATAGTTTTTTCTTAATGATCCAAATTACTGTATGTGTACAGAATAGTTGTAGCAATT
CACATTCATTTGCAGCTAATTTGTCTAGTTCTTCTTTATATCTTAATTCATAGATTATAG
TTGATGACACAAATGTCTGTATAGATGATGGATTTTTCAATGGAGACATCTGATTTCATC
TAATCCAGTGTTCCTCAACTCCAGTCCTCAGGGAACACCTGCCGGCCATGTTTTCAGGAT
TTCCTTAGTATTGGGCAGGTGATA
>DN3136_c1_g1_i1|83|0.0167311
CGCTGATCGGCGCTCGGGCAGGGAGAAGAATCGGCCCGTCTAAAAGGGCCTTTAGTCCAC
ACCTGAATCAATGTGGGAATTACCTCCTGTATTGAGTTTGCTTCTCTGGCTTTCCATTTA
AAGGCCCTCTCCAGACGGAACTGATAAACTGGGGGAGATTTCTCAAAACTGGTGTAAAGG
AAAAAACAAATATATTGGAGGCACTCACTGGATGAGCTGGATAAAATTAGAGGGTGCTAT
ATCCCGGGTACCCAAAAAAAAACGTAAAAACAGGGAAAATTGACTTAATAAAGTGGACAA
GCACTCACCCCTACTGGAATGTACAAAACATTCAATCAAAAATACATACAGCAATCAAAT
ACACAACAAAACACAACAAAACAAAATAAGAAGGCCAAAAAAGTGCCCGGTTAATAGGTC
AATGAATCTTGCCAATGGACTACACTGCCACATCCACATTCACCACCCCAAGCAAGGCCA
CAGTCCTGGCAGATCAATACACCACATAGGTGCCTCTCTCCCTCCTCCAACATGACGATA
CACCAGTAGAGGCCAGTGTACAGTCCCCCGTGCCAGCAACTAGGAGGCACTGCCGTTCAG
GAACA
>DN3136_c1_g1_i2|61|0.00396116
CTTCCGTGGGATCTGCAAAAGAACCTTTCTTATTTTTGTCCACATTACGGGCAAGGATAG
GACTGTTCTATTATAGGCTGGACATTCTGTTCCACATGGTTGATATCCGTGTTTTGTAGA
TTCGCAATTTGTGGACCGCAAAACAGGCTACGGTCTTGTGCATGAGCCCTTAATCTATCT
GTTTAAACTAATAAGGCTAAAAAGGTTTTTTTTTAATGCTACCAGCCAAAGACCTTAGTC
CACACCTGAATCAATGTGGGAATTACCTCCTGTATTGAGTTTGCTTCTCTGGCTTTCCAT
TTAAAGGCCCTCTCCAGACGGAACTGATAAACTGGGGGAGATTTCTCAAAACTGGTGTAA
AGGAAAACTTGCTTAGTTGCCCATAGCAACCAATCAGATTCCCTTTATTTTCCAAAGGAG
CTCTGAAAAATGAATGGTGGAAAAAGCACC
>DN3131_c3_g1_i1|59|0.0487057
CACATAGGAAACGGTGTAAAAAACAAACAAACCATTCCACCCCATTTGGGATTTTTTTTT
TTTCCCTCTTCCCACCACATTGTATGCAACTGTAAATGGTGCCATGAGAAAGTACATCTT
GTCCAGCAAAAGACATGCTCTCGCGGGGCTATGTGAATGAAAAAATTAAATAAAAAAAGT
TATGGGAGGGCTGGAAGTAAAAAGCGAAAACAAAAATACATGAGTATTACCTTATCCCAG
GCCTAAATACCCAGTATACGTGGATCAAACCTTCCACCGCATGACATAGGAGTGAAAGGG
GATCGCCTGTCAAGAGACTCGAGAAAGAGTTGGAAAGAGACAGACCGCTAGTGCATATAG
CACCACTCAGGTCTCACATAAGGTAGTGCTCCATCACTACTGTATGGTCTCTAAAGATCC
AGCATGAGCAGATCAACCCATCACCTGTTACAGAAATTTCAACAAATCTGCCATGTGTGA
ATATCCCCTTAAATTTAAAGGGAGTTGTCTCACTTCAGCAAATGGCACTTATCATGTAGA
CAAAGCTAATACAAGGCACTTACTAAC
>DN3131_c3_g2_i2|100|0.0386047
ATATATCGTTATCGCGATAAATTTCTGAATATCGTTATCGTGGGAATATTTTTGATATCG
CCCAACCCTAGGCAGAAGTGTGGTTTTTTTTAAAATAATTCTATCCCATTTGAAATTTGT
TTCCTGCTTCCCAGTACACTCTACAGTATGCAACTGTAAATGGTGCCATTAGAATGTACA
GCTTGTCCTGCAAAAAACAAACACTTATACAGCTATGCGAATGGAAAAGTAAAAATGTTA
TAGCTCTGGGAAGGATGGGATTTAAAAAAAAAAAAAAACCTAGTCCTGGTTAATGTCCTA
AATACCCTAAAAATATTTTTTCTAATATACCTTATTAACATATTTCTTGCACTGTAGCAA
AAGGGTCCGCAGGTGTATGGGCAGGAACATAGATTGGTGCTCCTATATCTAAGTTGAGCG
TACATGCTCGTAATGAGCACCGCACTGCTCGGATCCCCCGCGCCCGCACGGCCGCAGGCA
TCCAGATCCGTCCTCCCCACCCGACTGCAAGCCAG
>DN3131_c3_g2_i1|100|0.0374595
CACATAGGAAACGGTGTAAAAAACAAACAAACCATTCCACCCCATTTGGGATTTTTTTTT
TTTCCCTCTTCCCACCACATTGTATGCAACTGTAAATGGTGCCATTAGAATGTACAGCTT
GTCCTGCAAAAAACAAACACTTATACAGCTATGCGAATGGAAAAGTAAAAATGTTATAGC
TCTGGGAAGGATGGGATTTAAAAAAAAAAAAAAACCTAGTCCTGGTTAATGTCCTAAATA
CCCTAAAAATATTTTTTCTAATATACCTTATTAACATATTTCTTGCACTGTAGCAAAAGG
GTCCGCAGGTGTATGGGCAGGAACATAGATTGGTGCTCCTATATCTAAGTTGAGCGTACA
TGCTCGTAATGAGCACCGCACTGCTCGGATCCCCCGCGCCCGCACGGCCGCAGGCATCCA
GATCCGTCCTCCCCACCCGACTGCAAGCCAG
>DN3163_c5_g1_i1|64|0.0304161
TGCTCTTCCGATCTAAATATGCATGTTGGGGTCTGTTGCAGATTCCGTTAAAAAGAGCGA
ACAAAATAAATCCTACATGCAAGACCCCAATATCGGTGGGGGCTGTTCAGCTCATTTTGG
TTCAGTTCTGTGCAGAATCTGGCATGTCTGTTATTTTTGCTGTTCTGCTCCTCAAACCAA
ACAATGGAACTTGCTAGTAGTGGCGTGAACCCAGCCTAACATGCGGATTTAGCTGCAGAA
ATCGCACTATGCACTGTAAAGGATGAAATCTGCTGTGAAAATTGGAGGCTTTCCTGCACA
AGAATGATTTTCCATCTGGATTTTTTTTTTTTTTTTTTTTATAAAAGGGGGCCTAACCCT
TTGTTAAAACCCCGCTGGTTAATAAGCGCCCTCC
>DN3163_c3_g1_i2|78|0.0167821
GCAGAATTTCAGTTTTAAATGTACAGCAAAAAAAAAAAAAAAAAAAATAATAGTTTTCTA
TTAGTAATTCACAAATCATAATCAGCAGCGATAGAAAGGCACAGGGGTATGATAAGGGAA
GCACTGTCAGCCCACAAGAGAACTGTACATATGGCTATCATCTCTGTTTTATACAATTTA
CAGTCAAAAGCCTAAAAAAAAATATTTACATCTTCTTACTGAAAAGTCTAACAACAGTTA
AATATTCTCATAAAACATGTCATAAAAGACATAGTAACATCCTATAATTCAGTATATATA
TTTACATAGCAGTTTTTTCCCCCCAGAAACAGCTTCACACCTGCCCATGGCCTGTATCTG
GTAGTGCAGGTCAGCTCCATTGATGTGAATAGGTTTGAGCTGCAATACCACAAGCAACCT
GTGGAAGGTGTGGCGCTGTTTCTTGAAAAAAAAGCAGCCACGCTTTTCTACACATTTTCT
GTACAACTCCTTTAATGGCTGCAAAGATAGAACGTTTATCCATTTCTATTATACTATATA
GAAGTACGGGGGGGGGGGACAATACAGTATGACTTTTATTAAGGGCTCATGCACACAAAC
ACATTTTTTTTGTCCACATCTGATCTGATGTGGACCCATTCACTTCAATGGGGGTCCGCA
AAAGATGCGGACGGCACACTGTGAGCTGTC
>DN3115_c1_g1_i1|85|0.0603647
TGTGTCATGTCCCCGCGGGGGGGGAGTGAAGCGTTTGCTATTGCTCTCTGCTCGGTGGTC
CCCCGCCAGCTAGCGCGCTGCACTTTCAGCCCTGATACAGCGTCAGGACATGACCTGACC
TTGCGTGATGTGAGGCCGACAGTGCAGCACACGGCGAAGGAGTGGAGCAGCGCCCCTACA
GGAGAGGTAAGTATTTTGCTTCACTGGCGCTGGGGACATGGCTAGGAGGGGGAGATGGTG
GCACTGGGGGGAGGGGCTGATGGCACTGGGGGAGGGGCTGATGGAATAGAGCGGATGGCA
CTGGGGGAGGGGCTGATGGAATAGAGCTGATGGCACTGGGGGGGAGGGGCTGATGGAATA
>DN3115_c2_g1_i2|91|0.0182684
AAAGCCTATATCTCTAGCTGGTACCAAACCAGAGATATGCGCTGCTAAATGAGCCCGCCC
CCCCCTCCAGTTGGCTACTTTTCACACTGCCCGAGCTGGACTTGGGCAAAACAGTTAGGG
GGTTAAAGCGTTTTCCAGAACCTTATTTATTTTTAACAAGGTCCACTAAGGGTTAAAAAG
AACTTGCTGTCACCTATCCCCTCTGCTGCCATTCCCTGCTACCCTCAACTTCTTGGTTCA
ATGTGCTAGAAATGCCAGGAAAGGGCCATATAGCAAATCACTGACCGAGGTGGGTAACTA
CTATGGCCAGTGATTGGCTTAGCTGGCGGCTGGAAGTCAGCAGTTGGGGATTTTTGGGGA
AGTATAGGTTTTTTTCCCTTCTTGTAGACCTCCTATAGTTGGTGCTGCTGTGTGCCAGTC
TGACTGTCCATTTTTCCCACACTTCTGGACGTAGTTATTAATGATGCCTTGTGTACTTGT
AAGTACAGGTCTTGAATATAGTAACCAATCAGGCCAGTTAATATTGTGTTATATACGTGA
ACTGGTGGTCCGTTGTTGTATATGGCTTCTCTCACATGCAGTAAGGATACAATAAGCTAT
GATAACCATACCACAAGCCTGTCCAAAGAACCGTAACCTCACATCCGCCCACACTGGTGC
AATATGTGATTATGTTGTAGTGAGCAAATGTCTATCGTACCTTCCCACAAACTTGCAGTT
ATTGTTAAAACATCCTTATCCTTGATCCTCTTGTAAATGAAGAATACGTGACCTTGTGCA
TTGCTTGACCACAGCCTTACAGGGACTGTAATATCGTGCAACACCCAACATCTGCTTAAA
AATGAAAACTGAAAATTGCTGAGAAATGGTGTCATAACTGATGCAATAAATCCCATTCTA
TGGTGAAAAAAAAAAA
>DN3115_c2_g1_i1|91|0.0199759
AAAGCCTATATCTCTAGCTGGTACCAAACCAGAGATATGCGCTGCTAAATGAGCCCGCCC
CCCCCTCCAGTTGGCTACTTTTCACACTGCCTGAGCTGGACTCGGGCAAAACAGTCCGGT
GGTTAAAGCGTTTTCCAGGATCCTATTTATTTTTAACAAGGTCCACTAAGGGTTAAAAAG
AACTTGCTGTCACCTATCCCCTCTGCTGCCATTCCCTGCTACCCTCAACTTCTTGGTTCA
ATGTGCTAGAAATGCCAGGAAAGGGCCATATAGCAAATCACTGACCGAGGTGGGTAACTA
CTATGGCCAGTGATTGGCTTAGCTGGCGGCTGGAAGTCAGCAGTTGGAGATTTTTGGGGC
AGTATACCTAACCCCCCCCCCCCTCCTCTTGTAGACCTCCTATAGTTGGTGCTGCTGTGT
GCCAGTCTGACTGTCCATTTTTACCACACTTTTGGATGCAGTTATTGATGATGCCTTGTG
ACTGCGCCGCAGTGATTGGAAAGTACAGGTCTTGAATATAGTAACCAATCAGGCCAGTTA
ATATTGTGTTATATACGTGAACTGGTGGTCCGTTGTTGTATATGGCTTCTCTCACATGCA
GTAAGGATACAATAAGCTATGATAACCATACCACAAGCCTGTCCAAAGAACCGTAACCTC
ACATCCGCCCACACTGGTGCAATATGTGATTATGTTGTAGTGAGCAAATGTCTATCGTAC
CTTCCCACAAACTTGCAGTTATTGTTAAAACATCCTTATCCTTGATCCTCTTGTAAATGA
AGAATACGTGACCTTGTGCATTGCTTGACCACAGCCTTACAGGGACTGTAATATCGTGCA
ACACCCAACATCTGCTTAAAAATGAAAACTGAAAATTGCTGAGAAATGGTGTCATAACTG
ATGCAATAAATCCCATTCTATGGTGAAAAAAAAAAA
>DN3199_c1_g1_i1|75|0.013287
CGGCGCCACTGAAAGCACTGCTGCCTTCTCAAACAGCTGATCTGAGGGGGTCCCGGGTGT
CGGACCTCCACCGATCAGATACTGATCATCAGTTAGAAAGTCTTGGAAAACCCCTTTAAG
GGTTTGTCCACACAGGACGTCTTTTGGTGCAAGAAATCCGCAAGGAATCCAGAAAAAAAG
CCTGCACTAGTTACATGCGGATTTGCCACAGATTGGATCTTTTGTAGTGTCCGGGGTGGA
AATCCACCATAGAAATCGGCATAATGAAGGTCAATTATCACATGGATTTTATTATTACAC
AGAATGTATACGACATTTGTTCATATCACATCCACTTTGCTGCTATTACATAACGCTGTG
GATTCTCCTCAGTATTTATGCCACATGTGCAAACGCCCCCTAAAGAGGTGAATAATTGGG
GCATATGCTACAGTCTGCGGATCTGTGAGAGTCCAACTGCTGAACCCTCCACAATCCTAA
GAACAAAGGGTGTACAAAACAGGTAAAGCATTGGAACCCCCCTCCCCCACGTCAGTTACG
GCTATCACTTTTAAACTTTCCATATTTTTTTCCCCACAATTTTAAATTTTAACCCTTCAC
TGGCCAGTCCGTTTAGGACCAAGCGATTTTTTTTTTTTTTTTTTTTTTTTTTGTGGTTGC
TTCTTCTTTTTTTTTTTTTCTTTTGTGGCAGCCATTTGAGGGCTTT
>DN3188_c0_g1_i3|98|0.104912
CTGACACCAGACAAGTCCACCACCCCCCCTACTCCGCCATTTTTGCGCCCCCGTCGTCTA
CTCACACAGCAGCCTTCCAAACGACGTCGTCTTTGTTATGTCTGAGGTGGGGGGTGATGA
GCACAATGCGGCAACACAAAAGGAGCGGCTGAGCCACGTACAGCACACGGCGGTGCGAGA
CCCGGGACTTGCCTCTCCCCCTTGGCGGGCTGGGATACGGGCGGAGACCCCCCGCCGCCG
GAGCAGCTAGGACGAGATGACTTGCGTTCCCTCCGACACACACGCAGCACCGAACAGACA
CGTCCGCACTACACGACTTACTTACACCGACTCCACCGACACACACGCAGCACCGAAC
>DN3134_c0_g1_i5|71|8.7692e-06
ACAGCAGAGTGTGCTCTGTTCAGGCCAGTAGGGTAAGAAGTTCTGCCCTGAGCAGTTATA
CCGCTATCACAGCAGATTGTGCTCTGTACAGACCAGGAGGGTAAGAAGTTCTGCCCTGAG
GAGTTACACCGCTACCAGGAGGGTAAGAAGTTCTGCCCTGAGGAGCTACACCGCTATCAC
AGCAGAGTGTGCTCTGTTCAGGCCAGTAGGGTAAGAAGTTCTGCCCTGAGCAGTTATACC
GCTATCACAGCAGAACCAGGAGGGTAAGAAGTTCTAGCCTGAGGATCTACACCGCTATCA
GCAGAGTGTGCTCTGTATTGTGCTCTGTACAGACCAGGAGG
>DN3134_c0_g1_i7|57|0.0214378
CTCTGAGGAGTTACACCGCTAACAGCAGAGTGTGCTCTGTACAGACCAGCAGGGTAAGAA
GTTCTGGCATGAGGAGCGACACCGCTACGAGCAGAGTGTGCTCTGTACAGACCATGAGGG
TAAGAAGTTCTAGCCTGAGGATCCCTGAGGAGTTACACCGCTAACAGCAGAGTGTGCTCT
GTACAGACCATGAGGGTAAGAAGTTCTAGCCTGAGGATCTACACCGCTATCAGCAGAGTG
TGCTCTGTATAGACCAGGAGGGTAAGAAGTTCTGCCCTGAGGAGCTACACCGCTATCACA
GCAGA
>DN3182_c2_g1_i1|73|0.0487785
CAGTTTGTAGAGGCTCCAACTATTTCCCTCAGTTTATTACGCACTGAAAAAGAATGAGAT
GGACATCATTACTAAAGAGGACAAAAGACTAGCGCACAGCGACAGGCAAGGCCAACAGAA
ATGAAAAAACGGGCAGAAGAGACAGATGGTCCTTCAACAGTCCCACCTACTAACCTTTGT
AGAAACCCTATCCAGAAGTAAAGCCAGGATGCAATTTACCAGGTCTTATGTGTATTAATG
GGAGTTAATTTTTGGGTGTATGTCCTATTTCTGGACTTATTGTGCTGTTTTATCTTCAGA
TTTACGTCAATTAACAAAAAAAAAAAGAAGTTGGAAAACTGCGCGTGAAACTGTCATGTC
TAGTGTGACTGAGCCCTTATCCTGAACCCTGCAGGTGAATAGAAGGAAGCCAGTAATATG
GCAGCTGTCAAAGACGTAACACCTAGATCTGGCATCTCAAAGTAAAACATAGTATTTTTA
CCATGACAGATTTTGTCACATTCAGGAGCACCTGTCATGTGGATCAATCTTCTCAAATGA
AGTCAGCTGACAAGAGAACGGGATGCTACCCTTCATTTACATCTCAAGTAACCAGAAAAA
GATAAGGATCTAAGCAGGAACATAAAAAGTGAGATATGAGCAGATGAGAACCACAGAACT
GGAGACCTGAAGTAGGATGAAGATGCAGATATGAAGATGTAAAACCTTCGCTGAAGCTGG
GCATGAATGCAGGATACGTGCAGCGATGTATTTTGCTGACTGGATCATGCACTGCAGACA
CCTGTACAAGTCACAGTTATAAAGGAATCCGTGAGGTCCCTAATAAATACAATTTTGGCC
TCGTGTTTACTAGGCAGCAACGTGGCTTGGCAACTCAGGGCATGGCTAATGGGTGACAAA
TCCAGATCTCATATTCATGTGGAGATTGAGGGGGTCAAGTGCCCGAGGTGCCTTCTCTGT
CTATCACTTTTCTGCCATTAGTGTACATTTGAAGGATTTGTCCTGGATTAGAAAAACATG
GCTGCT
>DN3161_c2_g1_i1|69|0.0586997
CAATGAATGCGGAGATCTCTGGATCCAGATGAGGTACAGGGCTGGTTCTAGCTTTGTTAG
AAAGATACTGTCATGCCCAAAATGTTATATGGAAAGGGACTGATGCACCTGGCTTTGCGT
ACTGGCTGTACTGAGAAGAAGAGGGAGATCCAGAAAGTTTAATCAGCATTTTTATGATAG
ATGACAAGATGTTCAAGGCTCTTTCTTGAACAAAAGCTGTCATTGGACCTGCCTTTGAGT
CCTGTTCCTTTCTTGCAACCTCAAAAAAGACAGGAGATAAAC
>DN3169_c0_g1_i4|69|0.130074
CCAACGTCATTGCTTCCTTTTTTGTGCTCTGGAGTCAAAAGAGCACTAAATCGTTTAACG
CAGCAGCATCAGCAGCATCATCGCTGAAAGCATTCTTTAAGCAAGCTACATAACGAACAA
AGCAAACAGCCGGCACCAAGTTAAGAATTTCACACAAATAAGTAACAGAGCCAAAACTTG
AAGCTCCTGGGCCCCAATGCAGAAACCTGCCTAATATCTGCCATTGTATAATAATTGTGT
CTTCTTACTGAGTCGCTTATGGTCCCCTCAAGCACCAGGACCCGGGGATTACTGCAACCC
ATACAATCCCTGCAAACCTGGTTCAGCAATGGTGGATATGTC
>DN3169_c0_g1_i1|69|0.196741
GTATTTTTTAGCCTTATTAATATACAACTAATTAATATATAACCCAGCAGAAGACCTGAA
CAGGAACCAGAGAGAAATGTAAACATTCTTTAAGCAAGCTACATAACGAACAAAGCAAAC
AGCCGGCACCAAGTTAAGAATTTCACACAAATAAGTAACAGAGCCAAAACTTGAAGCTCC
TGGGCCCCAATGCAGAAACCTGCCTAATATCTGCCATTGTATAATAATTGTGTCTTCTTA
CTGAGTCGCTTATGGTCCCCTCAAGCACCAGGACCCGGGGATTACTGCAACCCATACAAT
CCCTGCAAACCTGGTTCAGCAATGGTGGATATGTC
>DN3117_c0_g4_i1|64|0.0137696
CGAATTTCCTTGTGCTTCGTGGTAATGAACAGATTCTCTCTGAATAGTGGTAAAAAAAAA
AATCATACCTCATGATTTTTGAACACGAAGAACTGGCTGCTTCCATCTTGATTGAAGATC
TCATGTGAAATCCCATGTGTGGTGACGTATGGCGTCCCCACACCTGCCGACGTGATTTGT
GCTGGATCTTCAATCAAGATGGCGGTGGGCGGCATTTCACGATCATATGGATGAGGGTAA
GTATGATTTTATTTATTTAATATTTTACACTGTAATATTAATATCAGATGCCTTGATCAG
CTATGAACGCGGCATCTGAGGGGTACAATGATGGGGGCGGCACAATTGCCGTTTCCTGTC
ATTGCACCCACTACT
>DN3117_c0_g1_i1|64|0.004058
ATGTGGCACAAAGGTCTTTGGGCCCCCTCAGGATCCTGGGCCCGGTAGAGACTGGTACCT
CTGCATCCCCTATAGCTACATCCTTGGACGTCCTGTTACATCCTTGACAGCTATCTCTGT
ATGCTTAGCCATACAGAGCTAGCTCTCAGTCACAAAGTAGGACTGCCCACATGACTCCTA
AGCACTGAAACGGTAAAGATTTAAATAAATAAATTACACGATTGACTGAATCTTTTCCCA
CAAAACCACATATCTGCTCTATAACATGCCGATTGCACTCTTATATACCCTATTATACAA
TTAAAGTGTCTGGGGGTTCTGTTCAGTATCCTCAGCTCTTGGCCAGAATGCAGAATGGTT
ACGCAAAGCATCACTTGCTCTGGAAGACATGTCCTCTAGTTGACTGACAAACCATTGAAC
ACTTACTGCTAGGTCTCCACATAAATTACAGTTAGTCACAGGGGATTAACTTCTTGTCAA
GACCTTTCTAAAAAGTAAGGATTTATTTAAGATAAGGCCCCCTGTATCGAAGACCTGTCA
TCTCTAGTGTTGAGCGAGTCGAAGTCCATAAAACCGAATTTCCTTGTGCTTCGTGGT
>DN3117_c0_g2_i1|59|0.0405736
GTGGAAAATGAAAGATAGAATCCGATTGGTTGCCAGGGTCCACCAAGCCAGTTCCACTCT
ACACCAGCTCGACAAATCTCCCCCTTTGTGACTATGCTATATACAAATATTATCTTACAA
TACACTATTCTTGAAACACTGCTTTTGTAGCATCCCCAAGACAGCTAGTGCCATGAGCAT
CCAACAGCCATCAGTAAACTGAGACTCGTGGAACCTTTAGTCCTGGCGGGAATTGCTTCA
TATCTGACCTAATTGGAAATGAAGCACAATCACTTTTCAAAATGCACCAGAAAGATATTC
TAAATTTTAGATTAAAGATATATAACAATAACTGCACTACTCTCTATAACTGTGCAACTT
AGAGGTTCAGTAGGACTAATGACAAGTCCATGTCATCTACTATGGCATTTGTCCTACTTT
TTCACTCTTATTATTCACCAATATAAGTTGGCATTGTAATTAAATGTTAAAGCTGTTCTG
TGAATCCTGGGGAGTGCGTTATGATTTAGTAGGTATCCCCTAAAATTCTAATGGAGCAAG
TGGAAAGAACTGGCTGTAGCTCAGGTTGATCCAAGGTACCAACTCACAGGTAATGTAACT
CTATATAGGACCTCCACCACCAATAGGCACTATAGTTTGGCATATAAAGAATGGGGGATC
TGACTTCAGAAATATCTGGCCTTCCACAAGTGACAGTAAGAAGTGATCGACTATTGGTCC
CTTCTGTCTGGAATTGGGGGTTGTGTGGTGTCAGGAGCTAGCACCTAGAAAAAGGCCACT
TTGATTTTTGCTATGCACATCCCCTCTGCTGTATTTGACCTTTTTCATATAGACAGTTTA
TTGCTAGTTTTGAGCAAATCGAACATGAGGAAGTGGAATTCGATCCGAATTTCAGGAAAA
ATTTGATATGCTGCGAAGCCGAATTTCCTGGTCATTTTCACTGAATGACGGTAAAAATTT
TTTTAAAAATCATACTTAGATCATCCGTTTGAGCACAAAGAGCTGGTCGCCGCCATCTGC
ACCAAATCCTGTGCGTGGTGCGCGGTGACGTATGATAAAGTCATCACAGGCCGCTCGAGA
TTTCACTCTAGATCTTCAATCAAGATGGCGGCGGCTGGCTATTCGCAATCAAATGGATGA
GGGTAAGTATGATTTTATAAATTTTTTATTTTTTTACACTGTGTTATTGCTGTCAGATGC
AGCTATGAACACAGCATCTGAAGGGTAAAATGATGGGGGCGGGCGGCGCAATCGACGCTC
CATGTCATTGCACCCACTACTTACAAAGAAATGCTCTTCGTGACAAAGTAATTAATCACA
AAGC
>DN3142_c5_g1_i1|44|0.0182472
GAAATCAAAGGATCGCCTGTTATAGTCCCCTTGTGGGATGATTAGTTAAAAAAAAAGTAA
AAAATAAATTAAAAAAAAAAAACATTTATTAAATAATTCCAATTAAAAATATGCTTTTTT
TTCCCATTGAAAATCCTCTTTTCCAGGAAATCTCCCCCATGTTTGGTATCGCCGCGTCCG
TAACAACCAGCACTACACAAATATCATGTAAAATTATCC
>DN3142_c4_g1_i1|65|0.0136904
TCGCGGGTAACGCTACGGAGGCTCGTCCCTATCCCCACCTGCAATTGGCTGCTCCCCCCG
ACACCGGATGTTTTCATCCCTTTACACGGAGAAGCTGCAGCAGCGGTGCGGGGACTAGGA
GCGGCGCAGGGAGCAGGGTAAGTATATTACCTGTGAGGGGCCATGGGGGGTCAGTTTCAG
AGTTTGGATGGCCCCTTTAATATTGAATGTCCAAGA
>DN3142_c1_g1_i2|97|0.0294754
TCTTCCGATCTTGTATCTCACAGTTTAATGCACCATCATAGTGAATAGGATCACACGGGA
ATATCTACAGGCCACGTACACAAAAAGAAGAAGAAATCAGAATATCGGACGTGAGCGCGC
TCTGCAGACGTGACAGAGCAGAGACCTGCGGCCTCAGTACAGGGGTCTCCCCGTCACAAG
ATCAGTAGAGGTCACCTGCTGGGATGTCCACGACCACGTGTCCATGGAAGGGAGGTCCAG
TATGTGACCGCAGGAGATAACGAAGTGCCGTACTCCCTCCAGCCGCCCCCTAGAGGAATG
GAGAGGCAGTGCACCAGTGACCCCTCACTGCATTCATATAGGGAGACACAGGACACCTTT
CCTCCTGGGGTCCCAGAGGTTAGACCCCCACCAATCTGACAACCATACCCTGGCCGGGGC
TTACTTGTTATTGGAGTACCCATTTCATGTGTTCGGCTTCTCACCAATTGCATTAAATTG
TAACTCTAATTCAGCTTTTGCCTGGAGCTAAGGTCTCATAGCCCCCCCCAACATATGCCT
CACCCGAGGGGCACCACTCCAGAGACCTCCCCTCTTCTAGACTGCGCCGCATCTTATTCT
GGACTATTATGCCCATGGGGTTTCTAAGATTAAATGCAACTTTCCAAAACTGTAAGCTTC
GTATGCTGTGTGTTTCAATCCCTGCTTGCTGTCCATGAATACAAACCACTACTCCAGCAT
CCTTAAAGGGTTTATCCAGTACTATAAACCGGGCCCCTCACAGGGAATATACTGACTCCG
CTCCACCTATGAAAACATCTGGGGTCGGGGGGGAAGGAGCAGCCAATGGCAGGCGGGGAC
GAGCCTCCCTAGCGTCACCCACGATGTCAGGTGGTGCGGAGACCAGGAGGGGGCCAAGTA
TATTACCTATGAGGGGCCCGGGCTTATGAGGGGGCAGTTTATAGTATTGGATAACACCTT
TAGATATCATGCACACGACCGGTTGCGGCCCACAATACACAGGCACCGGCCGTGTGCAGT
CCGCATTACGGACCCATTTACTTCAATGGGTCCGCAATCATGGAGATGAGGAGCGGAGGC
A
>DN3157_c0_g3_i1|74|0.032801
AGCATATTATCAAACAGGAAGAGCTGAGCAGATTAATATATAGTTTTGTAGAAAAATATT
CATTTTAACTTCTATTTTATTCATATAATTCCCTTCTCTTTCTATGCTGAGTCCAGTGGG
CGGTCCTCCTCCATGATTGACATCTATCTCTGTATGAGGACTCCAAAGCTTAAAAAAAAA
GACCAGGGGTTTATAGTATATGAATAACATACACGTTACACGTGTACATGTTTCCTACAA
AACTATATTTCTATCTGTTATGTTCTGCTTTACCTGCTCTATAACATTCTGCAATGTGAC
AGGTTCCCTTCAATGTAGGACAGGTCCTCCAGAGCGAGAGATGCTCTTTGTAACTCCGGC
TAATAGATGATCCTAAAGAGA
>DN3155_c1_g1_i1|74|0.0155142
TCTTTTAATTACATGTAATTAAAAGAGAATTCAGTTTCAGGTGATGGTTTCAAAACTAAA
ATATTTTTTGTGGGACAACCCATTTGAGTAGTTGTCCCCCCCCCCTGACATTTTGGGTCT
TATAGCAGACACTATGGCTGCTATAGTAGTAGTTACTTCCCTGTCCGTAAGTGAACTTGT
TTTTGCAGAACCCTCTAATTTTATCTTTGAGATTTATACAGTATTGGAAGGATTTTTTTT
AAATTGATTTCTTGGTTCATTTGCTCCTTTCATGCTCCACAGAAGTATGCTTCAAAAGTG
GAAAGACGACTGCACCCTTAGGCTCTATGCACAACTGCCTGTGTCCGTGTCATTTGGCTG
CTTGAGATTTACTTGGGTACCACATTATTCTTGGTTGACCTAGCCTGACTAACAATAGGC
AATCCAATTTCTCTTCACTGGCTAAGACCAGATCCCAAAGACCACTGTTCCTCCTCCACC
AAACGTTACACTTGACACCACAGGAAAAATTCTTTTGGCATCCAGATTTGTCAGTCAGAG
TACGAGATGATGATTCATCAATGCAATGAAAGTGTTACCATGTTCAAACTTCCCTAATAT
TAGGTACTGCACGTGGTAACTTCCAAACATGCGTGCAGCTGCATGACCATGGAAGCTCAG
GACATAAATTGGTTTGGAGCTTGGTTGTAATTATGACAACAAAGGACAGATAATTTTATG
CTCCTTGCTCTCATGGACCTCCCACTGTATAGCTCTTTACATTTACCACTTTAGGCCTAA
TTCAGACATCCGTGGAGCACGG
>DN3155_c2_g1_i1|72|0.00376561
TGGGGCCGGATTGCAGAATTGCAGAATAGATGCGGCCCCATTCACCTGGTCGTGTGAATG
GGCCCTAAGGCTACGTTCACACGGCAGTGAAAAAAAAAAGCCATTAAAATGGGCTTACTG
TCAGTTTTTCACAGCCATTCTGCATCCATTTTCTGTCCGTTTCTCAGTTTTTAATGGTCG
TTTTGCATGGCTGTTAAAAACGGCCATGAAAAATGAATGAATTTCATTGTTTTTGTTTTT
TAG
>DN3155_c0_g2_i1|88|0.051985
GAATTCAAGACTTTAGGTATCATACAGTATTTTTGTTTGTTTTATCTGACATCGGTCACT
TTCAAAGGGATGCAACGCCAGCAAATGTGCGAATTGCGCTGTGACCCCATTCATTTCTAT
ACTAGCACTACTACACTGTGGGGCCCAAAGGGAGCAGCGGGACTGTGGACAAGTCAATGC
AGTCTCTTTTTTATTCAGCACACGTTACATGCAGGGGTTAAATCAATTTCTAGGCTGAAA
ACCCCTGTTAAGTTATCCATGCATTAAATAATACATTTACTGGGGAGGGTGCCCTATCAA
ACATCATCTGTCCTGAATTGGTTGCACAGGATAGCGGGTAAGGCCTCATGCAGACATCCG
TGCTGCACAGCATCACGGCACGAATCGCACAGCGTAATAGCAACCAATGACGATGTGCGC
TACTGCACTCAGAAGGAGCACAGTC
>DN3129_c0_g1_i1|80|0.100389
ATTACTCAGCCGTTCACAGACATTAGCATCACGCTGTCCCCAGTGGGGCTCACAATCTAA
GGTCCCTATCACTATGTCTTTGCAGTGTGGGAGGAAACCCATGAAAACACGGGGAGAACA
TACAAACTTCATGCAGATGTTGACCTTTGTCAGATTCGTACCTAGGACCCCAGCACTAGA
AGATACCAGTGCTAACCACTGAGCCACAGTGCTGACTATAATAGGTGGTCTTTCGATTGC
TTATAAAATACATTGCACCATTCCTATAAGGAAATGCATTTTAATGTCAGTGCTATACTG
ACATTGACCAGCAGGATGCGCCAGAAAGGCCCAGTCTACTGGGAAACAATCGAGGCAGGC
CTGAGGCCTACACTAGGCACTGAACTCCCTGCACAGGCATCGGCACCCCACAATCTCATT
TGCGGGGTGACAATGGGATACAGAGGGAGACCGCTCGCTCTGTAACTGCTTACCTGTGTC
ATGTAAGGGGTTAAACAGCCCAGAATGGCGCTACTGGCAGTCTGGGCTGTTAGACCTGTG
CAGCCCTTAGACGGGGCAACCGTAAAAATGGCTGTTTATGGCAGCACTGTCTAAGACCAC
TTAGTGACCACTGTAAAAAGGTGTATGGGTGGTCACTAAGGAGTTAAAGGGGGTGTCCTA
AGAAAAATATTCTACATTTCTCACAGCAGCACCTGGATCTGGATACTTTTT
>DN3129_c0_g2_i1|50|0.0184531
CTTTAAGAACACCTGTCACAGACTTTATCCGAGCTTCTTGCATTGTAAATGACAATAAAG
GTAGACCTCATGTAGCATAGATATTCGGTTTATTCACATCAGTGTACATTATTTATGTAT
TATACTCACATATGTAGCGCTACTATATTCTGCAGCACATTACAGACATTAGCATCAAAC
TGTCCTCAATGGAGCTCACAATCTAAGTTCCTTATCAGTATGTCTTAAGAGTGTGGGAGG
AATCTGGAGAACATACAAACTCCATGCAGATGTTGTCCTTGGTCAGATTCAAACCCAGGA
CTCCAGCGCTGCAAGGC
>DN3184_c2_g2_i1|70|0.0144472
CCTAAATTGCCATGTTTTCCGCTATAACCATGTTATAAAGGAAAATAATAAAATTACCAC
TGAACCCGGACTTCAGTGATAAAGTCCAGGTCCGGGTACCCGAGCTCACAAAGTTCGGTA
CAAACCCAAACCCTAGTCCTGACTACACACTACAGTTCTCTGCAATAGATGTTAAAGATG
TGATCCTGCATACAATATGCCATCATGGCTGAGCAGCCTGACAGGAACGCTCACTAATGT
GTAGTGTATGCAAGTGATGGAGCTTAGTATGTGCTGAGGCCCCTAGGCAGCTCTGCAAAG
TGAAGGCAACCAGTCCTGCTCACATTGTATTGGTTTCATTTACACAGATATTGGTAACTG
TCCTTTAATTTGCTGCCTCCACTGTGTGTACCTGCATGCTGTAGAACACCGTAATCGCTT
ATTATTGCCAACAAACAGCAGCAATCTACTTGTTATGGTATAAATGTATGCAGAGGAAAA
TAAGCTGCTCCTTTCATTGCAATAAACGTAAGATACATCAGCACTATATAACTGTTTATT
GATTGTCTACTGTAAATTTGTCATATCCGTTAATAAGTGAATCTGCAATGCATTTGAAGT
AAGAGAAAATGTATAAAAACTGTTTAAGGGCTTGTTCACACAGTGCGTTTTTCAGTTTTT
TCTATTACAGCTAAAACCTTGATTGGATCTATAATGATTTTGCTCTGGAGTTTTTCTTTT
TTGTCTAAACAACAAGAACAACAAAATGTTCTGGTGTTTTTACCCCTATAGACGTGTCAC
ATCACCAGAGAACATGCCAAAAGCTTGAACATGCTGTGCTGCTTTTTTAAATAAACGGCA
AAGACCCAAAAAATTCACCTATTTAACAAAAACACCAGTAACAAAAATCCCTTGTGTCCT
GCGTTTTATATTTCTGAAAGAACTTTGAAGTTGGCATTTTTACCACAAAAAAATGCAACA
AACACTGCAGGTACAAAAACACCACTAGAAATGCAAACATGCACAAAAAAAGGCCATTAA
AAGTGTGTACTCATCCTAAGAGTATTTACACCAGCTGTTTTGTTTCTATTGTGTCAAAAA
AATAAAAACTTGACAATTGCCATTTACAAAAATTGCATAAAATGCACAAAAAATGTTGAT
ACAGCCTTAGGCTTTTTTCACATGCTTTAAGTATTTGTTTTACACAAAAAGTACCATATG
TTTTACGGCTTTTTCACATTTCTTGCAGCTTTCTGTTTTTAAATCAAATGTTGCAGGCCT
TTTTTTCTGGTGTTTTCTGCCAAGGGAAAAACGCCATACTTAGAGCATGCCGCGTTTGTC
TAAAACCATACAATGCAAAAAATAGTCAATAAAAAAGTGGAAAAAAATGCTTTTCATAAT
TCACAGAAGATTTAAATTGAATGTTCTGACAACGTAAGAAAAAAATGCAAAAACAAGCAA
AATGCCAAATAAGACTGTTTAGATTCCAGTCCTGGTTTTGACTGATATCCCATAAAAAGC
TGCATTATATCGCACTGTGTTGGCAAGGGCTGAAGGAGAGGAAACTTGTATTTAGGCCCC
ATTCACACGACTGTATGTATTCCGTGATCCGTATAAAAACGGAACGGA
>DN3121_c0_g1_i4|59|0.022818
AGGATCGCGGGCCCCATCTTCACCCAGGGTGCATTGCATGGCCTATAAGACTTCCTGTGC
CAGCTCCGCTGCTCTCTTCAAGGAACAACAGAACCTCCTGGATTCAGCAGATGGAACAGA
CCTGAGAGAGCTGCTTCTGCTGGTGAAGATATGACTGTGACCCAAGATCTTCAGTATGTG
TGTGCCCTGAGAGAGCTGCTTCTGCTGGAGATCGGAAGAGCG
>DN3133_c0_g1_i5|83|7.90897e-07
CAGAGGTGGAGGGATCAGTGGGGCAGAGATTGAGGGATCAGCAGGGGAGGATCAGAGGTG
GAGGGATCAGCGGGGCAGAGATCAGAGGTGGAGAGATCAGCGGGGGAGAATCAGAGGTGG
AGGGATCAGCAGGGGAGGATCAAAGGTGGAGGGATCAGCAGGGGAGGATCAAAGGTGGAG
GGATCAGCAGGGGAGGGTCAGAGGTGGAGGGATCAGCGGGCAGAGATCAGAGGTGGAGGG
ATCAGCGGGG
>DN3146_c1_g1_i7|41|0.0114402
CTTCAAAGGCTGTGGTCACTGTGAGATCCAAAATACTTTGCTTCATGTACAATTATGAAA
ATAAAATATGAAATATCGGGATGTCAAGAGGCTGCACAGAAAGCAACATGAAATCATTGC
TGTAGTCTTACATCTCCGTCATGAGGTAGACTTACTGTGCCCATGAGGTGTTCAGTAATT
GGGAAACTCTTTGAAGATCTTAAAGAGAAACACTGCGTTTTAACAATTTACAGCATGCCA
CTGTTAAAAGCTGTATAAAATTAAGAATGACTTTGTAAATCCTTTGCTTTATTTATTTTA
TATGATGGTTTATTCTCTATTTGTGCCTAAAACCACACTGAGAATTCTGAACGGTTCTTG
TTACTAGAGGATTTTATTAAGAGGGATAAAATGACTTTCGAGTTCTTTGGCTGGTGTGTA
ATAAAAAAAACATTCTGGCTTTTGAGTAAAGT
>DN3158_c0_g4_i1|92|0.0124108
TGGATTTGGTTCCCGTTAGTGTGTAGGGGCAGGGGCGGATTGGGAACCTAAAGTGGCCCT
GGAAAAAATACCCCATAAAAGTGGATCCATATTGTAGGAGGATCTAAATTGACAGGAGGC
AGGGCAACAAAAGTAGGGGTCAGCAATACCATAGCGCAAAATACCACATACCACAGTGCG
CACAATATATTGCCCCAAAATCTGAACTTCTGAGTGGCCTTTAATAGAGGCCATTTCTCT
CCTCCTCCAGTTGTCTCTGATTAAGATATGCAGCAGGGGGCTTAGGAGGTGAGATTAGGG
ACATAGTTGAATTCAGAAAGGCATGTTGCTGGTAGCTGATAGCTTATTATGTACCCAGCC
AGTTGCAGAGATGAAGGCTTTGGCAGCCTCCTGGGCATTGGCCCA
>DN3158_c0_g2_i1|97|0.0620752
TTGAATGGACGGGATCCTCCATCAGTTGCCATGTCCCCTGCGCAGTGTCAACCCTTTAAA
CCGTCCACTGCTCTCTAACCTGGCATTTTTGCGTCTGTGAATCCACGGCTGAAGTCCAGC
AGCCGGATAAAATCAGTGCATGCAGATGCTGGAGCAATGACGAGACATGCGGAAGAAGCT
CTCTTGCTCCAAATTGACAATTGTCTTTGCGCCCACAGGTCGTAAAGACAGTTGAAAATT
GTGTAGCTGCCAAGGGTGCCCGATGCATGTGCCCCATTTGCCCTATGGTTACAGCAGCTC
TGACTGGGTTGCTGTGATCTCTTCAAATTGCTGATTGGCTGGGGGTGCCCGGAGTCGGAC
CCCACCGATCAGATACTAACGACCTATACTGAGGATAGGCCATCAATAACTAAATCTCAG
AAAACCCTTCAGGACCTTTGGGGTTATTAAGGTGGTGATGAGATGTAAGACGCACTGCCA
GTGCCTAACAGGGCACCATAATAACAATAACAGATCCATCAACAGCAACTTGAGGATGGT
TTCGATGGAGAATAATCTCCATGAAAATGAACTGAGAAAATGCATAATGTAAACCGGAAC
AACGTGAATAAATCGGGTCCTCAAATTCATTGTGGTAGACCTTTAGATGGTGAAATATGT
TAGTTTTTTTTTTAGAGAAGTTTCAGTTTCGCGATGACAAGGGTGACATCATTATAGTCC
CACAAGACCGGTCCTATGATACCAAAAAAATTCCCTCAGAAGCAAAAAGAGAAGTTGAGT
CACTTCAGACACCGCAGGACGCTCAGTGGTGAGAACAATGCTTAACTCCTTCATGTCTAT
ACTCAGGGGCGGATTGGGAACTTAAAGCGGCCCTGGAGAAAATACTAAAAGTGGCCCCGT
TTTGTAGTTGGGTGCAAATTGATGGAAGGCAGGGCCTACAATACC
>DN3158_c0_g3_i1|63|0.0107643
TCACCAACGATCTCAAAGCCATCCTAAAGGAAAAAAACAATAGTAATGAATATCTAAGAT
GGAAATATGTACAGGCCCATTTATGTATTGATACATGCCACTTTTGTGGAGTAGATCATC
CCAGATTTTGTTACAAGCCTCCTTGTGGCAAACTCTGTGACTTTTTCCCTGCGAAAGGAC
GATGATGGAAAAAAAATGACTGCATCAGTAAAGGGTTAATGCAGGGATCAGCAACCTTCG
GCACTCCAGCTGCTGTGAAACTACAACTCCCAGCCATGC
>DN3158_c1_g1_i8|87|0.0236116
GCGCTAGTTCCTCTGTCCATCTCTAGTATAAGTTGAATGGACGGGATCCTCCATCATCTG
CCTCCCTACACTTCCACTGGGGACGGACTGCGCATGCGCTAGTTCCTCTGTCCGTCTCTA
GTGTAAGTTTAATGGGCGGGATCCTCCATTATCTGCCTCCATTCACCTCACTGGGGTTGG
ACTGCGCATGCGCTAGTTTCTCTGTCCGTCTCCAGTATAAGTTGAATGGACGGGATCCTC
CATCAACTGCCTCGATTCACCTCACTGGGGACGGACTGCGCATGCGCTAGTTCCTCTGTC
CATCTCTAGAATAAGTTGAATAGGCGGGATCCTCCATTATCTGCCTCAATTCAACTAATT
GGGGACAGACTGCGCATGCGCTAGTTCCTCTGTCCATCTCTAGTATAAGTTGAATGGACG
GGATCCTCCATCATCTGCCTCCCTACACTTCCACTGGGGAGACGGACTGCGCATGCGCTA
GTTCCTCTGTCC
>DN3158_c1_g1_i4|54|0.00790339
GCGCTAGTTCCTCTGTCCATCTCTAGTATAAGTTGAATGGACGGGATCCTCCATCATCTG
CCTCCCTACACTTCCACTGGGGACGGACTGCGCATGCGCTAGTTCCTCTGCACATCTCTA
GTATAAGTTGAATGGATGGCATCCTCCATCATCTGCCTCCATTCACTTTCACTGGAGACG
GACTGCGCATGCGCTAGTTCCTCTGTCCATCTCTAGAATAAGTTGAATAGGCGGGATCCT
CCATTATCTGCCTCAATTCAACTAATTGGGGACAGACTGCGCATGCGCTAGTTCCTCTGC
ATCCATCTCTAGCAGTATAAGTTAATAAGTTGAATAGGCGGGATCCTCCATTATCTGCCT
ATAAGTTGAATGGAAAATGGATGGGATCCTCCATCAGCGGTCTCCATTCACTTTCACTGG
GTCTGCCTCCCTACACTTCCACTGGGGA
>DN3158_c1_g1_i7|93|0.0209393
GCGCTAGTTCCTCTGTCCATCTCTAGTATAAGTTGAATGGACGGGATCCTCCATCATCTG
CCTCCCTACACTTCCACTGGGGACGGACTGCGCATGCGCTAGTTCCTCTGCACATCTCTA
GTATAAGTTGAATGGATGGCATCCTCCATCATCTGCCTCCATTCACTTTCACTGGAGACG
GACTGCGCATGCACTAGATCCTCTGCACATCTCTAGTAGAAGTTGAATGGGCGGGATCCT
CCATTATCTGCCTCCATTTAACTAATTGGGGACAGACTGCGCATGCGCTAGATCCTCTGC
ACATCTCTAGTAGAAGTTGAATGGGCGGGATCCTCCATTATCTGCCTCCATTTAACTAAT
TGGGGACAGACTGCACATGCGCTAGTTCCTCTGTCCGTCTCTAGTGTAAGTTTAATGGGC
GGGATCCTCCATTATCTGCCTCCATTCACCTCACTGGGGTTGGACTGCGCATGCGCTAGT
TTCTCTGTCCGTCTCCAGTATAAGTTGAATGGACGGGATCCTCCATCAACTGCCTCGATT
CACCTCACTGGGGACGGACTGCGCATGCGCTAGTTCCTCTGCATCCATCTCTAGTATAAG
TTGAATGGACGGGATCCTCCATCATCTGCCTCCCTACACTTCCACTGGGGAGACGGACTG
CGCATGCGCTAGTTCCTCTGTCC
>DN3158_c1_g1_i13|45|0.0163543
GCGCTAGTTCCTCTGTCCATCTCTAGTATAAGTTGAATGGACGGGATCCTCCATCATCTG
CCTCCCTACACTTCCACTGGGGACGGACTGCGCATGCGCTAGTTCCTCTGCACATCTCTA
GTATAAGTTGAATGGATGGCATCCTCCATCATCTGCCTCCATTCACTTTCACTGGAGACG
GACTGCGCATGCGCTAGTTCCTCTGTCCATCTCTAGAATAAGTTGAATAGGCGGGATCCT
CCATTATCTGCCTCAATTCAACTAATTGGGGACAGACTGCGCATGCGCTAGTTCCTCTGC
ATCACATCTCTAGAATAAGTTGAATAGGCGGGATCCTCCATTATCTGCCTATAAGTTGAA
TGGACGGGATCCTCCATCATCTGCCTCCCTACACTTCCACTGGGGAACTGCCTCCATTCA
CCTCACTGGGGACGGACTGCGCATGCGCTAGTTCCTCTGCAAATCTCTAGTATAAGTTGA
ATGGACGGGATCCTCCATCAACTGCCTCCATTCACCTCACTGGGGACGGACTGCGCATGC
GCTAGTTCCTCTGTCC
>DN3158_c1_g1_i12|93|0.0191392
GCGCTAGTTCCTCTGTCCATCTCTAGTATAAGTTGAATGGACGGGATCCTCCATCATCTG
CCTCCCTACACTTCCACTGGGGACGGACTGCGCATGCGCTAGTTCCTCTGCCGATCTTTT
TTTTTGGCTTTCAATAAACAGTTTTATTGACTTTGATGTAAAAAAATACAAGAACACAAC
GTTTACACACTGTCCTATGGCATCTTATATTTCCTTCTTAAAACAGAAGACATACACAAA
AATTTACAAAAATAAGGGGTTAAATCACGCGTTTTCCTTCGTGGACTGAGTAATATGTTC
CTTTCTGACCCTTTGGTCACTGACTCTCCACCAAAATGGACATGTTCTATAAAGATAGTT
CTAGAATAGGACATGTTCTATAAGTTGAATGGACGGGATCCATCAGTGGTCTCCATTCAC
TTTCACTGGGGACGGACTGCGCATGCACTAGATCCTCTGCACATCTCTAGTAGAAGTTGA
ATGGGCGGGATCCTCCATTATCTGCCTCCATTTAACTAATTGGGGACAGACTGCGCATGC
GCTAGATCCTCTGCACATCTCTAGTAGAAGTTGAATGGGCGGGATCCTCCATTATCTGCC
TCCATTTAACTAATTGGGGACAGACTGCACATGCGCTAGTTCCTCTGTCCGTCTCTAGTG
TAAGTTTAATGGGCGGGATCCTCCATTATCTGCCTCCATTCACCTCACTGGGGTTGGACT
GCGCATGCGCTAGTTTCTCTGTCCGTCTCCAGTATAAGTTGAATGGACGGGATCCTCCAT
CAACTGCCTCGATTCACCTCACTGGGGACGGACTGCGCATGCGCTAGTTCCTCTGTCCAT
CTCTAGTATAAGTTGAATGGACGGGATCCTCCATCATCTGCCTCCCTACACTTCCACTGG
GGAGACGGACTGCGCATGCGCTAGTTCCTCTGTCC
>DN3159_c1_g2_i3|87|0.0636854
CAAAAAGCTGATCGGTAGGGTTTAGAAAGTTGGACCCCACTGATCAGATATTGATGACCT
ATCCCGAGGACAGGCCACCAGTATAAAAATCTAAGTCAACCCCTTTAAGAATCAGTGCAC
TGGAATCTATTTCTTCTTACGAGCACTGGACACAAAAGGGGAAGGCTTTGAGAGGTAATA
AAGAGAACAGCAGAGGGCGCCATAACAAGTATGTGATTGGAATATGTATGCACAGGAGAA
ATTCTTTCCAAATGAGAAATTATTATGTTTTGCAAGGTCTTACAGAGACTTGTAATAGTT
ATTTGTGGCACAACCCCCTTTTAAAGGGGTTATCTCATGACATCATATAGTTCATAACAA
GATCTTTCTAACAAAGCTAGAACCAGCCCTGTACCTCACATGGATCCAGAGATCTTCTCA
TTCATTGCTCTGCTAGATTTATATCAAGCTGACAGCTCAAGGGGAGTGTCTTTTTTGCTG
CAGCTAAGGAGGCGTGACCATGCTCTGCCTATCACAGCTCAGGAGGAGTGTTTCAGCTCT
CCCTATCACAACTCAGGAGGCAGTTGAAGAATGAAACTGAGCATGTGCGGCCATCTCAGC
GACCAGGTCAA
>DN3159_c1_g2_i4|84|0.0666077
AGACATCCTATAGGACATGGCAACCTCTTTCTAACAAAACTAGAACCAGCCCTGTTCCTC
ACATGGATCCAGAGATCTTCACATTCATTGCTCTGCTAGATTTCTATCAAGCTGGCAGCT
CAAAGGGAGTGTCTTTTCTGCTGCAGCTCAGGGGGCGTGTCTCAGCTCTCCCTATCACAG
CTCAGGGGGCGTGTCTCATCTCTCCCTATCACAGCTCAGGGGGCGTGTCTCAGCTCTCCC
TATCACAGCTCAGGGG
>DN3122_c0_g4_i1|69|0.00912101
GTAGGGCTACAACTCCCACCATGCCCTGCTGTCTGAGCATGCTGGGAGTTGTGGTTTTGC
AACAGCTGGAGGGCCGTGGGTTGAGCATCCCTGGTATAGGCAATAGAGCATATCACGTAT
GAGGTAAACATCCTGATGTCATCACAACCCCAGATATCTGCATAGTCTATAATGGCCGCC
CTCCTAGCTAAATCACGTAACCACAACTCTCAGCATCCCCTGCAAGCTCCAGGCTCTGAG
TATGCCGAGAGCTCTAGTTTCACAGTTTCGTATTAGTCACACTAGTGACATCACACAGAG
GTGCATGTTACAGTCATGATGTCATCACCACGCCCCCTAGTGGTTCCCTTTGGGCAGGTT
TTTACAGTTTTTTTCATATGACCCAGTAGCGCAGGTCGTGGGCGCCACCGTTTGCCGTGG
TTTGAAAAATTTCTCAGTTTTGCGTTTTATTGTTCCAGCGAGGACGGGATTTCTTAATTT
GGTTTTAATTACTAGAGGTTTTATTTTCTATATCCGGAGAGAAAATCGATATATTTAGAA
GTCGTCTATTTTAACTAACGCTGCCGTTTTCACCTTTATAAAGATTTGCCAAATTAGATT
CTTTATTTTTGACTTTGTAAAAAAAAAAAGGAAAAAAAATTGCTGTTGAATAAAGAAAAT
TCATAAAGGTTCTCTGCGTCCAGTGATTTTCCAGGACACGTTGAGGCTGAGGGCCCCGGG
GAAGGTGAGACTTAGGGCCCTCTCACACGGGCGTGTCCCTTACTGGAACCACGTTCCGTG
TGATAGAGGGATCCTGCGTTCTGCAACCTCCAGTACTCCAGCTGC
>DN3122_c0_g5_i1|80|0.0319225
CTCCGAGATTGCGGACCCATTCAAGTGAATGGGTCCACGATCCGTGATGTGGGGTGCACA
CGGCCGGTGCCCGTGTATTGCGGACCAGCCGTGTGCATGAGCCCTTACACAAGGTACTCA
CTGAGACTATTCAAGATGTCTCCTAATGGAAGCGTCATTCACATGGGAGTGTTCTGACCA
GTATTCTGGTCTCTCTGCCCTGGATTTAGGAGATCTCCAGTTTTTACTGTGTGAAGGTTG
ATATTTAGCAGTTCAGTTGTTAGCACTTATGCCTTACAGCAGGGATCAGCAACCGCCGGC
TGTTGTGAAACTACTACTCTCAAAATCCTCTTTTCACTTCTATGGGAGTTACAAGAACAG
CTGATCAATTGCGCACTCTGGGAATTGTAGTTTCACAGCAGCTGGAGTACTGGAGGTTGC
TGACCCATGCCTTACATACCTCTTGTATGTTCTCCCTATGTTTGCGTTGGTTTCCTCCAG
GTACTCCGGCTTTCTCCCACACTCCAAAGACATACTAATGTGGAATTTAGATTGTGAGCC
CCATTGGGGACAGCAAATGATGAAAATGTCTGTAAAGCGCTGTGGAATATGTTAGCACTA
TGTAAGTGAGTAAAATTAATAAAG
>DN3122_c0_g1_i1|71|0.0864436
CTGGCTTCGAATGTGACTAAGGACATCAGCTGCATGGAGTTTGTATGTTCTCCCCGTGTT
TGCATGGGTTTCCTCTGGTTCCTTCCTATATTTCAAAGACATACTGCTAGGGAACTTAGA
TTGTGAGCTCCACTGGGGACAGCGAGTCATGATGTAAAGATAAGGAAGTCAAATAAATAA
ATGTCAATTGTTTCCGAGGATTTTCATTTCGAACTTCAAAGAGTGAAATCTGGTTCAAAT
AAACAACATAATCTACAAGTAACACATGCGGAATTTGCAGTCAATTAGTAATGTACACAC
AGCAAAATCTACATGCAAATCCTCTTGAAAAATCTGTAAAATACAGTTACATGTGCTTGT
GGCTTTCGAGGGGTTTTCAGACTTTTATTTTTTTTTTTTCTAAAGGAAGAGACTCCATAA
CGCTGAGCACACACTTTAGTTATGTGGTCAGTTGTTTCCATCAATGATTGTGAGCCAAAG
CCAGTAGTGAAGCCTCCTCAGAGATCAGGTGCAGAGTTGGGCGAGCG
>DN3122_c0_g1_i2|87|0.119115
CTTCTAGTGGAGAATACCTATGTACCAGTGGCGTAAAATCTGATGGCCTGGCACCTCTGG
GACCCCCTCATATCTCCACAATGGGTGCTCAAATTAAAGGTAGAGCAGCCACCTTTCATT
CACCGGTATGAGAGTTCCAAAAATAGCTGATTGCTGGCTTAACTATTGTCAGCAGTCCCA
TGGCAGGGACCGGACAAGTGGCCACTAACTTGCTCTCCATACACTGCTATGGGACTTCTG
AACCCAGCCAAACGCATTTGGGGGCACCGTTCTGGAGATAGGAGCGGGTCCCAGAGTTGG
TACCCTCCCCTAACGGACATTGATGACATATCATTTAAATTAAGACATTTTGTGCGATGA
ACGCTATGCAGCACATCATATTGTCTATGGCAAGAGTTGAACAATAGTTTGGTCTAAAAG
TAAAAAAACAAACAATGAAGATCTGTCCTTTTCTTCTCTTCATTAAAGAGATAGTATAGT
TTTAGCAAATACAATTGTATGGTTGAAAGTTATACCATTGTTCAGTATACTTTTTTAACA
TACGGTATTTTTCCCCAGCTTATATATGAACCATTGTTCAGTATACTTTTTGTATCAGTT
CTTCATGATTTTCAAGATCTCTGAATGCTTACAGTCAATCTTCATTAATTTTCATTATTT
AATTTCAGTGGATAAAAAATCTGGCCTGGTCGTGTGATGGACACAAAGGTCTACAGAATT
ATAATACATTTATTAGAGCTCTACCTGGTAATAAATGACCATCCAGGTGCCTGTGTGTCC
ATTATATGACTTGGACAGATTTTTACACATCTTAACGACCACAGAAAGTGGATTGAAAAA
TTGTATAACTTTTCATAACATAATAAATTACCTTTATTTGCTGAAACTGTAAAATCTTTT
TAAGATTTAAAAATAAATTGTTCAGTTGTTAACATTTGTTTAATATGTCCACCATTCAGA
ATTCTGGACATCCAGAATGTGAGGGCTTTAAAGGAGTTTCCCAGTCCTTTTATATTGATG
GACTGTTCTCAGGATGGGATATCAATATCTGATCAGCAGAGGTTTGACACTTTGCACCCC
CACCGATCAGCTGTTCTGTAGTAGATCTATTGCTAGCATTGGAGCTACACAGCTACACAG
TTTGAATATTCTCCACGTCATAACGTGGGTTTCCTTTGGGTTCTCCGGTTTCCTCCCACA
CTCCAAAGACATACTGCTAGGGAACTTAGATTGTGAGCTCCATTGGAGACTGCAAGTGAT
GATAATGTTGGTAAAGCGCTGAGGAATACGTTAGCACTGTATAAGTGAGTAAAATAAATA
AATTACATACTTTTGGACCAGAAGTGAGTGATGATACAAAATATATAGTTCATATTTTAC
TTTATAAAAAATATGCATATTTTGTTGTAGATGCTGTAAAATTTGGATGTAAATAATTTA
AGACCTGTGTTGTATGCCAGCTTTTATTGTGCCTGTATATATGTCTATTATAATCGTCTA
GCATTAATTTGTCAGCTCATCAGCTTGCTTTATCCACAAGAAAAGAATAAACCAATTCCC
AAGTGTACTGTGAAAAAAAAAAGA
>DN3122_c0_g2_i2|97|0.0600794
CCTTTGACTTCAGCCAGTCAGTGGTCTGCATTTTGCAGCCAAGTATAGGACATGTTCTAT
CTTTTTGCAGAAAACACATGGATTATCTGTGTGTTTTCTGCAACTGTATGTCAGTTCTGC
AAAAAGATAGAATAGGTCCGCAAAATGCGGAACACGGACCCATTGAAGTAAACAAAATTG
CAGACGGAACACAGACCGCATCTGTATTTTGTGGATTTACGGTTTGCAGACCACAAAACT
GACACTGTTGAGTGCCTGAGGCCTTATGCAGAGGTGATGGACATTTTCACTGCTGTAATG
TACCGGGACTTCTACAAAGGTTTGCTTATGTAATGTTGCATTGATTTTTTTGACCCTCCC
TCCCCCAAGCATTAATCCGAAAATATTGTTTAGTCCTAGCAGTACCAGCGCAATGTACAA
GATGGCATTGGACTAAATCCCATGTACATAGACAGCTTTCTTCCTGCATATGTAGTGATA
TGTTCATGATGGTCCATGTATTGCGACCACAGTGCCACCTTTTCACTGAAACTTTGGATG
AAGGCAGACTGCATGGCTGGTGAGAGGGTGCACACAGTCAGTCCACATATAAAGGGGAAA
TATGACCCTGTTTTGGTTTTTCTCTCCCTCGGTAATTTGCTTGTGTCTTTTGCAGTGAAT
TTGTTTTTGGTTTTTACTGTACTCGTTTGTTAATTTGTTTTATCAGGTTAATTTTGCAAT
TTTTTTAAATTGAAGGTCCTCAGCTTAGACCGGGATCACATCACTTTTTTGGTCCCTTAT
TTTGAGCATCCGTTATTTCCATCTGAGATCGGTTTTGTCGGATGGAAGAAAAAGTCCTTC
TTGGAGGACTTTATATTTCATCTGGGATAACGGATCTCAGACGGAAATGGCTAAAACAGA
TGCTCAGAATACAGAATCCATTTTTTTTCTGTTTTTCTGATGGATCAGAAGAACGAAAAA
TTAAACTGTGATGTGAACCCAGCCTTAGATGTGACTGAAAAGGCCATTGAAAAGCAGATG
CCATGCATGCTGGCATGAGGAATATTACTTGTAGGTCTTAAATGTTTCTAGATGGAGACG
CTGTAGTCCAGGATGAGACTATATTGATGTGGCAGGAGAAAGTTTATTCTGTTTGTTTAA
AGCAAAGTAGTAATTTGTAATGAATACCGATACCAGGCACCTATTATAAGACAACATAGC
CTTCTATATAGACATCACCAAGCTTGCCCATTGCTTTGATAGTCCAGACTTTTTGAACGA
GTTGTACAGGATAAGAAAAAACTTCCCTTTTCGCAAACAGCACCACTTTTGTCCATGATC
TGTGTCTGGTATTGCAGCTCATACCCATTCATGTCAATGAAGCTGAGTAGCAATACCAGG
CATAGACCATGGAAAACGTGGCGCTGTTTTTTTTTTCTTTTTCTAATCCCAGACAGCCCC
CATAAAGTGTCTCTTTGTGGTATTAGTTAGTTCAAGGGCTCATGCACGCGATTGTATCTG
TTTTCCGGTCCACAAAACGCGGATCCTGGTCGTGTGCATGCCACCATTTTTTTCAAACTG
CTTTAGAAATGTCTTGCCCTTGTCCGCAAAACAGACAAGAATAGGACATGTTCTATTTTT
TAATTTTATTTTTTTGCAGGACCATAGAATAGACATGCGGATAGTGTGCTGTTCACATCT
ATTGCGGCACTATTGAAATAAATGGGTCTGCATCTGATCTGCGAAAAATGCGGATTGGAT
GTGGACCAAACAAACGGTCGTGTGCATGAGCCCTAATGGTGGGACCTATAAGAAAAAAAA
GATTTGCTAATACACAGTACCTATATTAAAATTTGCACCTAGCACCAGCTGTGTCCACAC
GGGATGATGTCCATGCTTACTGGTACTGAGGGCAGTGGCTGGTTTTGAATACAAATATAT
AAGAAAGTGTTTTTCTTGTTGGGTTTCCTTATTATTTTAATTTGGTCCCAGATAACCTCA
TCCTGGTTGATAGTGTTTTTAGCATAGGGCTGTTGAGGACATTTGAACACTAACATTACT
TTCCCACCACTACAGCCTTGTTAATATTCCCATATACATTGAGACCTTTGTTGCGGTTTG
ATAAAGATTGCTCCCCTCAGATTACAACTAATGCAGCTGAAATCGCCATGTATCTCTTCA
GTCGTTTTTTCCAGGTTTTGTATGATACCAGGCAGATATGTTAAAGGATCCATCTTGATA
CTAAAGGGATTTCTAGGTTCCAACACATTGCACCCCCACCGATCAGCTGTTCCCCGCAGC
CTCCGATGCTGGGGCTGGCGCTTTGAACGGAACGGGAAGCACAGCTTCGTTTAAAGTGTA
GTGGTAATGCCGGATTACTGCAGCGCAGTTCCCATTCACTTCAGTGGTAAATGAGCTGCA
TTTAGCACGGTCACTGCACTGTGAATGGAGCTGTGCTTCCTGTTCCGTTCGGGGTGCTGG
TTCCGGCGCCGGAGGCTGCGGGGAACAGCTTATTTGCAGGGTTGTGTGGCCCCC
>DN3122_c0_g3_i1|58|0.0227011
GTTCCATATACGGTCCGCAAAAAAAACAGAACGGACACGGAAACAAAATACGGTCGTGTG
AATGAAGCCTAAGAAATATAAATTGCAGTTTTAGAATCAAGGCTCTTCCAATTACTCAAC
AGTGGAATTAGCTAGGGTGCAAAAATGTGGAGACGGATTCTCTTTAAGGAGAATAAATAC
TTAAAGGGGTTGTCCGAGTATGTAATAATGGTGTCTTATCTTCAGGAAAGGTCATCAGTT
TGTTATTGGTGGGGGGGTCCCACTTCAAGCCCCCTAGTCCATCAGCTGTTTGGCTGCGGT
GCCATTTTTTAAAAATGGAAGACTGCACAGTGGCTCACTGCACCTTGTAGGTTCAAATCT
GAACAAGAACAACATCTGCCTGGAGTTTGTATCTTCTCCCCTTGTTTGCAAGAGTTCCCT
CCAACTACTCTAAAGACATGCTGATAGGGAACTTAGATTGTGCGCTCCATTGGGGACAGC
AAGTGATGAAAATGTCTGTAAAGCGCTGTGGAATATGTTAGCACTATGTAAGTGAGTAAA
ATTAATAAAG
>DN3180_c0_g1_i12|77|5.23693e-07
GTGACGTCTCCTTAGCCGGTAACGTGTGTGCGCTGCTGGGAGCGAGGGGTCGGCTCCGTC
TCCACCCGGAGCTTCTGACGTTAGGCGGGGGCTCCTCAACGGCTCCAGCGCCTCCTCCTC
CGGTTATCCTTCCACCCAGCGCTCCTTGCTGCTTTCCGGCCCGTACCGCGGCTTCTTCTC
CTAACCTGTCCTGTCAGTGTGGCCTCACTAGAGTAACCTCATCTAACCACTGGTGAACCC
AAAGTGTGGCCTCTCTAGTAATCCCACTAGTGTACCCCACCACCCGCCTCATTAGTGTAC
CCCACCTTCTGTCCCTGATCACTAGTGTACCCCGCTTTCTGTCCCTGATCCACCTTCTGT
CCCTGATCACTAGTGTACCCCGCTTTCTGTCCCTGATCACTAGTGTACCCCGCTTTCTCT
CTGATCACTAGTGTACCCCACTTTC
>DN3183_c1_g2_i1|74|0.0184696
ATGGGCCTCTCTCTGTTGCCTGACACCTCCTTAAGCAAAGGATTGGGCATGTTGAAATCC
AACAGCCTGATCCTCCTCTTCCCTGATCTCTGCCATCAGTGGAGAGTCGGGTGGCCCCCA
TACACACTAGATGGTGAGTCAGTCCTACTGAAATAGGCAGGTCCTGCCAACATATGTCTG
TGTATGGCCGGCTTTACCGTATATCCTACAGTGCCGGTATGTGTGTGATGGCTGTGTAGA
TGGGGGAACTCTGTCCATGTAAGTTCAGAATGGTTTCTAGATAAGACAATTTTTAAATGC
ACATAATATGGCCTCATTTTTCATTGTGTATCTTTTATCCAGAATGGGAAGATATTAAAG
TGAGGGAAGGTTTGACAGTCGTGGACCTTATGGCGCTTGTATAAATGAGGCTTAAAGGGG
TATTCTATTTCAGCTTATTTTATTGTATGTTGAAAAATTATACAATTTTCCAGTATACTT
TTCCATGCTAGTTCCTCTCAATTTTCAAATCTCTGCTTGCTGCCATTCATAAGGAATCTT
CATCCTTCAACCTTCAGTAGTTAAGGATCTGTCCTGGTCATGTGACAGACACACAGGCCC
CGCCCATTAGAAGATACAGCTCTGTTAGCTGT
>DN60668_c1_g1_i1|62|0.055056
TTGTTTTACGTATAAGTAATTCCTTTGGGCCTTGATTATCTAATTGGAGTGAAAAAGCGG
TCTAATACTCCTGCTATTTTACATTTACTGTACATTATGTATGACAGATAGGTATCAAGA
CCTTCCAAGGGAATGGGCAGTGGCAAAAATGTTTCTGGAGCTGGTAGAAGAAGCAGCAGA
AGAAGGGGGATGGTAGCAGCAGTCTCAGCAACAGGTCAGAGCTGCCAGTGTCATCCAGTG
GTCGTGTTTTGACCAACAATCCATCCGTACTGGAATGGTTGACTCACTCTTTACAATCCT
CTCGAGATCGGAAGAGCACACGTC
>DN60626_c0_g1_i1|73|0.181588
ACCAATGGCTAGAAGCGGGGGTCTGCCACGTCTGCTGTCCTCTGGGTTAGAAGTGGTATC
TATATTTGATAGATGAGCTAGTGTGACGTCACCGGCATTACAATCTGGAGCACAAGCTTT
TTTGAATAGGAAACGTGCTGCCGACTGGGTCACGTTTTCCAACTACACAGCCTGACTGCT
TCTACCGGACTGGAGGATCGGGACAACTATCAAATATTCATCACTACATATCAAGATCAC
GGACTCTCCTCTACAAATTCAGATCCATACCATATATATGGTGGGTCCCTGGGGCCTTTG
AAATGAAAGCTTACAGAGGAAAACAAACAAGAACATCCAATTTATGATGCTTAAAGAAAG
TTGATGGAGAGGACCACGTTGAAGCTCTACAAATTTCCTGTAATGAAGCAGGCTAGGTCC
AGAATGTTGACATTAAACGGGC
>DN60652_c0_g1_i1|68|0.0115535
CGCCGCATCCAGATGGAAAATTATTACATTGCCTCTAATAATCAGCCATTTCCTAGGAGT
ATCCGGAGCAGGTTCTGGGCCACATTCTGAGAAGGGTTATCTGTTCAGACACCCTTTTTA
AATAGGACCCCTCTGTTCTCCTGACATCTTTTTTAGGAAATACTTGTATTCTCTAGAAAA
ATAATTCTGGCACGTATTTTTTTCTCTTTCCTCCTGGAAATGTATGCATTCTCCAAGCAT
GCAATGTCATTGTGACAGGGGGTCTGAAAGGAGATCACAGAAGACTCAACACTAACCCAC
TTGTCAAGTTTCTTGGCAACTGGTGTTACTAAGGTGGCAGGACAAAGCAGCATGGTGGCT
CAGTGGTTAGCACAGGTGCCTTGCAGCTCTGGAGTCCTAGTTTCA
>DN60685_c0_g1_i1|72|0.00980629
TGGATAAATTGCGGGCTGAGATTATATCCCATCTGAGAGAGAGCTGTAAAACAAAAAGAA
GCGTGACTGAGACTGAGAGAGAATGAGAACTCTGTAGAAAGTGTAGCCTTCTTATTCTGA
ATCACATTGTTCTGGTAAGGCATACACCATTCTCCACAATGGGACACAAACAGGATGTCT
ACTCAACAGCAAACATGGACTATCTTGTGTAGTGACTCAGGTCCACTTCATAGTTATGTT
TGGAATCCGGTAGCCTGCTCCGGCTGAGGGTCATGCTACCGGAGCTCACCGTAACTGCTG
GCTACCACTGTGTAGTGCCGGATTCCTATTGACTATAACAGCTGCACGCAATGTTCTTTG
TCAGGCCCATTCCTGGCAGATTTCCCTGGGAGCAGTCGGAATTCCACTGGATCCCATTCC
ACACCCATTAAAGTCAATGGGGATGCGGCGGTACACAGCCATATCCAAC
>DN60658_c0_g1_i1|98|0.0721934
TCCCGTCTTTGCCCTGCAAAAACTGGCAGGGCTGTGGCGGTTTGGAACCCCCCCCCCAAG
CACCTCACTTTTAAAGCAGAGGGCAAAGCGCCTGTCTTTGGACGCACCAGAGGGAAGAGT
TGTGTGGCACCACCATTAATACCTCACATGTGGGCACAAATGACCCAACTGGGGGCAATC
AGTAAGGTTGACTCAGCCCTGACATAAGGGTGAGCAAAGGGCACATGCACCAACACTGCC
AGCCTACATGCCCTGTATACACCTGGCACAGGGGATGACAGCCATACATCACCTGCACAC
TGCCCGGAGTAGTTACTCCTCACACAGGAGCGCCACAAGACAGCTGCGACATTACACAGC
AGGGGTCCCCAGGCCTCAGATACACAGTCATGGGGGGTGGGGGCCTGAGGATGACAGGGA
CTGCTGCCTGCAGGGAGGCATC
>DN60627_c0_g1_i1|61|0.0170402
TCCCATTTAAAAGATATACTAGTAAATCAACTGTAGAGGTGGGCTCAGGGGTGTCCTCTG
CTGTGACTGCCTGCACGGGAGGAGGGGAAGTGGTTAAATGTGTGTGTGTATGTGGGCACT
AGTTTTACTACTAGAGAGGAAGTGGAGGGCGCTGCTGTGTCCACCAATAAAGGGTGCTCA
ATGCTGACAAGTGGAGATACTATATTATACTCTCTTTTTTTAATCCACTCCTAGTTTTGC
ATCCAAACGGCATGTGTGAAACCATACTTTTTCCATGTATACCCAATTTTGGATGTGATG
GATTCTGAATAAAATAATCTTACTATCATAAAAAACACTACATTTGTGGATTCATTTTCT
ATTAACG
>DN60649_c0_g1_i1|65|0.0990949
CTAACTGAACACTGACTGTGTGAATAAGTCATTAAGAGAGGCAGGGATCTGACAGATTTT
CAGCTGCACTGAGGGATCAGGTTACAGCTATTGTCTCTAGAATTCTATGGGGAGGAGGAG
GGCCCTGCAGATAAAAGGAGATACAGATAGATACACTGCTGGTTGCAGTACATGTTTTAC
CGTCTCAACCCAGTGCTGCTGTATAATGTTCTCCATGCTGTTTAAGAGGTTGTGCTACAG
AGATATGAGAGGAAGATCTCTTTTTTTCTATGTGTGCAGTGTATGGGAGACGAGGTAGCA
GCTAGTCTCCACCTACCAGCATAGGGACAACTGAGAAGTAGAGGGCGTCTCCAGATAGAA
AAGCTGCTTAGGTTTCAGAAGAAGCATAACTTACTAGCTACAAATGTACAAGGCCTCGTG
CACACAACCGTATGTTGGTCCGCATCTGTTCACAT
>DN60679_c0_g1_i1|48|0.0061022
GATGTCATCCTGTTTTGTGTGCCCAAAACTGGTGACAGAAACCCTTTAACATCAGCTAAT
TGCAGTGCATCCTGGTAGATGCAGGTGTTTGAGGAGTTGCTGCCCACCTGCAGAAAAAGA
AGAAAGATATGTGAACTGTAAGAGTTTTAAATTTGTGGAACAACACTGTTAGGTTTAATT
CAGACATCCGTGTTTTCATGGACC
>DN60701_c0_g1_i1|94|0.0180653
GCTGGTCTTAAAGGGAATGTGTCATCAGAAAATTACCTTGTGTTTTAATCATGGGTCTGT
GATATACAGGCACCGGCCGTGTACGCAGATGTGGCCCACTGACTTGAATAGGTCCGCGAT
ACACTAGATACAGAGCCGTGGCGCGTATCGGAAGCCCACATGTTCTATTTTTTTGCGGCG
CAGACAGAATCTTGCGGATCGCAGACCCATTCAAGCAGACACATGGCTGGTGGCCAAGCA
TTGAGGACCACAGCATGGACCACACATTCGTGTGCATGAGCCCTAAATCATCTTATTTTT
CTAAGATGTTTA
>DN60694_c0_g1_i1|66|0.028317
TGAGGAAAGAGAAGATGTACATCCGAGGAGACGTCACTGGATGTACGAGGTTGAGCATGC
TTTACCTACCACTGCGTTTATATTGGCTCATAGAACCCCCGTTCTCCTGATCATCCTGGT
CCCAGCGGCAGATTCCTCTCCAGTCAACAAATATAAAGGACATGACCGGCAGCTTTGGTG
ACAACTCCATATCAATCGAGTGGATACAGTCATACCCCTCGTAGATTAATCTCTTATAAT
GCTGTACTTTTTCTCTGTTTTTCTAGCATCAGGTTTTTGCGCAGTCTGTGAAGTTACATG
TTTCAGAATCAAAATCACCTTAGATATTCATAGTATATTCACATGATATTCCATAAATAT
CTGATAGTTGTAGGCAGGGGCGTGGTCTGCCTCTATGGTAGTTACACCCCTGTCCTCAAC
CCTCGTCATGGCTGGTGAGACAGAGAATGAATGGAGTGCACAGTTTTCACTATTCATTTC
TAAAAGGGTCTAAAAGTGAACCTGCACTTTATGCCTGATTACTGTTAACCCATG
>DN60618_c0_g1_i1|75|0.0400409
CAGCCAGTCAAAGGCTGCAGCCTCAAAGACTGCAGGGGAACTGAGAAAGGCAGCGACAGT
CGAACAGCAAAGGACCCAGCAGCAGGGAGCAGGTAAGTATGCGTCCCTTTATAGGTCTGA
TCAGGATGGGCCGTCCTTCTCAAAAATAAAATGTGAAAAAGTATTGAATTTATCTTGGCA
GCCTTTGCATACAGATTTTACATATGAGCTCTAGCAAGTGCTAAAAACATGGCTGCTGGG
CTGCATCACTGAAGCAGGGACTCATGGGTCCTCTTGGTTATACTATACCGATTTTGAGCC
CCAAAGGGACCATGATGATGCAAATGCTTTCAGAAATACAAGACTGAAGTTGGGGAACTG
ATTTTTTTGGGGGCTTGTCAAAAAATGAACTGTATGGGTTTGTTTTACAAGTGTTTTTTG
GTGGCTTTTTTATGTCACAAATTTATAACATGCATTTTTTTCTCCCTACATGGACCCAAA
AAAACGCAACCGAAATGAAGTGAAACAAAATAGAACATACTTTTTGTAGTGCATTTCATC
ATTTCCTAGAGTTACATTGAACAGTGTTTTTGTTGTTTTTTTTTAAAGACCCTGGGGTAA
ATGATCAAGAATCCTGCGGCAGTGGTGCCAAAAAGTTGCACATTTTTGCAAAAGATATGT
TTTTATGCAAATACGTATGACTTTTTTCTCATCTGCACCATGTTAGTCACTTTTCTATAA
CGTGGGTGAGGCATGGATGTGGCCTATATGGCTCGACAAATTTAACACCATTTAAGCCAG
AAAACTAGTGTAAACTATACCAGAAATCTATGCCAGCTCCTAACAGGTGTAGGTTTCAGT
TTCTGATGCACAGACATCCTGGGATGCGCCTAAATTATTGAGTTATATGTTTTCTTAATA
AATTTGACACATCTTAGCCCCATGCAGCATCTGCTTAAGATTGGCGCAATTCTTGATAAA
TCTGCGTCACTATGTGCTGCTACCTCCATCAAAGCGGATTGGCGGGGATCCCAGGTCAGA
CTCCCACCCCCTGCAAAACCCCTTTCATGATTCAGTTACTGGAAAGCTGACATATCATGT
AAGGTAAAGTCACATGTCCATGCTATTTTTCAGTCAGTGAAAAAATGATCTGTTTTTCAT
CCATGACAGTGTCCGGTTGCGTCCCTTTTTTTCCGTGGAGCTGCATTTTGCTCTTTTTGG
TCTGGATAACGGAGGAAAGTAGTGGATGCTCCCTGAATGTACACATGGATTTCACTGGAT
CTGTGTGCTGTCCATGCAGAACACTGCACAGACTGTCTCTGATTCACTGACATGTAAATT
AGGCCTTATTCAGACAGTTATGCCTCTCACATATCTGTGTAGTGTCACTTCTGTGAAAAA
AAAAGCGTACGTGTTTCATCTGTGAAGATGTCCGTGAAGGATCCATGGTTGGTCCATGTG
TCCGTTTTTAC
>DN60631_c0_g1_i1|43|0.129848
ATAGACACTAGTATTGGAGCACACTTCTTAAACACTGAATTTACGTGTTTTAATCAGTCC
CATTATCACAGGTTTATAAAGCCAAGCACCTGCCCTTTGTCAAATAATGGGTCATTATTT
GTAGACAACTAAATACATACGGTCATTTGCATGAGGCCTTAATCTGCACTTAGTGTTGTC
AAAAATGCCTAAGCAATATATTCGGCAGTTTTCTTCTCACCTTTCCCAGATAGTAAAACG
GAAACCAGAAGAGAAATA
>DN60678_c1_g1_i1|84|0.0871281
CCTCCTAGTAGCTCTCAGGCTCCAATGTCTCTCCTATCTAAAGCACCAGGAGAGGAGACA
GTAGTTAAAGGGGTTATTCAAACCTGGAAAAAGCATACCATACACTATACTGCACACTAT
AGAAAAAAAGCATCGGCCTCTCTGATGGTCAGGACCATGGGAGCATACATAGTCACGCAG
GCATAGGAACTCCCGAAAATAAGTAGTGTCCAATTGATGGAAAAATGAATCAGGCCAGCA
AAGACGGCAATATGGACAATCAAAATACACTACCAAGTGCCCTGTACT
>DN60660_c0_g1_i1|67|0.0393806
TGCGGATAGATACGGCCCCATTCAATACGGTCGTGTGAATGGGGCCTTACTCAATTATTG
GGACAGGGGATTGCTAAATGTAGGCTACTTTTACCCAAAAATCCACACAATGTCTGACAC
TGAAGGTGGACCTGGGGCAAAATTTATGGATTTAGATCTTAGTTTCACACTAGCGCTAAA
ATCTTCATAGCTGGATACTATCCCCACTAGAGCCCATTGACTAGAATAGGACCCGGCCTG
TTTCTGGCATTAGTGTCAGGATTCAGCCTGACCAAAAACGCTGCTTGCAGAAACATGCCG
GATCCCTGCTGGGTCCTATTCTAGTCAATGGAGCCTGGCAGTGTTCCAGCCCCTTCGGGC
TATGCAGCATATAATGAACTCTGACAGGCTATTTAGAGCTATTGTGAAACTAGCCTTAAT
TACAGATTTAAGTGAAACCACTTTTTTTTTTACTATATCCCATTTAAAGGGG
>DN60648_c0_g1_i1|53|0.134332
CGTGTGCTCTTCCGATCTCCTAAATCTACACATAAAAGGTGATTTCCAGAATAGAAAATC
ATCAACAACAAAAGAGAAGAAATTATGATCCGTGGGAAATACAGTTTCCCTTCTAAATCC
TCCACGTCAATGAAAACGCAAAAGGAACATGTTCCACTGGTTTATTCTGAAGTCAAGTAA
GCATGTAAATTACACTCTACTAGAACGGCTGAAAATATTTGTTTCCCTAAAGTGCTTAGA
TCGGAAGAGCGTC
>DN60619_c0_g1_i1|63|0.00359007
TGTAGTGGTTGCCAAAGATGTTTTAACTAAGGCCTTGTTCACACGTCAGTTGTTTGGTCT
GTTATTTCCGTCAGTTTTTGTGAGCAAAAACCAGGAGTGAACCCTACTCAGAGATGAGGT
ACCTTTTCTGTGTGTTAAATAAATGAAGTGTGAAATCTGCCTTAGATATGTGTGATGGAC
TCTGAAGGGGCGAATATCTTGCGTTTTGGCTAGGAGGACCAATCTGCCTCATCACGGGAC
AGGATGAGAGAGGCACTTTCAGTGCCTGCTTGATGTCCTGTCTGCCAGTCGCAGTTCACA
GGTTGCTCTCCTGCTAGCCCTACCACCTCTGACCAGAC
>DN60608_c1_g1_i1|62|0.00859041
ACGTCACGTATCGCACCCACGCGGAAAACTCGCTCTTGTGAAAGGGGCCTAAGAGTGAGG
GTTCTGCTCACAAGAGTTGCAATCTCTGAGGAAATGGAGCTCAAGAGACACAAGAGGTAA
GAGTGCTCGAGTGGGACGTTGGTCCAGTCATGTTTTATACAGAATAGGGCAGAACACACA
CATCTGCTTCAGTCAGTCACCT
>DN60672_c0_g1_i1|87|0.00624915
TTGTATGGGAGAGTGGTAGCGTTCTTGAGACAGAATGCAAAACAGTATGGCCGTTTATGG
GTAAAGAAAAACTCACCTCGTCCGCTTGGTTGCGCTCCAGCGGCTTCTTTTATCTTCACT
GAACAGAACCTGCCAAAGAACCTGCGATGTGCGCGATGACTTCATCGTGCTCTCCCACGT
GGTGATGTCATCGCTCATATTGCAGGTCCTGTTCAGTGAAGATGGAAGAAGCTGCTGCAG
TGCAATCAAGTGGATGAGGTGAGTTTTTTTTTGGCCCCTGTGTGGCCATGTTGTTTTGCA
TTCTGTCTTAAGAATGCTATTGTTTTCCGATATGAC
>DN60610_c0_g1_i2|64|0.0137653
CAGGCACCAGCGCTGTGCTCTCACCAATGCCCACCCGTTCGCCATCAACACTGCAGCGGT
GAGCAGGTGTAGTTACAACTTCGCTGTCCCAGTCTCTTCAGTGGGACAGCTCCTTCCTAT
TCAATTGAATAGCTGTCCCATTGAAGTGAATAGGGACGGTGGAGTTGTCACTGCAATGTC
GAAGGCGAGCAGCTAACATTGAAGAGAACACAGAGCTCGCACAGACCCTGCATTCTCTTC
AAACAGGTGATTCGTGAGGGGACCCAACTGTTCTCTTCCAACTCCTGATTGGCTTTGGTG
CCGATCGGATATTCATGACCTATCCTGAGGATAGATCATCAACACCACAAAAGCAGACAA
CCCCTTTAACAGGCACAATCGTTC
>DN60655_c0_g1_i1|63|0.0543872
CCCTGTATCTCAGAAAATACAAATTAAAGAAATGATTTTAGCCCAAAATGTGTAAAATGT
CCAAAGGTGTCCATATCCTTTAATATTCTTTGAACTGTGAATGATGAAATCCTATAGTTC
CTTCAGTGATCAAGTGTTGTCACTCACATGCTATGGTGAGCAAGATGGTGGTCAGGACCA
ATTAATAGGGCTTCCTAATTCCCAGCTATGTGTTTTTTTTATTTTTTTCCATTTATTATA
TTTTTTGTGCAGTAGTTTTGAACAAATACATAAAGTAGTATGGCACTTCTAGCTTGTAGT
ACCTCTGCTGGTGTGAATTTTTACCTCTATTACTTAGTACATGTGTATAAAGGTAAGCAG
TCCTTATCAAGTTAGAAAAGGG
>DN60642_c0_g1_i1|65|0.0282414
AAGGAACAGCTACGGAAAGCATACTGAAGCCATACGGACAGTTTTTGCGGAATCACGTAA
CAGAAACACAATGGAACGCAAAAGCAGAACAATGGATCAGTGAAAAACGGACCACAAAAC
ACACACTGTCGTGTGAACGAGCCCTAAGAATGCAAAAAGTTCACAAAAATGGCTGTGTGT
GAACCCACCCTTGGGGCTCATGCACACGACTATCTATTTTTTGTTCCACAAATTGTGGAT
CTACAAAATATGGATAATGTCCGCGTTGCCTCCGCGTTTTTTTTGCAGACCCGATGGGAC
ACATTTACTACGGGACACCTAAAATCATCGCAAGTCCGATTTT
>DN60677_c0_g1_i1|70|0.0125483
CTGTACACAAGCCGTAAATCAATTCTTCAAACACATTTTAAAGTTCGTTTAAAGTGCAAA
TGATTAAAAAATAAATAATAAAAATTCCACCATTTTTCTGTTCAGAAATATAAAGGTGAC
CCAACCGAGGCTCAGCATGGAGTAGTTCAGTAGTGTGTGTCCTATCGCCCATACACTATG
CTGAAATTACATGAAAGTGTGCCCCAGTATTAGTAAGTGCAGTCCAATGTGGTGGAGCTA
TAAAACAAGAAGAGCAAATTCATTACCAGCAACTTGCTGATAGTTTCCATGCAGCAAAAA
GTTATATTTTGTTCCTATAAATACAATAAAGTGAAAACGGATAAAAGTGAAAACAGAGAA
GAGAAGGTAATAGAATAGATGATATATTATAAAGAGTATTATATATGAGATAGATAGATA
GATAGATAGATAGATAGATAGATAGATAGA
>DN52859_c0_g1_i1|52|0.0153793
ACACGGAAAGAAAATACGTTCCTGTGCATGAGCCCTAATACTGTGGTGCGGGTGGCAGTA
TTTTGTGCTGCATTGTGGTATTTGGGTCAGCTGAGGCGGTATATTGCTGAACACTATGGT
ACTGCTGTCCTGCCTACATTATGTTGACTGCCTTCTGTAAGGACCTACTTACAACATAGG
ACCACTTTTACATTTTTTCCAGGCCCACTTTTAGTTCCCAATCCACCCCTGCACTCTGCC
ATGTACAACATGCTCACCCCTGTACAGGGAGGTTACTCCATGAGGATAGCATGCAATATT
TTATAACTGCACTGCGACTGGTCAATCCATAGGGGATACAAATGTCGGCATTCCCACAAA
ATCCACCGCCTATGGCAAGTTTTTTCTTGTGCCAAAGAACCTACAGTACATGTATTGACA
GAGACCTATATAGATTACTAGCACCTTTTCTGTATGACACAACTTAAAGGTCAC
>DN52829_c0_g1_i4|88|0.0937344
CCGCATGTTCACGCAATGTGCGTCCACAATACAGCAGCCACCCCAGAGCAAGCCGGCCAC
CACCACCACACGGCCGCAGTGGCCGCAACCAGGGGCAACGGCCCGACTGATGTGCGCGGG
ACAATGGACACACAAATAGGCAAATCCTCCAAACTGTACATTCTATACAAATACATTCCA
CTAGCAACAACATTGGCATGGCTATATCCAACCACACAAACTACACCCGTGAGACGGGAA
CACCCCTTCAACTGGACAAAATGCA
>DN52885_c0_g1_i1|49|0.00360061
CACACAGCCGGTGCCCGTGTATTGCGTACCCGCCGTATTGCCACGGTCGGGCAATGGCCG
TGTGCATGAGGCCTTAGGAAAAAAACACTGGAGGAATGAAATGCTAAACTTAAATTATGG
ATGCTAAAAGGGATTTTCAGAATGTTAAATTACCATGCATAACCTTGTAGCTTAAAGAAT
TATTTCAACAGACAACTCTTACAGTATAAGTGATATATTTTATGTCATGAGTCTGACCAA
AGAAATGGTCAATCAATAAAACAACAATAGTCTGCTGTGCTTTCCTTTACAATAAAAC
>DN52835_c0_g1_i1|62|1.81854e-05
TCATCTACCATTTTCTACTCCTGATTTAGACGTAGAAAATGGTCTAAATGTAAGACAACT
CGGAAGCTGTCTTACATTTAGAAGTGGCGGAGGATCCACCAAAGTTATGTAGAGGTGCTG
GCCATTTCATATCTTTGGCGCACCACTGCCGGTCTAAATCTACATCAGCTTCCTTGCCTG
TCCCCTTCCCCACCCACACCACGCCCCCTTTTTTAGCCCTGACGTGAGCGGG
>DN52832_c0_g1_i1|60|0.0109212
GTCCAGCTGACGAGTGCCGCTCCCATAGACATTGATTTACTACTACAGCAGGTGAATGTT
ACTCTCATTATCCAGTGTTGTCCTATCTGTAATCTCCACATTTTGGGAATCCATAACACC
CAGCATGCTCCTCACTTTCTATAGACCTATTACATCTCACAGCTGAGAACCTGTTACAGT
TGCATCCAGCCCAGACTGATACATTTTACCTGCACTGATACATTGTAACACATTGACCCA
GGACAGTACAGAGATTTGTGCTGACGAGATAGATTGTCAGGCCTGGATACCTTGTAACAA
ACCCTCAGCTTTGAGAAGTATCAGGTCTATATATTTTAGCTTAGTGTTTCCATTCACTGC
TAACAAACAGAGATCTTGGTAATAGTGAGACATTGAAACACAAAGGGTACATGACCTCTA
ATGATACAACGACTAAGGG
>DN52832_c0_g1_i2|47|0.0146822
GTCCAGCTGACGAGTGCCGCTCCCATAGACATTGATTTACTACTACAGCAGGTGAATGTT
ACTCTCATTATCCAGTGTTGTCCTATCTGTAATCTCCACATTTTGGGAATCCATAACACC
CAGCATGCTCCTCACTTTCTATAGACCTATTACATCTCACAGCTGAGAACCTGTTACAGT
TGCATCCAGCCCAGACTGATACATTTTACCTGCACTGATACATTGTAACAAACTATCAGC
CTGGAGTTCAGACTGTTTAGGTCACAGAGTATTGTCTAGACTGGATACAGTAGTAACAAA
GCCTCTGTTCACACTTATATTATGGACTC
>DN52880_c0_g1_i1|50|0.179679
TTCCAGATTGAGTGTGCTCATCCTCATATACACAAGATATTCTTTATATACCAATAGGCT
GTGGGTAAAGCCTGGATTTGAGCTCCTCCCTATTCCATTGATCTCTGGTGGTCAGCCACT
CACTTTTCTCTGATTTATTCAAGCCTGGTTTACAAAAGTGCCCAAAATAAAAAAAAAAGA
TCCCTAAATGTCCCCCTTAGCTCTTAAAAGGGCTTTTATTAGTCTTTTTTTAAATAAATT
CTTTCCCTGCCTAGAGCGCCTCTATCTCTACACTATCTGTCCCTCCTTGCACAAACGTTA
TACAGCAGACGCTGCACAG
>DN52880_c0_g1_i2|50|0.166672
CTGGCCGAGCACTCAGGGGTGCTCGAGTGCTCACCCGAGCATAATGTAAGTCAATGGGAG
TAAACCAGACACCCCCCTGCGCGGAAGAGAGGGGGGTGCCTGGTTTACAAAAGTGCCCAA
AATAAAAAAAAAAGATCCCTAAATGTCCCCCTTAGCTCTTAAAAGGGCTTTTATTAGTCT
TTTTTTAAATAAATTCTTTCCCTGCCTAGAGCGCCTCTATCTCTACACTATCTGTCCCTC
CTTGCACAAACGTTATACAGCAGACGCTGCACAG
>DN52863_c0_g1_i1|66|0.0547402
CTCTAATATTAATGTATTTTGACACTTTTATTTATGGAGTCCCAAATTTGCTTCTACTGT
CTATCAGCTGGATAGACAGTGAGAGCCCAAGTTTGATTTCCACTTCGAAATGTAGGACAG
TTGACACTTGAAGATTTCTTGCAGGTAGATTTCTGTTATGAGGCTAGAGGTGAGCAAACT
TTTAAAAAATTCAATTCATCTGCTTTGTCGAAGTTTACAAAGAAATTTGATAAGTTATGA
ATTATTATGTCACAAATCGCATTCCATTGTATGTAGCGGACCCAATGACGGGAAATGGCA
ATCACGAAGCCCCCCCATCTTTGAACCCCTTAGATGCCACATTCAATGATGAGTGCAGCA
TCTGAGAGTCACATTGAGGCAGTTCAGGGGTTAATTAAAGGTTGAAAAGA
>DN52811_c0_g1_i1|70|0.018375
CGTCGTTTTATTGCAAGGGCGAAACAATGAAAAATATAGAAGCTTATGGAAATCACAACC
TAGATGAAACCAATAATCAATAAAAAAACATTCCATTCTTACAACAGTAAGGAAAATACC
AGTTTAGAGTCTCTTTAAATAAAATATGACGTATCTTGAGACCAAACATTAGGCCATTTC
TTACTTATTTGAACATCAAAAAGTTGATCATTTTCTACTTTGGATACTTATTTAAAAAGA
GATATGAAGAACGCGAGTGATTGTAGTAATTACTGAGCCCCATAGGGGGCAGCATTAGCA
ATGGGACCTCTTATTCTTGTCAAGTAAATTTGAAACAGTGCCCCCTGGTTGTAGTCCTCC
AGACGTGATCTGCCTCCTGACAAGGTGACTCTTATACAGCAAAAAAGACACATTTCCATT
GGTAATAATATAACTTTTGAAGGAAAAATATCATTCATCACATTGTCAGAAAGCTGAGTT
TGTCATTTAAAGGGGCTGTCCAGGATTAAAAAAAGCATGGCTGCTTGCTTCCAAAATTTC
TTGCCTTTCCATGAGTTGAGTCCGATCCCGTTCCGCCCAGTGGTTGTGGGTGGTTTTGCA
TCTCTGGCCCATTGACTCCAATGGAGCTGAGCCTCGATACCAGACCCAACCCATGGACCC
AACTATGGTTTACGAACAAAGCAGGCATGGGTTTTTAATCCTGGATGACTGCGCAGCCCA
TATTTGAAGAACCTTCTAGCTAATGTTGATGGGGCATTACTGCATTTAATGGAACTGTTA
TGTGCATTTATGAACATAACTGAATTAAAGGGGTTCTCCGAATTATATATATTGATGACC
TATCCTCAGGATAGGTCATCAATATCAGATCGGCTATTTGAAG
>DN52811_c0_g2_i1|67|0.00638077
CCCATATATTATATATGTATAAACCTGATATATATATATATATATATTTATAATGCGTAT
GACAGGCTTATATGCATATATTATATATGGGTATGTATGATGCATAGCGGACACACATAT
CACAAAGAGGCGGCCATGTGCAGCACTGTGATACAACATTATAATAATAAACACCACTCC
TAACCACATCACTTATTGCATTGCCGACTAGTGACCCAGGTGCCAGGGGAGCCCAGACAA
GGCCAGAGTGCAGCCTAAGAAAGCCGCTTGTCTACAGACATGCCACTCCTCCACTGACTA
ATAGCGGCTCTGGCGGGCAAATGTTTGTTATGTCACATCACTAGGGTGTGGGGATAACTG
CAGTGCTCGGGAGACTTAAGAACAGGGTCAGCGCTGTCTGGATGCAAGTGAAAGAAGCCA
GTATCCAGCAATTCCTGCCCTAGTGGAGCAGAGACTTCAGGAGCAAATCGCTGATGCTAA
TGATCACATTCACTGACAGCAGCGCCCAGCAGCACAATTTAGATCTCCATTGCTGGTGCT
GCTGATCAGCTGTAGACACTGATGGCACCCCTTCTACTTGCTGGAGGGATGCGCCCTGTG
TGGTCCCACCCCTCGCCCAGCTCTAGAAACAGCCCT
>DN52897_c0_g1_i2|60|0.0343274
CGTGCCTTCGCTCCGCATCTCTCGGATTGCGGACCCATTGAAGTGAATCCTCCGTGATGC
AGGCCGGCACCGGCCGTGTGCATGAGCACTTACAGACAGGATGGGAGATCTGATCTGCAC
CGCTGGGGCCCCTGCCAATCACAAGAATGGGGGCCCATGCTCATCTGTTTGGATGGAGCG
GCAGTTACAGATGTGCTCTGACGCTCCATTTAGCTCTCTGAGACTGCAGGAGATAGCCGA
GCGCTCGCATTTGTCTGTTTTTGACTAGATGTATGTAAAGAATAAATAAAAATAGTGTAC
>DN52895_c0_g1_i1|78|0.10875
GTTTTACTTCATTTTTTGAAAGCCATGTGTTCTTCTTCAGGAAGGTATGAAGCCCCGCTA
TAATGTCACTTTCTATGTAGAGCCATATAAAAAAGGCAATTTTTTAAATAGAAAAAACAC
CATTTAAAAACTTCATAAAAATGCAACATTACATTGACACATTTTCTCAAGATACCTCCC
CCTCAAAAAATAAATAATTGATGGCTATGGGGAAAAATACCAGAAAACGAGAGCATCAGA
GCACGCTGTGATTTAAAATAAGATGCCACTAACTAAAAATGCAATACAAGTGAAGACAAG
CACCACTAATAAAAGTGCATATTTGATCTGCATTTAACTATTCCCCCAGACTTCAAGCCA
ACATCTGGAAGTGGCATTTTTAACAGGAAAAAAAATGCAACTCCTAAGACTGTGTGAAAT
ATTACCTAATTTTTACACAGTCTGGATTTGTAAGCCAAAACCAAGAGTGGAACCTGCAGA
GAAATATATAATGGAATGCAATTGGTACTTCTGTATTCTTAAGCCAACTATGTTTTTTGC
TAAAGGGTCCTTTACAAGGGCCGATTCTATGAA
>DN52872_c2_g2_i1|53|0.0105686
TTCCGATCTGTCAGATGTAGTTGTCACAGCTCTTTGTGTAGAGGCTTGAATTCTCCCAAA
GATGTGCATGAATACAGTTCTACAATCATATACTCCCATGATCTTTCCAGATAAAGATTA
AACTTTGATAACACTATGATTGTCCAGAACGGGAGAGCTGCCTAGTGGGCTGGGCAGGGC
CTCACTAAAGGCTGCATTCTGCCACTTGGATATACTACATATTGGTTTTCTTGTCAGGCT
GCTCAGCCATGATCGCATATCATAGGAAGGATCACATTCTTACCATTTATTATAGAGCTG
TGTAGTGAGACCTCATCCCTCACCTCCCTAGGCAGCACTACAAGTGGCAGCATTCAGTCC
TGCTCACATTCTAGGATAGGTTGCTACTTGCTAGCCATTTAAAATCATTCCCTGAGAACC
CCTTTAAACCTTCAGAGAAAAATGTAAATGTAATAAAAATATTTGCCTTGAATTATTTCT
TTTATTACTTTTCCTAGCGACATAGCCACCTGAAATTCAAGTGCCTATTGTACTTTGCAA
TCTGTACACCTGTACATTGCTGTGTACTGAAGTACCGATTCCCTTGTGGCCACGCTGAGC
GCTGTACAGGCCGGAGG
>DN52872_c1_g1_i2|56|0.00525426
CCTTTATTGACAATGCGAGACATCAGCATGCTGACGGCAGAGCTGTGTCCTAGAGTTGTG
TCCTAATATGTACATATCATAAGAACAGAGGCTTTCTATACTTAGAAAACTAATACATAT
TACTGGTTTGTTCAGCAACACAATATACAATTATAAAGACATCAGTTCTCTAAGGATTTA
GCCCTTCCCCATGGTGCTCCAATGTTAGTATTTGCATATGAATAAAAATGCAGATATCTC
TGCAGCTGTTTAACATACAGACAAAAGAAAAGTATAACTTTAATCAGTATTATCAACCCT
GACAGGCAGTATGCCCGGCTTAATAGGGTTGATCATGCTGACAAAGGCTCTTTAATTGTA
TAACTTATTCTCTCACATGGCA
>DN52872_c0_g1_i1|37|0.00986945
CTTGCCTAGATGGATGAGGGGATGGGGCCTCACTGCACACTACGCTATGGCACTTGCATA
TACTACATATTGATGAGTTTTCCTCTCAGGCTGCTCTGTCATGATGGCATATCATAGACA
GGATCATATCATTACCATCAATTGTAGAGCAGGGTAGTGAGGCCCCACCCCTTCACTCCT
AGACAGCTCTACAAGTGGTGGCAAGCAGTCCCGCTCACATTCTAGGACAGACTACCGGCA
GCCACCCCAAATAATTCTCGGAGAATGCCTTTAATTCACTAACAAAATGTTATTAATCAT
CAGCCTGCTTAAATCAGTGCTGAGGCTGCTGTAATCACAGGACTTTTTGGGACAATAATC
TTTCTCTAC
>DN52872_c0_g1_i3|45|0.00834728
TCTTCCGATCTGTTACATCTTTCACCTCCACCCATCTTCAAAATTGATGTCACCTGAAAA
AAAAATCAGCACAAAATTTAACCCATATACAACAAATGAGCATATTATAGACCATAATAG
TTCCCATTATGACATCTAGATTTGAACCTCACTATACACTACAGTCCAGAACTTGCATAT
ACCACATATTGGTGAGTGTTCCTGTCAGACTGCTCAGTCATGATGGCATATCATAGACAG
GATCATATCATTACCATCAATTGTAGAGCAGGGTAGTGAGGCCCCACCCCTTCACTCCTA
GACAGCTCTACAAGTGGTGGCAAGCAGTCCCGCTCACATTCTAGGACAGACTACCGGCAG
CCACCCCAAATAATTCTCGGAGAATGCCTTTAATTCACTAACAAAATGTTATTAATCATC
AGCCTGCTTAAATCAGTGCTGAGGCTGCTGTAATCACAGGACTTTTTGGGACAATAATCT
TTCTCTAC
>DN52857_c0_g1_i1|65|0.0299456
TGGATGGGTTGTGGTCAAAGTAAGATGTCAATTGGGTCTTAATTTGTTCATAATGTTTTC
TGTGATTCAAAAGTGACTCATTCAGCCTCCAGTTCCAAGCACGTCAGGGTGTCAGAAGTC
AGGGTGAGAGTCGCTGTGCAAGGCGCGTGATCAGAGATAGTGATGGTTCCTATCCCCGTG
GTGCTGAAGAAGGTTTTCCCGTTTTCTAATACAAGACACGGTAAATTAAATGATGGAATT
AAAAAATGCATCTTGCCCTGCAAAAAAAAAAGCCCTCATATAGTGAAAAGTGAATTGAAG
TGAAAAATAAAAAAGTTATGGCTATTGGAACGTGGGGAGGAAAAATCCAAAATGTAAAAA
TGGAAATAGACC
>DN52857_c0_g1_i2|62|0.043625
ATATGCTCTCCTATTCTCTCCCTTAATTGTCACACCATATTCCCTACATACTGCATTGCA
CAAAACTGCCATTGTATACAGTATATAATGTGTGTGAATGTGCAGTTAACCCCTTAACCC
ATAACGCATATACATATGGCGTTATGTGTCTATGTGTGTATGGAGCGGGCCTCAAGTTTG
CCACACACATCATTTTTTTTCCCGTTTTCTAATACAAGACACGGTAAATTAAATGATGGA
ATTAAAAAATGCATCTTGCCCTGCAAAAAAAAAAGCCCTCATATAGTGAAAAGTGAATTG
AAGTGAAAAATAAAAAAGTTATGGCTATTGGAACGTGGGGAGGAAAAATCCAAAATGTAA
AAATGGAAATAGACC
>DN52844_c0_g1_i2|85|0.0215083
CATGTGAACATAACCTTACAGTTTTCTCCCTGCCCAGCAGCACTCAGCTATGGAGGAATC
TTCAGCAAAGCTCCATTCAACCGGTCCCTAGGGAAAGTAGACTAACATTATGTAATAAAA
TGCATAAAGTAGTTTCATCTGGCAGTTCACCCCCTACATGCAGACAAGTATGGACATTAC
TGCGCCTCTGCTCCATCCTGTACAGTTTTACAGCAGAAAATGCTGAGCGTAGTCCATTAA
TCGATCTCTATGGAGAGTGAGGGATTAGATGTTACAAGAGCCTGCTGTAATATACTGTGA
GAGATATATGCTCTTCATAGAAATCTATGATCACTTACAGTGCACCATTTCCAAGCAAAC
TGTAGTCTAGATCGGAAGAGC
>DN52866_c0_g1_i1|70|0.00929932
CTTTAAGGCAGAGTCATTAACTTATGTACTTAGGAATTTTTCTGATAAAATGATATATTC
AGAGTCTATTATATAGTAGGTGGAGTTTCCATAAGAAGCACCCCAGTGCAGTTAAGAAAG
GAAAAGGATTCTGATTGGTTGATTCAAATGTCATCACTTTCTGTAAACAAACAATCCCTG
AATGAAAGGTGGAGTCACATAACTGGACGGTCAATCTGTACTGACTTTGTAGTATATGTA
ATCAGTGGGTTTACAGGGTAACATTAGTACCAGTTACTCCTATTTAAAATTCTGCTGGCT
TGGTACTGATTTGATACTCAGTAGTGCACCAAGGGCATGCAGCATTAAAATAATATGCAC
GGTTCCAATGATCAATTGATATTGTTATGAAGCTCCATAGAACCATAGAGGTACTTTCAC
ACAGTCAATGTTCGATCAGTGATTTCCAACAGCGATTGTGAGCCAAAACCAAAAGCAGAG
GCTATACGGACATAAGATATAATGGAACAATTTCCACCTGTTCTGCATCTCTGACCTGCT
CCTGTTTATGGCTTACAATCACTGATCAAGCACTGACTATGTGAAAAGTTAGGAACATTG
TTAAACTCATGAATGTCTTCTGCTAAAGGTTGAATAGAAGATTGATAGAAGATTGAATAA
TGACAACCTTCTTTATCTTGTATTTTTAGGCCTGATTACTACCCACCATCTTATGACAGT
GCCATGCAGCACGTCACTTCTAACGCT
>DN52883_c0_g1_i1|83|0.0247619
TAATTACACCATGCCTCCTCTACAAATGAAGTGGTGCAAAGGTAATTTCGCTGAGGTAGC
ATCGCTACTGCTTCAAACAGCTGAATGGCGTGGACAGATCATAAGTATGAACCCATTGAA
CGTCCCCTTTAAATGATACAGGTACAGGTCCAATTCTTCCACTGTCCCCTGACGACCTCG
ATGTGCTGGCTCCAAAACTGGAGTCTCTGATCCGCCCTCTCCCACAGCCTGAGGAACAGA
TTTGCATCTAAGGGTGCACAAGCTGCCCCATCGCTGTTCCTTCGAGCTGTATATGAGTAA
CCTCGAAGATGACAAGAGTCACGTAACTCACCCTGTAACTCAGACATTAGAGAACATATC
TTATTTCTACCGCTCGATGTTTAGAGGCGTCCACATCACAAGGCTCTTTTACTGTATTCC
ATCCTGTTCTTGTAGAACATCCTTCGAGTCTTTCAGATAAAAAGGAAATGTTTCCTCCAC
GGAGCGAAGAAATGATCTATTAATTTGCAGACGCACGTTGGTTGTTCACGCCTGTTGTTC
ACGGTTGTCCAGGGTCTGAGTAATGTGTATGTGAATCTTTGACGACAGGTAAGCCCTGTG
GTATTCTCAACATCGAGGCTTCTAGAATATCAC
>DN52851_c0_g1_i1|68|0.017876
CGATCTATCACATCTCTTTTTTATTCCTCACCCTAAAATATAACTTTTAATTATACTTTG
CAACACTAAGAAAGAAACGTTTTGGAATTATGAAAATCACAGGATCGATGGACATGTTAA
TGATATGCAAGTAGAAACAAAATTTTTAAAACATCTTGTTTTACTGTATTCCATATCAAG
TGTAGGTAATCCATTGGTTTTTGGCTATACTGTACATATTATACTGTATTCATCTATTTT
TGTATCATGACCTGTGCAGTACATACCAGTTACATGTATGAGCCGAATGTTTTCTAAACT
ATTGAGAGCTTTTTCAGC
>DN52817_c1_g1_i1|69|0.0510683
AATTTGAATGTTTTTTTTTGTCAGCAAGCACATTGATTTGAGCAAGCACCATATAAATGA
ATAAAACTGCAACACGTCAAGGCACCCAAGTCATTATTCACACACTGCAGATTTATTCAA
TATTTTGAAGCCAAAGTCAGGAGGTTTTTTGACTTACAAATACTGCTGAAAATTAGAGAA
AACAACAACAACTGACCATATTTTGAAATGTGTGAATGAGGGCTAATGGTAAAGGTTACT
TTAAGGACAAGGGGGGTCATTTATCAAAGACTGGTATTTTACCCTGGTCTTTGGTAGACC
CTGCACTGCCTGAGAATGCACATAATTTATGATGAGGCGCAGACCATTAATGCCTAGAAT
TTGCCACGGCTGATGGTCCCACTTTCACTACAGCGCCTACCCCTGCCACTCCCCAATGTC
GAGGATGGGGAAGTGCTACTTTTTTTTTACACCAAAAACTGGCATAGTAACAAAAATCTT
TGGAAAATGCATGTATAAAGCCGATTCATTCTGCAATCAACTGATGGTGTCAGATCACCG
ACTGAAATTGCTATTGTTGGTAGTGTTATTAGCGTTATACTGAACCTCAGGGTGGACATC
TTGTAAGGAATTCAGAAATCC
>DN52817_c0_g1_i1|50|0.0145521
GTGGGGACCAAAAGATGGAGACAGCGTGGAGGACCGGAGTGGCAGGGAGCAGTTAAAGGG
TCATTCCCACTTTGGACATTGGGGGGCATATCGCTAGGATAAGTCCCCAATGTACAAGAT
GGGCCAACCCCTTCAAGGGACTTTTGACTATTTTAGTCCCTTTTTTTGTTGACCGGCCAT
GTGACAATATTTAATCACATGACTGGTTTCAGCAGTTGGGCGGGAGGGGGGTGGAGCAGG
CGCAGGGCGGGGTCAGAACTCCGGCCCCAGCAAATTGACTAACGTAAAGGTGTAAATGTT
GGTGAAAAACACGTTTTTTTTTTTTGCCATGCTCTAGGACTGCCATAGATGAGCCTATTT
ATGACGAGGGGCAGACCTTGTCATAAATTAGACAATC
>DN52899_c0_g1_i1|68|0.0421649
TGTACTTTTTTTATTAAAATATCACACACCTAATGTTGCCAAGGGACAATATTTGACAAT
AATGGGAGAAGCAAATTTTCAATTTCAAGACTCATCATTGTTCATGATCAACATGGTGTC
AACAATGCAAAGGGCTAAGCCCGCATAAACAGGCTACATTATTTTTTTCTTTATAAAACT
GTCTAGTCTCCATGGGGGGCAATCAGATTTTTCTGTCTATGACCAGGACAATTAAAAATG
AAAACAATGCAGGGGTGTGAAGGGAGGAACTGGACAGCCTGTGCCCAACGAGAACATAGA
ACGAAAGCTAAAATTAATTTCACCCATATCAGATTGAGGACATCTCCGGCTCTTCTATTC
GTTCCGAAATTTAGAAATAAATATATGCATTAAATGATAAAGATTTATAACCAACTCCTA
AGGATTAGTCATCATTGGAAAATTCACTTATTGGGTAATATAACTATGTTATGCCCTACT
GGCTATAAACCGGAATACAAAACCTACTGAAGCCAGAATTCTGATGTGAAGGGCTTGACA
ATTTCTCCCGAAATCACACCCTGTCACCACTCCTGACATGACAGTGTGAGTAACTACTTG
TGGTCCCCATGCAATAATTCTGGAGCATTTATTCCTATCACTCTATGCTGTGCCATTCCT
TTATTATTCCTGCTAGAAGTTATTCATATATTAGAAGCTTGAAATCAAGAGATCGGAAG
>DN52819_c0_g1_i1|95|0.0410422
CCCGTGGCCGCAAGGGTCCAATAATCTTTTCTTCCAGCGTTCCTCTGGAAGTCGGCGGCT
CCAAGGGACGGCTAATCACACCAGTGTAAACTTCACTGCTTTGCACGACCTTGGAAAAGG
AAATCGTTTTGTTTTTTTGTTTTTTTCCCCTCAAGTAGATAAAACCTATATATCCCAGGA
TATAACACGTGCAATCCACCAGGAAGGAAACCCGAGTGGGCGCTCTAAACAATCCCAGCC
CGTGAATGGTTAAACCCTGGATACCTCTCATGCTTCTCCCCCCCTT
>DN52849_c0_g1_i1|79|0.041488
CAAAACCTCTCTTGACCTGTAATCACACAGGCTGGTCGTGTACCACAACATCAGATATAT
TTACGGTGCATAGTTTTTATGGACAGATTTTTTTTCCTTATAAAAACTGCACGGCACGCC
ATCTGCCTGTGTGAACGCACCCTTAGACCATCTCACGGAGCAGCAGCTTGTCACAGCACA
GACGGGTTCTTAGTCTCAAGTCTAAGACCAGAGCCAGCGGCTGCTGTGTGCAGCTCACAG
ACTGACACCTTGTAACAAACCCTCACCTGTGGAAGTACGACTGTTTTCCTTCAGTGACTG
CAAGCAGAGATCTTAAATATGCTGGGTATAGAGAAAGTTGCAGAGGGTTTTATTACGCAG
TCATTACCCTGGTGGAGCTGCGATGTGCTTTATGGGATCCGGGGGGATGATCTGCAGGGG
TCGGCAGTAACTGGATTGTGTCTTGTG
>DN52803_c0_g1_i1|52|0.0197698
AGGGATGTAAGGCACCGACACGGAGAACCAAAAAGGTGTGAAAATCTTTTTCTAGACTTA
AGCCAGTCACTTAATTTACCTTTGCTCCAATTGGATAAGTTATCTAATATTTTTAGAGTG
AAACAAATCATTACCATTGAACAAATTAAACAATTTTAAAGGCTATGGAGACCTTCCGAT
CAATTTTTAGGATTGCATTTTGGGCTAAAAATAAATTTGGTCTTTATTAAAAATTTTAAG
CCATTTTTGAGATACAGGGGTTAAGATCAGTCTATTTACTTCTT
>DN52812_c3_g1_i1|50|0.00284208
TCTAGTTGCTACCATTCAGGAGATAGCAGCATCTAAAGCAGCCCTCCCATCTCCAGTTAG
ATACTTTTCTCACTGCCTGAGCTGGACACCAAACAGTTAGTTGGTTAATGTGGTTATCCA
GTAAATTAGATTGATTACCCCTGCCGATCAGCTGTCAGAAGCGGTTGGGCGCTCCTTGAG
CGCCAAGGCCTCTTCTTAGGCCATGTGACATCACCGTACATAGTCACATGGCCTAGTTGC
TGCTCTGCCCCATAGAAGTTAATGGGGCG
>DN52812_c1_g1_i3|92|0.0298229
TGCTTTTCCTGGACATGTGGTGCGGACACGCAGTGCGCACGGGTGTGTCTGGGATGTGAC
ATGTGGTGCAGACGCACAGTGCACACAGGTATGTCTGGGATGTGAGATGTAATACAGACA
GTGCACACAGGTATGTCTGGGATGTGACATGGAACACAGACACACAGTGCACACAGCTAT
GTCTGGGATGTGACATGTAATACAGACACACAGTGCACACAGGTATGTCTGACATGTCTG
GGATGTGTCTGCAATCCTCTGTGGGGCACTGCCGCCAG
>DN52804_c0_g1_i1|73|0.00625687
CTGAATGGCTCACTCCTCCTCTCACTCACAGTGCCTTGGAGCCAGATATCACAGCATTCC
TCCTCCTCACAACCACAGAGAAGTCTTTTGTTAAATCCTCTCTCTCTCTCTTCACTGCCC
TATCCTAGTGGAGCACCTTCTTTTTTCCTAACAGGCAACAAAACCCCAACATGTGCTTTG
GAAGACATTCAAGAGAGTCTACCTGTTAATCACACAAAAAG
>DN52882_c3_g1_i1|77|0.00510488
CTGCCAGCAAATTGAGGTAAGTGTTTATGAAAATTGTGACACCTCCACCTCCACATACAT
GCGCTGCCTAGCATGCATTGTAGTGAGGAAGATGCTGCCAGACACATGTGGCAGCGGCTT
ATCTCCCTGAGAACAACACGCAGCTGAAATTTCCATACACTTGCTGTCAGGAGAAAACCG
TGAGGGTACGATTACACGGTGTGGTCGTGACACGCTTGCTTCAGACTGGCATACACATTA
GATAATTGTCCGGCTTGAGGGCTGCTTTCACACATACATACATACATACTTGCAATGATG
ACACCTTCGGCACTTTTTCCTATTGTGTGCAAACACGGCCACTGATGCTGGGTTGCTGGC
TGGTCGTGGCCATGGAAATGAGCAGTGTATAATGTGATGGAGGAATGAATCAAGCCAGAA
AACGAG
>DN52882_c1_g1_i1|99|0.433398
TTCCCTACACGACGCTCTTCCGATCTGTGTATAGTGTGATGGAGACATGGGTCCAGCCAG
CAAAGGAAGCAATATGTACAATACCAGATGTAATCCCCAGATAACACATATATTGCCGAG
AACCCCTTGTAGCATATTAGTCTCTCACTCCAAAAAATTTTTTAGAATCTTCTATGGGGC
TGAGCTGTGCCTCGGCAATGTGACCGATGACCGTGTCGTCAATGGCATAGAGAAAGCTGA
GAGAAGACCGTGTTGCTACCGCACGTGCCGGTGCCTTCTCAAACAGCAGATTGGCGGGGG
TCCCGGGATCAGACCTCCACTGATCAGGTACTAATGTCCTATCCGGTTGATAGGTCATCA
GTATTTAAATTTCAGAAAACCTTTTTAAAGAGGACACATTCCCTTTGTATTTCAAGCAAA
AACAATTCTTTTATTTTCATCTTTTACATTTTCAAAATGCCATATTTTTTGCTTTATAAG
ATGCACTTTTTTCCCCA
>DN52882_c2_g1_i1|55|0.0110198
CCACCAGAGAGGCTGATGCCTTTGCCCATAGTGCCCAAGCACAACCACTAATTATGGATT
CCAGGGTGGTCTGCAACCATGGAAACAGGCAGCGCACAATGTGATGGAAAAGTGTATCCA
GCCATCAAAGGAAGCAATATGGGTAATACATTAGCAAGTAGCTTGTATTTACCTTCTCTA
CATGATAAATGCCACTTACTAAAGTGAAAACCCCTTTAAGCCACATTCAC
>DN52854_c0_g1_i1|53|0.11805
TCTTCCGATCTCCGGCAGTTATGCGGAAACAGTATTTTCCCTTGCAATCAAATTACAAAT
TACAATTACAGAGAATATGACAAATAATGTTTCATATTAGCAGTGGCATCACACCTCAAA
CCTTTAAGTTTTCTTAAGCTCCTATGTGATTCTCCACACAGAATCATCAACCATATACCT
CAAGGGTTTCACAATGTTAGTAATCTTTTGCTGTAAAAGATGTGTCTCAAGAAAGAAATT
CCACTACATGAAAAACAGTTTTTCTTCTGCATTTGTTTTTATAGAAA
>DN52843_c0_g1_i1|81|0.0228702
CATTGAATGCATTTATCATAATTAGACAGCACAATTTGTGTTATATATGTCCTGCTGGGA
TTTAAGAGGGCTTACATTTTTAGGGAGACTCCAGAAAAACCAAGGAGTGTTGGCAAATAG
GCAATAGATTGTCCCAGATATAGGGACAGCCATTTTGTCCCCATTAGGTCTCATGTACAC
GACTGTATCCATTTTGAAATCTGCAAATCACGTATCCACAAAATATGGACATCCGTGTGC
TATCCGCATCTCCATGCTGCAAAAGATAGAGCATGTCTTGTTCTGGCAGACCCACTGAAG
TCAATGGGTCCGCTAGAAAATGTGGATTGTACACGGACCGCATCAGTGATCAGAGATCGG
AACAG
>DN52822_c0_g1_i1|82|0.0386952
CACCGATAAGCTATTAGAAGAGGCCTTGAGCACTGCAGCCTCTTCCTAGGCCATGTGACA
TCACCGTACAGTACATCGGTCACATGGCCTGGTTGCACCTCAATATCATTCAAGTTAATG
GTGCTGAGCTGTTATATCAACCACTGCCACTTGGTAAGCTGTCTGGAGCCGTCCCACTCA
ACAAGAGCTCCCTTAACCACTTCCAGTCTGCCCATTGACTATAAACGTCCTGGTAGTGGA
TCTCTATCTCTGAATGG
>DN52874_c0_g1_i1|79|0.20785
TAGAAATGTACGATTCCAGCAATTAAAAGTACATTACAAAAATGGTCATCACTGCCCCTA
CACATTAAAAAAAAAAATGCTGGAGGTTGCCTGCACATTGCACTGAGGTGACAGGTTCTC
TTTAAATGGTTTTCCAGGATTTTCCTTTACTGGTCTTTGCTCCAAGTGAACATGGCTACA
GACAGATCCTGACGAGCAATGAAGGTGCTGCTTTGCCAATCACCGTGGCTGAAGGGCTAC
ACCAAAGACAAGCCATCAGTTTAGACCTATTCCTGACAGCTGTAACACCTGAAAGTTCTG
CTCATCATGTCATAGCATGCACCCTGCTGTATTGTGGGTATCTGAAATGGGCCCTCTAAA
AGACGGAGCTAACAATTTTATTTGCAACGATATCTTAGCAAGGCTAATACTAAGCAATCT
TGACAAGCTAGTCAGAGACAATCTTGTATGTAGGCTTCCAAAACTCAGGAGAAAAATGCT
TATAATATGCAATACTTCAGGAGCTCTGAAAAATTGGATGTAAACCTCCTGGAGATACGA
GGTTACCCTTG
>DN16901_c0_g3_i1|94|0.0178657
TTTCCGGTATTGAAACCCTATCACAAATTTCACTACCGGAAAATAGAAACGCTAATGTGA
AAGTAGCCTTACCTGCGTCCCATGACTGGCTCCCTGCTCCTTCTCCTCCCGGCCTGAGAT
GCTCCCTCACTGTAACCATCCGGTTTGACATGGCTGCAGCCAATCGAAGGCCTCGACGGT
GACTGGCTCCCCTTACATCACAACAAATGGTCACATGATGCCCATTCGTGCACAATCCCT
TTAAGGCTCTTTTCACAGGGCTGGGCAGCTGCATGGCCTGCCTCTATGGTATGTATGCCC
TTCACTTCATTTCTCTATAACAAAGGGACCTCATTTCCAAAACTTTGTTAGTGCTGTGCA
GCAACAGTTTTATAATGAAGGTTTTGCACTTTGCTCCTTTTTGGTTCTCATGCCAATTGC
TAAAGTTAAGAAAAAAATGGCAAAAAAAAAAAAAAAAAAAAAAAAATTTCAACATTTGAA
CTAGTCTTTGAGGAAA
>DN16985_c0_g1_i1|76|0.0647191
TGGAAAACGGTCAGTTTTTTGCGGATCCGTTGTTCCGCAAAAACCTCCGTTTTTCCAGGA
CATCCGTTCCGTCTTTACGTAGAAAACGGAAAGGATGTATTCATATGTCATCCGTTTTTT
GCGAAAAACGGAAGGATGAATAACATCTTTTTTTTTTCACCCCTCCTGGAACGGAATCCG
CAGATGCGGATGACATGCGGATGCACATCCGCATGTCATCCGCATTTTT
>DN16975_c0_g1_i2|72|0.024241
CAGGCTCCTGGGCCCGGTAGTGACTGCTACCTCTGCACCCCCTATAGCTACGCCCCTGCC
GATGGCAATAACTTACATATTGAGCCCCAGAAAACAGAGGGACAACGGAGAGGTCTATCG
GAAAAAACAAAAACAGACCTGGAGCATCTGCAGCTGGTGGACTATTATATAAGGTATTCG
ATTAAAAAAAAAAAAACACCCATGAAATATCCTCTTTAAAGGGCATCTGTCAGCAGATTT
CTACCCATGAAACCGGCTGACCCGTTGCATGTGCGCTTAGCAGCCGAAGGCATCTAAGTT
CATTTGTGCCCAC
>DN16945_c3_g1_i1|52|0.019433
CAAAGATAAAACTCCTATACAGATAGGGAATCCACTGCCAGTTTACTGCTGCTGTGAGGG
AAACTATGGCTCCTCTGTGCTCTTGATAGACCTAGAAACGATGTCTACAGAAGAGTGTTG
CACTTAAAGGGGCATCTGTCAGCGGTTTTGTATCTATGACATTGACTGACCTGTTGCATG
TGCACTTGGCGGCTGGGGGCATCTGTGTTGGTCCCATGTTGATATGTGCCCGCATTGCTG
GGAAGGGTGATG
>DN16945_c1_g1_i1|58|0.0306528
TCTTCCGATCTCCAGGTATGCTTTAAGGTGCATTTACATTGCACTGACTGGTAGACAGTT
ATCAAGGAAGTATTTCTTCCTGACAATTGTCTGCTCTTCAGTGGAGTTGAAGAGCTACAT
TTACATGCATCAATCACCTCTACTGTATGAAGACAAATGATAGCTACTGCCATCGCTCAT
CCTCATACAATTTAATTGCTTCTGGGCAGCAGATGACTGTTTACACAGCACAATCTGCTG
CCAGGAAATGATGATTGAGGTGTCTG
>DN16945_c5_g1_i1|76|0.0452295
CTCATTGCTAGTGGATAATAAGCTGAACTGTATTCCTGCTCAGCTAAGATTGTTAAAAGG
AATCTGTTAGCTTTGAAACACCCTCTAATCTAGGATAAGCGGTGCATAGTGCAAATGATG
CAGAGTCCGGTTATGTAAGTGTTATCCTCATGCTCTTACAAACCAGCATTGGAGGACTCC
TCTTTGGGTGCTCTCTATTATATGCATGAGCACAGGAGTCCTCTCATTGCATGTTACTGC
TGGTTCATTGGAGCACAGCATCAGAATGCGAGTGAGTATGAAGATAAAAATTACGTGATT
GGACTCGTCACTTACTCTGATTTAGACGGTGTTTCGGAGCGGACAGATTCCTTTTAAGGC
CTCCTATCCACATTAAGCTATTGGCAGATTTAGTTTCTTTTGGCGAGACCTGCCATCCAT
CTAATGTGTATGAAAAGCTGCTGATTCTGCCAAAAAAAAGTCAGGGAGGAGAGGATTGGA
TGCTTTGAGCATTTACCGCCCAATCCTTTTGTTCTCCAGGGAGATGAGCCGCTTTCAGAT
GTATCTGGCAGCAGCTTTTTCTCTCCCATTAAAACTACATACATGCTTAGCCGACAGCTC
TCGAAGGTGTATGGCGTAGTTTAGGATACTGGAAAGTTATAGAAGTATCATGCTCCTCAG
AC
>DN16974_c0_g1_i2|96|0.0686547
TAGATGCCCCCCAAATTATTTTCCAGTAAGAAATGCCCCCCAAATTATGTGCCAGTAAGA
AATGCCCCCATGTGCCAGTAAGAAATGCCCCCAGTGCCAGTTGCCCCCAGTGCCCCCATG
TGCCAGTAAGAAATGCCCCCATGTGCCAATAACAAATGTCCCTAGTGCCCCCAATAGAGC
TCCGGTCCGTGATTGCACCAATAAAAAAAAAATAAACACTTATACTTCCCTCCATTGAGC
TGGCAGCGATGCGATGCAGGCCTCTTCCGGCCTGTGTCCCGCTCTGTAT
>DN16952_c0_g5_i1|79|0.0454823
CCAGGACCATCAGGAGACCCAGGCCTGTCAGGACTACCCGGAGCCCAGGGCCCACCAGGT
AATGTAACGCAGTCTATTGTGTGTTAAGAAGAGATATCGATGTTAAAACGAGCATACGGT
CTCCAAAAAATGCTCACCCAACTACAATACAATGTGGTTGATTTAATAATGTACCCTAAA
TAATGCATCCTGGGACCCCACTCTGTGAAGTAGAATATAAAGCTGCTGTAAGTGGCAGCT
CTTGCTCTGATGTACCTTGCTTGCCTAGGTATGTGGTGGATGACCACTTCAGGAGAAAGG
TATGGTCAGTCAGAACATTTCTGAAGCCAGACCTGTGATCAGCTGATTGCCGGGACCACT
ATAGGGGATAAGTATTAGATTGATGGGGGTCCTACCTCTGGGATCCCCACCAATTATGAG
AACGGGGATCCTGTACCCATTGGAAGCCCCCCATAATGAATGGAGCAGCAACTCAAGCTC
ACACACTTGTTCTCCTGCTGCTTCATTCATCTTTACGGGAGTTCCAGAGAGCCTGAGTAC
AGCACTCAGCTATTACCAGAACTCCCATAGAGATTAATGGAGCTGGCGTTCACATGCCTG
ACCTGCGGGGGGTTTAGAGAGGTATGGGGTCCCTTGTGATCGGTGGTGGTCCCAACATTG
AAACCCCACTAATCTAATAGTCAACTCTTATCTATAATTACCAGGATACCCCTTTAAATG
TCTCTTGAGGTGTTCATACCTCCTGATATGTAAGATCAGCTGCTTTTAACTATTTTGCAA
CTCAAAGATCCCCAGTGATCAGCGGTAATCTGTGCAGCAGCAAGTGCTCAATATCCCTGC
AGTGACACCTCAGGAGAAAAAAAGTATTACACAGCTCCAATTTAAAGGGATTTTCCAGGA
GTTTGATATTGATAGGACATCAGCGTCTGATTGGTGAGGGTCTGACTCGTAAGCAATCTA
GCTTAGTCCCATTTAAGTGAATCGTCCAGGACTGCAATGTCAAGCACAGCCACTATACAG
TTTACAGTGTTGAGCTGGGTATGCTGTGGTTGCCACGGCCTCTTCAAACAGTTTATCAAT
GGGAGTGCCAGGAAACGGACCCCCACCGATTAGATATTGATGACCTGTCCTGAGCATAGG
CCATAAATACCAAATTTTGGCTCATGCACGCAAACACGTTTTTTTCCAGTGTTTTTAAAG
GTCTGTATGCTAAACCATTCACTTCAATAAGGCTTGAAAAAAATTACTCCGTGTGCATTC
TGTGTCTGTATTGTTCGCATGTTTGTTCCGCAAAAAAAATAGAACATGTCCTATTATTGT
CTGTTTTGCGGACAATGACAAGAATTGTTAATATGGA
>DN16952_c0_g2_i1|66|0.00869393
GGAATAGGCTGCAATACCAAGCACAGCCACTATACAATGGATGGCGCTGTGCTTAGTAAG
CTGCAAGGATGCCGCAGCAGTCACTGAAGAGCCATGGCCTCTTCACACAGCTGATAAGTG
ATGGTGCCAGGAGTCAGACCCCCACCGATTAGATATTGATAAACTATCCTGAGAACAGAC
AGTCAACCTCAAAATCTCGGACAAGCCCTTTAAATTGGTATTCCAGGACTGGGTGGCGTT
TACAGTAGGCAACCTGAGGAAAGAATCACACTCACCTGCTCCCCTTTGGTCCGGTGTCCT
GGCTCAATTTTTCCTATAATTGTGTATTTATTGCCATGTGCGGTGCAGACCGGGAGTTTG
GAC
>DN16952_c1_g1_i1|37|0.044171
CAAACACTTCTCCTTTGAAAAATGGCTCCATGACGACACTTAGAAGTCCTTCAAACAATT
CAAAAAACAAGTATAGGCGAGAATATTAAAAACTTAAATTTTTACGAAAATAGGTCATCA
ATATATATGGCCAGACAACCCCTTTAACCTATTTTCGTAAAAATTTAAATTTTTAATATT
CTCGTCTATACTTGTTTTTTGAATTGTTTGAAGGACTTCTAAGTGTCGTCATGGAGCCAT
TTTTCAAAGGAGAAGTGTTTG
>DN16978_c1_g2_i1|76|0.0444011
CCCCCCACCCTGAAATGGAGAGACTGGTCAGAAAAGCACTCCAACTTTTCATTCAATTAT
ATGGGAACTCCGGAGATGGTGGAATACAGCGCTTGGCTATCTCCGGAGCTCCCATGGGAA
TTGGTGGAGCGGCATGGCGCATGGCCGGCCAGCCGCTCTGTTTGTTTCGGGGGGCTCTAC
AGAGTGCAGGGCCCTCGTTCTCCTGATTGGTGGGGGTCCCTGAAGTAGGACCCCCCCACT
GATCTAATATTAGTTCCCTATCCAATGGATATAGGATAAATTTCTATAACCGGAATACCC
CTTTAAGTGAAAGGGAGCAGTGCTGCAGTACCACTTACAGACACCAGCAAGTGCAAGGGG
GGAGGAGTCAGACTCCCACCGATCTGATATTGGTCCTATCCTAAGGATATTACATTACTG
GAAAACCCCTTTAAGGACACAATGTTTTTA
>DN16905_c0_g1_i2|57|0.0154461
AGGTCCTATACCTCCTCCAGCAACACACCCTGGAGCCTGACTCCTCTCATATAGGAACAC
ATGATCATGATGGTTTAGATCACCTGGTGAGGTAATATGAATCTGAGACAGGTGATGGTG
ATAAGTAACATTTAGGTTGCTACAATATAGGATCTGCTCCTCGTATATCTCCTATATAAG
ATCCTTCTCCTGACTGACCCATCAAGGATGGATAGGGATGGGGACAAGATGGCAGAGAGT
ATAATAAATCTCACCCT
>DN16996_c1_g2_i1|63|0.0269022
ATAATTGTTCTCAGCAATGCGGGCACATATGAACATAGGATCAACAAAGAGGCCTTCAGC
TGCCAAGCGCACATGTAACACATCCGCCAGTTTCATAAATACAAATCTGCTGATATCTTC
TTTTCCCATTAGGAATTGACTTCCATACCTTCCTCTACCCAGTTTCAACCATTCTGTAGG
TCTCATAGACTACAGAAACTCATTACCTTTGTAGGTGTTGCTGGACTAGTTTATGAAAGG
TTGGGAGGTCTAAATGTCACTTAGTTTAGTTAAGGTATAGTTATACACATGCACATTATG
TTTCACTCATATATAGCACACATATGGGGTAATTTATCAAACTGGCCCATAGCAACCAAT
CAAATTCCACCTTTCATTTTTGACAGCTCCTTTGGAAACTGAAAAG
>DN16996_c1_g1_i1|53|0.0166173
TCTATTCCGCAATATTGCGGAATAGATACGGCCCCACTCACACGGTCGTGTGAATGGGGC
CTAAGGCTGTACTGTAAGCGACAAGAGACTCAAGGATCAAAATATCAAAAAATATTTCCC
ATGAAAATAAAAATCACTAGCAATGTTGGTCATCTTTTGTAGAGTCCTCATAATCCTATT
CAGATATTCCCTTATTATAACTGTTTTTAGGGAAAGCTCACTCAGAGCAGGGAGGTGCTA
AGTAGGGGCAGATACTTCTCCGTTGCACCCATCCATATATTACAATGTCGGACGCCCATT
TGAATGGCTGACACATATGGGGTAATTTATCAAACTGGCCCATAGCAACCAATCAAATTC
CACCTTTCATTTTTGACAGCTCCTTTGGAAACTGAAAAG
>DN16950_c0_g1_i2|46|0.0142479
TGTATCTACCTCCTATAGACAGCGGTGCGGCCTGTGATCACTGTCAGTGTATCTACCTCC
TATAGATGGCGGTGCGGCCTGTTATCACTGTCAGTGTATCTACCTCCTATAGACGGTGGT
GCGGCCTGTGATCACTGTCAGTGTATCTACCTCCTATAGACGGCTGTGCGGCCTGTGATT
ACTGTCATTGTATCTACCACCTATAGATGGCGGTGCGGCCCTTGATCACTGTCAGTGTAT
CTACCTCCTATAGACAGCGGTGCGGCCTGTGATCACTGTCAGTGTATCTACCTCCTATAG
ACAGCAGTGCGGCCTGTGATCACTGTTAGTGTATCTACCTCCTATAGACAGCAGTGCGGC
CTGTGATCACTGTTAGTGTATCTACCTCCTATAGACAGCAGTGCGGCCTGTGATCACTGT
TAGTGTATCTACCTCCTATAGACAGTAGTGCAGCCTGTGATCACTGTTAGTGTAT
>DN16925_c1_g2_i3|84|0.0382776
CTTCATGGAAATTTATTCAGCATACTTTCTTTTTCACAGGGAGCATTGCCTGGCCTATAA
TGGCCATCTTGCTGCTCTCAGCAAGGAGAAACATTACTTCTCTGGCCTGAATGTTGGAGA
TCAATGCTCACCATAGATCTTGTCCCCACTGGGGCTCACAATCTAAATTCCCAATCAGTA
TGTCCAGAGTGTGGAAGGAAACTGAAGTGCCCAGAGGAAACCTGTGCAAGCACAGAGAAA
AGATACAGACTCCATGGAGATTTTGGATTTGAACCTAGGACTCCAGCTCTGCAAGTCATA
AAAGCTCCTGTAAT
>DN16926_c0_g1_i4|43|0.0313428
TTCAATCCCGGTCAGATGCGGAGTGGAAGGGGCGTGGCCTGACTGAGTCGGGGGCGTGAC
TTAGTGGGACCTGGGAGTGGGGCTTTTAAGTCCTTCTTTTGAGGGTGGCCTGAATTATAG
GCCGATGTCATGGTTATTTATGAGGAAACACAGTGGACGAAAATATCTTTTATTACTACT
GAACGTAAATATGTGAAATTCACATTATATGAGGTAATGATTGATGATGAATTAGTCTAA
AACATAAGTTATATTTATGGTAACCGGAATACCCCTTTAACAGTGTCATCCACAGCGCTC
TGTCCCTTTAAAGCAG
>DN16926_c0_g1_i7|53|0.00569586
CAGCAAGCAGGAAAGAGAGGCCCTGAGAGCAGCGAGGCAGCCAGCAACTAGGAAGATGGC
CTCAATTACAGGTCGATGTCATAGTAATTTAGGCGGAAAGTGGGTAGCAGTGGAAGAAAA
CATCTTTTATTACTACTAAACGTGTCATCCACAGCGCTCTGTCCCTTTAAAGCAGACCTA
CAGCAGTGAACTGGCCAGCTTGTTACGGAAACCTGATGTGTGTGGAGAC
>DN16924_c0_g1_i1|72|0.0139017
TGTGAACAGAAAAATAAAACAGTTATGGCTGTTTGAAGGCAGGGAGCGCAAAACAAAAAG
CCGAAAAAACCTCCGGTACCGAAAGGGTTAAGGGTGGAGTCTTGCATTTTAAGCAAGATG
TGGATCCTTCCAAAACACTTATGGTTTTAGCTTAAAAGCCACCAAAAACAGTACTGCCAA
TTTTCTTGGCTAATGAGAATTATACCACTTACCTACACTTGAATACATGACATATAGCTA
AGGGTGGACATAAACATATACCCTGTTTCGAGTTGGACCACATTGATCTGATATGGATGG
CGTATTCTGACAAGCCATCACAATGCTGAACTCCAATAATCCCTTCACATTACTGAAACT
ATTATTCTTTTAAATTCAAGCATTTTAGCCCATTAAACATTTCCAATTAGTATGGAAGCA
GCTACTATAATGGCAGTTCTCTGCAGTGGCTCAACAGGGAAGGGATCCTGAGCAAGGAAC
CTTTCGAAAATGATAAAGTTTAGCGGAAGTCAAATTAGAAACTTGACAAACCAAAGGAAA
TCCATAAAAGCACAAGAAAGCATTCAGTGATGTTTGAGCCACAATGACAGGAGAAAAGTG
CCTACATACACAGCACAACTGCACTACATAAACTAAAGCAGACAGAACTGAGCACACTGA
AGTGTCAATTTACCTTGTACATATACTATTAATGCAAATTACCTTTGCAGATGTTTCTGC
ATCTGGTACTTCACCGTCACTGCCTTGTTTCTTTC
>DN16967_c0_g1_i2|78|0.0152942
TTAACTCCATAAAGTCACAAAGCTCTATTTTGCGACTTTTTGAAGCCAGAATTCTGTAGT
GTAGGCATAATAAATTCCCCCAATGTCTGTAAGAGTGGAGAGGAATCATGTAAACTGTAA
TCCGCATTGCTAATTTCACATACATCAAGCCCTAGTGGAATCAAAACAAAGGTGCATTAC
AGAGCTGGGCAAGGCAATGAAAATAAAAAGTAGTTATGAGCAACGGTGGCATCATCTGGT
AAGAAATTAGACACGTATAGATACTGCTGTATATTTTTATAAGCCTGGAAACCTGTTTTG
TTTTTTTCAGAAATCGCACCCCTACCTCAGTGGCACCCTAGGCCGTTGTCTACTCTGTTT
ACCCTTTGTGCTGTCCCTGGTCCCTAAGCATTAGGGATAGCTGAAAACTGCTGTAAATGT
TTGTGCCTTTACTATAATTTATATGTCTGAATTGTACATTTCTTTTGTATCTTTATAATA
ATAATAGTAGTAGAAATTGTCTGCTGTAGATAGTTCATATTTAGTTCATCCACAATATAT
CAGCAAGAAATATGGTTTATATATGTGGACTGGATATTCTCATGACTGTGATGAAGGTAA
AGGGTTAAAGGCTATGAACACCATTGACAAGGAAAAATGATTCTGTTTCAGACTTTTCTG
GTGTGGACTTGTCTCTTCCTCTAAGACTGCTGATAGGAGGAAATGGCCGAGACCCATTCG
ACCTGTCCCACCCCTTCTTATAACTGCTAACACCTGCTAAATAACGAGGCAGGACACCAT
TTAACATTTTAAACCCTCTTTTATTGGGCGGTGATCGGCCACAGCAGACATCGTTGTAAA
GTTAACTCTTTTCTCTCCAACATCTTAAACGCTTAACCAGTAGCGGAGCGCTATGCCAAC
CGCCGTCTCCCACAGCGGGCACCTCCGCCATCCGCCTTAACCATCAAACTTCTTAATTTC
CACCTGCTGTGACTTCAAAGAACACACCCGTTGACTCTAGCCCGGTTCGGATTCTTTGTG
CACGGAGGTATCCTCCCCTAGAAACATGACCACTAGGAAAGACAAGCTCAGTACATGTAG
CACACATACAGTACATGGCCCTACAGGCTCTTATGTGTGCATAGGGCCTAATGAGTTCTA
CAGAGTCAGCACTCTTACAGCAAGTCTGTCAAGTTTTTAG
>DN16967_c0_g1_i12|59|0.0187331
TTAACTCCATAAAGTCACAAAGCTCTATTTTGCGACTTTTTGAAGCCAGAATTCTGTAGT
GTAGGCATAATAAATTCCCCCAATGTCTGTAAGAGTGGAGAGGAATCATGTAAACTGTAA
TCCGCATTGCTAATTTCACATACATCAAGCCCTAGTGGAATCAAAACAAAGGTGCATTAC
AGAGCTGGGCAAGGCAATGAAAATAAAAAGTAGTTATGAGCAACGGTGGCATCATCTGGT
AAGAAATTAGACACGTATAGATACTGCTGTATATTTTTATAAGCCTGGAAACCTGTTTTG
TTTTTTTCAGAAATCGCACCCCTACCTCAGTGGCACCCTAGGCCGTTGTCTACTCTGTTT
ACCCTTTGTGCTGTCCCTGGTCCCTAAGCATTAGGGATAGCTGAAAACTGCTGTAAATGT
TTGTGCCTTTACTATAATTTATATGTCTGAATTGTACATTTCTTTTGTATCTTTATAATA
ATAATAGTAGTAGAAATTGTCTGCTGTAGATAGTTCATATTTAGTTCATCCACAATATAT
CAGCAAGAAATATGGTTTATATATGTGGACTGGATATTCTCATGACTGTGATGAAGGTAA
AGGGTTAAAGGCTATGAACACCATTGACAAGGAAAAATGATTCTGTTTCAGACTTTTCTG
GTGTGGACTTGTCTCTTCCTCTAAGACTGCTGATGGGAGGAAATGGCCGTGACCCATTCT
ACCTGTCCCACCCCTTCTTATAACTGCTAACACCTGCTAAATAACGAGGCAGGACACCAT
TTAACATTTTAAACCCTCTTTTATTGGGCGGTGATCGGCCACAGCAGACATCGTTGTAAA
GTTAACTCTTTTCTCTCCAACATCTTAAACGCTTAACCAGTAGCGGAGCGCTATGCCAAC
CGCCGTCTCCCACAGCGGGCACCTCCGCCATCCGCCTTAACCATCAAACTTCTTAATTTC
CACCTGCTGTGACTTCAAAGAACACACCCGTTGACTCTTCTTTCCTCCAGACGCAGAGGA
TGTCCCCTCGTCACAGTCACAGTCCTAGCCCGGTTCGGATTCTTTGTGCACGGAGGTATC
CTCCCCTAGAAACATGACCACTAGGAAAGACAAGCTCAGTACATGTAGCACACATACAGT
ACATGGCCCTACAGGCTCTTATGTGTGCATAGGGCCTAATGAGTTCTACAGAGTCAGCAC
TCTTACAGCAAGTCTGTCAAGTTTTTAG
>DN16900_c1_g3_i2|92|0.0792799
GCAAACAGCAACCCATTCACAACCTCCAGTGCAAACCACAAAGGAATGGCACAACCTACA
GACACAAGAACAGATGTTCCAGGATTGTTATTACATGCAGAGCTATTAAAACAGACATGT
CAGGAGCGGGGAGAGGTCCTCTTTAATACTCAACCTCCTGTTCCTTTTATGTGTGGATAC
ATTACTGTTGTTATCTCCACCTCAGAGTTCCAGCCTCGAACACCTTTATATTGCCGTGAT
TTCACAATATTTTAGGGTTGGTTTACAGCACACTTTATATTGTATCGGAGTACTGCGCTT
CCGCGCCTCTTACCAATACCCAGATATCACCAGCTTCGGCGTTCAGTCGCTGCAACGTGT
TGGTCGGTGCAGGTAAAACTGTCCTCAGTCTCCGGGATTATTGTAGCTTGTAGTTCGTCC
TTGCGCTAGTGCCGGCACAACTCGCGCATGCGTGCTTAGGGTCCCCGCTCCTTTCCAATA
TACAATGGATGTATCTTTCTTTCAACGTTCCAGTAGATTACAAATGCCCCGCTCTTTCAG
TAGGGTTATTTTGGATAATGGATGGTTGCACATGGTTGATCCAGCTGATATAGCGGCGTC
CTCTTTGTTCCTTTTGTGGATATCTTTCACTGTCGTCAATTTATGTGTATTATTATGTGT
ATATTTATTAATTTTTAATGAATAAAGTGATATTATTAACGATCTTCATGTGGAAAATAC
TTTTGATGTGGGTGGTTTAATATGGTGTCTTTTCTACGTTTGAAGTCCTGCCTTTATATA
TTATGTGTTTAAAGGGGTTCTCCGGGAATTAGGAAAATAAAAACACTTTACTTCACCATA
AACACATTCCAAATACCCTTCATTAGTTATAACGGCTGTTTGAAGGATGGACAGGACAGA
CTGTGGTAATGTGGGGCTATGGTAATGGAGACTTCATACAAGAGCTGCTGCTCATTATAC
CCACCTCCTCTTGGAACTTTATGTCTCCTCATGAACTCCATTCCTACAGAGATTCAGCTG
AAGATCATACTAAACTGTATTCAGGATC
>DN16900_c1_g1_i1|63|0.0435405
CCTATGTGCGCTCCACGGTCCTGGTCACCAGAGAGGCCGGCACCTTCTCCTATAGTGTGC
AAGCACGACCACCGCTGATGGATTCCATCCAAGCAGTATATAATGTGACGGGGAAAAGAC
TACAATGAACAATCACAATACATTAGTAAGTGCCTTGTATTAACCTTCTCCTCTTACTGA
CGTCAGACAACCCCCTAATGGTGAACACATTTGTATCATTTACAACATCAGGTGGTTTAA
TGGCCCATTTTTTTTTTTTTGTTTTATTCGAGGGAGAAAGTCAATTTATTTCCCTCTTAT
GTGATAGGATATGCTTCTTCGGAGTCGCGGCACGAAGCTAGTTCCCCGCTCCATAGAGGT
GAAGGGGGCCACATCTATTCTGCAATATTGCGGAATAGATACGGCCCCATTTACATGGTC
TTGTGAATGAGGCATAAAGGATCA
>DN16900_c1_g1_i3|69|0.0573087
CCTATGTGCGCTCCACGGTCCTGGTCACCAGAGAGGCCGGCACCTTCTCCTATAGTGTGC
AAGCACGACCACCGCTGATGGATTCCATCCAAGTATATAATGTGATGGGGAAATGACTAC
AATGAATAATCACAATACATTAGTAAGTGCCTTGTATTAACCTTCTCCTCTTACTGACGT
CAGACAACCCCCTAATGGTGAACACATTTGTATCATTTACAACATCAGGTGGTTTAATGG
CCCTTTTTTTTTTTGTTTTATTCGAGGGAGAAAGTCAATTCATTTCCCTCTTATGGTCAC
TGTGATAGTTTTTTTTTGTGTGAAAGAGGCTTTCGGCAGCTGTGGACTGTTATATTTTAT
TATATATTAAGATACTTTTAAAATTTTTTGACAGGTGGGACATTTCCATGTGACTGTAAC
AGGGGCATCCAAATGTGACGAGTGAAGCTTCTGCATCATAACGGCCCCTGTCTGGTAAG
>DN16900_c1_g1_i2|76|0.0770402
CCTATGTGCGCTCCACGGTCCTGGTCACCAGAGAGGCCGGCACCTTCTCCTATAGTGTGC
AAGCACGACCACCGCTGATGGATTCCATCCAAGTATATAATGTGATGGGGAAATGACTAC
AATGAATAATCACAATACATTAGTAAGTGCCTTGTATTAACCTTCTCCTCTTACTGACGT
CAGACAACCCCCTAATGGTGAACACATTTGTATCATTTACAACATCAGGTGGTTTAATAT
GGTGTCTTTTCCCCGTTGTGGACTCGTTTGAAGTCCTGCCTTTATATATTATGTGTTTAA
ACACTTATAGGGGTAGAACAGACCGGGGCTGGAATAGGGAGATGGATATCTTTTATATCA
GGCCCTGGTTTTGTTAGAT
>DN16900_c2_g1_i1|59|0.0152955
ACGTATGTGGACAGTACACACTGCAGTCCGTTAAAATGAATAGGTCCGCATCCGATCTGC
AAAATATGCAGGTCGGATGTGGACCAAATATACAGTCATGTGAATGGGGTCTTATACATT
TATTGTTTTTTTTTTTCCTTATAATACCATCTTTTTTCACTTTAATAAAAATGTTATTTT
AGTCTTACTTTTATCCCCCCTTCCCATCTATCTGTC
>DN16971_c1_g1_i3|75|0.0152747
GGGAGATATAACTCACAAATACAGGCACTGGTAAGAAAATGACATTCACCACAGACTACA
TCATGTACCTTTCTAGCAGGATAGAGAATACAATTTTTTTGCGGAGTTCCTCTTTAACAT
ACTGTGCATACTGGTGCATGGAACTCATAGCCTGCACAGCTGGGAAACAAACATAGTTCA
TCATATTACAAAAGACTTTCTTAGATCTCCTTGGACTATTTTTTTCTGTGTGAACTTTAC
TGAATAAATAGGAACAATCTGTTTTGATAACCTGCATTATTTGTTAAAGAAGAACTCCCG
CAAAAATTTTCATTCTCTGACCTGTCATAAAGGTGCATGATATAATCTATAGTGAATGTC
ATCCTCCCATC
>DN16971_c2_g1_i1|39|0.00780871
CTTTTCTAGCAGGTCAGGGAATAAAAATTTTTGCGGGAGTTCTTTAATCCTAGATGCGAT
GATGTTGAGATCAGGGCTCTTTGGGTTCATATCATCACAGCCAGTCATTAGTTCCTAATG
ACTGGCTGTATTTTTGGGGTTGTTGTCCTGCTGCTGAATAAGTTTAAATTTTAACTGACA
GTTTGTTTTTTTTTTTTTTTTAAAGCATTGTTGGGCTACTTTCACACTAGCGCA
>DN16970_c1_g1_i1|68|0.0102778
CTATTATGATGGAATGCGAAATTCTATTCCACCATAGAATTGCGAATCCATAGCGCAATT
CACCTTTTAGCAGTGAATGAATTGCAAAGAAATTTCATAACCTGAAATTCACTCATCTCC
ATCGATGAGCTATTCTGCAGCTAGTTCATCAAAATAGAAAAAGCAGAGAGCCCCTTTAAG
GACCAAGCTATAACCTGTCCATATGTGCGTGATAAAACATGGGTGGGTCCCAGTTATTTC
AGGTCTTGTGTTGTAAATCTTACTCTTTTATCTTTTATCTGGGAAAGCTGGGTGATAGTC
ATCATGACAGGTATCTCCAGTGACACCAGTGCTCCCCCTTCCTTCTATA
>DN16916_c0_g1_i7|60|0.00610554
CTTTAGTTCTTGTTAAGTTCATGTATACATGGGTCGTGTGATTGAGAAAAGACTCTCTAG
GCTGTCGGTCCAGTAAGACACTGAGGATGGCCGGAGGAGGGTCAAATTTATTCTTCCTGT
CCCTACCTGGTCGGAGGCGGGACCTCTCTCATGGTAATGCTGTCGTGGAGGATTCATGAA
AAGGAAATTACCGTAAGTAATTCAGTTTTTTGTGTGGAGCCAGCTCCGT
>DN16916_c0_g2_i1|41|0.00266018
CTATGAAGTTATAGCAAGTAGAAAGTGTATGGAGTTAATATGCTCGTCTACCTTATTTAA
GTCCCATACTTAGATTTTTTCTTTCATCACATAATTTAAGTTTTGGTTGTGGTATGAATG
AGTAGGCTCTCTAGGTTCGGTCCAGAAAGACACTGAAGGTAGCTGGAGGAGGGCCTACAT
TTAAACTTCCTGTCCCTGCCTGGTTGGAGGAGGGTCATCTCTCATGGTATGCCGTCGTGG
AGGATTCATGA
>DN16992_c0_g1_i2|69|0.0185031
CAGCTCTTGGGGATTAGCAGAGAGAGCTTAGGGCCCTCCGGGACGTGTGGCCCGCTCGCG
GACTGTATGTCTCAGAGGGCATATGGTTATCTCCAAGGGCCCTTACACAGCGGTCCGCTA
CATCAACTACTCCAACCCCCAACAGCCGTTGACCTGACACTATTTGAAGTTATAATCATA
TTACACCCTATGTATGTGAGTTGCTGTTAACCCTGTGTGGTCCTTGCCGGTGCACCCTAA
CATCAGCCGTCATCTATGGGCACCCACAAATCCTTCATTCTCAATGATACTCCGCCTGGG
AGCAGAGATTTTGCAAGAAAGCCATTATAATGTAATTATAATGTAAAATTTACTGGTTTT
AATTTTTTGAACTAAAATATGTCTCTTTATTCCATAAATCTCCCAAAAATTAAAACCAGT
GACATTTTACATTATAATTACATTATAATGGCTTTCTTGCAAAATCTCTGCTCCCAGGCG
GAGTATCATTGAGAATGAAGGATTTGTGGGTGCCCATAGATGACGGCTGATGTTAGGGTG
CACCGGCAAGGACCACACAGGGTTAACAGCAACTCACATACATAGGGTGTAATATGATTA
TAACTTCAAATAGTGTCAGGTCAACGGCTGTTGGGGGTTGGAGTAGTTGATGTAGCGGAC
CGCTGTGTAAGGGCCCTTGGAGATAACCATATGCCCTCCGAGACATACAGTCTGCGAGCG
GGCCACACGTCCCGGAGCGGCACCAATCGCGCGCACAGCGTCACAGACCACAACGATGCT
GTGCACGTCGGGCCGCC
>DN16992_c0_g2_i1|88|0.0315275
TCTCTGCACTCACATGATCTCATAAGTGTGGGACAATAGTCTCGCGGGCGGCCCGACGCG
CACAGCATCACTGCAATCCATGACGCCGCGCGCACGACCGACGCCGCTCCGGGACACACG
GCCCGCTCACGGAGGGCATACGGTCGGGTGAAAGGGTCCTAAATGTGCCCCTTAGTTTAG
CAAAAGAAAAAAAACGGTGGAAGGTCCTTTTTAATGTTTGTAAATATTCAATAAAAAATG
TACTGTTAATCTACAGGAAATCCTGGTCTAATCTATAGGGAAACCCAATAAGAGCTTATT
TCCTTTATCCCAGTACGCAGTGAATGGCCCCCGGTGTAGTAACCGCGGAGAATCAGCCGC
CTGTGCGCACTCTACGGCTGTACACGTCTGCTTGTTTCTGGAAAGTAATACATTTTCTGT
CCAATAATGGTTGGGCGCACGTCCAGATCTAGATCCGGTTAGATGGAGAAGTGGTGTAGG
GTTCACAGGGCGGCTCTGCAGCTACAGGGAGGAAGCGAGGTGACGTGCAGGCTGCTGCTT
TATACGGACACTGTGACAGGGGGTCAGCACCTACAGCGCTCCAGCTGCTGTGAAACTACA
ACTCCCAGCATGCAAATTTGCTTGCCTGTTCTTGGAACTTGCATAGAAATGAACTGAGCA
TGCTGGGAGCTGTAGTTTCCCCGACAGCTGGAGTGCAGGGATACAGTATACCTATGTGAA
GCTTAATCATTGTATAAGGAAACATTCTGGAACTTTCTAATATAATATATTTTGCATTTT
GTTCCTCACCTTTGTCAAGATCCCTACTTGCTGTCAGTTTCCAGAAAATGAATACCTGTA
CAGACCTTATACTTCTCACAGCTCAGGGTCTGCTACACATCTCTCTACTGTCCTGTGTGC
TGTGGTTTGTTACAATGTATCAGTGCAGGTAAAATGTATCAGGTTGTTTAGCTGGCAGAG
GATTGCTTGGATACAATGATAACACACCGTCAGCTGTTAGAAGTAATAGACGTGTACAGG
GTTTCAGAATGTTCACATACGTTGGCAGCAAGCAGAGATCTTGAAAGCGTTGAGGAACCG
AAACGCACAGTACGTTAGGAAGTTTCCGATTGTTTC
>DN16943_c1_g1_i9|62|0.0100306
GCCGACTTGTGAACAACATGAGACGTCGTTGTCAAGCTGTAATTGATGCTCAAGGCCACA
TGACAAGTTATTGAGACATTGACATTTTTGTGGGGGTATACCCACCACTGGTGTTGGCTT
TTTTTAAAATAAATTGTTTGAGATGAGGAAATCACCATTGCATGCTTCTACTTAAATGTC
CTACTTTCATGATATAATATCACTGTACAGTGAACTTTTACATTTTCCGTAAATTTCACC
AGAAAGCCAAATATCCCAAACTTTTTGTGAGTAGTGTAGTTTTATGGGGAAGGTTTCAGT
ATAACTTGTAAGTTGCTCATTTAAACATCAGTTCTGTTCATGCTGATGAATCATGTGGGA
TGTCCTAACTAAGTGACATCCTTCTCTGTATACATGGTCATGCAGAGTGAGCTGTCATTT
ATTTACTGGAACTTCCCACCAGACTCCTAAACATAAGCTAAGCAGGAATCTAAATGAATA
TATTACCAGTTTTATTGAATCTTTTCCCGCAATACTTTATATCCATCTGCTCAGCTCCTC
CTGCCCTATAATCTTCTGCCTG
>DN16943_c1_g1_i6|92|0.0216404
GCCGACTTGTGAACAACATGAGACGTCGTTGTCAAGCTGTAATTGATGCTCAAGGCCACA
GGACAAGTTATTGAGACACTGACATTTTGTGGCGGTATATCCAGCACTGGTGTGGGCTTT
TTTTAAAATAAATTGTTTGAGATGAAGAAATCCCCATTGCTGCTTCTACTTAAATGATAT
CACTGGAGCAGGAACGTTTTACATTTTCCATAAATTTCACCCGAAAGCCATATATCCCTA
ACTTTTTGTGAGTAGTGTAAACTGTATATAGGGACCGTTATGAATGAAGTCCACATCTAT
GGATAAGCATCAGTCAACAAAAAAATGTCATCACTGTGGCTCTGTTCCCAGGGATCGTCA
CTTGACTATATTTCATTACAAGCTCATAGGGCCCTGCAGTATATTTAATGATATGTATTA
GAGGGGTTGTCTGAAACAGTATCTCTTTCGTCCATGGTATTATGGCAGTCAAGTGAATGT
GGGTAAGCTGCAGTACCAGACACATCCTATAGACAAGAGTGGTGCTGATCCTGGAGGAAA
AAAAAGGACTGGGTGCAGTGCAAGCCAAGCAAATAGCTCAAGCTGAGGCAGGGGACTATG
AACATAGTCCAATAGGGAGGCACAATCTTTGTCCCTTGATGGCATTCTGCGTGGTCCCCA
CCATAGGGTACAGACTTTGAAAGATGTAGAAGATGGAGAGCTTTATTAAACAGATGCCCG
TCCGCTCTTCCTTGCCCTGATCGAGGATCCTATAGTGGTTTATCACTTGTATCTTCCATG
TCAAAGACACGAGGGGTGGCGTGCAATGCAAGAGCAGGGTGAGGGGGCCGCTGAAGGGCC
ATAAGCAATGAGCGCTTTCATTGTGGCAAAGGGGTTAGGTTAAAAAAATTAGCATTGGGG
GGCGCCGTTTCTGTTTTCGCCTCAG
>DN16943_c1_g1_i3|68|0.0156898
GCCGACTTGTGAACAACATGAGACGTCGTTGTCAAGCTGTAATTGATGCTCAAGGCCACA
TGACAAGTTATTGAGACATTGACATTTTTGTGGGGGTATACCCACCACTGGTGTTGGCTT
TTTTTAAAATAAATTGTTTGAGATGAGGAAATCACCATTGCATGCTTCTACTTAAATGCC
CTACTTTTATGATATTATATCAGTGTAGCGTGAACTTTTTTACATTTTTCATAAATTTCA
CCTGAAAGCCAAATATCCCCAACTTTTTATGAGTGGTGTATTTATTCATTTTTTCCTGCA
TTTTAATTTTTCTCCCCACATTCCAGGAGCCATAGCTTTTTTAATTTTCAATTCACATCG
CCATGACAGCTTATTTATTGTGGGTCAAGTTGTATTTTTTAATGGCACCATTTAATTTAC
CATGTCTTGTACTGAAAAAAAGGGATAAAAAACTGAAATCTTTTGAT
>DN16943_c1_g1_i2|59|0.00865065
GGAAACGTTCCTTCCCGGCAATAACCTTCTCATCAGCGAGGAGACCGCTGCTATTGCATG
TATTTCATTACCACAGTATGGAGAAGGGGGGTCACTAATGCCATGGCTTGTCCACATGCA
GAATCATTATTTTCCTGCAGCAGACTGTAATTGATGCTCAAGGCCACAGGACAAGTTATT
GAGACACTGACATTTTGTGGCGGTATATCCAGCACTGGTGTGGGCTTTTTTTAAAATAAA
TTGTTTGAGATGAAGAAATCCCCATTGCTGCTTCTACTTAAATGATATCACTGGAGCAGG
AACGTTTTACATTTTCCATAAATTTCACCCGAAAGCCATACATCCCTAACTTTTGTGAGC
AGTGTAAACTGTAT
>DN16943_c1_g1_i11|87|0.0203002
GCCGACTTGTGAACAACATGAGACGTCGTTGTCAAGCTGTAATTGATGCTCAAGGCCACA
GGACAAGTTATTGAGACACTGACATTTTGTGGCGGTATATCCAGCACTGGTGTGGGCTTT
TTTTAAAATAAATTGTTTGAGATGAAGAAATCCCCATTGCTGCTTCTACTTAAATGATAT
CACTGGAGCAGGAACGTTTTACATTTTCCATAAATTTCACCCGAAAGCCATATATCCCTA
ACTTTTTGTGAGTAGTGTAAACTGTATATAGGGACCGTTATGAATGAAGTCCACATCTAT
GGATAAGCATCAGTCAACAAAAAAATGTCATCACTGTGGCTCTGTTCCCAGGGATCGTCA
CTTGACTATATTTCATTACAAGCTCATAGGGCCCTGCAGTATATTTAATGATATGTATTA
GAGGGGTTGTCTGAAACAGTATCTCTTTCGTCCATGGTATTATGGCAGTCAAGTGAATGT
GGGTAAGCTGCAGTACCAGACACATCCTATAGACAAGAGTGGTGCTGATCCTGGAGGAAA
AAAAAGGACTGGGTGCAGTGCAAGCCAAGCAAATAGCTCAAGCTGAGGCAGGGGACTATG
AACATAGTCCAATAGGGAGGCACAATCTTTGTCCCTTGATGGCATTCTGCGTGGTCCCCA
CCATAGGGTACAGACTTTGAAAGATGTAGAAGATGGAGAGCTTTATTAAACAGATGCCCG
TCCGCTCTTCCTTGCCCTGATCAAAGATCCTATAGTGACAAAGACACGAGGGGTGGCGTG
CGATGCAAGAGCAGGGTGAGGGGGCAGCTGAAGGGCCATGGGCAATGAGCGTTTCATTGT
GGCAAAGGGGTTAGGTTAAAAAAATTAGCATTGGGGGGCGCCGTTTCTGTTTTCGCCTCA
G
>DN16921_c1_g1_i4|66|0.0192436
GTGCAGCTCTGGAGTATAATACAGGATGTAACTCAGGATCAGCACAGGAGAAGTAATGTA
TGTACACAGTGACTTCATGTGGACTAATTCTATATGTAATCTGTAAATTGATGGACATGC
CCTTTAAGGAGCTCGCACATCTGTAAATGCCACAATTGCTGAAATCTTAATCTTGCTTTA
AACATTAAATTGAGTTCATTATAAGGATGCCGCTTCAGCGCCGCTGCTCTCCATCTAGGA
GTCTATTTCTGTCTTGGCTGAGAGGAGAACGTCTTGTAATCAGCTAAAATAAGACTGGCA
GCATTTGTAACCGCGATGATCACCGGACGTGTTTGGCAGGATCAGCGCAATCTGTGCATT
CGCCAGGGACTTGAAGTAAAACATTGTAATCCCCGCTGCGGTGAATAGCGCTGTGGCCCA
CATGTAAGGTGCCAGGTACTCCGCTCTTTTACCCAATAATTATGTCCCTGGTAGAAAAAT
ATCTCTCATTTTTAATACTGTTTAAAATTCCTAATGATGAGCAATAAACTCAGGTGTGAA
TACAACACAGATAAACATGGCTTATTTCTTCTAGAATGAGCACCGCACCCGTCCACGGGT
TCTGTCTGGTATTGCAGGTCAGCTCCTTTGAAGTTAATGGGGCAGAGCTGCAATACCACA
GACAACCCGTGGACAGCTGCGGTGCCGTTTCTAG
>DN16921_c1_g1_i6|86|0.0214954
GTGCAGCTCTGGAGTATAATACAGGATGTAACTCAGGATCAGCACAGGAGAAGTAATGTA
TGTACACAGTGACTGCACCAGCAGAATAGTGAGTGCAGCTCTGGAGCACAACACAGGACG
CAACTCAGGATCAGCACAGGAGAAGTAATGTATGTACACAGTGACTTCATGTGGACTAAT
TCTATATGTAATCTGTAAATTGATGGACATGCCCTTTAAGGAGCTCGCACATCTGTAAAT
GCCACAATTGCTGAAATCTTAATCTTGCTTTAAACATTAAATTGAGTTCATTATAAGGAT
GCCGCTTCAGCGCCGCTGCTCTCCATCTAGGAGTCTATTTCTGTCTTGGCTGAGAGGAGA
ACGTCTTGTAATCAGCTAAAATAAGACTGGCAGCATTTGTAACCGCGATGATCACCGGAC
GTGTTTGGCAGGATCAGCGCAATCTGTGCATTCGCCAGGGACTTGAAGTAAAACATTGTA
ATCCCCGCTGCGGTGAATAGCGCTGTGGCCCACATGTAAGGTGCCAGGTACTCCGCTCTT
TTACCCAATAATTATGTCCCTGGTAGAAAAATATCTCTCATTTTTAATACTGTTTAAAAT
TCCTAATGATGAGCAATAAACTCAGGTGTGAATACATTCTAAAGATACTTAAAGGGGATG
TCCATTATAAGATAAACATGGCTTATTTCTTCTAGAATGAGCACCGCACCCGTCCACGGG
TTCTGTCTGGTATTGCAGGTCAGCTCCCTTGAAGTTAATGGGGCAGAGCCGCAACACCAC
AGATCGGAAGAGCGTCGT
>DN16951_c0_g4_i1|51|0.0182819
TGCCATGAAAAATATTGTTCATTTTTCAAACCAGCACTTGGATCTAAATACTTTTGTAAT
TGTATGTATTTGAAAATTTAGTATAGCCAGTGAGCTATTCAATCAAATGTATCTGTATCT
GTTTGTTCTCTTTCTTAAATGTCCATCCAACTCACTGAGCTGGTTGCACATGCTCAGTTT
AAATCTTTAACTGTCCCCCAGACTATCTTCTGTGGCAGTTACAGGGAAAAAACTAGAGCA
GAAAGGATACGCCCACTGAGCTGACAACGTGAAATAAATTGGAGCAACAACTAAACAATG
AATGGGGAGATCTCTGGTTACATGAGATGTACAGGGATTTTACTAGATTTGTTAGAAAGA
GATTGGCATGTACTATATAATGTATATTTTACATTTTAATCAAT
>DN16951_c0_g3_i1|84|0.0255821
CGGCAAACCTTTATTAGAAGCAGATCAGTGGCAGTCTGTACGTCTGTTCATGATTGTTTT
AAATACATGGCTTGGTACTCTTCAGAACTTCTTGGTGGTATGATGCCTATACTGTTACTT
TAATGCTTCTTTTATTTGACAGTTAATGACTTGGGGTGTGGGGTTTTTGCTTGCTTATTG
TGTGATATACTCTTTTCCATAATGTTTATGGATTCAGAAATTGCCTTTTTCATTATATGT
TATTCCCATGTAGAGCAAAATGTTAAAAAAAATGTGTATTTAGAAAGAGCAACAAAATAC
TAAAACATGTTCTCAATGAATACGGAGTTAAAAAAAAAAATCCTTTTCTGATGCAATTCC
ACTTTAACAGTCCATCACTGAATACCCTTACTAAAGCAGGGCTATATGTATGTATATACT
GTGCCTGCAGATAACTGAAAAATTGTGAGCTGTCAGATTGATAAAATGGTCCGTCATAGT
TTGGGTCATCACAGCAGAGAGCCGAATATTGCTGCAGTTAAATCACTCATGTAGCCCATA
GACTGACACTAAAAAGCTAGAGATCTTTAATCATAGAGGACGACCTTGACCCATTTATTT
CAGAGGAGAAAATTAATGGCAGCATTTTATGAATAAATGTTTAGTCCTAAACCACATCGA
CCTTATAACTGTCCAAGCTTCTTATATAATTATCAGTTTCCTACAATCCTTTGGATGCTA
TTCCGATAATACGGATAATTCTTGGTTCACTTTTTAGGAAAAAACGGACACCTTGGTGTT
AATGGTCTGACTGATCCAACACTGCTTTGTGGTTTCCTTATAAACAGCAACCACAACACA
GATGTAAATGGGGCCTTTTTCGTTAGATTATTAAAGAGGAAAGTAGTGTAACTAAAAGAA
AACCCCTATCACTTAACCTACATGTAAATTGTGGTGCCCACAATATTTGTATAAAGTAGG
TATAAAATATACATGGTCGTTCAATAAAAACTAACATTATCTTATAACTGATTTCCTACA
AAACTGACCGTGGCCAACAAATGGGAGAGCTGAATCCTTTTTTCTACTTCCAGAAAACAT
CTTTAAAGGGGTTGTACTACCATTAAATGTGATTTTAATATAATTCAGCATGAAAAACTA
GTTATTTTTGCAATTTAGTGTTATAAAAATGTTCCAGTTGAGAGCTATTCTCTTTACCTC
ATTAGAATATTACCCCCTTGTAGTCATGTGCACAACCATCTATTGAAGTGGACGCACATG
CTCAGTCCCATCCTTTACCTTAGAGGGAGAGGACTGCAGTAGAAATGACACACACCCTGA
GAAAGGACACGCTCACTGAGCTGCCAGAGAAGAGAATCTAGCAGTGCAACTGGATGAATG
GATGGGGACAGGTTTGTATCCATGTGAGGTACAGGGCTGGTTCTAGTCCCGTTAGAAAGA
GATTGTCATGTGCTACATGATGTCTGTTTTTCATTTCATTACATCTATAATGGCGTAACC
CCTTTAAGGTAGGGGCCAAAATGAATTAATGTATGCCTTACACGGCACTCTAAAATATAT
TGTCAGCATATAAATAAAAGCAGAATACATTAAAAAAAAACTGAAGCCTTTTCCCTTATA
TGGCG
>DN16951_c3_g1_i1|48|0.0161772
CTCGTTCCCAACATGCCCTTGCAAAGGTGCTGCAAAACTGATGAATGAGCAAAACACTCA
TTCATCAGGTGAAATCAATATTTATGCAGCACATTAAAACCTTGTTTCTGAGCAGCAGAT
TATGCTATTTAAGCAGCGATCTACTGCCCAAAAACAATGAATCTGTATGAGGACGAGCAG
TAGCCATCTCTTGTCCCTATACAGTGGAGGAGATTGCTGAATGTAAATGCAGCTCTTTCC
>DN16951_c1_g1_i1|99|0.0352891
TTAATGGTGACACAACCCCTTTAACACGTTTAGTGGGAAACAAGCTGCCTACAGAGGGAG
TGCAGAGGTAGCAGTGGTACCAAGCCCAAAATGGCAGATGCTTGGTGAAAGGCTCTATTA
CAGATTTTGCACTGGGGTCCAGGGTCTTATGAATTAGTAATCCTAACAAACGACAACTCA
TCCTATTCAAAAACTTTATAATTATGCAATTTGTAATTTGTTGGGGGGAAACTTGGTAAT
ATTTGCCTAAATCTCTGGTGATATGGCTTTTAACATTATTACATGAGATTATCCCATATC
ATCTACTATGACTTCTATTAGGGTCTTCTTCAAGAAACAACATCGTGTCTTGCTTTGCCT
TGTTATATATAACCAATACTGAGTCATTTTATTAAAAAGCACTGGAATGTGTCAGGTTTT
AACGTTGTACACGACGAAAACAGTATTTAATGTCATGAATCACATCAGTGGTGTAGTACT
AATGGTAGGTTAGCTGTAGATATCACTCTAAATACTCAGCGTTACCTCTTGTAAGACTTG
GTGTTCGTTCATTAACCACTAAACCTCCTAGTGCCTCTTGTAAGGAATGAGAAAGTACAG
GGTAGCAATTATTCAGACTAAGACAAAGTTAATACCTACTATTTGCTTTGTAGACCAAAC
CGACCTTTCCCAGAGAGAAGGTCATTATTCTAAAGGGACCAGGAACCCTTTTTTATAGGA
CATACTAATGATCCTTCTTGACAGAGGCAGCGTGTGTATATAATTACAAGTTTCGTAGAC
ACTTCCGTGATATTTTTAGTCCAAACTATTACAGCAGTTGGTAGTCTGTATATGCTTTCT
CTTTAATAGTTGTTTGGTTGGCTATGTCCTGTTAGATATGTTCTCTATATAAAAGGTATA
ATTGTTACACGTTTAATATAGAGCATGGCTGATGCCACAACTTGAATAACGTATTTTTAT
TAGATTTTTTTTTGTTAATCTGCAATAATGCACTTACTTTGCTGGGTTACCAACAGGAGC
CGGTTAAACATTTAGATGAAGCCACACAAGGAGGCACCCAAATATCTCTGTAGGGGGGTA
AGTGTAACACATGCCATCATTTAGTGGTCTACTACACGATAAAGGACCCTTTACATGGAC
CGACAATTGAACAGATTATAAGTAACAAGTAAAGCTCATTCACGATGATCTTGAGGTGTA
AATACACTGACGATTACCCGATGAACGAGCAAAACACTCATTCATCAGGTAATTGTATCT
TTGGTGCAGCATCTGCTGCCGGGAGGCGAGACAGTACAGGGAAGCGCGATGGCATTAGTG
ATCGCAACTTCCCATACTGGTCTCCTCCACTAGCGATCAGCAGATTGTAGGGAAGGAGCA
CTTCCTTACCGACGATCTGCTAGACCATCAGACATAATAGGGCACTTAATTAAGATCTGC
TACAAAATTTTTGCATACGGTGTACCTAGACAAAGGGTTGAAGGAGCTTTCCCCTTGTTC
ACTACTCCAGTTCTTAG
>DN16951_c2_g1_i1|53|0.0220825
TTGAAAGATAGCAAACTGGCTGCCTACAGTCACCACCAGAGGGAGCTCAGGAGCCCACCG
CATACTGTAATATCAGTGAGTTCAATGAAGACCAGGATGCAGTCGGCACCTGAGCTCCAC
CTGGTGGTGGTTAGCGGAAGCCAGTATACCATGTTTTAAGGGCAGGGGTTTGGGCTGTGT
ATCTGAAAAATAGAGGTCTAAACGCTACACCGAAATAATACTGAGCAGAGAATTTTGCAG
TGGTTTAAATGAAAAAAAACCTAAAAGGGTGGATGTTCACTTTAATACTTGGGCTTCGCG
CAAGGAACCTCAACATGAATCTGCATAGCACAGATCTGTGACACCCATACTGGATTGATT
TGAGAGACTCTCAAGACTAAGACTGGGACATAATCCATCACATGGCATATTACACTGGGG
GTCCATGGTGCCTCACAGAGGCATTAGGTGGTGGCACACAGAGTGTCCACCCATCCAAAA
CCCCTGAGGACAATGTGTGCTTCTAGTCAGTCCATGCATGGAACAATGACCCCTATGGGT
GAGAAAACATTTTAGGTGCTGTCCTAACAGCAAATCAGGTCATTCCATCCATTTTTCCAA
CTTTAATGTAAACTGACAAGGTGCTAAGGTGCAACAACACTGAGCAACGGACATTTGTCC
ACAGTCTATGATGGGAGTATTGATTTGCTTATTATTCTCTTGCGTTCACCAGAAGTGGGC
CTTAAAGGGGTTATGCCATGATT
>DN16988_c0_g1_i7|67|0.00957695
CATGCAGTAATGAGCAGTGATGAGACCGCAATGTGCAGGAATTAGACGCTGATATGCAGT
GATGTGCAGTGATTAGATGGCTGACATGCAGTAATGTGCCGTGATTAACGGGCTGACATA
CAGTAATGTGCAGTGATTAGATGGCTGGCATGCAGTGATGTGCAGTGATTAGAGGGGTGA
TGTGCATTGATTATATGGCTGACATGCAGTGATGTGCAGTGATTAGAGGGGTGATGTGCA
GTGATTAGATGGATGACACGCAGTGATGTGCAGTGATTAGATGGCTGACATGCAGTGATA
TGCAGTGATTAGAGGGTGGACATGCAGTGATTAGA
>DN16973_c0_g1_i1|43|0.00433292
AACCAGCCCTGTACCTCACATGGGTCGAGAGATCTCACATTCACTGCTCTGCTAGATTTA
TATCAAGCTGACAGCTCAAGGGGAGTGTCTTCTCTGCTGCAGCTCAGGGGGCGTGTCTAA
GTTCTCCCTATCACAGCTCAGGAGACAGATGAATGATGAAACTGAGCATGTGCAGCCTTC
TCAGTGAGCAGGTCAAAGAAATAAGAAATTGAGTGGCACTATACAGAAACATGTTATTGA
ATAACTCAG
>DN16973_c0_g1_i2|53|0.067961
TCTCTTTCTAGCAAAGCTAGAACCAGCCCTGTACCTCACATGGATCCAGAGATCTCCACA
TTCACTGCTCTGCTAGACTTATATGAAGCGGACAGCCCTTGGGGATGAAACTGAGCATGT
GCAGCCTTCTCAGTGAGCAGGTCAAAGAAATAAGAATAAGAACAAACAGCAGGTGGTGCT
ATACAGATACATTTTATTTAATAACCCAGCGGAGATC
>DN16949_c0_g1_i1|78|0.0216101
CACTAATTCTTTATTTTGAAGTTGAAAATCCTTTTACGGTTTACTGAATACAGTGGTTAT
GTCGTAGGTTACAAAAATCTGTTAATCCTGAGGATGTTCAGCCTAATTCTACAATGGCAT
CTTCTTTTTTTGGCAAGGATTCTTCAATTCTTCAAGGAGAAACCGATCAGTACAGTCCTT
GAAATGAACCTTCCACAATACATAATAATATACATATGGTGAAGTAAACAGCACAGATGT
GCTGTAACCCATGGCAACCTATGACATACATGGTAGTTCAGTAGTTAGCACCATTTCCAT
CGAGTAGTGAGGACCTGGGTTTGAATCTGACCCAGGGCAATATCTGCATTTTATCCATTT
GTTCCCTCCCAAAATCCAAATATCCAAATACCAGCCTCATGTACGACCGGGAGGAGTGAA
ATATCCAACTATTGGGAAACTTATCAGAATACTCTACTGGACACTTCCATGAATTTAAAG
GGGTTTTCTGGGAGTAGAATACTGACGACCTATCTTAAAGGCTATGTACACCTTCAGGGG
TAATTTTTTAGTATGACTGCATTTTAC
>DN16977_c1_g1_i2|72|0.117938
GGCCTTACATACTAGATACCACCCAAACATTACTCCATTTTATAAACTACACCCCTCAAG
TTATTCAAAACTGATTTTATAAACTGTGTTAACCCATTAGGTGCTCCACAAGAATTAATA
GAAAATGGAGAAGAAATTTCAAAATTTCACATTTTTTGCAGTTTTTCTATTTCAATAAAT
TTTTTCCTATAATACAGAATGGGTTAACAGCCAAACTAAACTCAATATCTATTACCCTGA
TTCTGCAGTTTACAGTGACACCCCACATGTGGTTATCGACCACTGTACGGGTGAGCGGCA
GAGCTTAGAACAGATGGAGCACAATGTGGATTTCGGAGGGCAGATTTCACCGGAATAATT
TTCAGGCACTGTGTTGCATTTGAAGATGCCCTGGGGAAACCCCCCAAAAATGACCCTATT
TTGGAAACTACACCCCCTAAAGTATTCATCTAGGGGTATAATGAGAATTTATTTTTACCT
TTTGG
>DN16938_c4_g1_i1|77|0.00657425
GTTGCTGGCTGCCACCATTCAGGAGATGGCAGCATCTGGAGCAGCCCTCTCCCCTCCGGT
TGGCTATTTTTCCCCCTGCCCGAGCTGGACTCGGGCAAAACAGTTAGGTGGTTAAAGCTC
AACAGGCATTATACTACCAGCTGGGAAAGGGAAAATCATCTTGTCACCATTTATGCCATA
CACCAGTGTTCCTCAACTCCACTCCTCAGGACCTACCTACCGGTCACGATTTGAGAATAT
CCCACAGAATGAACACCTGTGGTAAGTCCTGGCACACGGAC
>DN16938_c1_g1_i3|96|0.0514556
TTGCCGGAAGAATATTTTATTAAAAATTAACAACCTCCTCTGTGGAAAGGAACACATGTT
CTTATTTATTTATTTTCAAAGAAGAAAAAGGGAAATTGCAAACAGCCAAAAAAATTAAAA
ATAAAATAAAAGAGCATTGAAAAGAGCCAAGAAAGGCAATCAAACACCGTAAGACTACAT
TATACAATACACTATAAGCCATGTAATAAAAATGAACCCACACTCACCGCTAGAGTAGCC
CTGGGGATCATCCTGGCATAAAGAGCAGGGTAGTAGGACGCTCCAGTCTCTACAAGGACT
GGACTGAGCCTGCCTTGTTACTAGACAATATAGTCAAAGCTACGCTAGATGACTAAAAGT
TCGGAAACCTTGCAACCAAAATCGGAAATCGTGGTAAGTGTAACACGTAATCAATGCATC
TATAACATGGCCGCTATACCTGAGATACAGGTCGCCCTTTCACAAAAATCTTCGCTGCAG
CAGTAATTTCAGCTTTTCACGAATGGCCATATACTATGGCTGCAAAGAGCCAAACTATAG
GGTCACTCACTGGTATTACACAATATCGCAGAGGTTTTCCAGGAATGAAAATGAGGAAGT
CGTGGGGGTCCAACTACCAATACCCCAAAGGTTTGGAGGGGCCGAAGCGCTCATATTATA
ACAAGCACAGCGCCGCACATAGGATAGTGGCTGTGCTTGGTATTGCAGCTCAGTCCGATC
CACTTTAATGGGACTGAGTTGAGTGTAAGCCATGGGGCACTTGCTCAAAACAGCTGTAGG
GGAGCAGAAGTTGAACCCCCAACAATTACATACCAACGTACTATCCTGAGGATGGGTCAT
CAATATTTAAATCCCGGAAAACTCTTTAAACACCTGTTTGGCCCGAGTCCAGCTCGGGCA
GTGTGAAAAGTAGCCAACTGGAGGGAGGAGGGCCGCCCCAGATGGTGATATCTCCCCAAT
GGCAGCAGCCAGAAACATGCAACTGGTCCCGTCCGAAAGCTGACACCAAAATGACAGCT
>DN16946_c0_g1_i1|72|0.0413092
CATAACTGAACTTGCTTGCAAAATGGTGCGAGTTTCACTGAACGCATCTGGACCTAATCC
GTCATGCTAGTGTGAAAGAGGCCTTAACATGACTGACCCTACATATTAATATAAATAGTT
GAAATGACAGCAAACAGCATGCAGAAGTGGTCTTTCAGCCGCCAGCATGCATCAGTGCTT
TGGCAGGTAAGTTTCTAAAAGTACTGAATGCTGTTAAAGGAGTTGGGGGGAGTTATCATC
TCTACTTGGGGAGAGAGTGCCTTAATCAGCATGAGGAGACTTATAGACTATACATGCTCC
TCTGGAATTCTGGGAAGAAAGGTATGCAAATGAGCTCTTAACAAGCTCTGCCTCTAATGC
TACCAGATATAAGGCAACTATCCTGTAAGTCAATGTTTGACCCTTTAAATAGGCCTTGAG
ACATGACTCGGATATTAAATAAGACTGCATC
>DN16946_c0_g2_i1|97|0.00883924
TCTGTGACTGCCCCGCACCAGTGCAGAGCACAGAGCACCGGCCCAACTGGGAGAGAGACC
AAGTCAGGATCCGGGCGGTACTATCTCTCCCTGGGGAGAGCACCCTAATTAGCGTGAGGA
GACCTCTAGGCCACACATGCTCCTCTGGAATTCTGGAAAGAAGGGATGCAAATGAGCCCA
TAACAAGCTCCGCCTCTAATACCACCAGCTGTAAGGCAGCGATCCTAGAAGTCAGTGTTC
AACCCTTTAAACAGGCCTTGAGAAATCAACCAGATATTTGCATCCCTTTCTTC
>DN16997_c0_g1_i4|63|0.00438711
CACGGGTGCCAGAGGCGGCACTCGGAGCCCTCTCTGTGGGCACCCACACCCTGGAAAAAG
TCTAGGGTGTACCACCATGCCTTAGACTTTTCCTGCCATTCATCAGCAGAAGACGTACTA
TGAACAGCACAGGCAGCACATTGAATGTAGGCAGGATATTTTACTAGAATACTATATACA
TGGAAGATATACTATATTGGTATTCGGGTTAAATTCCCGTGTTGGCACTTTGCGATAAAT
AAGTGGGTTTTGGTTTGCAGTTTGGGCTCTCTGTCTCTAAAAGGTTCACCATCACTGGTT
T
>DN16997_c0_g1_i5|64|0.0523203
TAGGATAGGTCAGTGGTGGCGAACCTATGGCACAGGTGCTAGAGGCGGCACTCAGAGCCC
TCTCTGTGGGCACTCGAACCCTGGAAAAAGTCTATGGTGTACCAATATGCCTTAAACTTT
TCCTGCCATTCATCAGCCCCGGGACACACTATGAACGGCACAAGCTGCGCATTAAATGTA
GGCTATTAAGCTATTATAGCTAAATTATAAAGTACATGGAAGATATACTATATTGGTATT
CGGGTTAAATTCCCGTGTTGGCACTTTGCGATAAATAAGTGGGTTTTGGTTTGCAGTTTG
GGCTCTCTGTCTCTAAAAGGTTCACCATCACTGGTTT
>DN16997_c0_g1_i7|65|0.127398
TAGGATAGGTCAGTGGTGGCGAACCTATGGCACAGGTGCTAGAGGCGGCACTCAGAGCCC
TCTCTGTGGGCACCCGCACCCCGGAAAAAGTCTATGTTGTACCAATATGCCTTAGACTTT
TCCTGCCATTCATCAGCAGAGGGCGCACTATGAACAGCACAGGCAGCGCATTTAATGTAG
GCAGGCTATGACATGTAAGATATACTATATTGGTATTCAGGGTAAATTGTCGTGTTGGCA
CTTTGCGATAAATAAGTGGGTTTTGGTTTGCAGTTTGGGCTCTCTGTCTCTAAAAGGTTC
ACCATCACTGGTTT
>DN16909_c0_g1_i1|76|0.0112615
CCCAGAGGTGAGAAAAATAAATAAAATTACGATTTAGACATTTTTATTTATTTTCCTGTT
GCAGTGGTCAGGTGAAATGCTTTCATATTTTAAAAATTTCTGACATTTTTGGACACAGTT
ATGTTTTTTTTATTGTTTATTTCGATATGTAATATTGGGAAAAGGGGGATGATGTGAATT
TTTAATACTCAAAATTATTTCAGTTTTTTTTTTTCCACTTTGTTCTTTACTTTTATTTTA
AGCCCCCTAGGGTACTGGAACATGCAATCATTATATCGTTTGTTACTTTAGTACTGCTGT
TTATCGTGACTATGCAACAGGCAGCCATGACAAGTGATCATCATCCCATGATTTTGTGGT
GGGCAAGTGCCATTGGGGTCAGAGAGAAGTCCCTCCCTCCAACTGTCGGTCGTTAAGGGT
TGTGATCGGTGTTCTCTCCAATCACAGACATTGCCTGTTGGTGTCAGCTGTGTAATACAG
CCGTCACCTGCAGGCTATGGCACAAGCTCAGCTCCTTAGCTGGTGCCATATTTAAAATAC
CGACATCGCAAGGTGGATATAGTTTAGGGATCTAGAGAATTAAACACCGTGTCTTTAGTA
AATGTGCCCTGGAAATGCCAACATAAGATAAAGTACAATGCAGCGTTGCGGGCTGGCAGA
TTACAGTGGTCTCCATGATAGGTCCATACTCACTGGGAGATTGATCAAGTTTTACTATCA
ATGCTTGCAGTGCATAAAGTGCTTGTAGTTCT
>DN16957_c0_g2_i1|77|0.0400023
CTTCCGATCTCCTCTTTGAACAGCTGGCGGGACCCCTGAGGATAGGTCATCAATATCATA
TTCCTGGATAACTCCTTTAATCAAAATCAAAGTTACTCAAGATTCACTGAGGAGCATTTG
CTGGGCTTGAGACCACTCTCAGGGCACTTGTGGGCTGATATGCAGTGTTGGACTGGCCCA
GAGGATCCTTCCGTGGGCCCAGGATCTGATACCATAGTGGACCCCAAAAGTCCTGGAGAA
AATTTATTTTCTCTTTATTGATGATATGGTGGTTGGGCCCCAATAATAGTTTCTTCTGGT
GGGCCCAAGGAACCCCAGCCAGACCCTGCTGATATGCCTATGGGATTAAACTCTTTTTCT
CTGCAATACAATCTGTGACCACAGAGGTCACCTGCCCTGCTGTTATCAGTTTAGTAGCCA
TAAAGCATCTGACAGACTACCTAAAATGTGGGCCTTTATGTTCAGCCTCCTTATACCAAG
TCATTTTTCCAGGCCTCCTCATTACTTCAAAACAAGATGAAGACCATAAAATAAGAGAAA
TCTAAGAACTAAGAAGCTTCCATCATTGAAGGGCCAGAAACAAACAAGGCAAAAT
>DN16957_c3_g1_i1|85|0.0851747
CCTCCTCCTGGGTGGGCCCCTTCTAAGTTTGAAGCCACTTCCCCTGCTTACCCTATAGCT
ACATCCCTGGATGGACTGTTTGTACTAGGCTCTGTACAGTATGGCTACATTCACATCCAC
GATTGGAGCTCTGTTTGAAGCCACTGTTTGAGGTTTTGACAGTTTTAAAGCAGGAACGGT
GCACAATTCAGCATTATTTTTCCTGTCAAAACTATGGAGATCTCTATGGAACAGTGACTG
ACCCATTATAAGTCAGTGTTGCACAATGTCATGGCTTCTTGTAATAGTTTAAACTGTAGT
AAAATGTATGGTTATGTGCATTCACAAAACTATATCCATTTTGCAGTCCGCAAATCATGG
AACTGCAAAAATGCAGATTGGACGCAGACTCACAATACTAGCGTGTGAATGCACCCTCTG
TATAGTAATTCTTTACTCAGCTTCAGATATTGTGTACAGGATAAGATGTAATTCCAGATC
CACAGAGGAGAAGTCAATAAAGGCTACAGGCTTAAAAAATGAAGGTACAACTAAAAACCT
CATTCTGTAGATGAGAAGTCTACTAAATTTTCTTATATTGGGGACCATACAATATCTGAT
ATGTCTTCAGACTACTTGTTAAATGACTTATAGCTGTTGTTTGGTTTCTGATATTAATGA
CCTATCCTCAGGATAGTTCATCAATATCAGATATGAAGAGAACGGTGTTAACCATAGCAT
TTAAAGGGATTGGTTAGTCTGTAAAAAAATTACAAATGTATTAGAAATGGGCCATATGAC
CAACTTCCTACTGTATTGTTAGAAGTTCTGCTTTCTTTTATCATTCTTTTCATCTACACC
TCCTTGTTAGTATAGTCTTCTCTCCTCACACCACAGAAAATCCCATTTTGAAAATGGTCA
CAGATGGATGAGATATGATGGACATTCCATGGAAACACCTTGCACATGGTATAGTTTACT
GGATGTCCATGACCTGTGCAAGCACAAATGACAGCTTAGTAGAGTAATTTCCAATGCATG
TGTAAATATCATGCACAACCCCACATGTCCTTATGTAACAGCGTACACAGAGGAGTGTCC
GGAGACCAGATAGCTGGGAAGAGGCAAGTAAGTATATGGAGAAGTTTGTCATTTTTATTT
TTAAAGGGGTAATCCCATCTGGGATATTGGTGGCATATCACTAGGATATGCCATCAGTGT
CAGGTGCCGGTCCCACCTCTGGTGAGCGTC
>DN16957_c2_g2_i1|74|0.0235997
TGCCTTACACTTTTTCCAGGGTGCAGGTGCCCAGAGAGAGGGTTCTGAGTGCCGCCTCTG
GCACCCGTGCCATTGGTTTGCCACCACTGATCTATCCTATGGATAAGATATCAATATCTT
AGACCCAGGAAAAACCCCTATATGTCCCCATTTTCTTGCCTTCAGGCTCACCTCACTATA
ATGGTAGGCTCACATGGAGTTTGTTCTGTGCTTAAAAAAATTTATTAGAAATTGCTCATG
GTTTTTTAGGATGCAGCTTTTAGTCCAACACAGTTTTTCCCGTTTTCTTTTGATGTGGTT
TTGATGTGGTTTTTCATTCAGAGTTCAATGGGAACTCTGGACACAGATTCTGTGCAGAAT
CCACGTCACATGTGGGTTTTCAAACTGCAAGTGGAAAAAAGCACCCTATGAATTAACAAA
TGTTTTTTGGGGGCAGAATCCATGCTGGAAAGAAGAGGCTACAACTGAGTCTCTCCTACA
GTGTCTTGACTGCAGCGGTCACATGCTATACACTAGCTTGTCACCATAACAAGCAGAGGC
AGCAAGAACAGACTAGTGCCACAGAGAAATTCTAGGGCTTATCAGAGATTTTTAATTCTA
AAGGACTATCCCTTTAAGGGCTCATTCAGATGAGTTTTTAGTTGATTGTTAAAAAAATAT
ATATGAAGGGTTACCAAGAGGAGAGAGAAGGACCTATTACCTGATATCCAATCTAGTTTT
TGCTTTTAAAAAATGAAAAAACGCTTTATAAAAGTGAAATATTATTCAAACAATAAACAT
AGACCTAAAGAACAATAAGCTAAACAACCGACAGTATTTTTACACTTCCCAATGAATTCA
TAGACATAAAACACTAGAAAACAGGACTCTACAGTGAGTTGTTAAATCAATGGCTTATAC
TGTGTTCCAGCACCTGACATTTCTTTGGCTCACAAATGTTATTTGTTTTACAGATGATTG
TGTTACTTCTCTTCTTATCTTCTATCAGAACTATGCATTTGCCTGACAACTGCCCTTCTA
CCAAGCCATTCATATTTATTCCTCCAAGATATGGAAAGTGTCACCTACAGAACGCCTATA
ATATATTATGAGGTGACCATTTAGTCTGATGTTGGCCTAATGGTTCTACATATGTTGAAC
TATGGTAGCCATATGACCATAAAAATGAGTCTTATAATACAGGAAACAAATCAGCCTACT
CTGTTTCAATTGCCCTTTAGATCTTATTTAAGCTTACTTTTCAGTTTACATTGATATTAT
GGATCGTTTCCATTAAAGGGAACCTGTCACCAGTGTTGGACTGAAGTTCCTTGGGCCCAC
CAGAGGAAATAATTCTAAGGGCTCAAACTCTGAGCATCCAGG
>DN16957_c1_g1_i1|93|0.0228614
CTCTTCCGATCTTGGGGGTTCCTTACAGTATAGAGGGTATTATCCCATACTTGAGATCTA
TGAGAAAGTGTGGAAAAGCTAGCCATACATCTTAAATAAATTACACCTATTCCTTCCGAT
TTACCTATACATTTGCATGCTCGACCCCGCTGTGTGTGTGTGTGATTTCAATGGGAAAAG
TGGAGAAAGCTGCTGCCAGATACCTCTGGTGGTGGCTTATCTCCAATAAGAAATTTAACA
TGCTCAACTCTTCTTTCTCCCAACATCTGATGTCTTCCGAGAGTTGGAACACTAGATTAT
TGTAGGATATTAGATACAGGGACGTAGCCATAATGGAAGCAGGGGAAGTGGCTGTTACGG
GGCCTGAACTCAGAAGGGGCCCACCCAGGAGGAGGACTGCAAGATTTTATTGTCAGGGCC
CCCTCAACAGGATTATACAATGACTTTATATACAAT
>DN16961_c0_g2_i1|64|0.0247361
CTCTGCTTTTTAATGGTGGGTGATGGCTGGCCTGCATACATAGCAGGCCGTCAGTCACTA
TCAGGAGAGTATGTGAGTGTTCCCCTTCTGCGACCAATGCATTCATTACTATTGTCATGT
TTACACGTCAAATGTCAAACTACACACTGAGGGACATTTACCTTGTATCCATTTGTTTTT
AAAGGAGTTTTCCGAGATTTTGATACTGATGACCTATCCTCAGGACGCTAGGGAGGCTCA
TCCCCGTCACGGCCTGCTATTGGCTGCT
>DN16998_c0_g1_i6|80|0.0463004
CAGAACAAGAGCAGACCGGCCACCACCACTACATGGCTGCGGCGGCCGCAACCAGGGGCA
ACGGCCCGACCGATGCGTGTGGACAATGGACATACAAATAGGGAAATCTTCTAAACAGTA
CATTCTATACAAATACATTCCACTAGCAACAATATTGGTATGGCTACATCCAACTACACA
AACTACACTTGTGAGATGGGAATACCCCTTTAAAGGTGCGACAGATTTCACAGATACCGC
>DN16991_c0_g2_i5|60|0.0312129
AAACATCTGCAAATTCACACAAGGAAGAAGCCATTTTCATGTTCAGACTTGGAAAAGTTG
TAGCTTTAAAGCAAAACATGTTAGATGTTAGGCAGAGAAGCCATATTTATGTTCAGAATG
TGGGAAATGTTTTAATCAGAAATCAGATCTTACCATCAGAGAATTCACACAGGGAGAAGC
CATAATAATGTAGGATATGTTTTAGCTACAGATATCATTGTCTTAAATATCTATGAATTT
ACACTTGGAAGTATTTCTATTACAGCCCAAGTAAAGCAGTTTGGAACATTAATTGATGAT
TTAAAAGTGGCT
>DN16966_c1_g2_i1|94|0.00859348
ATCTGCTTATTTTTCTTAAAACTTCTCTTTTTCTTATTCTGGGATTACATTGTTGGGCTT
TGGAACCAATTACTGGTTTTCCATAGAGTTATGGACTCAACTTACAATGGTTTCAACATA
CAATGTCCTGGAACCAATTAATATTGTATCTTGAGGGACCACTGTACAGTATATTTTTCA
CAGTGAATATTCTGGTGTGACATGGTACAGATATGTGGATGATGTCTTCAGGCTTTGGAA
TGGAGTCTTTGAGAAACTGGAGCGGTTTGCCGCATAGCTGAAAAGTTGAGTAGAGGTTAA
GAAAGACAAGTCGACTAATAGGTTTTCTACTACACCGCTCACCAAACCCACAATTAAAAA
ATAATCTATTGAGTCAAAGTGAACATGCTCCACAGGTATTAAAGATATACCAAAAGGCCA
ATTCCTGCGTGCTTACAGGATTTGCAGCTCGGACACAGAGGATCAGATACAGATGAAAAA
AACTTGTTCAGAGATTTGTCCAAAGAGGTTATTGTAAGGAAGAAGTGTGAAAGGTTCCCC
ATAGCACAGCGGTGACATATAGAGAAGGGACTAAAAGACGCCCGTGACCCAGTGATATGT
ATATCCACCTATGATGGGCATTCCAATATGTAATTAGGACACAAGTACGTCCACCATCCC
ATGAAAGGCCATGATATCACTTTAAAAGGGCATTATATGTGTAATTCTACTAACGTAATG
TACATGTTAAAATGCCATTGTGGAAAGGCTTAGGATCACGTTACGTATTAATGAGCACAA
GTTGGCGATCATGAAAGATGCGATTGGTATAAAAAAAAAAATTCCATGAGACAGGAGTTC
ATAGACATTTTGCAGAGAAGGGACACAGAGTACACGATTTAAAGTCACTTGTACTGGAGG
AGGTAGAAGACCAGATTTTATATAGAAAAAAAAAATATTGTAAAGATAAGTATACTGGAT
TTGTACTCTTGATACATTAGCTCCTAATGGTGTCAATGAGAGCTGTAATTTTTAGTGACT
TTTATAACTTGTTTTATTTCATGTCTGTGCATTGGGTATATTTAACAGAATATCTGTAGT
GTTTATTCTATAAGATGCATTTTCTAAC
>DN16966_c2_g1_i1|59|0.0226495
CTGACTGTTATATGTAAGGACTTGCTTTATCTGCTTTATGCACTTCACTCTTGGACTTGT
TACAGTGGTTGTGCTTGAGCTAATTAATATTATAAATTGAGGACCACTGTATTTTCACTG
AAATTAAATATCCCTTTAAAAAAAATGCATGAGATATAACTATAGGCGTTGCCTGGACCA
TATAATGAAAAAAACAGGCTCAGAATGCTGTAAAAACAATCTTAAAAAGTCATACCTTAC
CTCATGCAACTCTTTTCTGACCCTTCCCGGGTCCTTCCTCTCGACACACTGACAAAAACA
AATAACACACCCAGATAGAAATGTCAGATGCTGCAAAACTCAGCAGGC
>DN16966_c0_g1_i1|74|0.0509661
TGGTGGTGTTGTTGGTGTGGCTGTATCTAACTGTACAGACTGCATTTGTCAGATGGGAAT
ACCCCTTTAAGCTTATGATATATATATTGAAATAATGTTTACGCCATTTAAATGTGAAGT
AATAATTTTCGACCAGTACTAAGTGATTGTATACATATACAAAGCCCAATGTACCCATGC
AGATTGTATATCTCACTACAATATGATACTTATATCTGAGTTAAATATAAAAGCATAGGT
ATTACGCAGGATTTTATGATTGAATTTCTCTTTTCATACCCATTTAATAACGTGGCCAGC
AACCTCATATCTCTGCTCTACTCAAGATCCTAGACAGTGTAGAATGTGAGAAATACAGGA
TGCATTCATAAAGTCTTACATGCCTTTTCATGCCTAAAACCGTCATGCAGCCCATGCCTA
AATAGCATTTTATCAATGGCCAAAAACCTTTAAACAAACAATACAAAGCGGTCCCTCAAG
TTACAATGTTAATTGGTTCCCGGGACGACCGTTGCATGTTAAAACCATTGTAACTTGAGC
TCATGACTCTATGGGTAATTGGTTCCAAAGCCCAAAAATGTCACCCCAAGATAAGGGAAA
ATGAAAATTAAAGAAAAATAAGCAGATGACTAAGACAGATAACGCAAGTCCTTACATAGA
ACAGTCAGGAATAAAATGGAGCCGCCCTCCCCTGACATCCAAAGGAGCAGATAGAGGGCG
GCACAGGAGATATAGTACAGCACTGTACTGTAAAATGGAAATACTAGACAACCAATATAG
GTGTTTTACCAGAGAAATAGCCATATTAATAGGTTGGATCGGAGTCTGAGGTGTTATGTG
TTTAATATAGTTTCAATTTACGGTGGCCCAATTGTAAGTGGAAAATGCTGTATACTGAGG
CCGTTGTATCTTGAGGCATCATTGTATATCTATCGGTATGCCAGAAAGACACCAGTGTGG
CGTATTCTTATTATATCAGCCATTGCTGTGTGCTAGTAATTTGCCTTTTTTTGTACTGTT
TTTGAACTACACTTGGGGGACATCTGTCAGCAGATTTGTGCCTATGACACTGGCTGACCT
GTTGCATGTGCACTTGGCGGCTGG
>DN16966_c0_g1_i3|73|0.0335958
TGGTGGTGTTGTTGGTGTGGCTGTATCTAACTGTACAGACTGCATTTGTCAGATGGGAAT
ACCCCTTTAAGCTTATGATATATATATTGAAATAATGTTTACGCCATTTAAATGTGAAGT
AATAATTTTCGACCAGTACTAAGTGATTGTATACATATACAAAGCCCAATGTACCCATGC
AGATTGTATATCTCACTACAATATGATACTTATATCTGAGTTAAATATAAAAGCATAGGT
ATTACGCAGGATTTTATGATTGAATTTCTCTTTTCATACCCATTTAATAACGTGGCCAGC
AACCTCATATCTCTGCTCTACTCAAGATCCTAGACAGTGTAGAATGTGAGAAATACAGGA
TGCATTCATAAAGTCTTACATGCCTTTTCATGCCTAAAACCGTCATGCAGCCCATGCCTA
AATAGCATTTTATCAATGGCCAAAAACCTTTAAACAAACAATACAAAGCGGTCCCTCAAG
TTACAATGTTAATTGGTTCCCGGGACGACCGTTGCATGTTAAAACCATTGTAACTTGAGC
TCATGACTCTATGGGTAATTGGTTCCAAAGCCCAAAAATGTCACCCCAAGATAAGGGAAA
ATGAAAATTAAAGAAAAATAAGCAGATGACTAAGACAGATAACGCAAGTCCTTACATAGA
ACAGTCAGGAATAGCTGCTGGGAGCTGTAAATCACCATCTATGATGAGGGCAGGAGCTTC
TTCAGGGTGCCAGAAAAATAAAATGGAGCCGCCCTCCCCTGACATCCAAAGGAGCAGATA
GAGGGCGGCACAGGAGATATAGTACAGCACTGTACTGTAAAATGGAAATACTAGACAACC
AATATAGGTGTTTTACCAGAGAAATAGCCATATTAATAGGTTGGATCGGAGTCTGAGGTG
TTATGTGTTTAATATAGTTTCAATTTACGGTGGCCCAATTGTAAGTGGAAAATGCTGTAT
ACTGAGGCCGTTGTATCTTGAGGCATCATTGTATATCTATCGGTATGCCAGAAAGACACC
AGTGTGGCGTATTCTTATTATATCAGCCATTGCTGTGTGCTAGTAATTTGCCTTTTTTTG
TACTGTTTTTGAACTACACTTGGGGGACATCTGTCAGCAGATTTGTGCCTATGACACTGG
CTGACCTGTTGCATGTGCACTTGGCGGCTGG
>DN16966_c0_g2_i1|88|0.0426407
CAAGTTATAATATTAATTGGTTCTGGGAGGACCATTGTACTGTATGTTGAAAGCATTGTA
ACTTGAGTCCATAACTCTATGGTAAATTAGTAATCGTTCCAATGCTCCAAAATGGCAAAT
TTAAGAAGATTTATAAAAGATTTAAGAAAAATAAGCAGATAACTAAGACAGGTAAAGCAA
TTCCTTACATGTAACAGGAATAGATGCTGGAAATCATATGCTACGCAGAGGACAGGAGCT
TCTTCAGGATCCTGTACAGAACACGCAGTGCACCAGAAAAATCACATGGAGACGTCGGCA
CCAGAACATGTAGTACCGTACTATACTGTACAGAGAGCTGCTACTGCAGGTGTTTTCCAG
GAAAATGTTGGTTGGTTGGATCTTTCAGTCAGACTCAGGAACCACAGGTCTGAGGCACTG
CATGTTTAGTCTGATTTCAAGTTACAATGGCCCAGGAAAGAAATATTGTATCCTGACTGA
GGCCATAGTAACTTGAGGGATCAGATCGGAAGAGCGTCG
>DN16966_c0_g2_i2|90|0.125376
CAAGTTATAATATTAATTGGTTCTGGGAGGACCATTGTACTGTATGTTGAAAGCATTGTA
ACTTGAGTCCATAACTCTATGGTAAATTAGTAATCGTTCCAATGCTCCAAAATGGCAAAT
TTAAGAAGATTTATAAAAGATTTAAGAAAAATAAGCAGATAACTAAGACAGGTAAAGCAA
TTCCTTACATGTAACAGGAATAGATGCTGGAAATCATATGCTACGCAGAGGACAGGAGCT
TCTTCAGGATCCTGTATAACACACACATAAAATTGCATCCAATTGAGCAGCTGAATCTGG
GACAGACAGAGGGCATTACGGGACATTTAGTACTCCAGAGGAGCTACCAGAGAGCCGATA
TAGGTGTTTTATAAGAGAAACGGCCATCTTGATTGGATCCGAGTCTGAGGCATTGTATGT
TGAGTCTAGTTTCCAGGAAAGACTATTGTAAGTTAAAAATATTGTATTCTGAGGCCGTGT
ATCTTGAAGGACCACTGTATAACCTCTTCAACTTTCTGGCAGATCCTCCAACCAGGGTAA
CGGCTCATGGCAGCTAAGCTTTATTAGGCACGATATTCATGCCTCTAGGGAAGAATACCT
TCATAATACAGCATGCCATGATACGCCATCGCCTCAGCATGTCTCTAGTTTGATACGGTA
GAGATTGAGCCCACAGCAGGCTATGGGCCCCATACTGTGGATCTGTAACATGGCAGTGCG
CATGAGGCCTGAATCTTCAAAATGTAGTCTGTGCCTCTCCTTTGGGTTGCGTTCCGGGGT
TCTTCTTGAGCAGGCAAACTATTATTCACCCAGTGGGGTTTTGTTGTAGTTTGTAGTGTT
GTGGTCTTAAAAATGCAGTTTTTGATCAGCAAATATAGGATTAAATTAAAAGGGTTGTCT
CAGATAGACATTGATGATTTAGCGTTGGGGGTCTGACCACCGTGATCCATATCGATCGCT
AGAAATCGGTGTACAACTTTGTATTCTGCCTGCCCAGACATAAGGATGAGCGAATCAATT
TGTATGAGTCGATTCATCTCATCAACAAGCATTCTTCATCTGCGAGGGACTGTTCCTGCT
GCTGATGAAACTCCCACTGCCATTTGAGGATCGGATTTCTTGGCCAGCCCTGACAAACTT
GTGCCTGCATCACTGCTCAGAGTTGCTAGCCGCACATGAACAGTCAATACAGCGGAAGAA
GAGCCTCTGCACTTTTGGAGCAGAGATGCAGGCGCAAGATTGTCAGGGCCGGTGAAGACG
TCCTGCCCTGTCAATCAAGCAGTGGGAGGACTTCTTCAGCAAGCAGGGACGGCCTCTTAA
AGGTGAAGAACCCTTGTGAAGGTTCATACAGACTGCATTCAGTAGATCTGAAGGGTCTGC
TTGTTCCAAACAAGCAGTGGATCAGAAGGTTAATAAAGTATGTGACCTGTTTACTGCTGT
AAGATCTACCTGCTCATAGCTTGACCATGAATTGGGAGCTACATACTCTTCCTTTATTGC
TATAGTGCCCTCTTTAGTGTCTTAAATGGGTTTTTAAAGCCAGGCTTCACTTCTTTGAAT
TAATGTGCGATTGCTTGCACAGCTCATATAATATTTTTATATCTCAGAGCATGTTTACTA
GGATATGTGGTGTTTTTTATTTTTATAATTTATGAATGTTTTTTTTTTTCTTTTTGTAAG
CCAGAAACAAATAATTTTAACTTCAGACTAGAGATGTCCGGCATGTGGCCCTCCAGCTGT
TGCAAAACTACAGCGTCCATCGTGCCCGGCCAGCCTACAGCTATCAGGGCA
>DN16981_c0_g3_i1|54|1.61157e-05
CTCAGTGTCAAGGTGTTCCTGACTCCTGCTCGTGTTTCTGGACTCCGCTACCCGTCTACT
CCCTGCCTGCTTGCTTTGACTCTCTTGTTGCTGACCCGGATTGCCTGACTTGTTCCTGTG
CCGCTTGCCCTGACCCATAGCCTGTCTGTCTTCGCCTCTCCCTCATCCTTCAGTCATGCA
TTGTTGCTCCTGGTAACGACCCGG
>DN16913_c1_g1_i1|53|0.0144839
AAGAAATTTAGAAGAACCTGTCAGCTCTTCTGACGTTTCTGTTTTAGTAAATACTTGTGC
AGCTCATGAAAATTTAGTTCTGGAGCATTTTTTCTTATAACTCTGCATTGTGATGTCCCA
CTGTTATTCCTCTTAGAAATGTATGAATAAATTGGCAACTGTTTGTCAAGAAAGGTGTGA
CCCTACACATTCTGATATTATCAGAACTGATTGGAC
>DN16990_c0_g1_i4|69|0.0218338
TCCTCCATTCATTTTCCAAAGGAACTGAAAGGTGGAATCTGACTGGTTGCCATGGACAAC
TAAGCCAATCTACTCTACACCAGCCTGACAAATGACCCCCATAGATTTTGGGCCCCAGTA
GTGAATGGGAAGTGTATGCATAAAGGTCCAGCTGGGTCTATCTTTTGAAAGTGGGGGCCC
CTTCAGTGTTACACTGGCCATTGTGATTAGACAGTGTTGGATTGCACAGGAACACAACCC
CGACTGGTAACACTCAGTTGTGCCTTTATTCCAAAACGTCTAGCGGGACGTAGAGTAATG
GCACACCATAGAGTCATAAGAATAAAACAGACACGGCAAGAGTGATGACAGGTCCTCTTT
AAATTCTGGCATTTTCTGGCACATGAAAGGTATGGCCATTAAGTCTAGCACCATGTAAAC
CATGTAAACCTGATTAGCTTAATTGTAGGGTTATTCCCATCTCACCCTTTCATAGTCGGC
CAGGGATGGGCAGAGTTAAGGAAATTGCTGAA
>DN16990_c0_g2_i1|57|0.0338035
TTTTATGGATCCAGACCAACCAATTAATCCTGGGTTTACACACATAGGGGGTCATTTATC
AAACTGGGGCAAAGTAGACTGGCCCAGCCGCCAACAGCAGCCAGATTCCTCCATTCATTT
TCCAAAGGAACTGAAAGGTGGAATCTGACTGGTTGCTATGGACAACTAAGCCAATCCACT
CCACACCAGTTTGACAAATGACCCCCATAGATTT
>DN16976_c0_g1_i1|39|0.133583
CCTTTCTAACAAAGCTAGAACCAGCCCTGTACCTCACATGGATCCAGAGATCATTTATTG
CTCTGCTAGATTCATATCAAGCTGACAGCTTAGGGGGAGTGTCTTTTCTGCTGAGCTAAG
GGGGCGTGTCTCAGCTCTCCCTATCACAGCTCAGGAGGCGAGTCCCAGCTCTCCCTATCA
CAGCTCAGGAGGCAGTTGAAGGATGAAACTGAGCATGTTCGGCCTTCCCAGTGAGCAGGT
CAAAGAAATAAGAAAAAGAACAAACAGCAGGTGGCGCCA
>DN16976_c0_g2_i1|88|0.15698
TCCCTATCACAGCTCAGGAGGCGTGTCTCATCTCTCCCTATCACAGCTCAGGGTGTGTGT
CCATGCTCTCCCTATCACAGCTCAGGTGGCGTGTCCATGCTCTCCCTATCACAGCTCAGG
TGGCGTGTCCATGCTCTCCCTATCACAGCTCAGGTGGCGTGTCTTAGCTCTCCCTATCAC
AGCTCAGGAGGCGTGTCTCAGATCTTCGTATCACAGCTCAGGAGGCGTGTCTCAGATCTT
CGTATCACAGCTCAGGAGGCGTGTC
>DN16911_c1_g1_i1|84|0.0159363
GTCAGGCCACGCCCCCCACGCCATGGTTTTTAACCCTTTTACTGCCAGGGGTGGCCATTT
TGCCAGGACAATTTTCACAGGTTTCCAATATACAACACCCCCCACCCCTGCATCAAAGTG
CAATTTTTCATAAAAAGTTAGTGGGTAGAAGTATAAGTCAACCAGAAAGTTATATGGTCC
ACACCTCTTGGAAATAAATGTTCAACATGTGTTCATACATACCACTATACCACTTATGCC
TAGATTTACAAGCACCATTCTTCATGAGATCACCAGAACTGGAAATACCAAATATCTAAG
CTGGAAATTAAAAAAAAAAAAGTAAAAAAAATACAGAGATTTGCACCCCCAAAACCTAAA
CATTTCTTGAAAGCAGACAACCTGTTATAACATATTGAGGTGTTCAAACAAATCTCAAAT
ATACCAGCCAATGTTTGTGAAAATGTGACCCAGTAGTGATATGCCACTTGGAGGGGGGGG
GGCTGGTGAGTATGGATAACGCCTTGTGAAAAGATATTAGATGACTATATGGTACTGGTT
CCTTCTAATGAACAGAATAATAATGGTTCTCAAGTAAATTGTTTTACATAACCATGTGTT
ACATCATCAGGAGTAATATGATTATACAGTAGTCACTCATTATAATTAATAGATGCATTG
TTCTCTAAAGCTTTTAATGCTGCGTTATTCTGCCTCTTACTCTTACCAAACCAGAATAAC
TAGATTAATCTTTTTCACATGCATAGATCGGAAGAGC
>DN16911_c2_g1_i1|48|0.0197537
TTTTTTTGTATACGTTAAGTATAAGACAAAATTGTAATGTGAACACGACCTGACAAATGA
GCATTTCTCCTACATCTGAACATAGACTACATTATGCCTTAACGAATAACCACAATGGGA
AAATTTTACTGAATCGTTTTTCAAAACTGGAACAACAAAGAGGTTTACAGTGAACAGTAC
AACATGGAATAAAAGGCAAAACCAATAACTTGGGCGTCACTCTTAAATTTTAT
>DN16939_c1_g1_i1|67|0.014285
AGGTGAGAATCAGCGGCAATTTCAGGGGGCAGAGATAGAACCTTCTTTTTTGGCTTTTTC
TTTTTTTTTCTTGCATTTGTCCCCAGTTTTACTGCATGAGTCTGTTTGTCTGAATGCGCA
CTGCATGATGCCAGGATCAATCAGAAATAATTGTTCTTAAATTTCATAGTCTTGCCCAGC
TCATAAAAAATACAGAAAAGTACCCATATGTCTGACTGCACACTAGATGATGCCACCAGT
GATCAGAAATAATTGTTCTTCATTTTTACATGGTGTTACCCAGTTCTGTGGTGCACCTTT
GTTTTGATGCTGCTAGGGCTTGCTTCATCAATGCAAAGGACTACAGTTCTCATGACTCCT
CTCCCCTCTCCTAGACCTTACCTCCATTTATAGATTCCTACATACCCCTCTAATACAAGG
TGAATGATAGAGCTGACCCAGCATGTGATACACAATCCTTCCAGACACAGGGAAGAAATG
GTCAGAGCAGGAAGAAGGGGAGATAAGAGACCTGATGTGTAATGTCCTTTACTAAAAGGA
GGGGATGTTTTTAAAGTACTGGATGTCATACAAGCAGTGGATTAACACCAGTAGTAGCAT
GGACACGATTGCATGTGAGACTAGCATACAGAGGTACCTCATCTATAGACAGTATATTAG
TGACACAGCTAACTGCACGTAAACCATTTGCATCAAAGGCTTACAAATAGTCTGCACACC
ACGGCTGACCCAAGTATACATGTGAGCATACATACTGTACATGTGGGAAGAGATACC
>DN1695_c1_g1_i1|43|0.0775476
AAACTGGAGATAAACAGATAGTCTGTAGAAAACAAATAATTGCAAAACAGATTTAACGCA
ACATAAGAGAATAAGTATTAATAATTATACAGCTCATGGGAAAAAAATGCAATAAATGCA
GATGTAGCAGAGCTGAATTAGCAATCCTTGTATATTCTAGTTCATTTAATCAAAACCTGC
CCACGAAATTCTCCCATCATCCCTG
>DN1627_c0_g2_i1|81|0.0223717
TCAGACGTGTGCTCTTCCGATCTCAAAAAAAAAAATCCTTACTGCACCACCTGGCACTGG
CAGTCCCACGCTGCAAGGACCAGCGATTAGCTGAGCAGCATTTCCTGCATGTCGAAATAT
ATTGTTAGGATTAGCATCAGGAGAGGTAGACAAAGCAGGTTTTACAACACATCGGGAAAA
GTCCAAATAGGGCTTGTCTGTGTTTTATTCTCCGCGTCCAGAGGCAACTAACATACCGTT
TGCTACATATCGGGCAATAAACAGAAAAAACTAAGTGCCCATCCGAGCACCCACCAGCCA
ACCCCTACTCCTCCCCAGTCCAGGACCCAACCAGTCAGTTCTTGCAATGTCTGAGTTTTT
CATTACCATCTAAACATTCCCTGGAGCCAAAGACACATATGACAGGATTTAGGGGACATG
TACCTTCCCTCAATGATGACACCTGTCAATGTAACATACATACACACAGTAGGGCAGATT
TATCGGACTGGTGTAGGGTGGTGCC
>DN1609_c0_g2_i1|79|0.0122724
TTTTTTTTGACAGTTATATGGTTTATTCCAGGTTAGTGACACATGGGGGGGAAAAAAAAT
TAAAAAAATTCAGACGGCCGGGAGAACATAAATAGTAATCACTTCTAGGGAGAAAAGGCA
CTAATTTCTAGACGGAGAAGGGGCGGCCGAGGGTCAGACAAGTGTCTTTTCCTCTGGGCA
GGGAAAGGAAGGAAATTGTGAGAAAAGCGCGTCCGCCCGTCAGGGAAGAACATTCTTCAT
GGTCCAATCTATCAGCAATACATAAGCAACGTGTCCCGAGGTACAGTGCAGCAAAGAAGC
AAGAAGTGCGCTAGTGAAGCAGGTCCTAGGGTCCGCCATGTGCTTACACGGAGGTGGGAA
GGAGCCTTCAGCAGAGGGGAGCGCCGGGGCGTCTTCTATCCACTAGCGACCAGGCGGGGG
AAAGCAGATAGTGGAGGTTAAAGCAGTGGAGGTGCGGAGAGGAAGACTGGAGTCCCAGAG
AGAGGAGCATGGCTCTAGGTGTCTGACACACCGACATCTGCAGTGTTGTGTTCTCCGTTC
TCTACCACTGAGGGATGACTGCCTTCAGCTGAGTGTTTGCCAACAGAGCCGTTGGCTTCA
TCG
>DN1670_c0_g2_i1|62|0.0175533
TTAAGCACTTGATACAGATATTCTGCAGACAAAAAATGAACAGATGGAATCAGAACTGAA
AAGTGTGCAAATACAAATAACACACTGCATGCTGACGCTGAAGGAAAAAACATTTATTGC
TTATATAATATACTGGAATCAGGGTTGTTTCACAATTACTTGTCATAATTATTTTATAGC
TCATACAAAATGAAGCAACATTTGATGTACATGTACATCATAATAAGGGCGTTTGGAGCA
GTCCCAGGAGCTTTGGGGTGACATACAGTTGTCATGGCAACCAGGGCTCTAGTGAATGCC
CACAAGCCTGCCAGTGCTGATATTACACCCCACAGATCGGAAGA
>DN1655_c0_g2_i1|87|0.0358739
ACCAAGCACAGCGCCATACATCGTATAGTGGCTGTGCTTGGTATTGCGGCCCAGGCCCAT
TCACTTGAATGAGACTGAGATACACCAAGGTCATGTGACCGACGGATGTGGACTAGGAAG
AGGCCCATTCAAACAGCTGATCAGTTGGTTTACTGGAAGTTAGACCCCCCATCGATCAGA
TGGCCTATCCTCAGGATAGGATATCAACAAGTAAAATTTAAGACAACCCCTTTAATCCTT
TCACGCAGGTTGACATAACTATACGTCCACCTTGCTGCGAATGGATGTACAGTTGCGTCC
AGTGGAGAGCAAAGGCGTAGAAACGTCATAAGGTTAGGTGGTTAGATGTGGCGCCCACTG
CAACCCGATCAGTACCCCTTAGCCGCAGGGTGCCGATGGGTTGCCCTGGTAGATAGGAGC
CTAATAAAAAATAAGAGATCAATCAAGGTGCACCAGGTCTTGGGTGAGGGCGCATTCCCA
CCTGGTTGTGATCTACACAGGATTGAGGTCATCAGGCCTGTCCTGGCAGTGAAAGCGAAT
CAATAACCTATACGTACGCCAATATGGCGCGAATACAAAATACAGCTCGCCCCACAAAAA
AATCAGGTGATGCAAGTTTTATACCTTAGAAAAATCATGCTGTCATAGAGGCTTTAATAG
GCTTGGGCCCTGAGGGGTTAATATAATTTTCGGATCAGGTTCCCTTACAAGCAGGAGCGA
TCAAATACGAAGCATAGAGGGTTTGTGCCCCTTTGCCTGATATTGATGACTTATACGTTA
ACTAGGCCATCAATATCAGACCGGCTGCTCGTATGAGCGCTGCTTCCCACGCTACCGGAT
TGCACGTAAACACTGAACAGCGCTCCGATGAGTATTGCAGCCCCTTTAAACAGGAGTCGG
ATCTGGATGACCTGTCCTGAGAGTAAGTCATCAATATCAGACGGGGTTCCTTCCGCAGAA
TTTGGCTGCCGTTTAGGGCATCCTGTAGGAGCAGCAGGGACTAGCTGTTGTAGGTGTCGC
CCCCTAGTGTACAGTCAACCACCGCAATGTCGCAGCTGGACATCTACCTGCTAGAGTTCA
CGATTAGCACGATTATGTGTTCGCACCGGTGGACTCATGGTCACGTGTTATTGGTCCGCC
ACAATCTCATTAGAAGGTCGTAGACTAGAGTAGCATCATCTGAGCAGTCAGAAGAACAAA
GAGCACGAGGAGGGAAGCACAATTCGGACGTTCCGGTCCCACCGTCATCTGATTTATTAC
TCTTATTATATTACGACTTAGATTTCAGACAATTAAAAGTGTGATGTTAACTTCTGCTGC
TCTCCAGGCGTCTTTATTTTAGAAAAACATGGCTGCTTTACTTTAAAACAGCGCCACAGC
TGCCCTCAGGTTGGGTGCAGTATTACAGCTTGGTCAGCTTCACATCAGTGGAGCTGAAAG
GCAATACCAGACCCAACCCATAGACAGGGGTGGCGTTGTTTTTGAATCCTGGACAACTTT
GGGTGATTGGCTAAATGGGGGGGGGGAGTGGGCGTTCCCTTCGAGATGGGGGCCTCTCCC
AAATACCTGCTAAGAACCCACCGTGAGTATATCCTGTGTCAGGCATCGGCAACATCCAGC
ATTCCAGCTGCGGTCAAACTACAACTCCTAGCATGCATGCCCACTTCACTGTTCTCATAA
CTCTTATAGAAGGGAGTGAATGGAGCATGTTGGGAGTTGTAGTTTTATAACAGTTGAAGG
GTGCCGACCCTTGTCCTTTGTGTTTGATCACTTCGTCCTC
>DN1688_c0_g1_i6|95|0.0334391
CACACACACACACACACACACACACACACACACACACACACACACACACATTTTGTGGAA
CATGCACACTAGTATTGAGCATTTCTTTCTTTTTCTTCCCTTCATTTGTCCTCATTGTGA
AGAAGAAAACAGGCATTTCTAATTTAGAAGGGTTCACACTTTTGTTCATTGTATTCCATT
GCCTTTTGACAGTCAGAATTGTGTAGGACGCGATGGTATTCTCCCCTGCAGAAAATATAC
CATGTATAGCTATAATGCCAGCGCTTAATATCCTTCTCTTCTAGTGTGTCTAGATGTTTT
ATTTTTTGCAAGTTTTTTTTTTCCTGCTTTGCATTTGGTAGCTTTAGCATTGTAAGGCTG
TGTTCACATGGGTTTTATGCTATAGGCAAATTCGACATGGATTTTTATTTTATTTTTTCC
ACACAATCCGAGGCTGGAATGTGAATTTCTGCCACCAATGTGCCAGCAGATCCACCCGTA
GGTTACCCAATTGTTTTTCACCATGAAGGTGCTTCAAAATCTTTAACCCGTTAGTTATTC
CGTGCAGTTTTGTTCCCCGACATATGAATAGGCGATGACACACTGTACCCCATTCACTTG
CCTTATTTGTGGAATGTCGCTGAATTCTGACTGTATTTTTAGCAAGGAATCCTGAATGTG
TGAACATGGCCTAGAGAATCAATAGCCTTTATTGTATGTGTAACATTTGGTGTTAAGTTC
CTCGTGACGTCTAGTATTGTAAACATAATGGCTCAGTCAAGTACATATCCATGGAAATAT
GGTTAAAAAGAAAACCCACTCTGTATATTATATATTTACACAGTTTATTGAACACCATGC
TTCTACTTACCTAGCACTGCAGTGCTTCACTTTAAGGTTACCTGCATATGGGTGCGGGTA
AACATGCAGAAGATTCACACAAATTTCCATGCGTATTTCTATGCATTTTTGCACCCGTAA
AGTCGTATGTGTTACTTGCTTTTTTTGGTGCAGATTTGATGCAGTTTTGCCGCAGATCTC
AGCCTTCCATTGAAAAGGGAAATCCGCACCAAAAATCACAAGCTTAATTAACATGCTGTG
GACTTCTAAATCCACACGGCAGCTCAATTTCTGCACAGAGCAAAGAAGCAAAGTCTACAC
GAGATATGTTTAATCTCATTCACTATCTGCTGTTTTTTCAGTGGGGAAAAAACCTATGTA
ATCTGCACCGTGTGCAGCCACTGTCAGGGTACCTGCACATGGTGCCGATTTGTATGCAGA
AAATCCTCAAGAAATCTGAACAAAAAGCACCTAAATCTGCATTTTTTTTGTTTTGGATTT
TCTGTTTATGTAGACAAACCTATTGAAGTCTATGGGTAATGCAACTCTACAAAAGGTGCA
GAATGGCATAAACATACTGCGGATTTTAGGTCAGTTTGAACACGCAAAGCAAAGTGTACA
TGAGATTTGTCTAATATAATACACTTTGCTGATATCGTATTACGCTGTGGTTTTTCTGCA
CGAAAATCCAGGCAGAAAAACCGCATGTTGTCCGCATTGTGTGCATTTACCCTTATAGGA
CTGTAATGCAGTTCTCTGCTAAGTGCCTGGGCAGAAGGAGCACTGTCTGAAGGGGCGGCA
GACCCTCAAATCTGGAAATCTGGAAATCGGCTCCTATTACTAAGATATGTAAACCTCCTT
ATTTAAGTGCTATTAAATAAAACCGTAATATTGCCTAAATGCTAGTTTGTGTGCTTTGCC
CCGTTTTATTTTTATGTTTATTATTTTTTTAAACGTCTGTATCAAACAGTAGATAAAGTT
GGAGCAAATCCTAAGGTGACGCAGAGGAAACTTTACCCTTACAAAGATGTTAGTGAAGAG
CTTCAGTGGTTGTTGCCTGTTATTTTATGTAATTGCTTTTATGTGTTGCCCCAGCATCCT
TGCTGATGAAAGACAGCAGCCTCCATTAGGTCGTATTTACATGAGCGTATGCCAGGCTTA
TCCGTCTGTATTAAACTGTGTGTGTCACGGTCAGACTAACCCCACCTCACAGCATCATCC
TGCAGTCAGGCCGTGACCCGTTCCAGTAATACGGACATATAATACGTCTGGCAAAGGCTC
CTGTGAACCCAGCTTTAACGTCACACCCTGGGGCATTCATATTATCAGCTGGGTGATGTC
TTCCATTTCAGCAAAAAAGTGTCCAAGATAGTTATATTGTATCCTGGCCTCTAGGGGTCT
CTTTTCTTCTGTGCTCTCGTCTACACTGATCACAATAAAATATGACTACACTTAAACAAT
ACATTGTGTGTGTTTCTTGTGATATAATATTTTAGAACAGCCCTGTATTAAAAGTATTAC
ATTTTATAAAAAAAAAAATATCAGGAAAAAAACCTATATATTTGCATTGTACATCTATTT
TTGTGTAAATTTCACATAGTAATATAATTTTGATTTTAGTTTTGTCTTGATTCTTCTAAG
TTTGGCCTGCG
>DN1688_c0_g1_i3|95|0.0683273
ATCGGACCTAGCATCGGGCGGGCTGCCTGGGTGAAGTTGGGGGTGTGTCCGGGTTCAGCT
CTGAACCCGGACAACCCTTTTAATATATATATACCGAAATGCTTCCTTGGTCTATGAAGT
TGGAGAAATACTCAACATTTCAACCAGGCTGAGCTCCTCTAACATTCCACTTTCTAAGAA
ATGATTTAAATAGAACTTTTTGTTTTGCCTTATTTTCATCCTTTAGGATGTTTGTGAACT
TGTGGCCAAAATAATTTAGTTACTACCTCATGCAAATAGACTAAAGGTGACTGAGCATCA
AGCAGCTGTGCATTTGATCTTATGTTTTTTTTGTTTGTTTTTTTTGCCATCGGTGACAAC
TATAAAACTATTTAGTGGATGGCCCCAGCCCTTCATTCCACCACCATATTAAAGGGGTTG
TGCAAGAATGTGGGGCGTTGGCAAACTCCTCCCCCTACCACCACCACTCACACACACACA
CACACACACACATTTTGTGGAACATGCACACTAGTATTGAGCATTTCTTTCTTTTTCTTC
CCTTCATTTGTCCTCATTGTGAAGAAGAAAACAGGCATTTCTAATTTAGAAGGGTTCACA
CTTTTGTTCATTGTATTCCATTGCCTTTTGACAGTCAGAATTGTGTAGGACGCGATGGTA
TTCTCCCCTGCAGAAAATATACCATGTATAGCTATAATGCCAGCGCTTAATATCCTTCTC
TTCTAGTGTGTCTAGATGTTTTATTTTTTGCAAGTTTTTTTTTTCCTGCTTTGCATTTGG
TAGCTTTAGCATTGTAAGGCTGTGTTCACATGGGTTTTATGCTATAGGCAAATTCGACAT
GGATTTTTATTTTATTTTTTCCACACAATCCGAGGCTGGAATGTGAATTTCTGCCACCAA
TGTGCCAGCAGATCCACCCGTAGGTTACCCAATTGTTTTTCACCATGAAGGTGCTTCAAA
ATCTTTAACCCGTTAGTTATTCCGTGCAGTTTTGTTCCCCGACATATGAATAGGCGATGA
CACACTGTACCCCATTCACTTGCCTTATTTGTGGAATGTCGCTGAATTCTGACTGTATTT
TTAGCAAGGAATCCTGAATGTGTGAACATGGCCTAGAGAATCAATAGCCTTTATTGTATG
TGTAACATTTGGTGTTAAGTTCCTCGTGACGTCTAGTATTGTAAACATAATGGCTCAGTC
AAGTACATATCCATGGAAATATGGTTAAAAAGAAAACCCACTCTGTATATTATATATTTA
CACAGTTTATTGAACACCATGCTTCTACTTACCTAGCACTGCAGTGCTTCACTTTAAGGT
TACCTGCATATGGGTGCGGGTAAACATGCAGAAGATTCACACAAATTTCCATGCGTATTT
CTATGCATTTTTGCACCCGTAAAGTCGTATGTGTTACTTGCTTTTTTTGGTGCAGATTTG
ATGCAGTTTTGCCGCAGATCTCAGCCTTCCATTGAAAAGGGAAATCCGCACCAAAAATCA
CAAGCTTAATTAACATGCTGTGGACTTCTAAATCCACACGGCAGCTCAATTTCTGCACAG
AGCAAAGAAGCAAAGTCTACACGAGATATGTTTAATCTCATTCACTATCTGCTGTTTTTT
CAGTGGGGAAAAAACCTATGTAATCTGCACCGTGTGCAGCCACTGTCAGGGTACCTGCAC
ATGGTGCCGATTTGTATGCAGAAAATCCTCAAGAAATCTGAACAAAAAGCACCTAAATCT
GCATTTTTTTTGTTTTGGATTTTCTGTTTATGTAGACAAACCTATTGAAGTCTATGGGTA
ATGCAACTCTACAAAAGGTGCAGAATGGCATAAACATACTGCGGATTTTAGGTCAGTTTG
AACACGCAAAGCAAAGTGTACATGAGATTTGTCTAATATAATACACTTTGCTGATATCGT
ATTACGCTGTGGTTTTTCTGCACGAAAATCCAGGCAGAAAAACCGCATGTTGTCCGCATT
GTGTGCATTTACCCTTATAGGACTGTAATGCAGTTCTCTGCTAAGTGCCTGGGCAGAAGG
AGCACTGTCTGAAGGGGCGGCAGACCCTCAAATCTGGAAATCTGGAAATCGGCTCCTATT
ACTAAGATATGTAAACCTCCTTATTTAAGTGCTATTAAATAAAACCGTAATATTGCCTAA
ATGCTAGTTTGTGTGCTTTGCCCCATTTTATTTTTGTTTATTTTTTTTTAAACATCTGTA
TCAAACAGTAGATAAAGTTGGAGCAAATCCTAAGGTGACGCAGAGGAAACTTTACCCTTA
CAAAGATGTTAGTGAAGAGCTTCAGTGGTTGTTGCCTGTTATTTTATGTAATTGCTTTTA
TGTGTTGCCCCAGCATCCTTGCTGATGAAAGACAGCAGCCTCCATTAGGTCGTATTTACA
TGAGCGTATGCCAGGCTTATCCGTCTGTATTAAACTGTGTGTGTCACGGTCAGACTAACC
CCACCTCACAGCATCATCCTGCAGTCAGGCCGTGACCCGTTCCAGTAATACGGACATATA
ATACGTCTGGCAAAGGCTCCTGTGAACCCAGCTTTAACGTCACACCCTGGGGCATTCATA
TTATCAGCTGGGTGATGTCTTCCATTTCAGCAAAAA
>DN1631_c0_g4_i1|59|0.0289488
CAAATATTAACTTTCAATCTGAAATAGACTCAGTCCTATTACAAATATTAACTCCCAATA
GGCTATTTAGTAATGAATTCATTTAAATGCCTCTAGCAATATCCTACACATTCAGTTTTT
GGAAATATGAAGCATACACACAGTAAGGGCGGAAGGAGGGGTATATCAAAAATCAAAATC
TGGCCCCAATCGTCATGTTGGTTCTAAGCAGGAAGGGGGTCACTTATTAAACAGAAATAT
GCCTATATTAGCTGTGTTTGTGACTCTTGCACTGCAATCTTCGACTTCTCCCCGCTCACG
CCAGGTCTAAAAAAGTGGGCGTGGTGTGGGCAGGGAATGAGACGGTCCAGTAGGCCCA
>DN1631_c0_g5_i1|64|0.0897818
TTTTTTTTAGCAGTAGACATGTTTTATTGAAATGATACGCCAGCAAAACCAAATGGTTTT
TATTTTTATTAGATAATTTGCTGATTTTTAATAAAGTCTAAATTAGTGTCATGTCCAGGT
CCACACAGTGTCATTCATAAATAAAAAAGAAAATCTATAGATATAAAAATTACTATATTC
ACACTTTCACTATGTAAGGGTTAACTATGTTCTGAATCCATTCAACTAAATGACCAGCAT
GGGGTCTGGTTCATTAGTGTTACTGACAGACCTTTAAAATATTAGTTTGTTCTTATTTTA
TTCTAGTTGCTGGATAAAATACATTACATTACCCAAAGTACCACCCTTTAGTCACAAAAA
AAATGCTGCTACAATAAGGATAGGTTCACACAGAGTTTTTTGGAGGAGGATCTGAGGCAG
ATTTTCCTGCATGTTTTTCAGCCAACGCCAGAGGTGGTCCAACAGGGAGAAGAAGTAGAA
GTCCTTCCTTTATATTTGCAAATCTTTTCTAATCCACTTCTGGCCCTGGCTGAAAAACCT
GCATGAAAATCTGCCTCAAAATCTCCTCCAAAAAACTTAGCGGGTCATTTATTAAACAGA
AATATGCCTATATTAGCATATATTTTTCCCCGCTTACGTCAGGTCTAAAAAGTGGACATG
ACGTGGGCAGGGAAGGGGACAGGTCAGCAGGCCCGTCTCATTTACCATTTTC
>DN1631_c0_g2_i3|72|0.0471303
TTTTTTTCAGAAAATATTATTTTATTGAAATCGTAGAAGAATAGTAGAACAAACTTCCAG
CAGATGTGGTTAGGAAATCAACAGTGTGAAACTTAGAAGAAACATATTTTCTTTTTTAAG
ATAGCTATAGAAGGACAGACTAGATGAACCAAGGAGGTCATTTATTAAACAGAAATATGC
CTAAATTAGGTGCATTTCTGGCGCAGATTGCGGCGCAAAGGTCTTTTGTGTCACAATCTG
TGACTTTTCCCCGATCATCCCAGGTCTAAGAAAGGGGATGGGATAGGAGACCCTTCTCAT
TTACCATTTCCTATGCCTGTTTTAGGCGTAGAAAATGGTCTAAATGTAAGTCAGCTAAGG
AGTCGTCTTACATTTAGAGACGGCAGTGGATCTGTCGAAGTTATGAAGAGGTCTGCGCCT
CTACATAACTGCGGCAGATCCACCGCCAGGTATACGGCTTAAGACCGGCTTCTAAAACGC
CG
>DN1631_c0_g2_i2|76|0.0187949
TTTTTTTCAGAAAATATTATTTTATTGAAATCGTAGAAGAATAGTAGAACAAACTTCCAG
CAGATGTGGTTAGGAAATCAACAGTGTGAAACTTAGAAGAAACATATTTTCTTTTTTAAG
ATAGCTATAGAAGGACAGACTAGATGAACCAAGGAGGTCATTTATTAAACAGAAATATGC
CTAAATTAGGTGCATTTCTGGCGCAGATTGCGGCGCAAAGGTCTTTTGTGTCACAATCTG
TGACTTTTCCCCGATCATCCCAGGTCTAAGAAAGGGGATGGGATAGGAGACCCTTCTCAT
TTACCATTTCCTATGCCTGTTTTAGGCGTAGAAAATGGTCTAAATGTAAGACAGCTCGGA
CGTTGTCTTACATTTACAAACAGCTGTGGATCCGCCGCCTCTACATAACTCCGGCGGATC
CACCGTCAGCACCGGGCCTTATTACGACTTGCGTCTAAAACACCAGTCTTAATAAATGTG
CCCCAAAAAGTATCTACCTTATGAGCTGTGTGGGCCTAAACAGGGCTTGCCATATTTACA
ATCATAGCAACATGATAGGGGGATGGCAAAGGGTAATGCCACTCTTCTGCCCTGCAAAGG
ATGGGAGATGAGAAATGGCAAAGGGTGCCAGGACCGTCTGTCCTGGCACTGTAGGCTGTG
ATGGCCTAAACCAGTGATGGCCAACCTCCGACACTCCAGCTGTTCTGAAACCACGACTCC
CAGCATGCTCTATTTATTTCTATGGAACAGCAAAGTAAGTGTGCA
>DN1602_c1_g1_i1|90|0.0171615
CAGGAAGAGAGCTGGTCGTCGAGGGTGCCGGGTGTCGGACCCCCTTGATCTGATATTGAT
GACTTATCCTGAGGATACTGGCCAGGAGGAAATTATAAATCGCCCTTGGCATTTTTTGAA
ATAAGAAAGAAAAGTCTGAGAAAAAAAAACATTGTGACAAAAAAAAGCCACTGAAAAACA
CTTACAAAAACCCTGGATTTCATAGGTTTTTTTTTACAAGCCAAGAAAAAGACAAAGTGT
GGCAGCAACCTAAATGTTTTGGCTGATTGGTATATACAGGCCATACAAATGAAAGAACAC
GTAGAAGTGGGATCTACTGAGGACGCCATAATTTCTTTAATTCTTATCCCTTTATGTGTA
ATTTCTCATTTTGCAGCCCATGGTGCTAATGTGTTATACTGTACTATGATGGAGTAAAGT
GGGATTTCTAATAAGAATATATGTGTCGCCTTTCTATTTTGTCATAAACATATGTTATTG
CTTTTGTGTTTATTTCCTTTTTATGCTAAAGGGACATATTTACTGTATTTAGTCCCTGCT
CCTTCTATAGCGTTATGTTTCCTCAGCGCTGTACAGAGAGCTTCACCGTTTACATCAGTC
ACACTCTAATTTACTCTTATACAGCTCTAATGGAGCTTAAATGGTCACTGTTGTTTCACA
CAATGTTGTAAGAATCAGTACTACAGATGAATATAAGAAAC
>DN1602_c2_g1_i1|91|0.0531359
TTGCTTTGTACCTGTTATGAGATGTAAAGGCTTCCATACACATGCTTCTAATGGGGGAAA
CCGCCGGCTGACAATCTAATGCGTATGGGTAGCACCCGACTCCCCCCAACATATTGGGGG
CAGAAGGATCGGGCCCTTTGAGTTTCAACACCCGAGCTTTTTATTCTGCAGTGAGATAAG
TCACTGGCAGAGGGGACTGTCAATGGCTTTCTCTATTCTCCACATTAAAAATGTATGCAC
GCTCAGCTGAACCGAGCATGCATGTGGGAGTCGGGAGAGACGGCTGTCGGCCAACAGCCA
CTGAAGGTTACAGAATGTCAGATTTTGTCAGGCAGACCGTGTTTAGAACAAGAAAGTGAC
AGCATTCAAAATTGCTATGCAGCCTTAGGGAACAACTGGTTCCTGCATGTTTGAGTTTCG
GGGATAAATAGTTTTCCTCCCGGTGATCAGCATTGCCGGCAGCCGGTCCCTCCAACTTCT
TCGTAGAGGTCAACATGCACATTTGGTTCCAACTTTTGCCTGGCAATTCTCTTATGTATA
GCCAAGACCTTTTTTTTTTCTTCTTATTTCCTACATATCTGCCTTAAAAACCTTAAAGGG
GTTTTCCAGGATTTTAATGTTGATGACCGATCCT
>DN1640_c0_g1_i1|100|0.0150789
CATGGGAGCATGGAATGCTCCCATGCTCATGTCAGAGAGGCTGAATGGGGGAAGTGGATA
TGTCTAGGTTCAGCAGTGCACCTGGACAACCCCTTTAAAGGGCTTTTCCTCAAGTTCAGT
ATTGATGGCCTATCCTCAGGATAGGTCAGTGTCTGATCACTGAGTTCCGACTCCCGGCAC
CCATGCCTATGTTTGAAGAGGCTACGGCTCTTCCCTGGCCAGTGGCATAGTGGCATCACA
TTCATTGGTCACATGGTCTATTTGCAGCTCAGGCACATTAAAGAGACTGGGCCTAGGCTG
CAATATCAAGCACAGCCAATATACAAGGTACAGCACGGTAAGCTGTGAGAAGGCCATAGT
GCTCATCGTAGCACATCACCTCTTCAAACAGCTGATCAGCGGGGATGCCGGTTGTCGGAC
CCCCATTGATCAGATATTAGTAACGTATTCTGAGGATAGAACATCAATGTTGAACTCCTG
GAAAACACCTTTAATATGAGTCATTTGTAATTATGTTTTAGCAGTCCTGTGAATATTAAA
GAATGAATACAGTTCTATAAAATGTTTTATTCCATGCTCGAAATTTGAACATGTTCACCG
TATTTTCAGGCTGAATCAATAAGCACAAACCTGTTTGTCACATATAAGCTCCGGCACTTG
TGGCACTTTCAGCTCCAAGAGAAAAATGATTATTGTAAAATGTTCTGTATAAATGTGAAT
GCACTACGACATTCAGAGTAGAAGTATATCTAGCTAGATTCTTAATACATTCATGTAGTT
GTTAATGGTTTATTAAGTAATACATAAACTGACCTTTGTGGTACTTGTGGTGATATTATC
CAGTCTGATCTTGATAATAAACA
>DN1640_c3_g1_i1|83|0.016795
TCTCTGTTTACCTCAGCGACCTGTAGTCTTTTAATACTGTTAACGGATAAAGGGGTTGTC
TGGGTGTTTAATAGTGATGATCTATCCTGAGGATAGTCATCAATATCTGATCGGTGGGGG
TCTGACACCCAGGACCCCCGCTGATCAGCTGTTTGAAGACGCTGTGTCACTCTGAGTGCT
GCAGTGTCTGCCTAGGCCACGTTCATCAGTCACACTGCCTAGAAGCATCTAAGTCCCAAT
ATCAAGCACAGCCTCTATCCAGTGGACGGCACTGTGTGTACTTGATATGTTTTGAGGAGG
CTGCAGGGAGTCAGACCCCTACCGATCCTGAGGATAGGCTATCAATATTAAATACTCAGA
CAATCCCTTTAATTTAAGGTTATTTTAATATATTTTGTTGTATCAACATAAATAATATCA
AGATAAATAATTAAAGGGGG
>DN1640_c4_g1_i1|57|0.0621728
CGACAGGGTTGCCAGGTTTTAGACCACCATCAATCAGATACTGATGACCTATCCTGAGGA
TAGGCCATTAATATTGAATGCCAGGAATACCCCTTTCAACAACTGCTCTGGTAAAATGAA
GGCTGCACTGTGGTTGGTTGCTTTGGACAACAAAGACAGTTTTGATAAATCTGCCCCATT
AAGTTTTGGCTATTGAGTTTCTGCAGCAGCTGTGAGTATGGTCCTTAAAGTTGGATTTAA
AATGTATAAATACAATGCTAGACTTCTGCACCCAAAAATTGTGAAGGTGCTGTCCACAGA
TCGGAAGAGCGTCGTG
>DN1640_c1_g1_i2|70|0.0126483
AATAGCTAAAAGAAACATCCAATGTGCGTTTAAGATGATCCACACAATGCAGGTAATGTA
ATTACAGTAGAAAAATTACAGAAAAGTACACAATTATTATTTGACAGTATATATACACAC
CAGAAGGCAGAATTACATATTTACATCTCATGAGAATACTGAAAGTTTCATCCTAAAAAA
GGACTACCATGAAAACACCACCGTCTGATGGCTGCATAAATGGACAGATTTAGATTGTAT
TTACTTTCCTTCCCAAGAGTGAGCACCAGAATGCAGTTTTTTTTGTTTTTAAAGTGCATC
TTTGACATTATGTAGTTTAAATAGGGTATGATATACATATATCCTATTTACAGTGATAAT
CTGTCATCAGGATAGGCCATTACTCTCTGATCTGCGGGGCTCACACACTCTGCACCCCTA
GCAATCAGATGTTCTGCAGTACACAAAGATAGACCATCACTTGGAGGAGTGGACAACCCC
CTTAATGCAAATCACTATAACAACCTCTGTCCAGAAGTTGAGCCAACAAGGAATGCTGGG
AGATCTGTAGCCTTGTGAGTGCAGCATATAATGAACTGTACTTTCAAAGTTCATAACATC
AATTTTTTAAAGAATAACTACACAGAGTGACATAAAAGGTCATGATTGGTGGGGGACCAA
GCGCCGAGACCCCACCAAGAAAGTAGAAGCGCCCAGCTGAGCAGCGTCTCTCCTCACTGC
TGAAGACTGTCTCAGACTTTCTATTGTGCCCGTCTTCAGCACCGGGCTGAGTGCTTTGAT
TTAACTGCACATTTTAGAGATCAGCGGGGGGACTTGACGCTCAGACCACACCAATCTAAA
CTTTTAAGAGGTCACCTTTGATATGTGCAGTTACTCTTTAAAGGAAGTCCAGACTTGACA
CAATGTTCTATGCAATAATCTAATGTGGGAATACACGAGGTGCACTTTATGAGCTGTTGG
GGTCTGTCTTACAACAAGCTTGTTGACCGTTTCCAATAACAACCAGCAGAAATGCCCTAT
TGTAAATTAAAGGTATTAACTTGGCAAGTACTGCAATGTATTTACAAAGTTGAGCTCCTT
GTACAAGCGCTAGTGTGAAACGAACCTTAAAGGTGATTTTTGAGATTTTAATACTATCCT
CTGGATGGGTCATCAATATCTAACCGGTAAGGGTCTGACACTTGAGAACCGCCAATCAGC
TGTTCGAGATTGAAGTAGCACATTCATCAGCTAGGCGCAGCTCAGCCCCATAGAAGTGAA
TGAGGCCGAGTGTGATACTAAGCACAGCCGCTATACAATGTACGGCGCTGTGCTCGATA
>DN1606_c0_g1_i1|60|0.0166789
GCTAGAGACATGCAACTGGTCTTGTGTGAAAGCTGTCCAAAATAACAGCTAAAATCCAAG
CAACACAGGAGAAATCACTGTTAGAAATCAAGTCATGAATAATCGCGAGTAAAACCTGTT
TTCATTTTCAGCTGCATCCACAGCATCCCGATTTCTATCAGTAATATCCTTCTCTATCCT
GAAGATATTGCTGTCATTTGTATTGTCTGAAAGCTTGGAATATCTGCTTTCAAACAGGAT
CAGTTGCATGTTTCTGGCTGCTACCATTCAGGAGATGGCAGCCCTCCCCCTCC
>DN1606_c0_g2_i1|60|0.0975981
CTGGTCTTGTTTGAAAGCAGACATTCCAAGCCTTCAGAAAATATAAGAAGGTGAAAGCGG
AACGTGAAAGTAAAAACAGGTTTTAGCCACGATTATTCCCGACTTGATTTCTAACAGTGA
TTTATCCCCTGTTGCTTGGACTTCATTTTTGGTCTTGTATGAGGGCCTGGGCTATCAGCT
TTCGGGCAGGACCCGTTGCATGTTTCTAGCTGCTACCATTCGGGGGATGGCGGCCCTCCC
CCTCCAGTTGGCTAC
>DN1606_c3_g1_i1|86|0.0296123
TTTTTATTTTTTTTTTTTTTTTTTTTTTTTTTTTTATTGTGCATCGTTGATGTTTTCAGG
TTTGCCTCCTGAAGTGAAGTTTGTGTGCGTTTTTGCACCTAGGCTGTAACCTTATTATTC
AACTGTTTCTCCAATGTTGGAGAGCTGCAGTGATGTGCTGGGCTGTCCAGTTGCCCAGGC
TCCTGTTCAACACCAGCAAGTATTCTGCTTGGGTCTATTTTAATGAATAGGACATGTGCG
CAATACTCGCAAGGCATCATACTGTTATCTTAGCAACCATATCCAAATCTCCATGATCAG
TCTAACATTCGGGTGGGAGAGTAAAATTGGAAGAACACTTTAAATGGAATTATAGGATTT
TGATCTTGATGGCTCTTTCCATCATGTAGTGGACAGAGCTAGTAACTGCACCAGAGCTCC
CATTGAGCACTGCACTACACTACACAATAGACAGGCATGTCTAGTTCTGGATTGACACTT
AACAGCTGTTCAGCGTAATCTTACAGATCTAATATTGATGGCCTATCCTGAGGTTAGGCC
ATCAATATCAAAATACTGGACACCCCCGCAAAGACTGCTCCGAGATGGCTTTGATATGGT
TTCCTATCGAATTCAACTTTTTGGTGCCAAGAGTGTCATTGTATCCTGTCACCACATGTT
CAGTATGAGAAATGTTTCTCTTATTTGTTTTCATGGGATATAATCCAATTTTTACCACTG
AATATACATAGCATTATTACTGCTATATGTTTCCGGCATTAGGCTGGTCTCAACCTCAAC
ATAGCTGGATTTTTTGGTCTTCATTACAATTGCAAAGTTCAGTTCAGTTGAACTACATAA
CATTGGACTGCTGTTCACAAGGGGTAAAACACATTGGCCACTCTGAGATTTGAGTTTTAC
AATTGTAATGTGGCTGCTAAAATGTGCTGTGTGAAAGTGGCTCTGCTGATCATTTTGACT
GCAATACAAACATTATATGGCATTTGTTGGTACAATATGTAAAAGTGCTACAGTAATTGA
GATTACTTTTAAACATTTCAGGCGTTTCAGAGAAGAGAAAACATTCTGACCTTCTTTGAA
GGGGTATTCTGGTAATTTGAAGTTGTCCTCTATGCTCAGAACAGGGGATCATTTTTAGAT
TGTAGGGGCCCTACCTTTGGTTTCCTCATCATTTGTGAGAGCGTCGGGTTCCCCGAAATG
AATGGAACGATAGGCCAAAGACTTGCTCAATTTATCTCTTTGGGACTTGCTGGAATAGCT
GAGCACTGTACTCTATTTGAGGCACTGTTATAAAGATGAATGGAACAGCAGTGCAAATAA
TGTGGAATACCCCTTTAATTCTCTTACACCGAAGATTTCATTTATCCTGCCAGATTAAAA
AAAATGACCGTTAAGCTTAGTGTTTAGCTTAGCTTTTACTGCTAGTAGGGGCAGAAAATG
GAGAGGGGAGGGCTACTTTAGATGCTGCTTTTTCCCGAATGGTAGCGGCTAGAAACATGC
AACTGGTCTTTAAAGCTGACATTCCAGGATTTCAT
>DN1606_c1_g1_i3|99|0.178688
TTTTTTTTTTCCTTCAACATTTTATGTATAAAATAAACAACAAATTCCAGTACCAGAAAC
TTTTAAGAAACCAATGCACAAAATACAAAACCCCCCCCAAGTAACAAATATTCTACAATA
CACGAGATGAGGCTCTGAGATGAATAGTACAATCTGAGATGAATAGTACAATCTTCAAGC
GTGTCCAGCATAGGAATGAATAAAGGCCCCCTCCTCTTAGCAGCATACGTAACGCCGCCA
TTCATTTCAAGGCACTGGAGAAGGGAGCGGAGATGACGTCACAGACTTCCACCCCGCTAT
AAAGCTTAGCCCTGTCTATGTAGTGGGTTGAACTGAGATATATAGATGAGAATGCAGCCA
ACAAACTGAAGGGGGCGCCAAAAATCTATCAATGGTTCCAGTCTAACAAAAACTGGCGCC
CTCTATTGTGTAGACGGGAAGTTGCTTTTTACAATGGAGTCAAGTGAGCAAAGGGGAAAA
TTTTGCTTGAAATATCAATTTCTTTTTGTACATAAAGGGTCTATTTTCAGTAGAAGCAAC
GCTGCCCCTTTTCCTGGAAATCCTTCAAGGACTGGATTGTATTTAGTGGAAATGGGTTAA
GTATAATAAACAGTCAAAAAACATTCATCTAAAAAAAAACTAAAAAAGAAATAATAATCA
TATACTTAAATTAAAAAGGGCTAATAAGAAAAAACAACTATCATATTAAGCAATATTCAT
ACCAGGGATAGGCGCCTCGTCTTTCGGTGGGACCCCAATAAAGGAATGTTCAATTCTAAA
AGTTATTAAAGGGATTATGCAGCCATATGATAGGCTATCAATATTAGGGGGATGGGAGGG
AGCATACGTCCGAGATCGGCTTCCTGCGCTTCCGTTTGCTCCAACTCTCCCGCTACCCCA
GTGAGAACATAGATTGGTCAGGCTCCAACAAGACCGCTAGCTCTGCAGCTTCCACTTCCA
CTGTGTTCATTGGTCCCGATATTGGTTCATAGCGCCGTACCTTTAGTAGTGGTGGCGCAA
GGTACTGCAGCTTTGTCCCATTCAAGTAAATGGGATGAAGCTGCAAAATCCTGCACCGTT
GCCACAAGTATTACGGCGTCGGGTGGTACAAAGCAGCTGGGCCGCCATTAATAATGAAGA
GGCTGCAGTGCTTGGGGTGCCGAGAGTCAGTCCCTCACAGATCCAATATGGTTGCCCATC
CATTTCAAAAGGTTGGCTAACTGTTTTGAGTCCAGCAATGGGAAAAGTAGCTACCTGGAG
GTTGAGGACTGCTGCTATCTCCCGAGTGGTAGCAGCTAGAAACATG
>DN1606_c1_g1_i13|99|0.147557
TTTTTTTTTTCCTTCAACATTTTATGTATAAAATAAACAACAAATTCCAGTACCAGAAAC
TTTTAAGAAACCAATGCACAAAATACAAAACCCCCCCAAGTAACAAATATTCTACAATAC
ACGAGATGAGGCTCTGAGATGAATAGTACAATCTTCAAGCGTGTCCAGCATAGGAATGAA
TAAAGGCCCCCTCCTCTTAGCAGCATACGTAACGCCGCCATTCATTTCAAGGCACTGGAG
AAGGGAGCGGAGATGACGTCACAGACTTCCACCCCGCTATAAAGCTTAGCCCTGTCTATG
TAGTGGGTTGAACTGAGATATATAGATGAGAATGCAGCCAACAAACTGAAGGGGGCGCCA
AAAATCTATCAATGGTTCCAGTCTAACAAAAACTGGCGCCCTCTATTGTGTAGACGGGAA
GTTGCTTTTTACAATGGAGTCAAGTGAGCAAAGGGGAAAATTTTGCTTGAAATATCAATT
TCTTTTTGTACATAAAGGGTCTATTTTCAGTAGAAGCAACGCTGCCCCTTTTCCTGGAAA
TCCTTCAAGGACTGGATTGTATTTAGTGGAAATGGGTTAAGTATAATAAACAGTCAAAAA
ACATTCATCTAAAAAAAAACTAAAAAAGAAATAATAATCATATACTTAAATTAAAAAGGG
CTAATAAGAAAAAACAACTATCATATTAAGCAATATTCATACCAGGGATAGGCGCCTCGT
CTTTCGGTGGGACCCCAATAAAGGAATGTTCAATTCTAAAAGTTATTAAAGGGATTATGC
AGCCTTATGATAGGCCATCAATATTAGGGGGATGGGAGGGAGCATACGTCCGAGATCGGC
TTCCTGCGCTTCCGTTTGCTCCAACTCTCCCGCTACCCCAGTGAGAACATAGATTGGTCA
GGCTCCAACAAGACCGCTAGCTCTGCAGCTTCTCCACTGTGTTCATTGGTCCCGATATTG
GTTCATAGCGCCGTACCTTTAGTAGTGGTGGCGCAAGGTACTGCAGCTTTGTCCCATTCA
AGTAAATGGGATGAAGCTGCAAAATCCTGCACCGTTGCCACAAGTATTACGGCGTCGGGT
GGTACAAAGCAGCTGGGCCGCCATTAATAATGAAGAGGCTGCAGTGCTTGGGGTGCCGAG
AGTCAGTCCCTCACAGATCCAATATGGTTGCCCATCCATTTCAAAAGGTTGGCTAACTGT
TTTGAGTCCAGCAATGGGAAAAGTAGCTACCTGGAGGTTGAGGACTGCTGCTATCTCCCG
AGTGGTAGCAGCTAGAAACATG
>DN1616_c1_g1_i4|85|0.0687279
ATCCCCTGCACAATGCATTACAATACTTCTGTATTGTAATGCATTGGCTGTAAGTGTATT
ACACAGTGTCCATTACACCATAGCACGATCTCTATTGATTGCAGTTCATGAAGGCGTTAC
ATGGCTGGGATCCATATTTTGTTCTGCCCGTCCCTTGCCGTGCTCATGGGCACAGGTCCT
GCAGGCTGATTGTGCTTAAATATGTGAGAAGTCGTCTTATTTAAGAAAAAAATATTCAAA
AATATGAATTAGTTGTGTATTCTCTACGTTTGCTACCATAGTCATAGTGCTGGTACCGCT
CGGCTGCTGCAGTCACATTTTGCTAGAAGATGTTTAAATAACAGCAGGTAATGTGGAGGA
GCGCAGCTGACCAAGGACGCCGAATTGTAAAGGTAGACTGACCATTGCTAACCAGTTGAC
TGTTACTGTTTAGGGTCAGAATACCCCTTTCAGCTCAGGCTCCATGGTGTGGGTGATATT
CCTGCATCACAACTGCAAAAATTCCGAGTGGCCATTGAAAATAAAAAATATATATAAATT
TTGCACAAATACATGTACACATAGTAAAACAATGTCTCAGCTCAGAAAACGTTCTACAAG
TCATCACACGGCCATTGTAATCAGCTTCACCAAAATGGCAGCAGGATCTGCACAGGCGCA
ATCAGCTCCATGTATCATCCACGAGGAGTAACATGGAAGACTCTGGAGATACGAGGACTC
AAGACCAAAGAGGTGTAAGCTGATAAGAGGGGAGGATGAGGAGTATAGAAGTATTACAGA
TATGTAAAAACCCTCAAACAGCTGTGTGGAGCGTCACGAGTAGTCACGTACTTTGGCATA
ACTTTTAGAGACGGTGACAAATCTCTTCTTTTTCACCAATACCGAGTCTATGAAGTAGTA
GTTCCAGGAATACTCTG
>DN1616_c0_g3_i1|59|0.0718999
TTTCCGTATGTCTTCCGTTCCGTTTTTATACGGATCACGAAATACATACGGTCGTGTGAA
TGGGGCCTAAGGGTACGGCCACACGTTTAGGTTTTTTGATGCAATTTTTGAAGACAAAAC
CAGGAGTGGATTCAAAAACAGAGAAGCGGTATCTGTCCATCATACTTTCTCTCTTTTAAT
GCTCCACTCCAGATTTTGCCTTCCAAAACTACATAAAAAACTGCCATACCCTAGGGTATT
TAGAATGTAGTCAGAAAAGTTTTATCATAAAATCCCACCAACAATCCATGATCCTTTTCT
ATTACTCTCAAGGGTTCCCGTACACATGTAAATGATGGCGGTTACTGATGACCTGTGTGC
GGTTACTGCCGCTCATATGCAATGTGTACAGGCATCCTTTAGGACAGGGATGCTCAAGCT
GCGGCCCTCCAGCTGTTGTAAAACTACAACTCCCACCATGCCCTGCTATAG
>DN1644_c2_g1_i1|91|0.103555
CTTTATCAAAAGCAACTTTAAAAAAAAAAAAAAAAAAAAAGTCACAAAGATTGTCACAAT
CGTACTCTGGTAAAAGAGTGGAGGAGGAAGAGGAGTAACATCATGCGACCGTTAGTATGT
TTGGTGCAATTTATGCCAATGCAGATTCCTGCAAAGCCGACTCATGATATATGTCCCCCA
CAGGTTTTCTAGGCAGCTCCATGCAAGCTATTGTTGAGTGTGGGCGGCCACGTTAGGCTG
GTGAAAGGAGGCCTACAATACTCTTTAATGGGATAACTGTTTGCAATTCCAGAAGAGGGT
TTGCTCTCACGATCCCTAGTTCACAATTACAAATTGGTTTGTGATGGACATGAATGTGGT
ATAGTGGACTATTAAATCTTGTCTCACAACGAGGTAGTATTAAAAACAGAAAGCTTCAAG
TTGGCCATGTACATTATATGCCTGTCCTCAGGAAACCCACAGATCCCCTGGATTTCAACT
CTAGACCTCAATACTTATTGTCAGTACATCTAGAATTGACACAGCAGTTCTCCCTAAGGA
ATATCCTCAAATGTGACCTGTTTGGAGAACACGAGCAACATGGATCTCATTATCCACAGC
TATTCCCGTGAATGCAAGTCAGCTTTTACTGCACAGATAGTTTTTGTACATTTTTATGGA
ACTACATACTTAAGTCCAGCTACATTTGAAGATTTCACCCACTACACAGAGAACGTGGAT
CAAGTGAAGATTTTGTCCCCCTGGATGATTGATCTTTCATTGAATTTCTTAATAAAATAC
AAAACTATGCAGAGCATTAATTGTCATCACTAAAAATATTGGCAGGTATTAAAACATGTA
GTGAAACATTAAAACTAAATAATCCAAGGGGACATGATCTTCACCTGATCCGAAAACAAT
CTAAAAAGTCAACGGAAACTTTAACATAGAAAAAAATATATACCTTGTGTAAAAAAAAAT
AAAAAACTTGCGCTTTGCACGTTTCAGTGTACAATCTTCACTCAAGTTTTTTTATACCCT
GATATTCACTCTGCTGCTGCCCTTCTCCCTGACTTGTGTGTGCTTTTCTCCCCATCTACG
GCCCACGTGAGCAGCCCTCCTTAGATGCTTTCCCTACTCTCCACACCGATCTGCCGAAAA
AAACAAGACAAAACAATAAAAAAACAAAATAAAAAAAAATAAAAAAACAAAAAACAAAAA
CACCCCTACGTCTTCCCTGCAAT
>DN1629_c1_g1_i1|64|0.0197741
AGGACTCTCAGGGATCCTGTCAGAGGACAGAACCGGAAACCACTCTGCTGCACGCAGCGA
GTTTCTCACATTGAACTCGCTCGTCTGACCTAAGAGTGTGACCATACAGCACGGTTGGGA
TGCAGTCGTCATATTAACAGATTACAACCAGATTGCGTATTCGGCCTTCATTGTTAATGG
CTGCATATTTTTGCACATCCATTTACAATGCACACCAAATAATCCAGTTGTAATCTGTTA
GGTGATCCGGCTTGTATGGCCACATACCATGTTGCAGTAAAGGTCGCATTCAGATGTGGT
CCGTAGCTGACATTTACACACTGAGGAGCTTGTCCTCCGCTTACATTAGGGGTTTTAAAA
TTCACACACTATTTTTTTCACTCTATAAGACGTACCTTTGAGATCCTGCAGCCAGGTCAT
AGTGCGTGCTTGGGCTCCAT
>DN1624_c1_g1_i1|42|0.0041786
CAGCGCGAAAAGCAGCCAACTGTAGGGGGGAGGGCTGCCCCAGATGGTGAAATCTCCTCA
ATGGTAGCAGCTAAAAACACGCAACTGGTCTTGTCTGAAAGCTGACAGTCCAGTATGATG
GCTAAAGCCTAAGCAACAGAGGAGAAATCACTGTTAGAAATCAAGTCTGGAATAATTGTG
AGTAAAACTTGTTTTTACTTTCATTTTCAGCTGCATTAACAGCATCCCTATTTCCATCAG
TGATCTCTTTCTCAGTCCTGAACATATAG
>DN1664_c0_g3_i2|60|0.00594172
TTTTTTTAGGGTTTTTAAATAAGTGGGTTTTAAATTGAAGCCATTTCCTTGCCGCTAGTT
CTTGGGCTACATTCACATTGGCGATATAGCTCTCCGGCAGACTGTTCCGGCATAGAATGT
TGGACTATTCTAGTCAATGGGGCTGGTGGGCATTCTGCTAACCTCCAGCATTGCCGGATC
CAGAGAGCCGTGCCTCCAATTTGAAAGTAGCCTTAGATAGTTAACTAAATGTTGGTATAC
CAATCATCTACACAGTGGCGCGGCCATGATTATTCATGAGCTCACAGCCTATTAATTCAC
TAGAAACTTTTGTAATCGCCAAAAAGGGCAAATCAAGTGATGCTGCTAGATCCTAGTGAA
TTAAGAACTAATGGGTGATGGATACACTTTTAGGCCTCATGCACACGAACGTGTGCCGGC
CGTGCCCGTGCTGCCCGG
>DN1664_c1_g1_i2|60|0.0370199
CGGGGGAGCCGGAGCAACACCGCAAGCGCGCGCTTCCGGTGTTTGCTGCCTTGGGGTGCC
GTGGTCAGGATTGACCGCAGCACCCGAGGGGTTAAATGTCCGCGATCGGCATTACTGCTA
CAAGGCACTCCTTTCCTTTTTTGACTCTAAAATTGTACAAAGCCCAAATAATACATCGAT
ATAGCGTAAAATGTTACAAAGTGTGTTTCATCTTTACCTTTATGCCTTTTGGAGATCATT
TCATCTTCAACTTGCTTAACTGTTCACAGTAACCAGGGGTGCCCA
>DN1636_c0_g1_i5|82|0.0449055
AGCTGAACCATTTTGATCCAGTTTTGAGATCCTCTGCTGGATCTCAAAATCCAAAACCAA
AGTGCAGATGTGAAAGTGGCCCAATATAAAAACAAAAAACGGTTAACTTATTTATTTTAA
TTAAACATAATTATACTTTACACTGAGGTCATGCCTCTGTAGATACAAATTTTAGGCCCC
TGGCGGAAATCTTCCCTCTGCCAAGCACTTTAGATGCTGCAGTCACTTTTTACCTTGACA
CTTAGGCCCCTTGCACACGGGCGTCGCGGATTCAGTCCGGACGCCTTCAGGGTGCGTTGC
GGGTTATCCGCAGCAAATCGCACGCAATCGCAGTCAGTTTTGACTGCGATTGCGTACGTT
CGTTCAGTTTTTTCCGCGCGGGTGCGAAGCGTTTTGATGCATTTTTCACGCGCGTGAAAA
AAAACTGAATGTTTACAAACAACATCTCTTAGCAACCATCAGTGAATCACGCATTGCATT
TACTTCAATGGGGC
>DN1636_c0_g1_i6|83|0.0352225
TGTAGCAGTTGAATGGCCCCCAAGGTCTCCCGATCTGACCCCCTTAGGCCCCTTTCACAC
GAACGATACGGATTCAGTCTGGATGCATTCAGGGTGCGTTCCGGAAAACTCGCACCAATC
CGCACGCAATCGCAGTCAGTTTTGACTGCGATTGCCTACGTTCGTTCAGTTTTTTCCGTG
CGGGTGTGATGCGTTTTGATGCGTTTTTCATGCGCATGAAAAAAAAACTGAATGTTTACA
AACAACATCTCTTAGCAACCATCAGTGAATCACGCATTGCATTTACTTCAATGGGGC
>DN1636_c0_g1_i1|66|0.0127554
AAAAAATGTTGCAACTTTTTGCATTTTTAGGTCTCTTTCACACGAGCGTGACGGATTGGC
TCAGGGTGCGTTCCGGAAAACTCGCACCATTTTGCAAGTAAATTCAGTCAGTTTTGTCTG
CGATTGTGTTCAGTTGTTCAGTTTTTTCCGCACGGGTGCAAAGCGTTTTGATGCGTTTTT
CATGCGCGTGATAAAAAACTGAAGGTTTACAAACAACATCTCTTAGCAGCCATCAGTGAA
AAACACATTTCACCCGCGCTTGCTTCAGGATGCAATGCGTTTTTCACTGAAGCCCCATTC
ACTTCTATGGGACCAGAGCTGCGTGA
>DN1636_c0_g1_i2|84|0.0781436
CGAGGTGTACGGTCACTAGGACACAGTTTATTAACACTAAAACAAATAATTACTTAAACA
AGACATATCAGGTCCATGGGTAACATTTATACCACTGCGATGTGAAGGAGGTACATACAG
TGCTCATGTGAATATCAGTAACTATACATCACCCGCTGTATCATTGAATATATAGTATAC
ATAGGAAAGCAACGAGTCACAGGGCACAGAGCAATCACTGTAAAAAACAAACAATCGTGT
TATCAAAACCGAATAAAATAGTAAAATGTTCTGGTCCGTGCTTCATAGGCAGACAAATGG
CAAGCTGAATGGAAATGGAGACTCAGCCTTACACTTCAATCGGTATTTATTATGGGAAGG
GTAACAACCAGGTGTTAATTTGTTAATTTTTCTGGGAGGAATAACAGAGGAACTGCCTAA
CGCAGAGCCCTAGGAAATGATGCTGCAGAATTGTTATACATATATTTGTTTACTAGAACA
GATATTTCAGGGAGAGGACAGACATGTCCATAGTAAGTAGTGCCCGATTCCAGTCTGGAT
CTGAACTATATATGGTTGAGGCCTCTTTCACACGGGCGTCACGGATTCAGTCCGGATGCA
TTCCGGAAAATCCGCACGCATCCGCACCAATCCGCATGCAATCGCAGTCAGTTTTGACTG
CGATTGCGTACGTTCGTTCAGTTTTTTCCGCGCGGGTGCGAAGCGTTTTGATGCATTTTT
CACGCGCGTGAAAAAAAACTGAATGTTTACAAACAACATCTCTTAGCAACCATCAGTGAA
TCACGCATTGCATTTACTTCAATGGGGC
>DN1636_c0_g1_i9|85|0.0654532
CGAGGTGTACGGTCACTAGGACACAGTTTATTAACACTAAAACAAATAATTACTTAAACA
AGACATATCAGGTCCATGGGTAACATTTATACCACTGCGATGTGAAGGAGGTACATACAG
TGCTCATGTGAATATCAGTAACTATACATCACCCGCTGTATCATTGAATATATAGTATAC
ATAGGAAAGCAACGAGTCACAGGGCACAGAGCAATCACTGTAAAAAACAAACAATCGTGT
TATCAAAACCGAATAAAATAGTAAAATGTTCTGGTCCGTGCTTCATAGGCAGACAAATGG
CAAGCTGAATGGAAATGGAGACTCAGCCTTACACTTCAATCGGTATTTATTATGGGAAGG
GTAACAACCAGGTGTTAATTTGTTAATTTTTCTGGGAGGAATAACAGAGGAACTGCCTAA
CGCAGAGCCCTAGGAAATGATGCTGCAGAATTGTTATACATATATTTGTTTACTAGAACA
GATATTTCAGGGAGAGGACAGACATGTCCATAGTAAGTAGTGCCCGATTCCAGTCTGGAT
CTGAACTATATATGGTTGAGGCCTCTTTCACACGGGCGTCACGGATTCAGTCCGGATGCA
TTCCGGAAAATCCGCACGCATCCGCACCAATCCGCATGCAATCGCAGTCAGTTTTGACTG
CGATTGCGTACGTTCGTTGCGTTTTTCCACGCGGGTGCGAAGCTGTGGGGCTGTGTGAAA
AACGCAGAATATAGAACATGCTGCGATTTTCACGCAACGGCGAACTGATGCGTGG
>DN1636_c0_g1_i18|73|0.0488356
CGAGGTGTACGGTCACTAGGACACAGTTTATTAACACTAAAACAAATAATTACTTAAACA
AGACATATCAGGTCCATGGGTAACATTTATACCACTGCGATGTGAAGGAGGTACATACAG
TGCTCATGTGAATATCAGTAACTATACATCACCCGCTGTATCATTGAATATATAGTATAC
ATAGGAAAGCAACGAGTCACAGGGCACAGAGCAATCACTGTAAAAAACAAACAATCGTGT
TATCAAAACCGAATAAAATAGTAAAATGTTCTGGTCCGTGCTTCATAGGCAGACAAATGG
CAAGCTGAATGGAAATGGAGACTCAGCCTTACACTTCAATCGGTATTTATTATGGGAAGG
GTAACAACCAGGTGTTAATTTGTTAATTTTTCTGGGAGGAATAACAGAGGAACTGCCTAA
CGCAGAGCCCTAGGAAATGATGCTGCAGAATTGTTATACATATATTTGTTTACTAGAACA
GATATTTCAGGGAGAGGACAGACATGTCCATAGTAAGTAGTGCCCGATTCCAGTCTGGAT
CTGAACTATATATGGTTGAGGCCTCTTTCACACGGGCGTCACGGATTCAGTCCGCACGCA
TCCGCACCAATCCGCATGCAATCGCAGTCAGTTTTGACTGCGATTGCGTACGTTCGTTGC
GTTTTTCCACGCGGGTGCGAAGCTGTGGGGCTGTGTGAAAAACGCAGAATATAGAACATG
CTGCGATTTTCACGCAACGGCGAACTGATGCGTGG
>DN1636_c0_g1_i14|81|0.0543233
CGAGGTGTACGGTCACTAGGACACAGTTTATTAACACTAAAACAAATAATTACTTAAACA
AGACATATCAGGTCCATGGGTAACATTTATACCACTGCGATGTGAAGGAGGTACATACAG
TGCTCATGTGAATATCAGTAACTATACATCACCCGCTGTATCATTGAATATATAGTATAC
ATAGGAAAGCAACGAGTCACAGGGCACAGAGCAATCACTGTAAAAAACAAACAATCGTGT
TATCAAAACCGAATAAAATAGTAAAATGTTCTGGTCCGTGCTTCATAGGCAGACAAATGG
CAAGCTGAATGGAAATGGAGACTCAGCCTTACACTTCAATCGGTATTTATTATGGGAAGG
GTAACAACCAGGTGTTAATTTGTTAATTTTTCTGGGAGGAATAACAGAGGAACTGCCTAA
CGCAGAGCCCTAGGAAATGATGCTGCAGAATTGTTATACATATATTTGTTTACTAGAACA
GATATTTCAGGGAGAGGACAGACATGTCCATAGTAAGTAGTGCCCGATTCCAGTCTGGAT
CTGAACTATATATGGTTGAGGCCTCTTTCACACGGGCGTCACGGATTCAGTCCGGATGCA
TTCCGGAAAATCCGCACGCAATCGCAGTCAGTTTTGACTGCGATTGCGTACGTTCGTTCA
GTTTTTTCCGCGCGGGTGCGAAGCGTTTTGATGCATTTTTCACGCGCGTGAAAAAAAACT
GAATGTTTACAAACAACATCTCTTAGCAACCATCAGTGAATCACGCATTGCATTTACTTC
AATGGGGC
>DN1638_c4_g1_i1|83|0.0237895
CAATTACAAAAGTGTTCAGATCCAGGTGCTGGTTTGGAAACTGTAGAATATTTTTCGTGG
GACAACCCCTTTAAAGTATTAATCAAGGTGTTCTTTTTACATCTATTGGCAGCACTGGCT
GATAATAACACTACATTCTGTCTAACCCAGGCACCTTTTTATAATTCAACCACTTATGAT
TCTGTAAATTAAGCTTACAGGACTTTCTACTGGGAAGTCTGGGCCCCGGTTTGTGGTTAT
TATGCACCTGCATGCAGTCAAAATGGGGCCTCAGCTATGGAGACCTTTGCAGGCAAGTGA
AGGTGTCACCCCTACCAATAGGTTAAACATGGCTACCAGAATGTAGAGCTTCTTGTTCTA
CCTGTGTTGAGTGATAACTAATGTTTCTGTTTTTTGAGACTTGCAGTACTTATTTTCTCC
CAGCAGGTGGCATTGTGAGCATAGCAAAGCATTTCCTTATTAAAGGAAAATTCCACTTTT
GAGCAACTTGTTCCAAAACTCTGCTTTTACGTTTTTTTGGTACTGACTTTTGTCTTCTCC
AAAGAAGAGTTTGCTGCTTTCCTGTTCTAGGAGAGCGGTGCACTGTGGGAGCTTGGCTGA
TCGTTACACACTTTTTGTCTAAAAGAAAACAAAAATGATCTGTGTTGCCCCTAGCAACCA
CTCACAACACAGATTTAATTTCAGTTTATGAAATTGATACAAAATTTGTGATAAAATATT
TTAAAAAAATCTGAAATGTTATATTTTCTCCCTTGGGTCACTTCAACTATTTCTTTCAGG
GCTCCGTAGTGGGGGGCAGCTCGCAGACCTCCCCCTCCCCATGTCATCATTAGAGATGAG
CAAAGTTTTGTAAAAATTCGATTTAGCTGCTTCTCCGAATTTTACAAAAAAATCTGCTTT
GTGACAAATTACTTTGTCACGAAGCGCATATCTTTGTAAGTAGTGTGTGCAATGACAGGG
AGCAACAATTGAGCCTCTCCCCGTCATTGTACCCCTCAGATGCCGCATTCATACATGATC
GCGGCATCTAATATAAATAAGAGTGTAAAAGT
>DN1638_c2_g2_i1|50|0.0223681
CGATCTCTCTAGTGCCACCTTCTAAGGCAACATCCAACCCACAGACCCTTAAAGGGGTTG
TCCGAGTTATTTTTTTGTCCTTTGTATGTTTCTAACTAGTCAAATACAACAGCTTTTCCA
TACACTTTCTGCTTCTAAAGCTGCTGGTTTCTCAGATTTCACTCAGGGTCACATGACCTG
TGATGTCAGCTTCCCTCCCTGCTAATCTTGTATTCGTGCACAAGCAGATAAGAGCCTGTA
C
>DN1638_c0_g2_i1|52|0.0327604
AAACAATCTAAGTCAATGGTGACCGATCCTTTTTAAGAGCCTAAAAAAACGGATCCGTCA
CCCATTGACTTTTAATGTATTTAGTGAGGGATCTATTTTGATTTCACACAACCACATCCT
AATAAAACAGATGCATCCTGATGAGCAAAAACCAAATTGATCAGTTTAATACCAGTATTG
AGATCCTCTGCCGGACCTCAATACCGGAATTAACAATGCAAGTGTGAAAGTAGGCTTATT
GTGGATCCAAATTCTAAGATGTAGACTTTATTCATCAACTGAAGACGCTTTCTTTGCCGG
TATACACATGGCTACATCTCCCATCCTGTAATCTGGCAGTCTAGAGTTACCATAGGTCAA
TAGGATCCCATCAGAACTAATCTTTTTTTGCTAGAAAAATAAAAATTAAGATTTGAAACC
AATTGCAGTCTGAATGCCCCTAAGGTAACACTGAGTTGCCAGTGCACAAGGACAGAAAGT
GCTGCCATGTGGACATACAAACTTCACAAAGGCAGCCTCAAAAAAATCAAAACGCTATAG
TGTCTGACCAAGATTTATGATAATTATATAGGGGCCGAATTATATAGTTTTCCTTGAAAT
TATCCTTTAAACTTAAAGGCTATGCACAGCTTCGGGGGGATTTTTATGATTGCATTATAC
TCATTTTTTTAATTTGTCTCAAAACTTTCAGCTGTTTCTGAATAAAAGGGTTAAAAAAAA
AAAATCAGTCTGTTTGCAAGCTGTGACTTTGTTTTCTTTGAATCATGACTGCTCATGTGT
CTTATATCTGATCTCCTCCTAACCTCAAACACTCATTATACCAATTCTCATCACATGGAT
AAGAATACAGCTTTCAAAAGCGTTTATGAGGTCAGGAGATCAGGGATAAGAGCCACACAT
GAGCTGTCAGATGACGGGATTCCAA
>DN1638_c15_g1_i1|72|0.0362147
CTCTTCCGATCTTCCGTTTTTTAGGAGCCAAAAAAAATTGAACCATCATCCATTGACTTT
CAATGTATTTAGTGATCCGTTTTTCCTTTTTGATTTGACACAACCGCATCCTAATGGAAC
GGATGTGCAAAATCAAAATGGATCCGTTTTATTCCAGTATCAAGATCCTCTGCCGGATCT
AAATACCGAAATTAACTATGCAAGATTGAAAGTCGCCTAAAACAACATTATATGTTCAGC
CTTAGGACAGTATATGTCGTATAACAGAGTTTCATGGAAAGTAATGCAGAATACATGCAA
GACTCCTAGAAAGCAACGGAAATGCTTTTTTTCTTATATGTGAAGATAAAAATGCTGGCC
CTACGACATTTTCTAGTGGTCATCAGTGTAACTCTGCGCTTACCTTATAAAGGACTACTT
AAGAAAACCTACAGTGTACGTCATTCCAATGTGGAAAGGTATCTTTTATACAAGGACCAG
TGACCAGGAGGCAGGCGGTTACCCCCTACAGGGACTGCTCTGCCTTTCCTGTTGATTTGG
CCAGTAATACATACTGTAGTTTGGCATCGGCCACTTTAAGGGGGTATTCCTATCTCAGAG
TTTTAAGGGGTTCTTCGGGCTACAGACATCGATGACCCATCCTTAGGAAAGGTCATCAAC
ATCAGATCAGTTTGGGTCCAACA
>DN1638_c3_g1_i1|95|0.0615041
GCCCTAGATAAATGTCTGCTGAACACGCCAACTTTAGGAGGATCTAATGTGTATTGAGAC
CCCATGACCAAGCTCTGATGACTCAACATGTTTGGCAGTGGCTTATTCCCCTCTACATGG
GCCCATGGGTGGAACATGAAAAACAATACACACACCGTGTAACATAAAATGGACAAACTT
TTATTTCCCTATGAATATATTATTGCTTCTGGAAAATAAATAGCATGTACAAAATAACAG
TAACAAACATTTCTGCACAGGGTCACGTACGAAAGAATTTAAGTTCCATTTTACTTGGCT
AGATAACTGCACTTGTAGATGAAGGAACAGAAAAGCAGATGTCCCACCAACAAGGAGGGT
TAGTAAGAAATCTCATACCTCTGGAGCCCTTCCATTACTATGTGAAAATGAAAGGATCTG
GACATTCTGACATAGTAAAAGAATGTTGATGTGCTTTATCTAGCAATTCGTATCACTTGA
TCTGAATTCTTGACCCAGTCAGAGGAAAATTCACACTATAGGTAACCAACTTTAGACAGT
TACCATTTACAAAAACTGTTATGGATGAAGTGTAACTATTAGAACAGTATCCTATGCACA
TGTTCTGACTAATGCTTCAGACTTTTAGGAAGTCGGTGAAATCTACAATCAGGATCAATG
TTTCCTTCTTCCATAGTCATTTTTGTCTAAACACCTAGGGGCATTTATTAAGGCCAACAT
TTTAGTCGCCGGTCCTAATAAAGGCCCATAGCTGGTGGTGGAAGCGCTGAAGTCATAAAG
AGGCTTTTCCATAACTTCGGCACATCTAGCACCAGTTCTAAATGTAAGACAGTTTCCTAG
AAAGGCCACACGGAGCGGCACTGTGATGTGGCCATCAACTGTGTTTTTTAATTTGATATT
TATATAGATGCATAAAATTGCCAGAAAACTGCTGTTTCACCTGCAAAACCGCATAGTCCA
ATACCAAATGATTTTGTTTTCTAGCCAAATTATGTGGCCATTTAGCAATCAATTTAAAAA
CTCTCACGTCGCTGTGGTTTTTGGCCACATCACTGCCACCCCATGTGGCCTCATCCTTAC
ACAGGTCAAATAAATGTGATTTAGGCCCCATTCACATGACCGTATTTTTTTCTCTGCATC
TGATCCACATTTTTTTTGCGGCCCCTTGGAAAAAAATGGAATATGGACGTCACAGACATC
ATGCATTTTTTTTGTGGATCCGCGTTTTGCAGGCCACAAAATAAATATGGTCGTGTGAAT
GCACCCTTATGTGGGATTTATACAGAACACTTAAAGGGGTTAACCGGGTTCAGAGCGCAG
GGCAAAGGCATTTTGCCTGGTTCCTGTGACGAACTGGGCTCTGCCAGGTGGAGGCTTCCG
CCCAGCAGTGAGCCAGATGACGTCACTGGTACTGATGGGCAGGCTCTAG
>DN1638_c3_g2_i4|86|0.024573
AAAAAAAAAACGGATGCGACGTCATCTGTATCTTTTTGTGGACCGCCGCAAAATACATAT
GGTCGTGTGAATGCACCCTTAACCAGGACCCATTGCATATTTCGTTTTAGATGCATTGAC
ACTGGAGATGAGCAAATCGATTCAGAAAAATCTGCACTTAGATGGGTATCCCTGAAGCTA
AAGAAGGGTCCCCACACCCCTTAATTGATGTGGCTGTAAGCAAGTAGCGACGCAAGCTCA
TAGACTCTGCTTCAGATACAGGAGCAGACACTGCGCGTGAGCCGCTGCAATTCCATGTAC
CGGCACACGAACAGTGACCGCTCAAGTAGTGGAGGCAGAGCAGCACAGACACAAGATGTC
TGGCCTTGTCTATCAAACAGCGGGGGGGGGGGATGTCCTCAGCTTTTGGGACACCCGGTC
ACAGGTGCAGAACTGTGCTTGATGAGACAATTTGATTCATAACAATTGATTCGCTCATCT
CTAGTATTTGTGATGTGCATAGAATGTATAGATGTTAGAATTAGAAAAGGAGTCATGTTT
CTGGGATTGATAAAAAAAAAATCTGTTTCTAATGCTGCTCAACCCCATTAATTGTGCAAT
TGATTTTTCAGTGATCTTGTCTATTGATTAATCAGTGTTGTGATACATACATGATCCTGT
TTACAGTCAGCCTGCCTCCAGCCAAGGACGTTCAGTGACTTGCTCTTCCCTTTCATCCGC
ACTGTATTTCTTATTAAAGGGGTTGTCCAAGTTATGGGAAAAAAAAATATAGCACTGTA
>DN1638_c1_g2_i1|69|0.139318
TTTCGAGTCGATGGGCAGTGTAATGTAAATGAAGCAGTGCTCGCAAGGGGCGCCACCTCC
TCTTCAAACAGCTGATCAGCGTGGGTGCCGGTTGTCAGACCCCCGCCGATCAGATATTAA
TGACCTTTCCTGACGATAGGTCATCAATATATATGGCCTGCACAACCCCTTAAAATCATT
TCTCAATGTATGGTTGACTATGGCAGACAATGGGCACATAGATAAAGATAAATGAGGTAT
TTTAGTGAGAAAAGGGAAAACCTGTGAATCCCTATTTTTCGGCTTCTATTCATGTCTCTA
AACATACTGTATAGTATGTAACATGCAGGTAGACATTTTATGTGACCCTCGTACTCTCTA
GTGATAAGGATGCACTATGAATTTTGTGTATCTAGACTTTCCAAGGGCATTTTATAGCTT
AACACACAAAATGATGATGCTGGGACTAAGGGAAAAAATGTGTATGAGGGTTAAAGGGGT
TCTCCAGGAATTAGGAAAAGGAAAATACGCACGTATTACTTCATTACAAATATATTGCCA
AATATCCTTCATCACCTACAATGGCCCATTCCGTCT
>DN1638_c5_g1_i1|72|0.0260858
ACCAGGGAAATGAGGAAATATAGAATTTTTTTTGCCTAAAACTTGCTGAACTTAGTTATA
TATTGCTACCCATCAGATTTACAGTGCTATATTTTTTTTTTCCATAACTTGGACAACCCC
TTTAAAGTGTATGGGCTCCGGCGAGGCAAGGTGAGTTATCACTGAAGTCCCGGGATTTGA
TTTTTCAACTTTAAAACCATTTTGAGACATGCATACATGGTTTGGAATGGTTTTAAAGTT
GAAAAATCGATGGCCAAAGTTATTCACTTTGTCTCGCTGGAGCCCATAAAACGAAGTTTA
GAGCGAATCGACTTCGGATCTAGGATCCAAAGCTCGATTCGCTCAAAACACTACTTGTGA
GCCAAAACCAGGATTGGAGCCTCCACAAACATAAGGTATGAGGGAAAGATCTGCACCTGT
TCTGTGTTTAGAGCCGCACCTGGTTTTGGCTCACAATCACTGATGGAAATCACTGACCGA
ACACTGATGTGTGAATGAGTCCTGGTAGTGCACCGGAC
>DN1638_c0_g3_i2|94|0.0337993
TGCAAAATCAAAATGGATCCGTTTAATTCCTCTGCCAGATCTCAATACCAGAATTAACAA
TGCAAGTGTGAAAGTAGCATAAACTTATCTTCAATACCCAACAGAACCAATGGTATGGGA
CAGTTTGTAGAAGAAAGCAGCCATTTTCTAATCCTGTACAAACCCTTTAATACTGGGAAA
TAAATTCAAATATCCGGGTTGTCACTACAGTTTATCTATCCTATACCCCGTTGTATCACA
TTCATAGTCCAAGAACCAGATATATGAGGTGTCCTCTGAAAGCAGTCCTACTCCTAATAA
ATGTCTAAAAGGGTTAGCCACTTTCTGGCTACTTGTGGCCATTGTGTATGTAAGAAGACT
ATAGAATATAGTCTTTGTTGAAGTTCTGGGCCGCTTTCTATGTTTCATAAGCCATGCCTC
CTTGTTGGACAACTGTTCTTTGATATCCATATAGAGTTACCATCGATAAGAAGGCTGCAA
ATGGGTCATGTGACCAGATATATCACTCATCTATCATTCGAACATACTGCACCAAACTCC
CGAGGTGATGAGCATTATAGACAACACCAAAGACTTGGCTAACAAGGGGCATATCTTATC
AAATATGAAAATTTCAACAAAGACTATAATTAGTAGGCACCATATACTCATCTTACAGAC
ACACCAATCAACCCTTTTAAACTCCAACTGAATGGATAGAAAGAAATAAAATACCTCCAA
AAGCCCACTGTGCTTCTTACAATGGTCTAATGTATAAATTCCACAAAACAAAATGGGCTT
TATACTATATTTGTAAAACTATGCCCCAGAAGTTCTTTAAAAAAAAAGTGATATTTATAA
TTGCCATAAAGAGGACCAGTCACAATTTTGAATATTTAAAACTAGCTAATTGCCTCAGCA
GAGCGACGCTCGTTCAGGCAAGCAGTCAGTCATGAATATTCAAAACGGTGGCAGGGACCC
ATTAACCATTTAAAAGATGTACACATAAAAGTATCTGAAGAACAGGTCTACATCTACAGG
ATGGCAAGTGGACCAACGGCAACGTGTCAGAAGTAGACTGAATGTGAATACACCAATCTA
CTTCCTGTTCCCAAAGGGGAACGAGGAAGGGAGGTCAACATGTTGCCATCCTTACAAGTT
ATTAATAAAAGTTTACAGTGAAATCCTTGATTAAATAATGCACAGTTATTGAATTTCTAG
TGGCAGTGCACAAAAAAAAAAACTGCCGAATTCCTTTACCGAATAACAGATTGTGCTACA
AATTTGAATGGAG
>DN1638_c12_g1_i2|98|0.025804
AGCTCATATGAGCACTGCTTTCTCTTCAAACAGCTGATCAGCAAGGGTGCTGGGAGTCAG
TGCCCTGCTGATCTGATATTGATGACCTAAGCTCCCCGACATCAGGTGGAGAGAAAAGGA
TCGGGCTGTTGGATTTAAACTGCTTGATCCATTTGTTCTCAGGGAGATCAACCGCTTCCA
GTGGAGTTTCTCCCGTCTCCCTGTTCAGGACACTTGCATTCTCGGTTAAACTGAACTAGC
ATGTTTATCTGGAAAGAAAGCTTTATGCCAAACGAGCATCCTAATTTGTATGGCTTGCCT
TACCATGCTGTTTACAAGAAACAGCTCCACTCTTGTCCTTGGGCTGTGTCTGTTATTGCA
GTTCACCCCCTTGCTGCTGAGCGACCATACTAGACAAAACCTAAGGACAAGAGTGGCGCT
AGTTTTTTAAGGAGGGGAAAAAGCAGACCCTTTCTTCTAATCGTGGACAACCCCGTAACT
TGGCCTCTTCATTGTTTTGCACTTGCACATCCCTCAATGAACAAACCCCTAAAATGAATC
CCCAAGAGTTTTTCCATTATATTAAGTGCTTTTCGAATACTGGAACACAAAACTTCTCAC
TTTTATGCAAATTTTATAATTTTTGTCTTTGCAGAAAAATGTGCATTTTTAAAAATAATT
GGGCAATTCATGAAATGTCCACCGTCTAAACGAAGGCCGCATTTTCCTCCTGCAGACCTT
ACAGCTGTGCCTTTTCTATGCAATACGACAGACACGTCTGATATCAAATTACTGTATTCA
CTTGTAGGTATGGGCTGTAAAGCAAAACAATTGGGCAACTGTACATGGAAATGAGCAGTC
TG
>DN1638_c12_g1_i6|67|0.0659955
GTCCTCTCCATTATATGAGTGAGCACCGGAGTCCAGTGAGTGCATTTCACTGCAGGTCCG
CGGGAGCACAGCGCCAGAACGGAAGTGAGCACGAAGACAAAACCTACACACTCGGACTCA
GCATCACCCACACTACACACCGCCCACTCCAGTCCAGGGGGTGCTTCGGAGATGACAGGC
TCCCCCCAAATGTGATCAAGGCACA
>DN1618_c1_g2_i2|57|0.0322315
ACTCCAAACATACATCTGTCCCATCCACCGGTGCCCCATCTTTATATAAAATAAACGTTT
ATTCCATGCCAATAAGGCCTCCAGGTGCAAGGGGCGCCACCCCCGCTCCCAGAGGCTCCG
CCGACCGACAGGACCAGGCAGAAAAGAAAGCATAGCCTGCAAGGACCCTCAATGACGCCA
CGACCATGTGATCAGCCACATGGCCAGGATCACACAAACAGCCTGTCTCCTCCTAAACCA
TGTGACTGATCACATGGTCA
>DN1618_c0_g1_i4|88|0.0199333
AGGCCCGAGTGCCCCCCGGTGACCCCCATGGCTTCCTAAAACAACTGATCGTGGTGGTCC
GGGATGTTGGCCCCCCGCCGATCTGGTGTTGATGACCTGTCCTGAGGATGGGTCATCAAT
GTATATAACTCGGAGAAACCCTTTAAAGGGTTGTCCAGATGGCTGGTACAGAAATGCAGT
CACTGTTTTCTGTGTTTGGAGGGACCAGGAAATAGACACCGGTAGCAAACCGGGAAGTAT
CGGATTACTGAGGTGACTATGTCTTTAAGCCATTCTGACCCTTTAAAAAAATGTACCCGC
TGTACAACCCCTTTAACAGCAAGAGGGGAAAGTGTTTTAACTCCTAGCTGCCTATATAGT
ATTTGCTTCCTACGCGGTTCCCCATTGAGGGCCAGCACATACCAGTAACGCACCTTGAGT
TCGGACCACACCTATTAAAAAAGGGTTCCTCCCACTTTAAATCTTCAGGGAACTCTTCTT
TTAACTTAGTAACCAGTTCTTGGAATGAATGAATTATATATTAAAATCGTATTCATATTT
TCTTCTATGTAGCTAGATGTTGGACCTGTGTTAACTTGTCAAGTACTGATCTTGATCTAC
AGCATGATTTTGTGTCATTTTTATCTCATTTAAAAAATCTACATGAGACTGAGCTCACAA
CACAGGCAGCTCCTGCTTGTTCAGAGTCTGCTCTGAGCTAACCCTACTGGTTTACGTCCC
ATAATGCCATGCAGCTGATAGCACCAGATTCTATGAGCTCATTCTTTACGATGGTTCATA
TCCATACAGTGTAGACTAGTTACAGCAGCAATCAGAATTTTGTGCCCCTAGCTTATAATG
TAATGTATTACAGAGCTGCCCAACATGAATGTAGATTGTGTCTTGATGTAAGTCGGGAAA
TGGTGAGCATATAAACTGTATGGGGGTGAAATAACCTAGATTTTAAAGGAATCTCGTTTC
TTTTTTACAGTCATGATTGCTTTATCTTAAGAATCTGTCATTTCTATGGCATGTTATTGC
AAAAATATTGTAAAATCGTGCAGTTCATAGGACTGCCTGCTTGGTTGTTGGCCCGGTCAG
CTCAGACATGGTAAAGGTCTATAAGTGTATGACCTCCTGACCAGACTTGGCCACCATCAT
TAATGTTTACAAAGCGAGATACCAAGGAATCCATATATAATGGTTTTGTGTAACGATTGG
GTTTTTTTAAAATTTCATTTATATTTTTTTCATCTGAAAATATGGGGAAGATTTGTGAAA
AAATATTTTTCTACATAATGTGATATCTTCTGCAATTCTTTATTAAAGTAGGAATTTAAA
AAAAAAA
>DN1618_c0_g1_i2|83|0.0276792
AGGCCCGAGTGCCCCCCGGTGACCCCCATGGCTTCCTAAAACAACTGATCGTGGTGGTCC
GGGATGTTGGCCCCCCGCCGATCTGGTGTTGATGACCTGTCCTGAGGATGGGTCATCAAT
GTATATAACTCGGAGAAACCCTTTAAAGGGGTTGTCCAGATGGCTGGTACAGAAATGCAG
TCTCTCAGGCAGTCACTGTTTTCTGTGTTTGGAGGGACCAGGAAGTAGACACCGGTAGCA
AACCGGAAAGTATCGGATTAGTGAGGTGACTATGTCTTTAAGCCATTCTGACCCTTTAAA
AAAATGTACCCGCTGTACAACCCCTTTAACAGCAAGAGGGGAAAGTGTTTTAACTCCTAG
CTGCCTATATAGTATTTGCTTCCTACGCGGTTCCCCATTGAGGGCCAGCACATACCAGTA
ACGCACCTTGAGTTCGGACCACACCTATTAAAAAAGGGTTCCTCCCACTTTAAATCTTCA
GGGAACTCTTCTTTTAACTTAGTAACCAGTTCTTATAAAGAAGTCCTGGTTGGAATAAAT
TAGATATTAAAATCGTATTCATATTTGCTTCTATGTAGCTAGATGTTGGACCTGTGTTAA
CTTGTCAAGTACTGATCTTGATCTACAGCATGATTTTGTGTCATTTTTATCTCATTTAAA
AAATCTACATGAGACTGAGCTCACAACACAGGCAGCTCCTGCTTGTTCAGAGTCTGCTCT
GAGCTAACCCTACTGGTTTACGTCCCATAATGCCATGCAGCTGATAGCACCAGATTCTAT
GAGCTCATTCTTTACGATGGTTCATATCCATACAGTGTAGACTAGTTACAGCAGCAATCA
GAATTTTGTGCCCCTAGCTTATAATGTAATGTATTACAGAGCTGCCCAACATGAATGTAG
ATTGTGTCTTGATGTAAGTCGCGAAATGGTGAGCATATAAACTATAAGGGGATGAAATAA
CCTAGATTTTTAAAGGAATCTAGTTTTTTTTTACAGTCATGATTGCTTTATCTTAAGAAT
CTGTCATTTCTATGGCATGTTATTGCAAAAATATTGTAAAATCGTGCAGTTCATAGGACT
GCCTGCTTGGTTGTTGGCCCGGTCAGCTCAGACATGGTAAAGGTCTATAAGTGTATGACC
TCCTGACCAGACTTGGCCACCATCATTAATGTTTACAAAGCGAGATACCAAGGAATCCAT
ATATAATGGTTTTGTGTAACGATTGGGTTTTTTTAAAATTTCATTTATATTTTTTTCATC
TGAAAATATGGGGAAGATTTGTGAAAAAATATTTTTCTACATAATGTGATATCTTCTGCA
ATTCTTTATTAAAGTAGGAATTTAAAAAAAAAA
>DN1676_c2_g1_i1|79|0.0297779
CGTTCCACAGCCCTGCAAGAAAGATAGAGCAAGTCCTAATCGCGGACCAGAATAGTCATT
TGTATCATAGAGCCGGCCATGTGCGGTCAGCAAAATGTGGAAAGCACACGGCCGGTATCT
GTGTTTTGCGGAGCCACAATTTTGCAGACCACAAAACACGATCGTGTTAATATAGCCTAA
GTATGTTGGCCATGTATGCACCTATAAACACTTTTGAGCAGAACCAGTAGGCATCACAAA
AACCTGATCTGAGTGATACATGCCTGTAGGCATCTTGAAATGTCCTCCACCTCACCCTTC
GATGTGCTTCCTTTTATCTCTATATCCTTTCTTTGGGAGGAGATATTCCAGAAGGAAGCA
CATCGGAGGAGGAGGTGAATGATGTTTCAGGCTACCTACAGAGACATCTCACTCATTTTT
TTGTGTTCAGATTTTGAATAGTCTCTAATTATGGTTTGAGTAAAGGTCCTTTTTCATGGA
CCGATAATTGGGCCAAACATTGGGCATGGGCGTTTGTAGAAATGCTCATTCCCGAAACTG
GTCTGAGTAAATGATGCTTACGATCACCCTACGAATGAGCAAATGTTTGTTCTTAGGGTG
TCTTTTGGACAGGACCTAAAATCATTGTTTCTGGGCAGCAGATTGGCCTCTGTGTAAACG
GGGATCTGCTGCCGAGAAACAATGGTTCTCTACTGGGACAAGCAATCGTTGTAGTGATTG
CTGATTCCTATAAACAGGACATGATTGCTGCATATAAATGTAGCTCTCATCTCCTCTAAC
ACGCATGCAATTATCAAGAATGTTTGGTTCATTCCCAATCACTGCTTATAACATTAGTCC
ATGTAAAACAGACCGAATACCCTATTTTTCACTTTATAAGACACAGCCCCCCCCCCTCAA
AGTGGGAGGGGGAGTCAGCTGAATGCCATCCAGCCTACATATCCTGTGCTCTGCAGCCCG
GGTCAGGCTCCAAGGCAGAGGAGAGCGATTCTCCTCTGCACTGCTGCACTGTATGTTGAG
CTGATTGGTGGTAAGCAAGGCGGGAACTGCTACTCCTCCATCTCTACCAATCGACTAAAT
CAATTGACAGGCCGCTTGCCACTGCCTTAAAGGGTTTGTCTCATCATGGACAATGGGGGC
ATATCGCTAGGATATGCCCCCATGGTCTTATAGGTGTGGGTCCCACCGCTGGGACCCACA
CCTATATCGAGAACGGAGCGGGGAGCACTGTGAGATCGGAAG
>DN1676_c0_g1_i1|76|0.0196847
ATCTTATTATATAAAGCATATATTGCATACGATCATTTATTTCTGAATACTGATCATTTA
AAAAATGACATTATTGAGGGCTATGTGCACATTTAAACATCATCATTGATCAGAAGATGG
TATTAAATCTATCACCCCGATTCTGGACCATTATCTACAGTAACACATGAACAGTAGAGC
AGACAAGGAGTCCATATCACCATTTTTTATTTTGCTACTTCCCCCTGTTCCTCCCGTGTC
AGGATTCAGAGCTGTGTTGAAATACACTGTCAGTACTGCTGTGAATGCGCATGAGTCCTC
TCCATTATGTTAGCACAGTACAGCAGTTCAGATTGTGTATTTCAGTGCAACAGTGAGGGA
ACGGGGGGCGGGGAATAGGAAAAAAATAATAATAATGATGATATAGACTCCTTGTCTGCA
GCACTACCCATGCATGACTGTAGACAATAATCCAAAATCAGGTGACAGATTCCCTTTACT
AGAGCCCATGACCTTCTAGTAAGAGCAGCAACCCCATGGCTTCCATAGCCTTTCCGCAGA
TTTCTGAATAGAGCTAGCCATACATTATAGTGCTATTCAAAAGGTTTTCGAGGATTTTAA
TATTAATGGCCTATTCAAAGATAAATCATCAATATCTGATTAGTGGGTGGGTGAGACTTA
CAAAACTCCCTAATCATCAGCTGATCCTAGACCAGTGACATCATGCTCTTCGGTCACATG
GCATAGGCACAGCTCTGTCCTATTCAAGCTGTGATATGAAGCACAGCCGCTATCCAGTGG
AAGGTGCTGTGCTTGGTAAGCTGTGAGGAGGCTGTGGCCTCCTAAAATAGCTTATCGGCA
AGGATACCAGGAGTCGGACCACCTTTCAGTCAGATATTGTTGACCTCTCCTGAGGAGAGG
TCATCACTATTAAACACTGAGAAAACTCCTTTAAAAATCCAATAAGGCTTCATTCACACG
TCCGCAAGTGTTTTGTGGTCCGCAAATCGCGGATCCGCAAAACACGGACACCGGCCATGT
GTGTTCCGCATTTTGCGGACCGCGCATGGCCGGCTCTATAATAGAAA
>DN1613_c0_g1_i4|67|0.014641
GTAAGTCTGCAAGGGAAAGATAAGTGACCATTTTAGATGAGCTTGTACTGGTAGTGGGAC
CTCCCGCCATACAATCAGAAAACTTAAATTACTTACCGGTAATTTCTTTTCCTTGAGCCT
ATGACAGCACCCCTGGAGAGACGCCTCCCACTCCTCAGGACAGGAAACAGCCAAAATTTT
CGCATAAAAGGTAGCTCCACCTCATAGCCCCCAGTCCTTTGTAAGTATTCTAAGGAGCTG
TTTTCGGTTCTCAGAGGCCGAGCCGCAGCCGCCGTCGTCCTCGTGTTGGGA
>DN1603_c4_g1_i1|83|0.0158251
AAGAAAAAAAAAAAAAAAGCTTAAAGGGGTTTTGCCATCACATACAATGGGGGCATATTG
CTAGATCCCACCGCTGGAACCCTCACCTACAAGGAGGACTGTCCACCACCAAGCACTGCT
CCCATACAAGTCCACTTCTGGAACCCACACCTACACGGAGAACGGAGCTGGGAAAGTTAA
GGAGGGCGCATGCGAAGCCGCCCTACATTCAGTTCAACGGGGCCGCCGAAAATAGCCGAC
CATCTGCCTTATAGAAATGAATTAGAGCAGGGGCCGCGCGTGAGTGGTGCCTTCCCATTC
ACTTGTATGGGAGCAGCGTGAAGCAGCGCTTGGTGGTGGCCGGACTCCAGGTAACCCAGG
GTCCTCCAGCTGCAGCTCTCCCTGCTCCGTTCTCCTTGTACCCGCACCTATCAGACAATG
GGGGCATGTCCTGGCGGTGTTCCCCCATTGTATGTGATGGCAAA
>DN1603_c7_g1_i6|54|0.00983264
GCTATTTTCGGGGCTCGACCGTGCATGCACCCTCTGGCACTTTGCAGGCTCCGCTCCAAG
TACAGGTGCAAAACCCAGAGGTGAGACCTGCACCTATCAGATATTGGGGGCATGTCCTAG
CGATATGCTCTCAATGTCTAAGATGGGACAACCCCTTTAAATACTGATGATCCTTCCTCA
GAATAGGTCATCAATATCTGATGAGTGAGGGTCTGACTTCCAGCGCTCATCCGCTGATCA
GCTGTTTGAGAAGGCCATGGCACTTAGATTCCTGTGATGCCTAGGCCA
>DN1603_c6_g2_i1|70|0.0192077
CCAAAGGATAGATCATCAGTAATGAAAAGATGTAGAAACCGTTTAAATCAGTTGCATCAC
AGTTCCTAAAGACTGTTATTATAGACCATGCTGCTGCGGCTGTTACACAGCATGACGACA
GTGTAAGCATTCCTTAGGGAAATAATGTTTACATCCTGGGTTACACGTATGTCAGATTAG
TTTCATTTATATGCAAAAACAAAAGATACAGTATCAGACATTATTCACACAAGCATGTTA
AAACAGCAATAATGATCTGTTTTGCAGATGATCTGCTTCTATTTAGATAAGGTATTAGAA
ATCTTCTCAATCATGGGACCATTCACAAGCTATAGAATTAATGTTTCCAAGTGCCATTTA
CTATATTTGCAGGGCAAATGCTTTTTCTATCTGAACACCCCATGCAGTTGAGGTACTGTC
TAACTTTATCATCTATCTTGGGACTAAAATAGGGAGACATCCCTCTTCACTCTGTAAATT
GAATTATATCCTGCTTATCCAGAAGATCATTCTGGAGAGATGGATGAATCTGACGCTATT
CTGGCTGGGGAGAGTTCATCTTCTTAAAATGGTTAACTTCACATGGCTGCTTAATGTTGA
TGGATAAATATCAGTCCAGCCACTATTGCCCAAGCAGCTTCTTTGGGAGAAGCAGATCAT
ATAGTATGTTTTGATGGTCTGATGGGTTCTCCAGCAGGGTATATGTTGAAGCCGCGTACA
TCAATGTGACAGAGGCATCTCCCCTTCCAGCGATACAGGCTGCCACTCTGCCATGGTAAT
GGGCATACAGATGCTGGATATCCTCCTGTGGTATATCATTCTAAGCTCTTTGAACTTGGA
CCTGTAATTCAAG
>DN1603_c8_g1_i1|54|0.0158528
TGGCATATTTGCCAGAATGGGGCTGGATCTCCACCCGCTCCCCATTATAGTGAATGGGAC
TGGACGGAGCTTTACATATCTCCGGCCATGCTGGAATACAGAGTGAATCGGCAGACTGTT
TCCTGCTGGAACAGCCTGTCAGATCACCGCTGCTAGTGTGCAGCTAGCCTCACTCTAGTT
TTGGGAAGCAGGTGTGGTTAGCTATGTTCATTAGTTTCACTCCAGATTTATCACAGAGAC
TTTTTCAAAAGTTACAAAAAAGTGCAATTGAACTCCAGTAGGAGAGTGGTGTAGAAAACT
GGAGTAACATTTCTAGACACATTTGTAAGGTAACTTT
>DN1642_c2_g1_i1|58|0.0147669
CAAAAAAACAAACAAAAAAAACAAACATGTACACTGTCCCATTGAAATGAATGGGTCAGG
ATTCAGTGCGGGCGCTATGCGTTCATGTCACGCATCGCATCTGCGTGCAAAACTCGCTCT
TGTGAAAGGGGCCTTATATTGCAGACCAGAGTATGATGCATTCCTGAACTGTGTGTGAAA
TGGGACTATTTGCACCTTAAATGTGACATTATTCAATAAAACATTTATAAAGTAATATCA
TTAAATGTTCAGAATTCTCTTACGCACAATATATTATAAGTGTAAACTCAAGGAGATTTA
TGAAACAGTCTAAAAACTGACCATTGCCCAAAGAAACCAATCACAGCACAGCTTTTATTT
CTTATTCTGCTGTTGAAAAATGAAAGCTGTGCTGTGATTGGTTTCTTTGGGCAATGGTCA
GTTTTTAGACTGTTTCATAAATCTCCTTGAGTTTACACTTATAATATATTGTGCGTAAGA
GAATTCTGAACATTTAATGATATTACTTTATAAATGTTTTATTGAATAATGTCACATTTA
AGGTGCAAATAGTCCCATTTCACACACAGTTCAGGAATGCATCATACTCTGGTCTGCAAT
ATAAGGCCCCTTTCACAAGAGCGAGTTTTGCACGCAGATGCGATGCGTGACATGAACGCA
TAGCGCCCGCACTGAATCCTGACCCATTCATTTCAATGGGACAGTGTACATGTTTGTTTT
TTTTGTTTGTTTTTTT
>DN1674_c2_g2_i3|94|0.0985983
ATAATTTTAGAAATCGCAATGCAGTTTAACCATCTACATATTAATAACAACCCATTCATC
CAAGTGGTCTTCCCTTTATTAAGATTGAAAATAAAAATTACCATGGCAAGTTGACTTTAC
CCAGCACTCATTCATATTTATTTCAATTCACATAACCAATACTCATAGATTCAATGGAGG
TTTGGACCAAAATGTGATTTCTCCGATTCCACGCAGTCGATTGCAAATCTAATTTCAATG
TTTCAAAATTTCTACAGTCCAAATATATTGTCTATATATATGTACACATTCACAAAATAA
TGGTGGAACATGCCCAGTCTTGGATATTGCATGTTTGAGAATGGAAACCAATTCAAAAAT
GTGCATTTTACTGTTCAACTAAAATGGATGCCGTCACGCGAAAACATTTTTTCTTCCCTA
AATTTCCAATTCCTTGTAAAACTTGTGAACACTGGAACAAACATATACGACTTGCACATG
AATTTCTCGAGGACGTCTGTATTAAATTCTTGGTTTTGCGTATATGGTCGGTTGATTACT
TCTGCCATAAGGCTCTCTAGTAAAGGCACCTTCTGTCCGCTTTGATTACTCCTATAATTA
AACTACAACAGATGGCAATGTGGTATTGTTCTATCTTGCTTGAGTTTAAATAGCCATTTT
TTGTTACATTCAGGTTTTAATCAACTAAATGTTACAGTCAGTAAAACAAGCATGCCAACT
TAAGATGTATGTACATCAATTGAAACAGCTGCAAATTGTATTATAGTATGTAACAGCAAA
ATACTCAATGTCATACCCATACCATTATCTTTGTGTACACTTAGAAGAACTCAATACAAA
AAGATTAAAATGCACCCCTTGAGTCATCCCATACTCAACACATTTAATATATGTTTACAA
TATATATATATATATTTATATATAATATACATAGCTTTTTTTTTAGAATTTCCAAATAAA
TCTTTGTAATTACTTAGTCTAAAAAGAAAGTAAGAAAAAAAAATGAACAAAAAGTCAAAT
ACACAAATAATCCACAATTTCAATGTCTAAGTAAAAAGCCACATAGTTCACTTCTTTCCT
TTGAACAAACCGAAGATATTAAAATCATTGTGTTACATCAGTGGCATTTCAGTTTGCTTT
TTCTTAGATGTGCAGCCATTTAAATGTAGTTTGTACAAATACCACTGTTACAAGAGGCTA
ACAGTTTTCCCATGCCACTCTGAGAAAGACTAGCAACAACCAAAGATCAGTGTATAATGT
TAGTCCAGGTGCATTGTCATAAAGGGGCGACAAGATATGTTGTGTTAAAAGAGGTTTTCT
GGGTGTTTAAAGAGTATCTACACTTTTGTAAATTTTTGATATGTCAAAGGGACATATCAG
GAGTATTGATCATGGCTCTGAGACCCCACCGATCGCCAGAACGAGGCTTTGGAAGCACAG
CTTCTCGTTGCTGAGCGCGAGACCGTACACCGTTTCAATAAAAAGTCTATGAGCTCATCT
ACAGTCTCACGCTCAGCAACGAGAAGCTGCGC
>DN1674_c2_g1_i1|92|0.0188204
TCTCGTTGCTGAGCGCGAGACCGTACACCGTTTCAATAAAAAGTCTATGAGCTCATCTAC
AGTCTCACGCTCAGCAACGAGAAGCTGCGCTCCACTGCGTGCTTCCCACGCCTCATCCCA
GCGATCGGTGGGGGTCCCAGAGCTGTGACCCTGCCGATCAACACTCCCGATATGTCCCCA
TGACACATCCAAAATTGAAACAAGTAATTACTCTTTAATATTGATGGCACAACCTCAGGA
TAGGTCAATATCATATAGGCAGGGGTTCGACAGCTGGCACCCATGCCAATCCGCTGTTTG
AAGAGGCTGCAGCGTTCCTCGCAGCACAACATAGTCTATTTTATAGTGGCTGTGTTTGGT
ATTGCAGCTCGGGCCCATTCACTTGAACTGAACTGTGACTGAACTACGCCTAGGC
>DN1647_c2_g1_i2|49|0.0125731
CTTTGTTTGCCATTTTAGTGGTTGGTGGTTTGGGTCTCTTCTTTGCAGACTCTCGCCCCC
CTCCGTGTTCCTCCCTGATGATAACTTGATAAGCTGTGAAGGATCTTTCGAGAAGGACCT
CTAATTGTTTTACAGGACTTGATGGACTCTACAAATCATTGCGGAAAAGGATTCATGTTT
GGTGAGGAAATTTCATTCCCAGACTTCTTAGGACAAACACAGGAAG
>DN1641_c2_g1_i1|72|0.00767728
TACTGAGGTTGTTTACTATTAATATGAGGCACACTAGGGTTCAAGTTGATAAAACTTTAT
GCCTCACATCATGTTTACAAAGTATTGATTTGGTATAAAGTATTTTGATATTTTACTTGG
TATCGTGACAACCCTAATCCGGCGCGGCACTACTGGTCATCGGTGTCTGATCGGTGGGGG
TTTGACACACGGGAAAAGGCACTGGTGCTCACAGTAGTGTCATGGCTTTTTCTTAGCCCA
CCAAGCACAGCGTCATACATTGCACAGCGGTTGTGCTCGGTATCTGTCTCAGACCCATTC
ACTTCAATAGGGTTGAGCTGGGCCTAAGCCATGTGACCAATGAACGTGATGTCACTGGCT
GGGAAAGCTGTTAGAAGCAAGTGCCAC
>DN1626_c1_g1_i1|55|0.00795991
ACCATCTCCATCACCATCGCCCTCCCCCCTCCAGTTAGCTACTTTTCACACCGCCCAAGC
TGGACTCGGGCAGAACAGATAGGTGGTTAATAAGCCTGAGATTGGGGGGAGGGATGGGAC
TCATGGTGTAATTGCCACCATGCTGAACTTATCAGCATATTATTCAGATTTTGACAAAAA
TAAGAAGCAGCACCTATGACCATCACCCCCCCCCCCCCCCCCACGGGAGGGGAGACCCAA
AGAAAGAAAGAAAA
>DN1626_c0_g1_i1|80|0.0200848
CCATGTTTTAAAATTATTTGACATTACATATAAATGGCAAAAATTACACAGAATTAAGGC
CTCATATACTCCATGTTTTTTTTCCCCATAAAAATCCATACAGACAATCCAGACCAACAT
GACATACAACGATGTTCGAGCCTGGCTTACAGAATAATGTAACAGACCAATGTGAAAATT
GCTTTGTTTGAATGCTCCACTGGAAGTAGCAAAGTCACAAGAGCGCCCCCTGCAGGCTGT
TTAGCAAACCATTAGAAGTGGTTTAATTGCCTGCCGACGAGGCTGCCACCCTATGAGCAA
AACCACTGTAATATCACTGCTAGTGAAGACGGGTACAGCTCTCAGAGATGGCAGCCACTA
CGAACACTACGTAAAAAGGGCACAAAGGGAGAAATACTTCTGCAAGGACCAGCACCCTGC
TGTAATGAACACTTGACCACAGGGGTTTCCTAAAGACTAAGCTACACAGGTGATTTTTTT
TTGGGAAATTTGATCCTGTGATCATAAACTTCTAGGAACTACAATTGCAAACTTTTTTTT
TTTTTTTAAATCTACTTTCTATCTAAATGGTATATGTTCACAAAAAGTGTACGGAGCATA
CTGTGAGCTTTAAAAGCAGCACTGAGTAGCAATTTGTGTGGTGTCTACCAAAAATCACCT
ATGTAGCTTAACCACCTAACTGTTCTGCCCGAGTCCAGCTCTGGCAGTGTGAAAAGTAGC
AGCTAGAAACATGCAACTGGTCTTGTCC
>DN1625_c3_g1_i2|82|0.00681605
TTCCGATCTCATTTAGGAGCATTCCGTTCTCTTCAGTTCAGTTTTGTCCCCATTGACAAT
GAATGGGGGCAAAACTGAACCTTTTTTTCCGGTATTGAGCCCTCATGACGGAACTCCATA
CTGGAAAAAGGAAACGCAAGTGTGAAACTAGCCTCAAACAAGTGTTGATGATCTCTTAGT
AGTTTAGAGATAAGGCTTCTTAGATGATGGCACAAAGTGAAAGTACCAGTCACACAGCTA
GAAAAACAGTTAACCCGTCGTGACAGAACATCTCTATATTTTTAATAAAGGCCAATTGAA
AATATGATTTTTAGCCAAAAATAATTTAAATGCAATCATAAGG
>DN1625_c1_g1_i1|56|0.0104491
GGAACTCAAAACCGGAGGGAAATGTTTCAGTTCAATTTAATACAACTGGCTGCATCTGTT
CCGTATGGCTGCGGTTGTATTAAATCGAATATGAACAAACTGGATCCGGCACCGTTGTAA
GTCAATCGGTGCCAGATCCAGTTCTGGCACCATTACAATTTCGCAAAACAAACACAAAAC
CACAGTTTGTATCTGTTTTGTGTCCGGTCACGGAACGCAACAAACCGGAACAGAATGCAT
TCTGTTCCG
>DN1625_c0_g1_i1|89|0.0342458
GGCAACAAAAACCATGCAAGTCAATGGTGCCAGATCATTTTCGGACATGAAAAGACCGGA
TCCTGCACCCATTGACTTACAATAGTTTTAGTGCCGGATCCATTTTTTTCATGCCCGAAA
ATTGGATCCAGCACCATTGACTCACATTGTGTTTCATGCCAGATCCGCTAGATCAGTAAC
ACTACAAAATGGAATGGAGTGCATTCTGGTGCACTCAGTTCCAGTTTGTCCAGTTTGTTC
AGTTTTGTCCTCATTGACCATGAATGGGACAAAACTGAAGTATTTTCTTCCGGTTTTGAG
ACCTTGCACCGGATCTCAAAACCGGAAAGGAAAACACAGATGTGAAAGTAGCCTAAATTA
GTGACTTTTGAAAAAAATATTACCACAGGGGGAGAATGCTGGCATTAGAACAATAGGGGA
GGGGAGCAGGGGCCATTGTTCAGTGACCACACGTCAGGCACTCCGCAGGTTCAGCCGGGG
TGAGGTAACAACGCTGCAGGGTGCCTGACGTGTGGTCACTGAACAATGGCCCCTGCTCCC
CTCCCCTATTGTTCTAATGCCAGCATTCTCCCCCTGTGGTAATATTTTTTTCAAAAGTCA
CTAATTTAGGCTACTTTCACATCTGTGTTTTCCTTTCCGGTTTTGAGATCCGGTGCAAGG
TCTCAAAACCGGAAGAAAATACTTCAGTTTTGTCCCATTCATGGTCAATGAGGACAAAAC
TGAACAAACTGGACAAACTGGAACTGAGTGCACCAGAATGCACTCCATTCCATTTTGTAG
TGTTACTGATCTAGCGGATCTGGCATGAAACACAATGTGAGTCAATGGTGCTGGATCCAA
TTTTCGGGCATGAAAAAAATGGATCCGGCACTAAAACTATTGT
>DN1687_c2_g1_i1|79|0.026986
TCAACGATAGAGCCTCAAACTGCTGGAGAGCTCGAAGTTCTTCCTCTGACAGTGGAGGTA
CCTGTATACATATAATGTTAAGGCATATGGTAGTTCCTCACGAGTTCCGTGTAAGCAGTA
TTCACGTTGAACATACCCAGTTACTGTTATCTACAGAGAGAACCTATTTTGATACAGTAT
AACAAAGCCTTAGATTATATGGGTTTCACCTACTAGACCAATCCTACGTATATGCCATAT
GTCCAGTAGGGGCAGGGCCCACAACCATATAATAGTGAACGAAGAGAGTCATGCATGCAC
AGTCTCTTCTCAATTCCTGGCGGTGCATGATGGGGCCCTGTTGTTCATTTATATGCAGGT
CCCATAGGCCTACTGGACATATGTGGATATTCCCCAGGTGGGAATACCCCTTTAAATGGA
ATTTGTAACCAGAAAATTCACTGTTAAACCAGATACAATTGTATTAAGACAGGTGCAAGA
GCAACCAATCAGACTGAGCCTTCCATAGGAGCTCTAAAAGAAAAAAAAAGTGGAATGTGA
TTGGTTGCCATGGGCAAATAAGCCATTTTGCACCACTCTTAATAAG
>DN1687_c0_g1_i2|74|0.0313724
TTCAGACGTGTGCTCTTCCGATCTGTCAGCTTTCGGACGGGACCAGTTGCATGTTTCTAG
CTGCTACCATTGGGGGGATATCACCATCTAAGGCAGTACTAACCCCCCTCCAGTTAGCTA
CTTTTCATACTGCCCCAGCTCGGGCAAAACAGTTAGGTGGTTAAAGGGCTATTCGCATCT
GTATATATCTATAGTATGTGCCTCAATAGGTGCCAGTCCCATGGGCTCCCACCTCTGGAA
ACTGCTTCTATCTCCAGATTGAAGCCCCGACGTGAATGAAAATAAAGTGGTGCATGCACG
GCCACCCTCCGTTCACCACTATGGGACTTGTGGCGCCAAGCACTAGCAGAGGTGGACATT
TATGGCATATCCTATCAATCTGCCATAAATGTCCCAGGTGGGAATACCCCTTTAACCATA
AAGAGGACTCTACTTTGGAGCTCTTGTTTTTTACTAGTTTACAGCCCTGAGTCTATAAGG
TTAGTTTCAGACA
>DN1679_c1_g1_i1|82|0.00811759
GCGTGCAAACACTACAACGACCTCTTTTTAGACAAGTGTTATTTTCAAAGATGTACCAAG
TTTATCACACTGTGCAACATGTAATACGTTTGGTGCAAATGATGCCAATTTCTGAGGAGA
ACAGCTCAACGTTCTTAGAATGATAACTGGTCTGAAGAGTTTAGTAATGATTTAGCAGTA
TGTGGGTGCAGATCAGAAAACTCTGGGGCAACGTCTTGAATTATACCTTATAATAGAACC
CAACTGCTGAGGAACCTCTCTGGTAGAGGAGTGGGTAGCATCAAGTGTCTGCATATATCA
GATAGTTTCAGCTTCCACTATACATACTAGCCTAGGTATAAGTAATGAGCCCTGGACATG
ACAAAGGACAGGTACATTGACACTTTCTGAGCTTATGCTTTAGTGAAAATATCGAGAGCA
TTCAGCACTCATATGAAGAGAACACTAGGACAACCTGACTAGTGAGAGAATTACTGTAGA
GCAGTGGTCTCCAACCAGTGTCTCATGAACCCCTACTGTGTGGCTGACCATGGCAGTCCT
GAGTTATGACCATACGTACAGCCAATTGACATATCCTAGATTTACCACCAAACAAGTCCA
ATTTGGATGGTATATAATTCAGTGTGAAATTTAACACTAGTATTATATCAGCAAATGTTA
GCCCTACACGTAATAAATTATCCTCATCCCAGCCAGTCATCTTCTTCATATCCTTACTCA
TTTTTTTTTTATCCCCCTTTTTTCTGAGTGTTCATTTTAGAAAAGGAAATCAAGTTCGTG
TGCTGAGATGATGGAATCCACAGAGAGCTCTAACA
>DN1632_c0_g1_i1|79|0.0198748
GTTACGTTTGGTTTTTTTTTTTAATTTTTTTTGGGGGTGGGGGTTTTTTTGTTTTTTTTT
TTTTTTTTTTTTTTTTTATTATTATTGATTTTGGATTTCTAGAAGAACTTGTGTTAAACA
AAAGCTGTTCGTTTACTTACATGTAACTGAGTCTCACCACAAACGCTAAAACTTCCCTAT
AGATCTGTCGAGCACTCTGATGTTTTTCATTATCAGGATTTCAGGAAAGGGGTTAACGCT
CATAAATAATTATGTATTTTTTTATTTTTATTTTTTTTCAAATTAATTTTCAGTTAATGG
TATTAACACTGCAGACAACGGGGGTCATTTGTCAAGCCCCTGTGCCAGAAAACCAGTGTA
AAGAAAAAAAGTTGCAAACTATGGTTCTGTGACTTTTTAAATGTCATTTGCGCAAAATAA
AAATCTGTGCAAATGCCGTTTTTGCGCTGCCCTCAACACCTTCTGGCACTGGCAGATTTA
TTATCATTTACTCCAGTTCTCTGGCATAAGTGATGACCGAAATCTAGGCCAGCTACGAGT
TGGCGTTGATTTATTCTAAGCACACAGACTTCCACAGGATGCACTTACTATCCGGTCAGT
GGGTGTCCAGCACTTGCACTCCTGCTGATCAATTGTTTGGGTGCAGCTTATTTGCCCGAA
GTCGGCGTGGGAACTTCACAGCACCAGCTGTGTAGGGGACAGAGCTCATCACTTCAGCGC
CACGATGGAGCTACACCCAAACAGCTGGTCGGTGCCTGTCATCCGCAGATGAGGTAGTCA
TGATCTATCCTGAGGAGCTGGACAACCCCTTTAGGCCTACCCTGTGCAGGATAATATCAA
GACCAGCATAGAAGATGACCCCCAACGTGTTAATACAGCTATGGGAACTGGTCACAGACA
TAACAGTTATGGTTAAAAGTCTGCTGTTACAGATGGTTAACAATACACGTTACGTATCTC
TGCTGGTTTTACCCTGAGCCCCATAAATATAGCGGTTCTGCTCGTTGCTTCTGCTTTTAC
CTAAATTATCTCTAGGGCCTGTATACATCACCGTATTATGGAGATGTTCATTCTTAGAAG
CAATGCTCCTGGGGTGGCACATCCCCCTAATATGGTAACTGATGCCACATGAATTCAGAG
GCATGTGTAGGTAAAATAGGGCCCCCCAGAATTACGGCTCCATACAGCTCGGAAGTTATA
CTTGAGCCCCTAGATCTGAAATAACATTTGCTAAGACCATTTGCAACTTTTCTCCAGGTA
TTCATCCATATAAATATAGACTGGAAGATATGTTGTTTGATATTTGACAAAAAAAAAATA
TTTTTTATGAAAAAATTTAGAGAGCATTACATCACGCCGACATTAGTTTGCTTTGGAGTA
AAATTGTAGCAGGAAGGAGGAAGCATTCCATACAGTTTGATGGGGTTTTTGTGTTACTGA
AATATGTAGACATAATTTTATCTTATTTAATTATTTGTGGAGGAGCAGAGTCTCTTTACT
TGTGGAGTGCTGCTGCTCGAGGCTTGGACTAGAGGGGGACAATCTCTGTATTGGTTGTTA
TTACCGGGCAAAACTGAAACTTCCATCTGAGGGAATAAATAAAATAAATGATAAAACAGT
ACAGTCTTGTCTTCTGTTATTGTAATGGTGTTTTTGTAGGCTGATATATCGCACGTATAT
CTCTCGCTTCAAGTATTCTTCTTCCCCTTTATTAGTTATTAGGGGGCATCTGTCAGCAGA
TTTGTACCTATGGCACCGGCTGTCCTGTT
>DN1632_c0_g2_i2|91|0.176454
TCCCCCCTCCAGTTGGCTCATTTTCACACTGCCGGAGCTGGACTCGGGCAAAACAGTTAG
GTGGTTAATCTCAAAAAGTGACGTATATCTGTTTGTAAATGACCCCCTTAGTGTTCATTG
CATGGGAGTAGTTGACCTGTATGCTAGCCGTAATAATATACAACCTAATTATAATTAAAA
GGCTGCTTTCTACAAAAAACAGCGCCACCCTTGTACACAGGTTGTGAGTGTTATTGCACC
TCAGCTTCACTCCGCTCAGTGGAACACAGCTGCAACACCAGATACAATCCTGAAAACAGG
CATAGCACTGTTTTTGAAAGAAGGCAGCCTAAAACTCCTTGGGTTCCCTCATTGTTTTCC
GGATCTATGGCTAGACAACTCAGATTCTGTGATTTTTAGATTTCTCAGGGCCAACTTTTG
CACTTTAAAGGGGTTGGCAAATCTCGCACATTGATGTCATCGCCAGGATATGGCATCAAT
GTCAGATAGGTGCAGGTCCCACCTCAGAGGCCGGCTCCTATCACCAGAACGGGGCCCACA
GAGGAAACAGAGAGCAACC
>DN1604_c0_g1_i4|78|0.0344725
ACGCTCTTCCGATCTCCCCCAATCTGAAACTGATGACCTTACCCGTCTATCTGTGGGTGA
TTCTAGAACGGGACTGAGAACAGCCGTCCACGTGCAGGTGAATGGACCTGTGGCAGCGCA
TGCGCAGTGTGCTCTCCTTCACTTCAGAGATAAGTGCGGGTCCCAGAGACGTCGGCACTC
CAGCTGCTGTGAAACTACAACTCCCAGCATGCACTTACACTTGGCTGTTCTCCCATA
>DN1604_c0_g1_i1|94|0.0469343
CTGGTTCTAGCTTTGTTAGAAAGAGATTGTCATGTACTATATGATGTCTGATTTTCATGG
TTTACATTAGTCATGGGATAACCCCTTTAAAACCAGCATACACATGACATAATGTATAGT
TCATCCCAGAGCTTACTTGTGCTGTCCGTATTCCTTCTCTTACGCTTGTTCCTCCTTGTA
TTACAAGTATCCTTAGTCGACTCCTGCTGCTTTCCTCTGTTCTTTCCTTCTTCTCGGGTT
CAACCAGCCTGCAGGAATCAAGTTCCACTTGGTTGTCTGTACTAAAGGAGAGAAACCGTA
GAACAACTAGATTCCTGCAGGTTGGTTGAACCCGAGAAGTAAATGGAGATGAAGACTAGA
AGAGCATCACTTAATGGAAACAAACTGGTTTACAAGCCCCAAGCATTCCAGCAAAGGAGA
GAGATATGAGGAAAGCTGTGGGAGTCGACTCAGGAGGAAAAAGTTGTAGGAAAAGGAATA
TGGAGAGCACAATAAGACTGTTGCCTTTCAGCACCAGGGCTATACATTCAGACTTGGAAA
CTAGTCCGAAGTGCATGGTATTGGACTTGTCTTGTGTTAGAGCAATCTTATCAATCTCTT
ATAGTGTATAAAAGGCCCTACACATGAGATGACAGCTAACTTCTCCAATATGCATGCATG
TGTTGTAAATAGGAGATAAAGCTGCTGACAGACTCTTCTGGCAGGTGTCTTATTTTTTGC
AAGAACATAAGAATTGAGCAAGTTGAAATCAAACAAACGCTCAACCCTTCTCTGCCTCGA
CATCTGCAAGAGAGTTGGGAGGCCCCTATACATGTTACATAGTCAACTGATCCCATTAAA
CACACAGCTAAAGTGTACGGACAGCTTTTTATTATCAGGGATCAGCAACCTTAGGCACTC
CAGCTGCTGTGAAACCACAACTCCCAGCATGCAAACATGCGCAGCTGTTCTTCTAACTCC
CACAAAAGTGAATGAAGCATTCTGGGAATTGTAGTTTCTGAACAGCTGGAGTGCCGGAGG
TTGCCGATCCCTGTATCAGTTGCTGATCCCTGTATTAGTCCATCG
>DN1604_c0_g1_i3|79|0.0386881
GTTGGTGCCACGCTCACGTGTGCCCGCATTGCCGAGAAAAATGATGTTTCAATATATGCA
AATGAGCCTCTAGGACAGGGATCAGCAACGTTCGGCACTCCAGCTGCTGTGAAACCACAA
CTCCCAGCATGCAAACTTGGAACTCCCACAGAAGTGAAAGAAAGATTCTGGGAGTTGTAG
ATTCAGAACATCTGGAGTGCCGGAGGTTGCTGATCCCTGCTCTAGGAGCAACAGGAGCAT
TGCCCTTTCTTCTAG
>DN1604_c0_g2_i1|93|0.0577713
CCTGTAGGCAATCTTGGACAGATCCAATATGGCACACATCACGCTGTCCCCATACTGTAC
TTATCCTCTACCCTCCATGATGCCGCTCATTGACACTTTGTACACATCATTCAGAAAACA
AATTATAAGAAGTATACTTTAATGAACGGTTTCTTGAAAAAGACAAAATGTCCAACCAGA
GTATTGTCAGTAAGTTTTATTCAAAGGGAAGCAACTTCAGAGATATTTATGGGGGATATG
AACATTTTAGGTGTAAAGGTGTTTTGCCCCTTTACTGCTACAACAGCCTAACTAGTCATC
CATCACTGTAAAAAGGTTTATTCCAGGTAAATTACAGTCAAACCGTTTCAGGTCACTGAA
TATGTGGATGATTTGCAGTGTGATCTCACACTTACTGCTAGGACTATTCCTGCGAGTGAA
ATGGTTAAAATGTGCTATTTTCTGCTAAGTACAGTGGAAATAAAGTTATGGGGTTGGTTC
AAGATTAAAAATATGGCAGCTTCATTTCAGAACGAGTGGCACCAGACCCAACCCGTGGAC
ATGGGCGGTGCCGATTCGGAAAGGAAGCAGCCATGTTTCTGCATTCTTATTCTACCCCTT
CAGTTAAAATAGGTTACAGAATCCAGACAATCGTGGGTTAGTTCCCTTTAGCAGAAATTT
TGGAAGTGCTGGTGGGTTAGATTCTGTCAGCTAGAAAATCACACTGCAATACATCCAAGA
ACATGTCTGTACCTCTACGTGGCCTTTAACACTACAGTCCTATAGGAACATGTGATAATC
CTTCTGTAAAAAGCTCTGGTACATACAGCGTTAATCACATCATTAAGTTCTAGGTGTCCG
CTCTTTCGGAAATGCAAGTCATTCAATGGCGTGATTGGCGTATTACATTCAAATGAGCAA
TTCCTAAAAGCTGAACAGAACACGTGCCGATGCAAACCCGTGAATCAACACGCCGCAGGA
AAGGAAGGCTCCATGATGAGCGGGTGAGTTATCGGGACGTTTAACGTCTTCTACATACCC
AGAGAGGAAGATCTGAAAATATTAAATGTGAACCCACTGGTCAGCGCTGTGCGGGGTGCT
ACTGGTTCCTGTCCAGTGGTTTCATTAACTACTGGTATGCTGATGCTTGTGTAGGACCCA
CAAATCGTACCAAGAGAGTGAGTTCTTGTGTTAGCCTTAATGTACAAACTACCGCTATAT
CTAACCCTATCCAAGTGGAGTGTAAATCGGTGAGCACAAGGAATTCAGTGGTTTTGTCGA
CAGATTGCATCTATGAATAAACCCTCACACTGTTAAATATAAATATAGGAAGTATAAATA
GGGGGCGAGTCTGCTCAGATTTAATGACGCCAATTTGTCCTTTTGCTTGAACCCAAGCAG
TAAGGTATGTGGCTTGTTTCGGTGTTCAACCATGTAATGGCCTGGACAGATAACTTAACA
GGCAGGGGATCTGTAACACCACATACAGTGGTAGCTTTTTATCCCCACAGCCTATATATG
GTGTATTCACAAAGCTGTAGTCGAGATCACTGTTCCCATGTATTTGGGAATCCCTAACTC
CCTTTTCATGTTATTTTAGGTCCAATATCTGTGCCGATTAATTTCATAATATATTGTAAG
GCCTTAAAGGGGTATTCAGATTTTATGAAACTGATGAGGTTAGGTTATCATTTTCAGATT
GGGCCTACTCTAGCACCAGTGCCGCAGCCACTTCAAACAGCTTCCCTCCACCAATCTGAA
ACTGATGACCTAACCTGAGTGCATGAAACTGGAATACCTCATTAGGCTCAGTTTGTTTGC
CGAGTTGTCTGCATAGAATTTTTTTTTTTTTTTATTTGATCAGTAGTGCCTTCAGCTGCC
ACTAGAGGGAGCTCATGATCCTAAGGCATTTTGTTACATTACTGAGCTCAATGTGTAAAC
TGTATCCACTAAGCGCCCTCTAGAGGTGGTTGTGGGCAGCAAGAAAGTTAGAATTACAGA
GAATGTAGCAGAAAAAAACTGATTCAACAGCTATATATGGAACACATGCCTCATCTACAG
CTATGTAAAGAAGAGAATCTGTCAGCATTTTCCGTACATTGTGCTAGCATTACTATGGCC
ACGTACAGAAGCTGTCACTGCATGGCACGTAGGGAAAACTGACTATGTAGTAACCACAAT
TTCATGACAGGTTCCCTTTAATCCATCACACACACTAGTCCTTCATCTATCATGTAACAC
CGTATAAGCATTGCATTTGCTTTTGAAGTACCAAAATGTTCTGCCGAGAGTGTAGTTAAG
ACTTTTCAGTTTCCTTTTTTTTTTAAAAAAAAATAATAATTATATACTCCCTCGGATGTA
ACATTAAAAATACAAAAAAA
>DN1653_c0_g4_i3|68|0.00881635
CATGCAGTTGCAGGAGTATTCAGATCCAGGTGCTGGTTTGGAAATGGTAGAATGTTTTTC
GTGAGTCAACTCCTTTAAGTGGTTGGGTGGACTTTCGTAAGGTATTTGGAGAATCTTCCT
AGTGGGAGAGGTCTTCAACATGTGTTCGATTCCCTAGCAGTGCCACCATGGGCTGTCCAG
GGAGAGTCCACACTGTTTAGCTTTCTTTAGCTTCTGATCCGTCAGAAGAACAGAAAACTA
AAAGAATTGATCCGTTATGTTGAGCATCCGTTGTGGTCGGTTTGTGTCGCTTCTGTCGGA
GATCAGGTTTTTTTGACGGGGAGAAAAAGTATTTTTTGCAGGACTTTTCCTTCTGTCAAG
GATGACTGGTCTCTGGCGGAAGTGATACAGGCTGGCCGTGGTGAATGCTCAAAATAACGG
ATCCATTTTAAAAAAAAAAATTGGGTTCTTCTGATGGATCAACGGAAAGAAGAATGGAAA
GCTAAACGATGATGTGAACTCGGCCTCAGAGATGTTCTTTTATAGCTGCTCTCTGCACTG
ATTGATAGATGAAGGTCCTGAATGGGGATCTTTCCTTTTCACTTAAATGTAAGGGGGTTG
TCCCACGAAAGGTGTTCTGCAGTTTTCGGACCAGCACCTGGATCTGAGTACTTTTGTAGT
TGCATGTAGTTAGGGATTGTGCCTAGCCACATAGTTATTCAGTGGG
>DN1653_c0_g4_i1|58|0.00810017
ATCTCTGACGGAAGTGACACAAAACGGATGCAAAATGATCATAACTGGCGCCCGAAACAA
CGGATTCGAAAGCTAAACGATGATGTGAACTCGGCCTCAGAGATGTTCTTTTATAGCTGC
TCTCTGCACTGATTGATAGATGAAGGTCCTGAATGGGGATCTTTCCTTTTCACTTAAATG
TAAGGGGGTTGTCCCACGAAAGGTGTTCTGCAGTTTTCGGACCAGCACCTGGATCTGAGT
ACTTTTGTAGTTGCATGTAGTTAGGGATTGTGCCTAGCCACATAGTTATTCAGTGGG
>DN1653_c0_g1_i1|68|0.0243748
ACATCTCTGAGGCCGAGTTCACATCATCGTTTAGCTTTCCATTCTTCTTTCCGTTGATCC
ATCAGAAGAACCCAATTTTTTTTTTTAAAATGGATCCGTTATTTTGAGCATTCATCACGG
TCAGCCCGTATCACTTCCGCCAGAGACCAGCTATCCCTGACAGAAGGAAAAGTCCTGCAA
AAAATACTTTTTCTCCCCGTCAAAAAAACCTGATCTCCGACAGAAGCGACACAAACCGAC
CACAACGGATGCTCAACATAACGGATCAACTTTTTTAGTTTTCTGTTCTTCTGACGGATC
AGAAGCTAAAGAAAGCTAAACAGTGTGGACTCTCCCTGGACAGCCCATGGTGGCACTGCT
AGGGAATCGAACACATGTTGAAGACCTCTCCCACTAGGAAGATTCTCCAAATACCTTACG
AAAGTCCACCCAACCACTTAAAGGAGTTGACTCACGAAAAACATTCCACCATTTTCAAAC
CAGCACCTGGATCCGAATACCCCTGCAACTGCACGTAATCAAAAACTCTGCATAGCAGAT
CGGAAGAGCACA
>DN1653_c2_g1_i1|49|0.0187855
TGGCAGTAATCCGGACGCTTTCTGGCATATATGCCGACTTTTGGCCGGACAAGAAATGGT
GCATATATCATTTTTTTGGTCTGGCTGAAAGCTGGATACAGTGACCGCATTACAGTGCAG
GAGTTCACAACGCAGATGTTAAACCGTCCTTAGCTTTCCACACTTCTGATCTGTTAGAAG
AAAAGAAAAAAAACAACAAAAAAAACGGAATGTTTATTTAGAACATCAGTTTGCACTTAC
AATAATTGATCAGTCTTTCTTGGATTATCAGTTTGTGTCACTTCTGTCAGAGATGATGTA
TTTTTGACGGGAGAAAAAGTACTGCTTGCAGTACTCTGATGGAAGTGACTCAACCTGATC
CACACTGATCATCTCTAATCATAACCAAAGAGATCGGAAG
>DN1614_c0_g1_i1|57|0.0245841
CGAGCATCACGGATTCAGTCTGGGTGCGTTCCGGAAAATCCGCACGCAATCGCAGTCAGT
TTTGAAAGCGATTGCGTACGTTCGTTCAGATTTTTTCCGCGCAGGTGCGAAGCGTTTTGA
TGCGTTTTTCACGCGCGTGATAAAAAAAATTAATGTTTACAACCAACATCTCTAAGCAAC
CATCAGTGAATCACGCATTGCATCCACACTTGCATGCAGATGCAATGCATGATT
>DN1610_c1_g1_i1|67|0.0231117
CCAAAATGATCAAAAGGCATAACAAATTCCTAAGAGAAAATATATTTAAGAAATATGAAG
CTATGGTCAGCTATGAATTGGTGTAGACTTGCAGTCTAATGTACTGTATGCCCAAAACTC
CATTATGGCCAGTGTCATCATCATGATCATCCTCGCCCTCTCCACCACCGAGTCCTACCC
CTCTTCCAGTGGTAGCTCCTCATCTTCATCCTCCTCCTCCACTTTGTCCTCCATGGGACT
TTGTCCATGTGGACCCATTCATGCGATCGAGAGATCGGA
>DN1671_c0_g1_i4|76|0.0251282
TTCTTATTGCAAAATATTCTTCTTGTAAAGTTTAATCAAATTTAGATGAAGAATGAATTA
TACAAATGAGCAGACGTGAATCATTGCTGAACTGCCTCGCACATACAGGTATATGGTACA
ACACAGAACATGTACAACTGATTATAAGATACAGTGACTTGTAAACCATTGTCTAATATT
GTGTTTCCCGTCAATCACTTTTATTGTTTATTACAATGTCCACCCGACCTACAGATGTAG
CAGAGATGAATCCTCCATGAACGTTTGTACAATGTGTTATTATAGTTACAAAGTTTCGTG
TAACATACACAAATGTAGTAGAGCCTAATTTGTAATTCATCTCTGTTATGTCTGTATGCG
GAGATGTTATTGACTACAAATACTGAGGTTCCTATAGATTTCCATAGAAAATAAAGTGAT
TTTCCAAGACGTCAAAAATTTTAGATAGCAGAAATTATTAACTAAAAGAAAAAGTACTCA
TCTGTCAGCCCCTCTCCATTCCAGTGCTTGTCAATCTCTGTTTCCAGCACTGCAGTAATG
ACTTCCCCGACTACTCCTTGTGATCGCTGCAGCGGATGACTGATCTCAGCAGTCACATGA
TGTAGTCGGGGACGTCATCGGTCTCTGTGCTGCAGTGACATCCCTGACTACCCCATATGA
CCCCCGAGGCCAGTGATTGCCGCATCGATCACACAAGTTAGTTGGGGGTCTTATTTATGC
AGCACCAAAAACAAAGACTGGCGGAGGGGGAGCGCCAGAGGAGTGCTCTTTTATTACAAT
TCCTGCTGTTATCTAAATTTGGGGGTCAAGAAAACCCCTTTCATTTAGTCAGGGTATCAT
ATCTAATATTGAGATGATTATGAAAGGTTCACTGTTTATGAAAATCCAGGCTACCCTAGT
TCCACAAATGAGTGGAATTGAAGCAGTCTGACTACAGAACTACTGATATAAATGCAAGCA
CATGGCGTAAAGTTTGCCAAAGTTGTCATAAAGGAGAGACTGGTCTGTTACAAATTAGAT
TGATGCAAAGGGATCAAACAGGCTGATTTATTAAAGTGCATCTGTCATCAGCACATAATG
CAGTGAGCTAATCCAAGTGAGGTTTCACGATTCACCAAGAACTAGTGATTTCCTAGAGCT
ACGGCATATGATATATTGATTGGGCATTGGTTAGTCAATTGGACTGCCTTCTTTTCATTC
TTGTTTGACCCAGTTGCCTCTACTAGAGTCACCTCCAATCTGTGCAGGGCCTGTTCCTAT
AAGCAGTGAAGCCATACATTATCATAGTGTTTATGAGGGTACTCCACACCTTGTACATAT
TCATTTGAAGAATTCAGATTCTGCTTTCTCCTTTATTACCTAATTATGGGGAGTTTCATG
AATGTTTGGTGCTGAACAAGGGTTAGGCTTATTCCATTAGACTGCTCACTGTAAAGGATA
GACCTCCATATAGTACTCCAGTGCAAATGGTAGAGTCCCAATCCGAGGTCCACCTAGAAT
TAAAGGGAATCTGTCAGCTCCGAAACACCCTCCAAACTAGAGCAAGCGGTGTATAGTGTA
AGTGATGTCGAGTGCGGCCATG
>DN1671_c0_g1_i2|76|0.0245572
TTCTTATTGCAAAATATTCTTCTTGTAAAGTTTAATCAAATTTAGATGAAGAATGAATTA
TACAAATGAGCAGACGTGAATCATTGCTGAACTGCCTCGCACATACAGGTATATGGTACA
ACACAGAACATGTACAACTGATTATAAGATACAGTGACTTGTAAACCATTGTCTAATATT
GTGTTTCCCGTCAATCACTTTTATTGTTTATTACAATGTCCACCCGACCTACAGATGTAG
CAGAGATGAATCCTCCATGAACGTTTGTACAATGTGTTATTATAGTTACAAAGTTTCGTG
TAACATACACAAATGTAGTAGAGCCTAATTTGTAATTCATCTCTGTTATGTCTGTATGCG
GAGATGTTATTGACTACAAATACTGAGGTTCCTATAGATTTCCATAGAAAATAAAGTGAT
TTTCCAAGACGTCAAAAATTTTAGATAGCAGAAATTATTAACTAAAAGAAAAAGTACTCA
TCTGTCAGCCCCTCTCCATTCCAGTGCTTGTCAATCTCTGTTTCCAGCACTGCAGTAATG
ACTTCCCCGACTACTCCTTGTGATCGCTGCAGCGGATGACTGATCTCAGCAGTCACATGA
TGTAGTCGGGGACGTCATCGGTCTCTGTGCTGCAGTGACATCCCTGACTACCCCATATGA
CCCCCGAGGCCAGTGATTGCCGCATCGATCACACAAGTTAGTTGGGGGTCTTATTTATGC
AGCACCAAAAACAAAGACTGGCGGAGGGGGAGCGCCAGAGGAGTGCTCTTTTATTACAAT
TCCTGCTGTTATCTAAATTTGGGGGTCAAGAAAACCCCTTTCATTTAGTCAGGGTATCAT
ATCTAATATTGAGATGATTATGAAAGGTTCACTGTTTATGAAAATCCAGGCTACCCTAGT
TCCACAAATGAGTGGAATTGAAGCAGTCTGACTACAGAACTACTGATATAAATGCAAGCA
CATGGCGTAAAGTTTGCCAAAGTTGTCATAAAGGAGAGACTGGTCTGTTACAAATTAGAT
TGATGCAAAGGGATCAAACAGGCTGATTTATTAAAGTGCATCTGTCATCAGCACATAAGG
TTTCACGATTCACCAAGAACTAGTGATTTCCTAGAGCTACGGCATATGATATATTGATTG
GGCATTGGTTAGTCAATTGGACTGCCTTCTTTTCATTCTTGTTTGACCCAGTTGCCTCTA
CTAGAGTCACCTCCAATCTGTGCAGGGCCTGTTCCTATAAGCAGTGAAGCCATACATTAT
CATAGTGTTTATGAGGGTACTCCACACCTTGTACATATTCATTTGAAGAATTCAGATTCT
GCTTTCTCCTTTATTACCTAATTATGGGGAGTTTCATGAATGTTTGGTGCTGAACAAGGG
TTAGGCTTATTCCATTAGACTGCTCACTGTAAAGGATAGACCTCCATATAGTACTCCAGT
GCAAATGGTAGAGTCCCAATCCGAGGTCCACCTAGAATTAAAGGGAATCTGTCAGCTCCG
AAACACCCTCCAAACTAGAGCAAGCGGTGTATAGTGTAAGTGATGTCGAGTGCGGCCATG
>DN1657_c0_g2_i1|47|0.0252681
CGTAAATTGCGGAATGCACACGGGCAGCATCCATGTTTTGCGTATCAGCAATTTGCGGAC
CGCAAAACATGGCACGGTCGTGTGCATGTAGTCTAATACTGTAGTGAGAATTGTCCCCGT
TCAGTTTTAAAATGTATAGGCCTCAGAGAGACTTAGTTATTTGATAAGTATTAGGCCCCA
TTCACACGACCGTATAAATGGGGCCGTATCTATCCGCAAAAATGCGGGCATAGATGCAGC
CCATTCACTTCTATGGGGCTAGCTCCGTGCCGC
>DN1657_c0_g3_i1|94|0.0298236
CAGATAGTGACATGCATGTTTTTTTTAAATAATGTTTTATTTTCTGATTGTAGATCTTCT
ATGCAGGATTTCCTGGGCAGCCATCTTTGCGGAGCTGTTGTTAACAGCATATAGATATGC
ATTACAGCAGCCACATGACCCACAGACACAACAGACAGGACATGACCCATTCACACATTT
GGGAAAGTGTTGTGGGCATGCTTTGTGATCTGTGCAGAAACGGGACACTGATAAGCTGTA
AGCATCATGTATTGTGAATGGTGGATCCAATGTTATCTGCCATGAGACTGCTGAAAAGTG
ATCTATACAGAACGGGAAGTATCAGCCACTAATTTACAGCAGTGAAAGCTGCTGTATTTT
AAGATTATATTTTTAAATGAAATATATATATATATTTTATATCGCGCGCTGGCTGGATGT
GATGTCACCAAGCAAAATCTTTAATCAAGATGGCCATGATGTCCTTGCCGCAAGCAAATG
GTTAAAGTGAGTCTGTTTTTGTTTTTTTACCCCTGAAAGCCCATAATTGTAGCATTAGAT
GCCGCGATCAGCGATGAACGCAGCATCTAAGGGGTTCAATGACGAGGGGCAGCACAATAG
TCATACCCCGTCATTGCACCCACTACATAAAGGAATGTGCTTCATGACGGAGTAAATCGT
CACAAATTGAATTTCTTTATGAAATATGGCAAAGCAGCCAAATCAAATTTTAATTTTGCT
CATAACTAGTTATCATGATCAGTTGGGGGTCCCAGCAGTCAAACCAAGACCCCACTGGTC
AATACTTTGAAAACCCATTTTAAAGTGGAGCTGTAGGAATTCCTGACTATCCTAGTCTAT
TTTAACAAATACCTCTATGATAATTAAAAATTCAGAAGCCTTTCTCCTTAGAACACTGCA
TGTTATTTCTAGAAATATCAAAAAATTGACAACTGGGTGTTACCATATCCTCTGTTGAAA
GAGTACGTCTCTATACCGCTTAAAGCCGTCAGCAATGATTAGACACACTGATTAGATAGA
CATTGCCAGACTGTGTAAGGACATGTCCCTAAAGGGTAACACCCAGCTGTCAATTTATTC
TTAAATTTCTAGGGGGAATAATAGAGGAAAGGAACAACACAGAGTTCTAAGAAAACATGA
CCC
>DN1662_c0_g1_i3|80|0.166841
CGGAGGAGGAGGAGAAGCAGCTGAGGGAGAGGGGGCGGAGGAGGAGCAGAAGCAGCTGCG
GGAGAGGGGGCGGGGGAGGAGAAGCAGCTGAGGGGGCAGAGGAGGAGCAGAAGCAGCTGA
GGGAGAGGGGATGGAGGAGGAGCAGAAGCAGCTGAGGGAGAGGGGATGGAGGAGGAGTAG
AAGCAGCGGAGGGGGCAGAGGAGGAGCAGCAGCAGCTCAGGGAGAGGGGATGAAGAAGCA
G
>DN1608_c0_g1_i2|77|0.0180846
TTTTTTTGTTTTAAAACGGTGGATTTAATTAAATACAAAATTTACAAAAAAAACCTCAAT
CCAAACAATTTCACTTCAATCAACAGGACGTTTGCTACCTCTTGTAGTCCTTGGCTTGTG
TGTGATTGGTATAGTCCGGGCGATACCATTACAGTTATCACTGTATTCACAAAATGAAAT
AAGAACAGATTTCACTGCAAACTTTTCTTTAACGAGAAAACCATTTGGATCAGTCATGGA
CATTTTATTACATATCTACTAATTAGCATATTGCTTTTCTGGTACCGTAATTAGGAATCA
CGATGAGACACTTTATGCCTTGTGCCTCATCGTGGTCCCTTATTCCAAGTACCATACGAG
GTGACATTCATATTGCGCATATAGTAGGTAGTTACTAAGGATTTCCCAAGTGGCTTCAGA
TCTTCATACACAGCATTGGGGAGGGCACATTTTGGTTACACCGTGTGACGGGTTACTTCG
GGTCCTGCAGCAGAGCGGCCTCTTCTGGTTGAGCTGGGGATTTTTGCATCATTATGTGCT
GTCAATCAAACATTTTCATCTTCCTGTTTAACCAATAAGACATATGAGTATCTTAAGCTA
AGCTAAAACAATTCCGACTACCGGCTATACATCAATCCTATATATCAGGACATCGAGGAC
GTCACACTGTGGCTCTGCAGCTCTGACTACTGATGGAGGTTGTGCACTGTGCCACTTATA
TGTGCATAGTTCTTATGGTGCAGCACCAGGTGCAATGCTCTGCTTACGGGGGAAAGGGTC
TAAGCTTGAAAACACGAAGGCCCCACATTAACTCCTCTCTATTGTATCTGATGTGCAGTT
AACACAACATTTGGTAACCAGCAATGGTGGATCTCCAAGAGTCATTTAGCTAAAAAAATG
ACACTACACATAATGTACTGATCCTGAGCCACATCTGTATTATACTCCAGAGCTGCACTC
ACTATTCTGCTGGTGCAGTCACTGTGTACATACATTACTTATCCTCTACTGATCCTGAGT
TACATCCTGTATTATACTCCAGAGCTGTACTCACTATTCTGCTGGTGCAGTCGCTGTGTA
CATACATTACTTATCCTCTACTGATCCTGAGTTACATCCTG
>DN1608_c1_g3_i1|69|0.00809436
CAGCTCAGCTTCTCTGAACCCTATGGGGCTGAGCTGTAATACCACACACGGCCTGTGGAC
AGGCGTGGCGCTGTTTCTGGAAGTTTTTTTTTAAACCTGGACAACTGAAGACGTCACAAA
CCTCCCAAATAAATATAACCAGTTTAAGGAAGTGATGAAAAAGATGAAAATTCATTAAAT
TCACCTGCCCGGCACCATTTATTGATGATATAAGTTATATATTCTCAGAGAATTTAAAAA
TGATCGTAAATTGTAAAATCAGAAAAATAAAAAACTAAAACCTACATAAATAGAAATAAA
ATGATCAATGTATAATTCATAAAATACATTACAGCCTGTGTTATACTCCAGAGCTGCATT
CACTATTCTGCTGGTGGAGTTACTGTGTACATACATTACATTACTTATCCTGCACGGATT
CTGAGATCGGAAGA
>DN1608_c2_g1_i1|93|0.069995
GCGGTGCGAGAGCACAACCAACCTTTTCTCACTGGAAGGTAGGAGTCCCGTGACGATTCT
ATGCAGAAGATTGAGGGGAGGTGCAGGGCAAGGGGAGGAGGAAAACAAAAAGATAGAAAA
AGCAGAAGAGATTAAAAATAACTGAAAGGCTTGTGAAGCTTCAGGCCTGAACGAGTGACA
TCACATGTTCCTGTGCGGTAAGTAAAGCGCTGGTTACATTGACCTGTCAGTAAAGGTGTG
CGGGTGTCAACAGGCAAGACCACGAGCTGTGACCTCAGAGGGGAGTATGTGGGCATGTGA
CCAAGCTGAAGAGCGTTAACACTACACGAACACCAAGTGTAGGCCAGGGCCGAGCTGATG
AGAGCGGCTCTTATTACCAGGCAAAACCACGTCATTATATTAAATCCCAAATATTACTGT
GCACGTAGATTACTGATCCCCAGTCACAGCCTGCATTATTCTGCAGTTTCAAAGCCGAAA
TCTATCAGCACTCCCTGCTTAATCAGTGTCTTCACAGAGCTTGTTTTAGGGATTTGCTTT
CTCGGAGATCTAATCCTTATACTCTGCTAAGTCATCATTTGATATAGTTAAAACTAATTG
CACCCATCCCCCTACTGCAAGAACTCAGCTAAGCTGTTTGGGGGTAGGGTTCTGGCCAAA
ATAACCAGCAGAATTGTGAGCGCAGCTC
>DN1673_c1_g1_i1|67|0.032091
GAACACTGTATGAGGACATGGAAGGTGAATATGGATAGACACTAGGTAGTCTTTCATCCA
TCCTTACATCAGGAAGTAGCATGATGTAGCATGATGGCCTCCTATGTACTTCTGCTTTTG
GCAAATGACTGCGGAGGGAGGAGCTGCCAATACCCACCACAAGCTCTGCTGCTGGGTCTT
CTCTTCCCTGGTTGCCCAATCATCTGCTCCCAGAAGCCTTATCTAAAAGCTGCAGTGAGA
TCATGCAGTTTTGTGCCCCTCTGGTTGGTAAAAAAAACTGCTACTTGAGAAATGAGGGCA
GGTAACATATCAAGTGCCAGAAAGAGCAGCTATCGTATCTCGGGGGTGGGCATGAAAGAA
AAAAAAACATAGGAAAAATCAAAGGAGCGGTAGCAATACACGGAGGTAGTCAGATTTACA
ACTTGTGACAATGTTTGAGATAGATATATGTTTACCCCAGTTTAAGTCTCTATTCAATAT
TGTATTTTATGACCATTATATATTTATATTATGTGCAGTTACAGGAATAAAGATAAGGGA
AAGATCGGAAGAGCACAC
>DN1668_c3_g1_i3|76|0.0391497
CTGCACCGTCTGACACTATATAATCAGTGCTGTGAGTGTTGCATGAAAGGGTGTTATTGT
TATTACATGGGGAATGCAAGTATTTGCTAAAATAGACGGTGGTCCTCTTTAAGTCGACAC
ATTTTTACGTTTTTTTTTTACTTGGTTTTAAATATATCATATTAAAAGACTGTTAAAGAG
AGTAAAGACACGGGCTATAGAGTGAGCCGTCAGGGAGCTCTTCTGATGAATTTCACTCTG
AATGGGACTGAGCAGCCTGCAACGCAGGAGAAAACATGCAGGCTGCAGAAATGTTTCAAT
AAACCCTTAACGCTTTATCGCATACATGTATGCCATAAGCATTTAGGGGTTGTATGGAAT
GGGTTGTATAATGGAGCTGACACCTGCCAACAGTGACTAGGATCAATGATGAAATCCGTT
CTGGTAATTTAACCTCCTCAGGTGCTGCTGTCAATAGCAACCACGGCATCTACAGGGTTA
GACAGAGGGAGAGGGCTCTGCCTTGACAGCCTAGGGCCCTGTGAAGGTTCCCAGCACTGT
TGTTGTGAGCTGTCTGTGAAGCTGTGTCTGAGGCACAGCTCAGCAGGCAGCCTGTCAGAA
TCCCATAGACTGCAATAGTATTCTACTGCAGTCTATGGGACAATCAGAAGATTGCAT
>DN1668_c1_g1_i1|67|0.0121357
CAGCGCTGGCATGGCACATGACTTCTCTTCAACCAGCTGATCGCTAGGGTCCCAGGTGTC
GGATCCCCTCTGATCTGATGTTTATGACCTATTCTGAGGATAGGTCATCAATAAAAAATA
ACTTGGACAACCTCTTTAAAATCGGAGAGACAGTAAGAAAATGGATGCATGAATGGATAA
AAAATGGCCATGAAAAACTGATACTGTGTTAGTTTCTAACAGCCATGTCGTATGAATGCA
CCCTTAGTCTGTGACTTACGGCTCAGTATGTAGCTCTCTCTCTCCTGTCTTGAGCACAAA
TCTAAGCTGACATCTTTACAACCAAATAACGTAAATTTAAACCAAAAGGGATGTAAGTTT
TAAAAGAGTTCAAGAGAGAACCTACACAGAACTCCTCTGATGGATATCACAGTGAATGGG
ACTGAGCAGCCTGCAATGTCTAAGAATAAATACAGGCTTCAGAAGACCAACAGATCAAAA
TGTTTAATGAAAACCAATTGCATTTTTTCCCCATAATTCATCCAGTGCAATAAAAACTCA
CCCCATTCAATAAAAAAGTTCTACAGTTTTCCAATATGCTGTACTTTCTGTATCAATTCT
CCGTGGCTTTCCAAATCTCTGTTTGTTGTAATTCAATAAAAACTGCCATTTTTATTTCCA
GGGAATGGAAATCTGTACTTGTTTCTAGACACTAACTCTACTGTAACTGTAATAAGCCAT
GCAGCTGTGTGTCCATCATATGATCAGGACAGATTTTTACCACCTCGAAGTAAACAACGA
AGGTTCCTATTGAATAACTGCAAACAGGGATCTTGAAAATCATTAGAAATTTATACTTTG
GGAATATTGGAAAAATGTATAACATTTTTATACAATTAATAAAGTTTATTCGCTGAAACC
ATTATCTAAGTCTAATCATTCTCCTTTTTCATCTTTCATCCTATTGCTGTTTAAGAAAAA
AACTGCTTCTTGTATAAACCCG
>DN1654_c3_g1_i1|58|0.00780709
TCAAACCAATTCACTTTAATAATTTTGGGCCAGAAAATGGACCAGAATGGACACAGATTC
TGGGTTTCTTAGCATGAGCCAGTGACCTGTTCCAAAAAACTTGACTTGTTTTCTTTACTG
GGTCTGTGCACTGTGTGGGTACAATCCAGATAGAGCACAGACTGATGAATTACTGATGTC
TGAATCGGGCCTAACCGTCATGCAAGCTGCATTTACATGTATGAATTTTCAACCTTCCCA
CCCTGTATACATATGTGTGTAATAAAAAAACAAAAAAATATATATATATCTCCGC
>DN1634_c0_g1_i1|92|0.0337665
CGGTGCGCTCTCGTTCACTTTGTGGCCCGCCGTTCCCAGTGGAACCCGCACCTATCTGAC
ATTGGTGGCATATCCTAGAGATCGTGTGATGTGACACGACCCCTTTAAGATGAAAGGAGA
CTTTACATGCACTTTACTGCCCGAGACCACCATCGTTAACCCCTTCACCATCCCAGACCA
CCATAATTATAAAATCAAAGACGTCTTTGGTTCTGGTTGATCTGTATCTGAACAGATCTG
ATATATTAATCCACATGGCATTTCTTGTGGAGCTGCTGGCACAGAGCGGTCAGTTGGCAG
GGCAGCCTGTCACAGGCAGTGGATATTTAGACTCTAATGTAGATTTTAGTCATAGGTGGC
GGCCAGGAATAGTCATAGGAGCCTTGCCTTGATTAACCCCTTAATGACCAGGATAGAGAG
AGCCATAGAATCCCTTCTAGGGTGCCTTCACACAGAAAATATGCAGGAGTGGATTTTGTT
GCAGTTTTCTGTGAGGAACACAAGGCAGAGACTGACACGGGGGAAGTCTTTATTCTGTGT
AGTTTCTGGCGGATTTTTTTCCATCTGAGGGAGCCCTTAAAGCGGCCTAAAGAGGCTCTC
TAACCTGATTGTTTCTTCACTGCCTTTTCATTTGGATGGTGTGTTATGGCACTTGTTGAG
CACTAGGTGGCTATACTGCTTAAGCACCATATAAATGATGGTCATTGTTCATCTCTTGAT
GCCCCCAACCTTGTCTGACTACCAAAGGCATACCCTTCATGAGTGATCCTGACTACGACT
ACTCATGCGGCTGCCCTTGACTACTTCCTCACTTCGCGTGAGATCCTTACTACAACTACG
CGTGAGGCTGCTCTTAACTACATCCTGACTACAACTACGCATGTGGCTGCCCTTGACTAC
TTCCTCACTTTACGTGAGATCCTGACTACGACTACTCATGCGGCTGCCCTTGACTACTTC
CTCACTTTACGTGAGATCCTGACTACCTGACTACGACTACGCATGCGGCTGCCCTTGACT
ACTTCCTCACTTCACGTGAGATCCTGATTACGCATGCAGCTGCCCTCGACTACTTCCTCA
CTTTACGTGAGATCCTGACTA
>DN1639_c4_g1_i1|64|0.0567464
CAAAGATGTAAAAAAAAATATGCTTAAAGGGGTTCTCTCCGGGATTTACATATTGATGAC
CTATCCTCAGTTGGTGTCCAGCTCCTGGAACCCGATCAACTGTAGGAAGAGGCCGCTTTC
GCTTCTTCCTAGGCGGTCTCTTCATCGGTCACATGGCCTAGGTACAGCTCAGCCCCATTC
AAGTCTATGGTGCTGAGCTGCAATACAAAGTGGAGCACCGCTACCTCTTCAAACAGCTGA
TCGGCGGGGGATAGGTCATGACTATGTAAATCCCAGAGAACCCTTTTAACATAGAAA
>DN1666_c0_g1_i8|67|0.0135524
TGATACAGTTGCGTTCAGAAGGGCACCTGAGTACATGATGCTCCTAGCATTAATTAATAA
GCAGAGTCTCTAATCGTTATGGTGGCCACAAGGAGGGCTTGAGTGGCCACCTGGGCATCA
GCCCACCGGGAAATTTCCATGTAGGATCTATCACCTGTCCGCCCTTGTCTGTTTCCATGT
TGAGAGTTTAGGACTGGCTTTCACCAACCTTAAATCCGTCAGTCCTGCTTCACTAAATAG
GATGCACATACACTTTTAAACCGGTATATGATATTAGGCTGAGGTGCCGTTGAAAACTGC
ATCTGAAAAACTGAATTCAGTTTTACCATGATTTGTTGTACTGTTTGGAAAGGCCAACAC
TTCTCTGCCAAAGACTCAACTAGTGAAGAACATTATCAGGAACTGTAAAACCTGTTCTTG
ATAGATTTGAAAATTGCCAATATTTAGAGTACACAGTGTGTGCAGGACGCCTGAGAGATG
TTTACAGCAGCAGATTCATGGACCTGTATGAGGGACAGAAGTATATATGCTGACCTGACA
TTACATTTTTAAACCACTTACACTTGCTGATGATAAATCAGTGCTTCAATGTTTTCAATA
AATTTTAAAGCTTCCCAAGACCTGAAAGCAAATTGGATTGTGGGTCATGACCTGAGAATC
CATGCTTTTTTATTTTGCTACATATGCCTTATTAGAGTTTATAAGTAGGAATTGCTGAAG
ACCCTTAAAGGATCCGCCTTTTACTATTGAGGAGATCGGCGGGGGGTCCGACTCCTGGAA
CACCAGCTGTTTAAAGATATAGAGGCGCTCATATGAGTGCTGCCTTCTCTGCTCTGTTTG
CCTGGTTGCCGCAGCGGTTGCAGTGGTGAGCGG
>DN1633_c1_g1_i1|74|0.0214657
TCTGACCTTGATAAATACGGTATTGTGAAAACTGGCCACTGTGGCCCCAGCTACTGTAAC
AAGAACGCTCAGACAGTGGTATATTTGAAAAATGTTTATTTACAGACAGCCTCTGAGTAC
ATCTCAATCTGTAATTTCCAGTTAGCGGCTGGGGTTTTTTTTGTTTGTTTTTTTTTATTT
AATAAAGTTAACACTACCTTTTAAAGTCTTTTGAGTTATGTGTACATAGCCCAGGCCCAA
CCGTATGATTTGTCTGTACACATTGAAAAATCCGTGCTACAAAGTTAACACTTTTGAGTC
ACCAAACAGTGCGTACAAAAATATAGATTCTAGAAAAAAATCCCAAATATTAACCGGCGG
TTATGTACAGCTCTATGAGTGGTATGGGACCATATTTCTCATTTGATAAGGCAACCTATA
TATACATGCAGACATCGGGGACACTGGTCCACATTACACAAGGCACCAAGAACACTGTTT
GAGACAAGGGCATGCTTCCTAACATACAGCCTGTATATACATACATTAAATAAATTAGCC
TCTCTCCTACCAATCACAAAGTGTACCTTCTAGAAGGGTGCGAGCGCTGTCAGAACGGCG
CACCTCAGCAATACAGTCTCAGTGGACTTTTTACGTGAACACATTGAAGGACAATAGTCA
TCCAACGTTTTGTAAAGTCTGCCAAAAAAACTAAACGCAGAGGCGCCAAAACTTTTGGCA
TCTTTTAGATTGCACTTTTTGTTAATCACACTGTATTGGTTAACACGTCAGATACTGAAG
AATTACAATAAAATCAAAAATGTCAAAAAAAAAAACAAACACATTAGGGCAAGGAGATGC
CAACGTACCCCTTCATATCACACCGCCTGCCCTGAGCAGTCATGACGAGGATAAAGTGCA
CAGGTATATGGCTACTTCAGGTTTCTGCCGGTAACAGAACACCTTTCAAAGTCACCATGT
CACTCCTTCCCTGAACCAGGAAGTGTCAAATCCAAACCTCACACCGGAAACTACATGCAG
TTAGTAGAACATACAACATGTGTACAGGGGAAGGCAGAAGATTGTATGACCTCTCCTCTG
CTAACAGTACCAGGGAGGCAATATCATCTCGGCCATTAGGTGAACGTTCAAATATGGGGA
AATGTGGTTTCACGCACAGTTTTTTTTTTTCTTTTTTTTAAATCCCTTGCAAGTTTTTTG
TTGAGCA
>DN37363_c0_g1_i1|69|0.00578733
CACCAATGCCTTCTCAAATGTCTGTCTGGTGATCAGATACTGATGAGTTATCTAGAGGAT
AGGTCATCAGTAAAAAACTGTTGGCAAACCTCTTTAATGGGGGGAGGGTAGAAGGTTCCT
GCCATATACCTCTTGTGGTGGTCACAAACAGACATGCAGACAGTGATATCACTGTACAGT
GATGTTTGTCCCAGTAGTGGGAGATAATGCACATACAGTAGCTTTATATTGTGGCATTAC
TGTGTGCATTATACCAGTTCATTAGAAAAAGACAGATGGAACAGATTTAAGATCAAAATA
ATTAGGAGCTTTTCTTTTGCTGACTATGGTCATAATGAGGCACCCTCATAATGTTTTATG
CTACTAGTCATCACTGTTTAAAGGGGTTGTCCCACAAAAAATATTCTACATTTTTTAAAC
CAGCAAAGA
>DN37383_c0_g1_i1|66|0.024967
CACACGACTGTATGGTTTTCACGCCTGTGTTGCAGACTCTGCATTGTGGATGCAGACCCA
TTGACTTGAATGGGCCCGCGATCTGCAAGATGCGGCAAAAGATATGACATCTATCTTTTG
CAGTACTGAGACACGAAAGCCCACGGAAACACTCGGAAGCCCAAAAATAAAATGCGCCCG
TTTCTGTTCACAGGTTGTCTGCAGTGTTGTAGTAAGGCCCTATATACGTTAATAGATCAA
AGCTGCATGGACATGTGATGATGTTTCTGGAAGAAAGGTTTTTCTAATTGTGGACAATCC
CTTTAAGAAGCAGTCATATAAAATACAAGGTACAGTGTGTAGGTTACTGGGGTCACTGCT
AGGGCCTTAATGGGGGGAATGGTGTGTAAGTGATCAGGGAGATCAGAATTTTTTTTCTAA
TCGTTGAAACCCACTTAGAGGGGTTGTGCCAATTTAGAATGTATCCCTTATCCACAGGTT
AGAGGATAACAAACAGGTTGCTGGGAGCCACACAGTTCCCGAGAATGACCCCATTCGGAT
GGAGAGGCAGGTCGAGTATGCCCTCTACTGCTCCATTGATTTTCT
>DN37315_c0_g1_i1|66|0.0188052
CTCACAGTCTCCCAAATCCCGATGATACAGTGAGGTAGGCTGATATGAGCTGTGGTTGGT
CTTGGAAATGTGCCATCACTTGGACTGTGTTTCACCACACATGGCTGTGTGAAAGCAGAT
TAATAATTCCCAATGGGATTGTCATCCAGCTTTCCGAGACTGATAAATCATGGGAAAGGC
TAGTTATCTACTAATAGAGAACCGGAGCATGTGTGGAAAGTCAATGTGGGAGTTGTAAAG
GTGGCCATATTGTTCTTCACTCAGCTTTCTCATAATCATATGGCTGAGTGACTTTTGCAC
ATTTCACTCAGTAATGGATGATTATAAATTTTAAATAAAAATACTTTTTAATCATATGGA
ATGATACATTTAGTGGGAAACTGCATGATTACATGAGATGCAATCCTTAGTATAAATATG
TTACAACGTAAGATCTTGGGCCTGAGGTGTTTGGTGAGGTGGTACTTTCTGTGTCTCAAG
TCTAAGGGATATTTGTAGTGTGCTCGTGCTGTACTTTAAATGGCACAGAGTTTCTACTAA
TTACATTAGTTTAGTTAGGAGGCATTTGTCTAAGAAATACTGAATTAGACTTTTCAAGTT
AGGTGCAGCAGTGATTAGTTCCTATGAGCTCAGCACATCATTGCCTCTAGCTCATAGCTA
TTACATTTTCCCCTTTGTCTTGACTTGCCCTTGCTTGTCTTTACAGCATAGCAGCATTCC
TGTAGTGGTGGTATACCTGATCAGCACCAAGATGGATTCTAACTTACAAGTTGCCCAGAC
ATAACATTTATACAAATCTAGCAGTCAGATAACATCAAATAAAAAAAGCCCTAAAGCAGC
TTTCATTGGAGCTGAACTACTGCTGCAGAGATCAATATGATCATAGTGGGACAGTTCTGT
CTACTCTGTCAACTTGTAATAGCCAGCAAGCCGTGACTGAATAATAATGTAC
>DN37361_c0_g1_i2|56|0.0594288
CACCAAGCACTGACCAGAGGGTCATCCACTCTGACGTCTGGTGTCATGTTGGATAACCCC
TTTAATAATCAGGTTCTTTCAATGGATGCACAATAACATGTGACATGCCTTTTGATCAAA
ATGTACACTAATGCCTCAGTAGGCGTACAAATGTGCCAAGTAGCGCTGTCTTCTGCTAAG
TAGCAGGCATGAGATTAAAGCATAGTGTATGGATGTGCGATCCAGTTCTTTTCTCAATTT
TTTGCATAACATATGACAGACTGCTGAAATCACGTGTCACCAGAAAAGAAGCTTGCTCCT
TGTACATTCTACACCACATCTACAAATTATCATTCACAAAGACACAATGAAAACAATGTT
TTTTTATTGTATTTATTACTGTACAGAACATCTGGCGTTGCGTTTAG
>DN37356_c0_g1_i1|84|0.0362449
GGACTGCACATGGACTTCATCTGTATTTTTTGTGGATCCGTTTTTTGTGGACCGCAAAAT
ACATACGGTCGTGTGCATGAGGCCAAATAATAAAGTTCAGTTTATGTATAGATGTCATCA
TTTTACTAGAACTTTCTGTTTAGGCTGCAGTAACTGATTTAAAGTGAAGCTTCAGTGTTT
TGTTTTGTTTTTGTATTTACAAGTTAGTTTTTTCTGATGTTCTGTGATAATGGCGACCAG
AAAATCCAAATTGTGATGTTTGCATTTTATAGTCTTCATGTGACCAGTCCCAGACACAGT
CGCAGGTTAATTTGGTGCAACCACAGGCTGCAGAATGCTCTTCAATATAAGCCTCAGTCC
TCTAGGCCCAGCCTAAGAGCTCCAGCAATGATTCCTACCTTATTATAAAGGCAGAACCCC
TGGGAAATGCCTGCAGTGTCCAGAGGTATATGACGGAAGGGTTGCCTCTCATAGGTGCCA
CTCTTTGCATACTTGGCACCTATGAGAGGCAACCCTTCCGTCATATACCTCTGGACACTG
CAGGCATTTCCCAGGGGTTCTGCCTTTATAATAAGGTAGGAATCATTGCTGGAGCTCTTA
GGCTGGGCCTAGAGGACTGAGGCTTATATTGAAGAGCATTCTGCAGCCTGTGGTTGCACC
AAATTAACCTGCGACTGTGTCTGGGACTGGTCACATGAAGACTATAAAATGCAAACATCA
CAATTTGGATTTTCTGGTCGCCATTATCACAGAACATCAGAAAAAACTAACTTGTAAATA
CAAAAACAAAACAAAACACTGAAGCTTCACTTTAAATCAGTTACTGCAGCCTAAACAGAA
AGTTCTAGTAAAATGATGACATCTATACATAAACTGAACTTTATTATTTGGCCTCATGCA
CACGACCGTATGTATTTTGCGGTCCACAAAAAACGGATCCACAAAAAATACAGATGAAGT
CCATGTGCAGTCC
>DN37316_c1_g1_i1|71|0.0343329
GAACAATCTCTTTAAATAGCTTTCCCTTTTAGAGCAGTTCTCCGGGAATTAGTTGGGGTG
GCCACCGGCGGCCTGTCCTGGAGTGGGCGTGTGACTGGTCGGCACCGCTTGCAGAGATGT
CTGGAGAGGGGAGGGAGCTGGGTCCCAGGCAGCTCTGCAGGTGGTGGCGACCAGTCGTGC
GCTCATTCTGGGACAGGTTGCTGATTTTAAAGCATTCCTAAAGAGCCTCTTAAAGAAGTT
GTTCCCCAACGTCTGATAGGTGATTCATTTAGTCCCACTAAAATGAATGAGAAGTGTACC
GCTCAAGCGTGGCCATCCCCTCCAGCCAG
>DN37316_c0_g1_i1|61|0.0150621
CGGTCGCCCAACTCCAGTCAGGATCTGTTCAGTGACATCCTAATGGTTTTGCATGCAAAT
TAAATCAGTTTTGTCTGTGGCTGCGTTCAGTATTTCAGTTTTTTCCATCAGGATCGCATT
CTTTTCACGTTCGGTTTTCCCATAGGTAAAGAAAAACTGAAGACTAAGGCTTCATTCACA
CGTCTGTATGTGTTTTGTGGACCGCAAATTGCAGATCCGCAAAAAAAAAACAACAAAAAA
AAAAAC
>DN37371_c0_g1_i2|52|0.0108771
TTCTCTTGTCTGAATTCACTCCTGGTTTTGGCTTCTAAAACTGCATCAAGAAACCTGACC
GTGTGGGCGTACCCTAATTCCCGCAGCAGAAGTAAGTAAAGTTTTTGGAGCGACTATCAC
ATTCTCCTGACTACAGCATCATTGAGCAACTTTGGGGAGAACATATGCTAGACCAGGGAT
CAGCAACCATCGGCACTATAGCTGCTGTGAAACTACAACTCCCAGCATACACACATACTT
GGCTGTTCTTGTAACTCCCATAGAAGTGAA
>DN37367_c0_g2_i1|86|0.019195
GCTTTTACCATATACTGCAAGGAAAAAAAAAAAAAAAAAAACAACACCTGGCTATTGATA
ACAAATTAGAACTAAAATAAGTACCAAATTACTCTCAAGCATGTTTATTTTAAAGTGTAT
GTGCGCCTTTACAATACATATAAAATGACATATTCTGAAGCTTGGTAAGAGAAAGATGGA
AATACGACTACAGGATCAGGAAAAGGGACCTTTTGTTTGTAGTCCGTAAGCACAGAGACA
CATAACACTGGGTAGGACCTGTAGACACAATACAGCTGGATATTAAGGGCTAGTGAACTT
GTCATAATAGTAGAGACCTGCACTGGGTTACCCAAAAATGTACAGTGGCCAAGAAGAGGA
GGAGGTTGGACAGACAGCATGTAAACAGCTCATCACCAAGGGACTTTCCAAACAAATATA
GTCATATTGCTTAATATAATATATCATGGAATAATATATGAAAACAGCACCATTTTATGT
ATCTGTGCTGTTATACACTAGAAATACACTAAAGTCTAATCTTGTTTACCCTTTGAAGGA
TGTGGTGTATTTTGACTTTGTGGTACTTTTTTTTTCATCCCCCGTCTTTCAAGAGCCACA
TGTAGTCACATGAGGGCTTGTTTTTTGCCCATTGTCCAAATTATATATTTCTTTACATAT
TATGAACTAAAACCATTTTTTTACGAGACGCAGGATAAACAAAAAAAAATGTTTTTTTTA
AAGGGCATTTGTCAGCAGACTTGTACCTATGACACTGGCTGACCTGTTACACGTGGGCTT
GGCAGCTGAAGACATCTGTTTTGGTCCCCTATTTTCTCATACCTTATTATAATATTTTGA
ACTTATATGAGCTTGATCACTAATACAATGCAATACTACATATGGGGGGTTAAATGCCAA
CTACATCACATTATTAAGTCAAGGTGCTCTTTCACTGGTTATGTACCTGAGTAGAAAGCA
TCCCCC
>DN37367_c5_g1_i1|68|0.179194
ATTCGCCATATTAATCCTCAGATTTGCATGGTTTTGAGGTAGTTGTTCAATGAATACTAT
TTTACCCCAAAATGTATCCTCTTGTTCTCCCGTTTATAAAGAAGCCACATATGAGCTCAT
TGTGAAATTACATTGATATAGTGCCAAAAACAAGGGCTCAATCTTAACTTTGCATGTTTC
TCTCCCACCTCATACACAATCTTTTGACCCCATTACTATGTCATTATCATCCATGTGCAG
ATTTTTTTTTTGTTGCTTGTGCACTTGGCAGCTGAAGACATCTGTTGCTCCCATGTTCAT
ATGTGCCCACATTGCTGAAAAAATGATTTTTTTAAAGAGGAC
>DN37367_c2_g1_i1|63|0.0230449
CTGCCTCTTTCTCCACCTTTGTGTTGTGTGCCCGTTTCTGTCTCCTCAGTGCCTCGTGTA
AACTCTATTTTAGCTGATGTTTTTACTTTTCAGAGATCCATAGGCATGAACCATGCACAA
AACTGTTCAGGTAGGTGTCCTGCCTGTGCATACTTGCTGTGGGTTGCTGGGTTTCTGGCG
GGGGGGTTATGATTTTTACATGATGGGTGATCTCTCTATACAGTGTATACAGCGCACAGA
GCGGAAGCAGACGGCTCTGTGTGCTGTGTAGTTTTCAATGCCGGCTCACTGTAGTACTCC
AGCATGGCCACTACAAAGTGTATGGCGCTGTTTACTTCTGACCACTGACCTAGTATTGAT
GACCTAATCGGTATCTAAGTAATGGAAAACCCCTTTAAGGGGGTGTTCCCATCATGGACA
GTGGGTGCATGTTGCTGGGGTGTGCCCCTATTGTCT
>DN37375_c0_g2_i1|67|0.0281803
CAAAGTTACAGGTTCCCATTTGGTCAAAGTGGGTCTCCTGTAGAAAGGCGACGTCCGCCC
GTAGGTTGCGTAATTCGCGAAGTACCAGTCTCCTTTTAGTATTGGACCCCAGTCCCTTGA
CATTTATTGTAACTAGTGTAGCCATGTGTAAAAGCTAGGGGAGTGTGTAATAAGATGGGT
CAATGTTCACTCACCCAGAAGATGTCCAATATCAAACGGTTGTGCGATCCTACCGTCAGC
AGATAGGGCAAGTTCCAGGCTGTTTCCACGTGAGAGGTCAAGAGAGACTAAAAGAGAAGA
TAGTGGGTAAAGGAGCAAAGGGTGAAGGGGGTGACCGGGAGGGAAGTTAGGGGTAGACAC
CGACACCAATAGACAAGACGAACAAATAAACTAGTAAGTATACAACTCAATTAAGTAGAA
ATATTCAGACCGCTGTCTCAAAAAAAGAAAAAAAAAAACTAGGAAAGAGAGCAGAGGTCT
GAAATGGGGCCGATTCTGCTGAGTACCAATCAGCAGAACGGACTTACGGATCCCTTAGGT
AAAGTAAAAGGGAGGTCCGAGGCAGTCGCGCCCCAGG
>DN37360_c0_g1_i1|55|0.00640138
ACTCCTTCGCTGTCCAGACCCGCCCCTCCATCACACCATACACTGCTTGTCTCCATGGTT
ATGACTAGAGAGAAGCAAAGTTTAGAAAGATTTGATTCAGATGCTTTGCCGAATTTCTCC
AAGAAATTTGCTTCATTTTGAATTAATTTGTCATAAAGCGCATTAAATCATCTATATCCC
GTCTGCAGGAAGAGTGTATGTCGGTGTACATCACTGTGCAGGGCAGAAA
>DN37399_c1_g1_i1|60|0.0383016
TTGACATGATTGATAATGATCTGTGCCTCTCTGAGACCTTTTTATTACAAAATCACAATG
ACAACTTTATCTCACTGTCTTGCTCTGTAATGATTAGTATTACCAGCATCCTCCACTAGG
TGGCAGTCATACGCTTAGTCTTGCTCTGTAATGATTGGTATTACCAGCGTCCTCCACTAG
GTGGCAGTCATACTCTTAGTCTTGCTCTGTAATGATTGGTATTACCAGCGTCCTCCACTA
GGTGGCAGTCATACTCTTAGTCTTGCTCTGTAATTATTGGTATTACCAGCGTCCTCCACT
AGGTGGCAGTCATACTCTTTGCTCTGTTGTCATTACCAGTTCCTCCTGTAGATGGCAGCG
GAGAGCCTCCTGTCCTCTATGGTGGCGGGGGTTTTATGAGGACATATGTCCCTCTATATG
GTAATTATACAGTGGGGGGGACATTAGCCCCTCTCGCCAGTTGTGTCTTCTAGCTTCATC
CACTTCCTCTCCAGCTGTGACTCTTCACCCCCTGCCGGGCCCTTATCAC
>DN37328_c0_g2_i1|67|0.0227243
TATTTATTACATAGCTGCTAGGGATGAGCGAATCGACTTTGGATGAAACATCCAAAGTTG
ATTCGAATAAAGCTTTGTTCCAATATCGTACAGAGCAGGAGCTCCGTACAGTATTAGAAT
GTATTGGCTCGCAAGACTTCATGTAACAACTTCATAAATTAATTTCTACTGTAAAAAAAC
ATTTCCCGAACTCGGGTTCAGTTCCAAGTGGTACCTTAGCTGCCTTTAGAATTCTGCTCG
TTTCCCTTGGAAACAGACTACAGTTTAGCACTTTGCTGTCAGACATGTGACCCAACAGCT
CTGTGTAACCTGAGCTCCCACAATGCACTGCTCGAAAACAACTCTGTCTGTAGCTTTAGC
TTGGACTGGAAAAGAAATCATCCCATAACTGGAAACCAGCACTAGATAAGTATTTATAAT
AGAACGATTTCCATACATTTAAATGGTGGAATACCGGAACAAGGCAGAGTTGTCAGTCTG
CTTTGAATTGTTTTTGTACTTGTCCGATGTTCACTACGACATCTCTGAATGTTTTATTAA
CCCCTCCGTGCCAGGATTGCTTTGACATTGAACTGAGAAGCTAAAGTTTGTGACTTTTCT
CTTTGTACAAAAGCATTAAAAGTAAAAAAAAAACCAAAACAAACGAACTAGCATTTTTTT
TC
>DN37354_c0_g1_i1|49|0.0297913
CAGACGTGTGCTCTTCCGATCTCCCTCATAGATAAGCCGGATACATTCCATTAGGGGGAG
GCTCTTTGGTTGAAACAGTATAAAAGCTGGACCTTTTCAGTCAAAAAGTTGGAGTTCATC
TATGAGATGGACGTATCTACATAGAAAATTGTTGCTACCAATCGAGTCTCTGATAGTCTC
GCTGAAACGGGCTCCCCAGCTGATGTGTATTGCTATCGGATGATGCTAACTCAATTGGTG
ATGTAAGTACCTTCATTCTGGATGTAGTTAGGACTCTAGATGAAGTGTGGTTGTAAATAT
GTAATTAGTATTTGTGTAT
>DN37362_c0_g1_i1|97|0.0527124
CAACAAAGCTGCCAAACCCTAAAGATAAGATTCCACACTTCACCTACATCTAGGAGGGTG
GACGCTCTACAGCACAAAGAGTGCTCTGACACTAGCAACCATATCTGCATTCTGGCACGT
CCTGTCCCAGGTTCGCTTCCTGGGTGACTGCATGTAATCTATTGTTCTCTGTTGTCAGTC
AACTCATTAACTATAATGGGGGTCATTGGAGATATAACTTGAAGCTACACAGCCTGATGT
CAGCGTCACATGCCATTTATAGGGCTGATGTCTGTTTTTAGCCTCCCTACGGTCCAGGTT
ATGACTGCACCCCATATAGCTACCACTGATCAAACTACTAAATGCGGGATCTTTTATGTG
CACATTAAAACGATCGGTTGTTGGCAGAAAGTAACCGCATGTAAACAGGCGTCGCCAATA
ATGGGACACCTACAATGTCAAATGTTTTTTTTAGTTAGAAAATCTTAACAGTGCAGATTA
CATGCAGCTTTTCCAAGAGGATTTTTGTGCAGGAAAACTGCAGAGTAATACAGTACCAGC
AAAGCATATGAGATTAGACATTTTGTTTTTTTCTTCCGTGCGGAAACTGATCCGCCATGC
GGAATTATGAGATCTCCAGCATTTCAATTGTTTGTGAGATTTTTTTTAATGCAGATTTGC
CCTTTTTCTGTTACTAAACCAGCACCCCGTCTGCAGACACGATGTGGAACGTTTAGGGTA
TGTTTCACAATTAATAATACTGTCTAAAAGTAAGTGTAAGCTTAGACAGACAGAGGGATA
TTTATTACCCCCCCACCCCTACGCAGGAAAATTGGTATTCAAAAAGTTGCAATCAACAGT
TTGTGACTTTTTAAATGCTATTGTGCAAATCGGGTTTTTATGCTGCCCTCACCACTTTCC
AAAAAGGGGATGCCAGTTGGTTGTGGTGAGGCCAGGGCCATGAGCATTGGCAGATTTATT
ATTTATGCCAGTTTTCTGATTTAAATAATGACTGAAACATATGCCCTCTATGATCTGTAG
TACCGTACATTTCATTCTGGGAGCAAGCACTTCCATAGGATGTTCATAATTTATGATAAG
TTTTGCACCTCTTCAAAATAAAGTGCATTCTCCAGTGGTGTGGAGATATCAAGATGGGCG
TAAAAAACAGCATTCTTGATAAATGTCCCCCAGTCTTTAACTGCATCCGATTTCTCAGTA
GATGAAGCTGGATGATAGATCTGGTGCAACTATAGACTGTCTAGTGAGTCTAACTGTACA
CCACCTGTTTGTTGGCTTAGTTTACTCCAATAACCATGCCAAAATTTTGGTGCAGAGTCC
GACAGATCAAAGGGGTTTCTGGTTTGCTAGAACATCCTTTGGAGAGGACCTTTTACCACT
CCTGACATGCCTGTTTTAATGGCTTCATGCATTCCCC
>DN37362_c0_g1_i2|80|0.0592812
CAACAAAGCTGCCAAACCCTAAAGATAAGATTCCACACTTCACCTACATCTAGGAGGGTG
GACGCTCTACAGCACAAAGAGTGCTCTGACACTAGCAACCATATCTGCATTCTGGCACGT
CCTGTCCCAGGTTCGCTTCCTGGGTGACTGCATGTAATCTATTGTTCTCTGTTGTCAGTC
AACTCATTAACTATAATGGGGGTCATTGGAGATATAACTTGAAGCTACACAGCCTGATGT
CAGCGTCACATGCCATTTATAGGGCTGATGTCTGTTTTTAGCCTCCCTACGGTCCAGGTT
ATGACTGCACCCCATATAGCTACCACTGATCAAACTACTAAATGCGGGATCTTTTATGTG
CACATTAAAACGATCGGTTGTTGGCAGAAAGTAACCGCATGTAAACAGGCGTCGCCAATA
ATGGGACACCTACAATGTCAAATGTTTTTTTTAGTTAGAAAATCTTAACAGTGCAGATTA
CATGCAGCTTTTCCAAGAGGATTTTTGTGCAGGAAAACTGCAGAGTAATACAGTACCAGC
AAAGTGTATGAAATTAGGCAATTCTCGTGTACACTCTGATGATGTCACAGGTGGGCGGGG
CCAGAACCAGGAAGAAAATACTGTGGTGTAAGTGTAGAGAAATGTGATCTTTTAATAAAG
ACAGTAGTGTGTGTGTATGTGTCCGAGAGATGTATATGTAGCAGAGCT
>DN37353_c1_g1_i1|55|0.00266005
TTGGTTGTTGTGGGTAGCTGGGCCAGTTCTGCTTTAAACCAGTTTGATAAATCTCCCCCC
ATGTACCTAATCTGTGCATAGTATTAGAGGTAAAAGCATGCAAAAAGCTCAAAAGCCAGA
CATAGAGTAAGGACATAAACACATAAAGGGAGAGGGAGATCTCAATTTAGTACACAAAGT
AAATCTGTCCTATTACTGTGGCCTTTTGGGAATCTGGTATTTAGTAAGCTCTCCTGTAAG
ACATCACAATGTAACTAAAGCTAATCTACAACTGAAACACTAGGAGTTAGGCCCCT
>DN37353_c0_g3_i1|70|0.0136198
GCAGCCCAGCACACCGCACACGATGCGGGAGACGCCCGAGTCTCCCGCCTGTGCGAAAGT
GGCCTTAATCTGCTGGCAGCAGTACACTCGTCTACCTTCCCAGTGCATCTCTGGTTAGCG
CTGCAGGAATAGTGGGGCTCCATTGATGACAGCAAGGGTGCAGGACCATAGTACACTTTC
TGCCATCGCTGATCATTGCAGCCCCACTCCTTTTAATCTTCCCAATGTGTCTCTGGTTAC
>DN37393_c1_g1_i1|58|0.177583
CTATGTGTTGCCATGGCAGACAGGGGCCTAACAAAAGGCCCCCGGGCCTACTATGACTTT
ATACCCAATAGGCTGTGCCTAATAAACTGCCTGTGACTGTTACAGTAATAAGCTATAATG
AATTGGTATACAGGATATACCAGCGCATTATAAAAGCAATGCCCCCCAGCGGGACTAAAT
TTTACTAATTAAGGGTAAATAAAGTTCAATAAAAATAAAAACATTTTTCCATAAAAAGTG
GTTTTATTTTGTAAAAGTGGTAAAAAACCCCCAAACACACATACATGATATCACTGTGAT
CGCCAAAACCAGTATAAAAAAGATAAAATGTTATTTAAAGCTCCCATGATGTTTTCTCTG
TCTGGTTGCAGAGGGTGCAGAGAGAGCAGATCTCTAGGTGTAATGATAACGCCCCCATTG
CTCCTACAGGCTCATTTGCATATATTAAAACATCATTTATCTC
>DN37340_c0_g1_i1|60|0.0358703
TGGTCACATGGCCTATTTGCAGCTCAGTCCCATTCAAGTGCATGGCTCTGGACTGCAATA
CTAAGCATAGCCGCTATACAATGTACATTGTTGTGTTTGGAGCACAGTGGTCTCTTTTAA
CAGCTGATTGGTGTGGATGTCAGGTGTTGGACCCCAACTGGTCAGATATTGATAATCTAG
ATTAAGATAGGCCACCAATATATCAGCTCCTGGAAAACCCCTTTATCTCCTTGACGACAT
ACACAAGTATTCAAAAATTATACATTAACGGGGGCAAAATATGCAAATAGGAGGAGAAGA
GACATGCTCGCACACATCCCAAATGCACACAAGGAACTCTGACCCAAAGTGCAAGCTCTG
CTCAGAGCCAGGA
>DN37343_c0_g1_i2|93|0.0309988
TGGGGGGGCTGAGGTAGCCTTAAGGTGGATTTAGACTGTCCGATTTTCAGGAACGACCGT
TCCTGCAAACGCTCGTTCCCGATAATCTGGCCATCTACATGTGCCACCAATCGCCCAATG
AACAAGCAAAACGCTCGTTCATCGGGCAATCCTGTTGTGCATGCAGGCACCGTCGATCAT
GGCTTCTGGGCAGCAGATCATGTGGTCTAAACAGCGATCTCCTGCCCAGAAATAATAAAT
CTGTGTAAGGACTAGCAATAGAATGGAGGTGATCACGGCTTGTAAATGATGTAAAGAGAT
GACTGGGAATTGTTCGCTCGCTTGGCGCAATGTGAGGAGTAACTAGACCTTTGAATAGGG
TTTTCATGAGATGTCC
>DN37394_c0_g1_i1|92|0.0198052
CCCGGGATTTCATGCTGCCTGTGGTACAGACAACATGGACCTGTTCACAGGTTCGCTTTC
AAAATTAAGAAACATTAGGTTGATTTCAAAGAATCAATGGAGATTAAAATTTGTAAAAAA
TTTTGCGATAAGAAAAATTTGTCAAAATTTGTAGAAATTTTCCCATTTAGAGACTCAATT
AAGAAAATATTTGAACTATTGGTAGTCATTTCCAGACCCCCAGTATTGTCAGCATAATAA
CGGTTGGCAACCATGCTAAACTGGCAATAGAGAATACAGACCAACATACCTCAGCATAAT
TTCCAGTGGCAAAAGCAGAAGTTTACAGACAATTAGAAATGAGACAGACTCGTGAAAGCA
TATCCAAAAATCAAAGAAATGTGCTTCCAAACGTCAATTACAATTTTTTGTTGTAATTGA
GACGATTTAACAATTAACACAATTGTGATTTTATATTCAAGTTCAAATTTAGGTTACAAG
AGAAATCTCCAAATATTCTGCCAAAATCCATCATCCCACTAAATGAGCATTGAGTGAGCT
GCGATGTCCATTGAGGAGCATCCAGATGGGAGCTCCATCAGAAGTCCTTGATATAGAGCA
AAGAGACTCTGATTCTTTCCTGAGCTTAAAGGGGTTGTCTGGGAATACATAATTTCCAAC
CGATGTCGGCATCCTGTCTCCCTTACTGAAAGGATCATACCCACCCGCTCCCCGCCGGTC
CCCCACCCTCTGGTCCGGGGCTGGTTTTCTTCCTCCCAGGCACGGGAACGGTCACCCGAT
GCCCCCCAGCCAACCACCG
>DN37388_c0_g1_i1|54|0.00932658
TATGTTCCGTGGTAACGGAATCCATAACGCAATTCACCTCATACCACCAACCGAGGTGTG
AAGGAATTTCATAACATGAAATCCGCTCATCTCTAATAATAACTGTATTTACTGTCGTTA
TGCTTCCAAAGATCTGCTTTTGGACTACGACGGATTCGCTGGACTACATTAAAGACTCAT
GTGGAGTTATTGAATAAAATGGTCAAAGAGGGCTGTAGTTGGGGCGTGTTTATTTAGGTG
AAGCTTTTTGTCATTGTGGTTTGATTTGTTTCCATTTGATTGCAG
>DN37359_c2_g1_i1|64|0.047117
GTGCTCTTCCGATCTCACGGACCCATGAAATCAATGGGTCCGCAAGTAGTGCGTATCCAA
CACGGACTGCATCAGTATTTTGCGGATCCGCAATTTGCAGACTCTAAAAATACATAGGTC
ATATGCATGAGGCCTACAGGAAACTCTAACATAGTGTTTTATACAGAAAAAATATTTCTT
CTTATTTACACTTTTTTTTTTTCCTTTTTTTGCGGTCTTTACTCG
>DN37346_c0_g4_i2|96|0.038443
ACATGACCTGTGATGTCAGCTTCCCTCCCTGGTCTGATGATGTTTTGTGCACAAGCCTGA
GGAGCAGGTCTATGTCAGTGCACGACATCACTGTTCTGGCCACTCCCCCTGCACTGGCCT
AGCTATTGTTGTCTGCACTGTGTCTTCTTGTCACTGGATTCTTCAAGAAAGATTAACCCC
TTCTACCATCAGCAGCACAGACTCAGGGTTGGAAGCTCTGCCTCAGATACTGAGCAGGAT
TTCCTCTTCTCCAGACACTGAAGACATACATGCTGTGCACAGGATCTTCCCTCCCTCCAC
ACCCTGCAAATACAGAACTGACAAAGATTG
>DN37346_c0_g3_i1|76|0.0341176
CTGCAATACCGGAATGAAGAGAGATCCTGCCTGCCGGAGCCCTAGCACTGGTGTAAAAAC
TAGCCTTGTGCTGACAGGCAAAATATACTGCAAGACAGAAGTGTAAGCAAATGTAAAGGG
TTTTTAATTCACTTACTTCATCTACAGTGGCCCTGTTCTCCGATTTAGTTGAGCGTCACA
TGACCTGTGATGTCAGTTTCTGTCCCTGCTCTGATGAAGTTTCGTGCACAAGCCCGAGGG
AGTAGGTCTGTGTCTGTGCACGGAACGTCACATCAGTGGTTTTCCATTGACCATGGGTCA
GTGGAAAAACAAGCCATACACCACTTTAGTCCATGATGCAGACCAAATAGTCCATTGAAG
GCATCCAGGTTCTGTCAGTGGTTTTGGAGTTCTGTGCTCACCAGTACTTATATGGGAGCC
ACTGGCTGAGTGGTTGGGGTGTAGAGTAAATAAGAGTAACCATGGAGTCCAGGATAGGCG
GTAGAACAATGGCTGATATTCTGGTTTGCTGGTTATGATTGAGAGCAGGG
>DN37397_c0_g1_i1|76|0.00603174
ACAAAAAATGTAATAAAGTATAAAAACATCAGACAAGGTTAATACTAAGTTAAAGTCCCA
TTTCTAACAGATAATTTGCATGTAGAACAATCTCTTCGCCTGAGATATATTTAATCTGTC
TGGTTAAAAAAAATGTTCCACTGCAAGGACAGTTTCAGGTTTTAGTGTAAAGCACCTCTT
TACTCGTCTGGGCTGTTTGTATACTGTGCAAACATATGCAAACACGTAATTATAAGTATG
GATCTTTCTGTTATTAACTTCCATTATGAAAAAAGTGTATGTGTTTTTTGTGGTTTCCTG
TTTTGAAAAGTTCTGCAGCCAACAATTTATAATATAGTCAAATAGGTATCCAGAC
>DN37376_c0_g2_i1|63|0.0201424
CTCGGTAGAGTGCAGGTTTTGGAGTGTGAACAGCAGTCAGAGTCCCAGACACAAGATAAA
GTCCAAATGCAGGCTTGGCCTGCGTTTATTTACAAGTTCAAAATAAAGAAAATACAGCCT
TTGCTTCAGGCATAACAAAATAAACCCTGCTTGTCCAGCACTAACTAACACCAGGTAGTT
TCCTCACTATACGTGCAACTAGCTACAGCAGCACAAACAAACATGTCACACAGTCCATAA
GTTTTACCTTTGACAGGTTCCAAGTATTTCCTGAGGCCAGCAGCCTTCAGCTATCCTAGC
TGCACCCAGCCTCAGCTCTGTCTGCAGAGCTTGCAGTCTTTATGGACCTGCTAATAGTGG
AGCCTCTGCACCTGTGGTGCCTGACTCCAACACTAAGACCTGGAGTGGAGGAAGTGGGAT
GGATGGCCCCACTGCCAAACCTGTCATCCATCCCAAAAAAACAG
>DN37387_c0_g1_i1|84|0.0105222
CGGCTGTTATACCAGGGCCCCTCATGCCTATAGATCACATTGTATCTGCTCCGGCTGTTA
TATCAGTGTCCTCGTGCCTATAGATGACATTGTATCTGCTCAGTCTGTTATACCAGGGCT
TTCCAGGTCCCTCGTGCCTATAGATCACATTGTATCTGCTCCGGCTGTTATATCAGTGTC
CTCGTGCCTATAGATGACATTGTATCTGCTCAGTCTGTTATACCAGGGCTTTGTGCCTAT
AGATCACATTGTATCTGCTCCGGCTGTTATACCAGGTCCCTCGTGCCTATAGATCACATT
GTATCTGCTCCGGCTGTTATACCAGGTCCCTCGTGCCTATAGATCACATTGTATCTGCTC
CGG
>DN37387_c0_g1_i3|49|0.00488211
CGGCTGTTATACCAGGGCCCCTCATGCCTATAGATCACATTGTATCTGCTCCGGCTGTTA
TACCAGGTCCCTCGTGCCTATAGATCACATTGTATCTGCTCCGGATGTTATACTAGTGCC
CTCGTGCCTATAGATCACATTGTATCTGCTCCGGCTGTTATACCAGGTCCCTCGTGCCTA
TAGATCACATTGTATCTGCTCCGGCTGTTATACCAGGTCCCTCGTGCCTATAGATCACAT
TGTATCTGCTCCGG
>DN37351_c0_g1_i1|81|0.0501597
TGGGCATGAGCCCTCAGGGTCCTCTACATGGCTCAATGCATGGGTCCCTGATGCAGGCCA
ATCAACAAGATAAGTCAGCCTGTTTAATGTGGACCTGTCGCCATATTAGTACTGGGCTAA
ACTGTGCTGCTTCCCTGAGCAGGTCATTGTTTATTTCTCCCAGTACCCCCCATTCTTGAG
ATCCCTTAACTTGCAGCCACTTTGCTAAACAGACAGAGGATGGCAGAGCGGCCTGCTGGA
GAATGATCTCACTAGATATAGCAAGTTTCACGAGACCATGCAGTATACTGAACTCAGACA
GGACATCTT
>DN37307_c4_g1_i1|94|0.032618
CCGTATTGCGGACCGCAACAGGGTCCACAATATACGGGCACTGGCCATGTGAATTCCGTA
TCACGGATGTGGATCCATTGACTTTAATGGGTCCACCATCCACAAGATACGGAGTGGAGC
AGAGGTATGGATCAGAAGCCCCTGGAAGTGCACCGCAAAAGATGGGGCATTTTCTATCTT
TTGGCGTATATTGTGGATCGTGGATTCAAGTCAATGAGCCGCGCAGCAATATGGGATGCA
TTGTGGACCGCAGCACGGGCATGGACGGCTTACATTCGTGTAAATGAGGCCTTAATCAGA
AGTGCACTAAAGTAAATTGCGCCAAATTTATTTAGAGGGGCGGCACCGAATAGAGGAACC
TCAAAACTGCCTTAAAGTATACGAAATATCAGTGACATGAATGAGATACTGGACATTTGC
CTTATAATTTACTACAGTTTCTGGTGTAAATGATTGCAAACCGGCCCAAAAAAAAATTTG
CACCAAAATATGCGACTTTTTTACATCAGAACACAAGAGGCATTGCTTATCGTGTCAACA
CCAAACCCTGGGGGGCACTTCAGTGGG
>DN37307_c0_g1_i3|70|0.0111968
GACAGAGATGAAATAGGGAACTCATTTTAATAATTTATTTTGGTGTCAGCTTGCATATTT
AAAGAATAAGGTAGTTTGAAAAAATATGACTTTTCAAAAGATGCATTGCACAGCTTTCCC
CAAATAAAACTAAAAAAGAAAAATGATAAAAATGAAACTAGAAAAAAAAAATATAAAAAA
ACGATATAGCCTAAAGCCCTAGTTGTGAGTTTAAAAATGTTGCAATTTTTTTTTCTAGTT
CAAGAAAAAATAAAAAAGTTACAAGCATTAAACCATCAAATGCGCTAAATCCCAAAAACT
CTAAACTCTAAGGCTACATGCACACGACATGGACATCT
>DN37337_c1_g1_i1|40|0.00998801
TTTAAGATGGTTTGCAGTAGGCGTCATTCTCCCTCTAGTGGCAGATGTAGGCATCAAGTA
TGTCATCTTTCACACCTGTGGCATTAAAGTGAATTTGGAGCTCTGTGCGAGAACATTATA
CTGATCACCATAAAGACTTGATGATATTAATCAGCAAAAGATTAAAATTTGATGATAAAA
AGTTGGAGCTTCACTTTTAGCTCCTATGAGTTAAAGGCTATATACACCTCTGGGGGCATT
TTTTTTGTTATTGCATTGTACTTATTTTGAGCTAACAATCATTTTTTTTCAATTGGTCTT
TATTAACAATATGG
>DN37339_c0_g1_i2|65|0.0218054
GCCACAGTCCATCACGGCATTTTACAGGCAGCGCAGGGTACATCCCCAGGGCTTCCACTG
TTTGGATGTGGGGAGGGCTCAGGGGACCCCCTGGGCGTCTGCCCACCGGGAGGTTTCCCT
GTGGGGTCTATGGCCAATCCGCCCTTGTTAGGACCTGTTGTACACATTGCACATGAGGTA
TAGGAAGGAGGGTAAGCTCCTATAAGACCTCACAGGGTACATGGACATGTATACCCTTTA
GAGAAATCTAAGGCCGGCTGTAGACTGTGT
>DN37335_c1_g1_i1|40|0.0347273
TGCTGCAGGTGTGATGCGGGGGTTGGACCCCTGCTGATCAGATATTGATGGCCTATCATG
AGAATAGTTCATCAGTATAAAAGAAATGGACAACCCCTTTAAGGTTACTCCTGAAAACCG
TCAAAAAAGAGGAATAAATACTACTCCAGTCAGAGGTGCATTCGGTTTATGATGATGCTC
ATGTCTTGTCATAAATTAGGTGAATTCTCCGGCAGCACATAGGGGAAACAAAG
>DN37335_c0_g1_i1|84|0.0162413
CAAGGATAAGCCATCAATATCTGATCAGCGGGGGGTCCAACACCACGCCATCAGCTGGAT
CAGTGTAACCCCACCACCAGAAATACACAGCTCCACTGTGCAGTGTGCTACCATTGAAGT
GAATGGTCTATCCTGAGAATAGGCCATCAATTACAAAATCCTGGAATATCCCTTTAAGGA
CTCAGTCTCAAAGGTCATTTTGTTATTCTGTGGTTTTCTACTACACCACATCTCTGCTCT
TGTGTGTATGTGTATAGGTTTATTATACTATGCCTGATGAAAAGACCCAAGTTGTCTCAG
AAGCATGCTAGTAACATCACTTATTTGTGCTAGCCACTGAAGACTCTTGTTTCTCTTAAG
GAGAGTGATAAAAATGTTACACCTAGATTCAATATATTGAGGGCCATTTATTAGGCTCTT
TATGACACTGTTGTGGCATAATAAAAAGTCACATATGATACATGTGTCATAATTTACACC
GCCCACCGCATTTACTATAACTTTTGCAAGAAGTAGCAAAAGTCATAGTAGCTGGGGTAG
ACTTCAGTTTCTGGCACATGAACTTTCAGAAATGCACCCAATTTATTAAGAGGCAGATGA
CCTCACTCTGGCTCAGAGGGACCAGGACAGTGGTATGGAAACACCAGTTTTGATAAATAT
CCC
>DN37381_c0_g2_i1|88|0.0339444
TTTGTCTCCGCTTCGGGGGTCATCTTCTGAGCGGAAACCTGGCGGACCCCATTGTAGTCT
GTGGGGTCCCTTGGGCTCCGTTGGGCTCAGTTGTGCCCCGGGTCCGTCCTTTCCGTTCTC
CTGCTCCTGTGGTGGAGCGGGAGAGCGGAAGCCCTAGCGGTGATGTGAACGAGCCCTTAG
ATGTATTTAACTTTTTGCCCTGCACTGTGCAAGATGACTCAATGTGCTCAGTAAAAGACG
TGAAGCGAAACATTTTTGTCTGTTATTAGTTTACTTAATTTGCCTAAAATTGACCAAATT
TTATTAGTAATCAAGGCGGAAATTCAGGTAAAGCATTAACTTTCTTTTTCTCACAACTGT
AGCTCCTGGTCACACAAATCAAATCAGTGTTACTAGATTATAACATTCAACCACAATATG
AGAGGAACAAACAAGTCTATATTGCTTTTCATTATTGTATACTTGTTGCTTTCACAACTT
TCACAGGGAATCCAGCAGTGCAGAGCCTTACATAACCTCACTGGTTACAACCGCAGCCCA
TTACATTGTAACCTCTCAGATAGAGAAATAATTACAATAAGATAAGTAATAAAGAGTTTC
TTAATATGAGCAACTATAAAATGAGAATAGAGCTGCTGGAAATGTCTGAGGACTCTTAGG
AAGAGGAAGTTGTGGATCCTCGATGTTAAAGCCTCCTACAGTGACACTGTGCAGAAATGA
AGTCCGCAGAACCCAACCGAATGAGTTTATAGAAATATATAGAGATAGAAAGTGACAGTC
GTAGCATAAGGTGTGACCTAGAGTAAATTATAGGGAAGATGAGTCAACTATATTTAGATA
AAACTTATAGGGTCTGACTATCTTATAGAACACATGGGATTAATAGAATGTCTGTAGCTC
TGATGGACCTGACATGTCCATATAGTACATGGATAACCATTGATGTTAATAGTGAGCAAC
TGTTAATCAACTAATCTCCTGTGATCATCCTATTATCAGGGGAGACATCGTTAGACAGAA
ATTTACCAAAGTGGAGTACTGTTTTAACAGATATGAAGAAAAAAGACATGTTGCCTTGAT
ATTAACAATTAGCTATTAATGAAATAAGATATGGATAGAGAAGAGTGTAGATGTACGTAT
AAATTAACACCATACTGATGGAACATATAGTAAAACCTCTCCAGAAGACCATCCCATTAT
CTATCCCAGATTTCTTCATTTGCATCATATTAAACATAAATAGTCAACTAGTTTGAGAAG
ACCGCCCTCTAGAAGACAATTTTCAAAGCAATTTTAGGTAGTGTAATTGATCATGTCAAA
AATTCTAAATATAGAAATAGTCTAAAACCAAGTCCCTTTTGTCCTCTCAATATTATCACA
GTAAGGACTTAGGGGGTCATTTACTATCAGATACACACCAGCTTTCTAGCGTGTATCTGT
CACAGATTGCAGCGCAAAAGTTACTTGTGCCGCAATCTGCAATTTGTCCCTGCTTACGCC
AGATCTAAAAAAGTGTGCGTGGTGCGGGTAAGGAAGGGGATGGGCCATCAGGCCCATGTC
ATTTATAATTTTCTACACCTGGTTTAGGTCTAGAAAATGGACTAAACTGTCTTACATTTA
GACCGGCCGTGTATGCACCAAAGTTATGTAGACCCCCTTCATTTCCAAGATCTAAGTCTA
TGATTAGGGATGAGCGAAGCAAGCTTCGGATGCAAGAACTGTACAACTTTCCTATACAAA
GAGTTTGCTTTACGATACAATGGTGCAAAGAAATAGTGGATATAGGAGAG
>DN37380_c0_g1_i1|47|0.0043767
CTGCGGTTTGAGAATGGAACGGAATGCATTTTGGAACACTCCATTCTGTTCAGTTATGTT
TTGTCTCCATTGACAATGAACGGAAACGCTAGTGTGAAAGTAGCCTTAGTAGTCCTTTGG
GCAGTCTTACTCCATAACCAATAGCCTTCCCTCTATGTGACTAAGACCCACAACATAAGC
TCAGAAAGTGCAGAGATTTAATGCAATTTCCATGTGACAGGTTTGCTTTAAATAGCATCT
GTCAGCTCTCAACCCTGTTAAGCCATGCATAATGCCTGGGAAGGATGACCCTGCTGATTA
AAATGAGACTTTAGTTAAGCCAGCCCATTGTGGCTTTTTGGTCAAATCCTTTTAATAAAT
AAGCCAATTTGGGCTTAAAAGGGGTAATCCAGATGTGACACGTTATCCCCTACCCGCAGG
ACTGGGACCTCCACCGATCACAAGAACAGAGACCCTG
>DN37324_c0_g1_i1|99|0.0578523
TCTGTTTTCCTCCATCTCCACTGCATACTGCTCCCCTCTTGTTGCTTAGGTAGATAAAGC
ATCTAGTTGTGTATAAAATTCCTGGGCGTTTATGTCCTCCTCCATGTCCTCTTCCAGTTT
ATCCTCCTCAGGTCTAAGGTGGTATTGAAATGAAGGCGTCACGTCTTCTGTTGCCCCACC
AATCATATTTCTCAGCATCCCCTCCAGGCTGTGAAGCATGGCATCATTCATCCCAACTAA
CAAAGTGGCCTCCTCAAACGGCGTGTAACCATAAATGGTACGTATCACGCATGAGCTGCT
ACTGGCTAACGTAGAAATTACAATGGGAACCTGCCATCTGCTGCATTAAGAAATCTTTGA
CTGCCTTCCTCTGCTCGTACAGGCGGTCTAACACATAGAGTTCCAACGGTGGAAACGTCG
CATATCAGGCAATGTTGGGGAAGAGCATTTTGCCTTTGCAGCACAAGGTTGTGTTTTACA
CGGTAAGAGTGGCAGAAGTGCATGCACAGTTTCC
>DN37306_c1_g1_i1|60|0.0152814
TTTTGTTTCACAGTATTTATTGGCATACAGCGCAAATACATTTTTATTTTCAAAAATAGA
CAGGATCTTTTCACAGCTCCAAATCACAAAGAGTAACATGATTTTTACATGCAGGTGCCA
CTAGAGGGAGCTCAGAAGCCTACTCCTGACATTTAGCTCAGTAACACAGTATGTGGTAAG
CTTCGGAGCTCCCTCTAGTGGCGGCGACAGGAAGCTAGAATGTTATGTTTTAAAGGGATT
CTGTCAGCAGGACACTGGGTACAGAGACAACCACATCTCCACACCGGCCCCACTGCTGCG
ACCGTAAATATGCAAGTGTAATA
>DN37348_c2_g1_i1|70|0.0821263
AACTGGAGGGGGGAGGGCTGCTTTAGATGATTCAACCTACTGAATGGAAACCTGCAACTG
GTCTTGTTTGAAAGCAGACATTCCAAGCTTTCAGACAATACCAGAATGATAGCAGTATGT
TCAGGACAGTATGTTCGAGGTATCGGCAGCTCTGCTACACGTGCCCTACAACGTCCACTG
CATGCATTCCTTTATGGCCCCAGAATTGAGCAGTGGAATTGTTGTGCACACGGTCAGAGA
G
>DN37396_c0_g1_i1|73|0.0519081
TTATCCACCACTGCCGCTGTTTTATTGAACAACTTATTCAAATTATATAGGCTCCTTTAC
ATGGGCCTATTATCAGGAAAAACGTGCATCTGAATAACTGTTGAGGTCCTGTCAGTCACC
TAATGATTGAGCAAACACCAAAAATATAATAGTTCTTGAGCAGCAGATCGTCCTGTGTAA
ATGAAGAGCAAAATTATATGAAGTGCTGTCTGCCGTTGGGTGCTGTCTACCGTTAGGTCT
TTGGTTCAGCTGATTCAGGCTAATTTGAATATTTTTTCCCATGGATTACTGCCTGTAAGA
AGGAGGCAAATGAAAGCAGGTCATATGGAGTCTGTTCAATACCCCTCTTCCTCAGCTTTA
TTCAGCAACAGTATGTTGGTATTCTTCAATGTATGGCGGTGTTATTCAGTCACAGTATGG
TG
>DN37319_c0_g1_i1|71|0.0157552
CCGTTTTGTCTCCATTCATTGTCAATGGGAACAAAACTGAACTTAACGAAACTGAGTGCT
CCAAAATGCATTCCGTTATGTTTGGTTGCGTCCCCATCGCGGACAGAATGAAGTTGCAAG
CAGCGTGTTTCTGTCCGCGATGTAAGTCAATAGGGATGGCTATGTTTTCTCGGACACAAT
AGAAAACTGATCCATCCTGAATTAACTTTAAATGGT
>DN37321_c0_g1_i3|50|0.0909741
GTGCACCACCTTGGTTGTGTGATCACTGACCAAGCACCATTGGCAGTTTATACTTTGCCG
ATCTTAGCTCGGTCAGACAGCAAAGTGGCTTAGTTCAGAGACTTACCGAATGACATGATG
TTCCAAGATAACGCCACTGCACACACTATATAAAATGCTCTTTATGGTATCCAGCAGCAA
ATCTGGCCAGTTTGATCACCAGTGCTTTTCCCCATCAAGAATGTCTTGGACTGGATGGGG
CAACAGATCTCCCATGCACAACAGATAACCACCACCTTGGCTGAACTACTACAGGTCTCA
GTTCACAGGTGAACTCCCAGTATTAATATGACCCTGCGCCAACATATATCCTGCTGCGGA
ACCGAAAATAAAAGGTTCACCACCTTAGTGGAGGTGGATCCGCTGAAGAGATCGG
>DN37327_c2_g1_i1|56|0.00957931
TCATTCATCTGGCCTGATAGATCTGAAGAGTCTGATAACCGTTTCGATTTTCTTAACTAC
ACGTGGAAAGAAGCAAAAAAAAAAAAGAAAAAGAAAAAATGGAGGGGCGGGAATAAAAAA
TAAAAACTTAACTTGTAAAGTCAGGCGTCACGGACAGAACACAGAAATCTAAACCCCAGG
CACCGTGGTGAGTTCGCCAGCACGCACTCAATCCAATCTGTGGGATGCATTTTAATCACC
AGTGCCTAGGGTGGGGGAGGAGTGTGAGGTCTTTAAACGTGTACCACCAAAATTTTACTA
ATTAAAATCTATTACGTGTTACTAAATCATAGCAAGGGGAAAAAAATAGGGACAGAATAG
AAGAGGAAATCTAAATTAAAATTACCTTTTACTTTGGATAAATCTCAATTTCTACGTTTT
TTTTTTCCTTTTCCGCTAAACCCTTTCTACA
>DN37327_c0_g1_i1|66|0.00548407
GACGTGTGCTCTTCCGATCTGTCCGTCAAAGCCCAGATCACTCTTAATACATCTCTGTTC
CTAACCCTTGTGGCAGCCATATTGGATGTCACCAACCTTACCAATAAGCTTATAATATTT
AAAAAAAAAAACACAACTCAGAAGCTTCTATCTCTTGTTAAATTTTTGAGTTTTTATCTA
CTGGTAAATTTTTGGATTTGAAATGGAAATGCCCTTTAAAAAGTAGGTGCACGGTGACAC
GGCACAAGATGTTATCACTGGAAGGAAGGAGCGGAGGCACAGAAGAAATTTAAAGGAGCG
CATACACATTAAAGATTTTTATTTTTCTCGCCCAAATCGTTGTAAAATGTTTTAAGATTA
CGAAAAAACCCCATCAGTCATTGGATTCAGTTCTGGAAACGAAGGCCTAGAGAAGCAATT
AATAAGTCATCTCACCAGTTGATCTTTTGCACCGGAGCCGCCGCCCTCTGCTACAGTCCC
AGGAAATAATTTGAGATTTTCCGATTTCCTCCCCACCATTGTACGGACTCTGCTTCCTCT
CTTCTCCCCACGTTCCTATGAACTTCAATGAATGTTAAGACTCAAGTTTTTTTGGGGGGA
TGAATTTCAG
>DN37349_c0_g1_i1|83|0.0054205
CCGACAACAGGTACAGAACCTTTAGTAACACCATCATTTTATATAACCATATGCCCAATT
CAAGAGGTTTCCAATTTAGAGAATAGTATGCGTATTCCCTCAAAGTAACCTGGAGACATC
TAAAAGTATCATACACTTCTTCCTTATGGAGCCAGGGAAGCAGTTGGGGTGGAGATAAAC
TGTCCTTATTAGTTTTATCCATAATGCGTCGGGAATTAGATTAAAATCTCTGCATAAAAA
CAATTTACTCTTTTGAACCCACCGTACCTTTTTTATAACTTTGTTTAAGAATCGTACTTG
TGCTGAATTAGGAGAATAAAGATTAACAATGGTAAATGGAACCACATTGAGTCAAGCAAT
TGAAAATCCACAGTATCCCTGATTGCTATTGTTAACCCAGCCCTTTTCTTGGGAGCATTT
GCTATGGGTGAATGCAAGTGCTCCAAGTCTCCTGCAAACATAGAATATGAATCTGTAATA
ATAAAGCATCTCTCCAGATAGATGACCTTTTATAGAGTGAATTAAGGTCTTTGGTTTTGG
TTCATTAAGAT
>DN25170_c0_g1_i2|49|0.00727877
TGCATGACCCCACCGCGGAGACTCCAGACATGACGGAGGACAAGCACCGACATAAGATCC
ACAGAGACATTTCATCAGTGCTGTCCTCACTCCATCACTGAGACCTCATACATGATGTGG
GAGAACCAACCATTTAGAAACGACAGAGACATTTCATCAGTCCTGTCTTCACACCATCAC
TGAGACCTCATACATGATGTGGGAGAACCAACTATCTAGAAACCACAGAT
>DN25199_c0_g1_i7|90|0.0270555
CCGAGCTATATCCTGCACTACACTCCAGAGCCGCACCCACCACTCTGCCGGTGGAGTCAC
TGTGTACACACATTACTTATCCTGTACTAAATCCAAGATACATTCTGTAAATGCAAATGA
CTCCACCAGCAGAATAGTGAGTGCAGCTCCGGGGCACAACACAGGACCCAACTCTGGACC
AGTACAGGACAAGCAATGCATGCACACAGCGACTCCACCAGCAGAACAGTGAGTGCAGCT
CTGGAGCACAATACAGGATGCAACCCAGGGCCAGCACAGGACAAGCAATGCATGCACACA
GCGACTCCACCAGCAGAACAGCGAGTGCAGCCCTGGAGCACAACAC
>DN25199_c0_g3_i1|72|0.0634707
TCTGTAAATGCAAATGACTCCACTAGCAGAATAGTGAGTGCAGCTCTGAAGTATAATACA
GGATGCAACTCGGGATCAATACAGGACAAGTAACGCATGCACACAGTGACTGCACCAGCC
GAACAGTGAGTGCAGCTCTGGGGCACAACACAGGACCCAACCCTGGACCAGTACAGGACA
AGCAATGCATGCACACAGCGACTCCACCAGCAGAACAG
>DN25161_c3_g1_i1|92|0.0309619
AGGGAAGCTGCACATGCACGGTGCACCCTCCTTCAGAGATGGGACCCGCACCTATCAGAT
AATGGGGGCATATCTTAGCAATATTCCCCCATTGTCTGAGACGGGAATACCTCTTTAATA
CACTCACATTTCTTTATCATATTATCTATGTAACTGTATTTTTATATCATGAAAGGAATT
TGTTTTCAACTTCAGGCCACTTTTTACCATTTGGATGGTGCAAACGTGATTTGATTCTTT
TGTAAGGGCACGTTTACATGGGTGTTACATGCAGATTTTGATACTGAGTTGCCACAAATT
GCACCCCACGCATTGCAAAAGGAAAAATCTGCTGCATAATTTGGCAGGTCCTGTAATCAA
AATCTGTACCACAGGTCCAGTTCTGTGCAGATTCACTGTCTACGTGAGATTTTTTTTAAA
GATCTCATTCACTTTGCTGCTACAGTAATGTGTGGAGGCTTTTTCCAACAGCCATTTCAC
GGTGTAAAATCGTCAATATATCCACCCAGTGTGGCCATACTCCAAAGTTAAACATTCTCA
TGTTACTGACCGTGATTTATGAGCTCAGGGGAAAGAATGATCAAAGGCAAAAGCAGCGAC
CGATGACTGTAGATAAATGGATATAGTCCATAATTTCACATATGGGGCAATTTAATTATA
CAAATACGTTCAAACTCCTCTCCTTATACACAGCTGAAGTTCATGTAAAGGAAAATTCAA
TCTTAAAACACAAATAAGTTGGCTAGTATGTGAAAACTGCCCAACAACAGACAGAATTGT
GCTGTTAGAGCCCCCTAGGGGTGCAAAAAACACCACTAAAATGCCAAAGTGTACAAAATC
ACCAGCAAACACCTATGTATGAGAACACCGTGGATCCTGGGGAGATTTAGCTGTTTTTAG
CTAGCTTTTGCCGCGTTTATTTACATATATTTTTGGTCCGCATCCAATCGCATTTTTTGC
AAATCGAATACGGACCCATTCATTTCTATAGGTTGCAAAATAATGTGGACAACACACTGT
GTGCTTTCCGCATCCGAATGTCTTATTCTTGTCACAATAGGAGTTTTTAACATAGAGCAT
GACCTGCACAATGGGTAAATGCAGAACACACAAAATCAGAATCCAATGTTGGTGTCTTTC
CATTACTGAAGGCGGCAATGTGTTTGTATTACAAAGCCTTCATTATTTAAGACATTTATG
CCACAGCTGATCTTGGTTTTAACGTACATAAAGCAAATTTAATTTTCTGCATTTTTTTAT
TCAGATTTAGAAAAATCTTATGAAGATAACCAAAGAATATTGGAAGAAAAAG
>DN25161_c1_g1_i1|61|0.0617179
TGGAAACCCCCAGATAGACCTTTATTGCTGCAGAATTATTATTACATGGGGAATGCATGT
CCGGAGAGGCGACAAGTTCTTTTTAAGATGGCCCCGATTTTGGTGTGACTGGATGACCAC
CGAATGTGTCTCGAGTCTCCTCTAATGTCAGACGTCAGGAGAGATGAGGATCAGGCATAC
TGGATTTCAACACACCTGATCCTTTTGTTTTTGGTGAGATAAGCCCCGCCAGCAGCTTAC
TCCCTTCTCCCTATTCAGAAGACATGCATGCTCTGCTGAGCTATATCTACAATGTATGGC
CAGATTGGATATGTCAGAGTATTCCAGTCAGAGTGTGTGATGGTATGGGATGACTCCTTC
CCGAGAGTCCGAATGGAGGAACCACGACTGATTACAAAAACAAAGGGTTTGAGGCTCCTT
AAAGGGTTATTCCCATCTTAGACAATGGGGGGCAGATCACCA
>DN25161_c2_g1_i1|76|0.0261229
CTTGCACCTGCATAATTTTACTAAATCTTTGATAACCCCTTTAATTTTCTTTTACATTAC
TATATTTTTTCACAGTTTGATAAAAGAAATGAGATTATGGTACCTCCACAATCAGCAGAA
AGAAAGGGGCTATATCACAAAAAATGAGAGGTGGAATCTGACTGGTTGCTGTGGGCAACT
AAGACAGTTCTACTTTACACCAGTTTTGATTAGTCTCGCCCAGTGGCTATAATTTAATGT
GTGTCGTTTTTTGTGTGTTTTAATAAAAAAATCTGAC
>DN25161_c0_g1_i1|75|0.0147234
CCGTGGTGTTGCAGATCATGGCCAGCACCCCATACAAAATACCTATTTTTGTCCACTATT
GCGGACAAGAATAGGACATGTTCTATATATTGGCACTGAGCCATGGCTCGGCGAGATCAA
ATGCCGCCTATAGAAATGAATGGGTCCGCATCTATTCCGCAAGATTGTGAATGGGGCCTT
ATCAAACGGGTGTAAAGTAGAACTGGCTTAGTTGCCCACAGCAACCAATCAGATTCCACC
CTTCATTTTCCAAAGAAGCTGTCAAAAATGAAAGTGGAATCTGGTTGCTATGTGCAACTA
AGCCAGTCTTCCCTTTTTCCTTTGTGTCACTTTTGATAAATCTCCCCATTGACTTTTTAA
TTTATTGTTTGATGCTTCACATGTTTTATGAGTATGTTTTAATGTTTAGTTGTGTTATCT
TCAGG
>DN25161_c0_g1_i2|72|0.0151043
CCGTGGTGTTGCAGATCATGGCCAGCACCCCATACAAAATACCTATTTTTGTCCACTATT
GCGGACAAGAATAGGACATGTTCTATATATTGGCACTGAGCCATGGCTCGGCGAGATCAA
ATGCCGCCTATAGAAATGAATGGGTCCGCATCTATTCCGCAAGATTGTGAATGGGGCCTT
ATCAAACGGGTGTAAAGTAGAACTGGCTTAGTTGCCCACAGCAACCAATCAGATTCCACC
CTTCATTTTCCAAAGAAGCTGTCAAAAATGAAAGTGGAATCTGGTTGCTATGTGCAACTA
AGCCAGTCCACTTTACACCAGTTTTGATAAAAGTACCCTGTTTTCTGCATTTCAATACTT
ACTGGGGGACATTTAGGGTATAGCATTTTTATGTATTAGTTGACATATGAATCACTGCAA
AGCACTCAGGCAGCCAACATGAGCTGAAACCAGGTGCAGACCTAAACACAGAACAGGTGT
AGAGGCTGCACAGAGATACAGTCCTGTGTTTACTGTAGGAACACACCTGGTTTTGGCACA
TGGTCCCTGGTGGAGGTCACTTACAGAACACTGACTGTGTGTACAGGGACTTAGGTTGCA
ATTTATTTTCTCAGAGTGCTGTGTAGTGATTCATACTTCAATTAATACACTTGTACCACG
TTTTACAGCTACGTTGCAC
>DN25142_c2_g2_i1|66|0.00600157
AAAATAGAACACGTTCTATTTTTTTGCAGTATGGACTGAATCTTGCGGATCACGGACCCA
TTCAAGTGAAGGAGTCTGCATCCGCAAACAGCTTGTGCCTGGTACATTGTGGACCGCTAT
TTGTGGTCCTCAGCACAGGGCGCATACGTTTGTGTGCATGAGCCCTCATACCGAGGGTCA
TACATGATTTGTCCAGATATCCCAATGTCAGGGAGCTAATAAGTTTAGGGGAGTACATAC
CGGATATCTGGAATAATGGGAA
>DN25142_c3_g1_i1|46|0.0716703
GCAGGTTTAAAATAATATATCACTGCAGTAAAGTGATCTGTACAGACCAAGAAGTGGCAC
CTATTATTAGGCTTAGTGGCCAGCGGGAACACTGCGGGATTTTGTTTTTTGTGTTTAAAT
ATAGATATTAACATAGAAAATTAAAAATAACATCACCATAAATTCTATAAAAATATGCTA
AACATAAAAACATGATTTAAAAAATAGGCCATTTTCTGATGACACATTCCCTGTCAGCTC
TCTTTATATGTCTGTTCAGGCTTGAACTGGTCC
>DN25142_c0_g1_i1|92|0.0604298
CCCCTGGTAAATGTATGTTTTGAAAAGTAATTAAAATGGTTATCCGTGACTTATAAAGTA
TCCTTAGCCATCAGGGTTTGAATAGTGAGGGTTTCACCACCCCATTGGACAGGAAAATGA
AAATGCCCCTATATTATTTACAAAATCAGTGCTTTATACTGCAGCTCAGTTTCACAGAGG
CACATCCACCCCATTTGTATGTGAACACCTTTGTAAACAATGGAGGGGTGGGGGGTCCCA
AATGTCACTGTTTAATGGAAACCTTTAGGGGAAACTTTTTCATTGTCTTTTATATTCTTC
AGGTGTCACTGACTCTACAGATTGTTCCTCACTGAAGTCAGTTAAAGAGTTGTTCTGGCT
GCTCAATTTGTAGCCCTTATCTTTAGCTTCCTGACAACTGGTAAACATTCATTTAAAAGG
AATGTGTCATCAGAAAATGACCTATTTATTTAGAATTTGTGGTGTTTTTTTAAATGTTTC
AGGTCATTAGCTATATAAAACTAACTAAAAATGGTGACTTTTCGCACTGGACACTAGGTC
TAATAATGCGTTGAGACTTCCTATTCTGTACAGGTAACTTTTTAGTATTCATCTCATTGT
CATCACAGGTAGGATTACAATGATAGATATCACCTATGTATAGATTCATACAGGGTCGTA
GCTAACGGCTCATGGGCCCTGGTGCAAGAGTTCA
>DN25142_c0_g1_i2|92|0.0522044
CCCCTGGTAAATGTATGTTTTGAAAAGTAATTAAAATGGTTATCCGTGACTTATAAAGTA
TCCTTAGCCATCAGGGTTTGAATAGTGAGGGTTTCACCACCCCATTGGACAGGAAAATGA
AAATGCCCCTATATTATTTACAAAATCAGTGCTTTATACTGCAGCTCAGTTTCACAGAGG
CACATCCACCCCATTTGTATGTGAACACCTTTGTAAACAATGGAGGGGTGGGGGGTCCCA
AATGTCACTGTTTAATGGAAACCTTTAGGGGAAACTTTTTCATTGTCTTTTATATTCTTC
AGGTGTCACTGACTCTACAGATTGTTCCTCACTGAAGTCAGTTAAAGAGTTGTTCTGGCT
GCTCAATTTGTAGCCCTTATCTTTAGCTTCCTGACAACTGGTAAACATTCATTTAAAAGG
AATGTGTCATCAGAAAATAACCCATTTTTAAATTATGTTTTTATGTTAAACCCCTTTTTT
GTAGGAATTTTAATTTTTTTTTAACATTTTCCATGACACTACCTATAGTAAAAAAATCAA
ATAAAATACTGCAGTTTTCACACTGACCACTAGGCCTAAAATATGTTAAGAC
>DN25111_c0_g3_i1|97|0.355698
ATCTACCTCTGTCCAGGTACATAATAATCTAATGCTCTCAAAATTTATTAATGCTAGAAA
CATCAGGTACTTATGCCCCTGGCCAGCATCCACAGGTGCCCTCCTGGATTCAACTGTATC
ACTGTCCCCAGGACAGTGATACAGTTGAATACTGTGATGCAGGCAGCAGTGTTTTATGCT
GCACTGTGGTATTTAATTCTGCTGGGTTGGTATTTTGTGCTGCGCTAAAGTACTGGTGTA
ACCTACCTACTTTTGTCGTCCCTGCCTACTTGTGTTGCACATCTTTTGCCAGTCTGGATC
TGACTACAACATGGGGCCACTTTTAATTTTTTTTCCAGGCCACCTTAAAGGGAGTCTTTC
ACCTGTTTTTCACCTATATAGC
>DN25111_c2_g1_i1|81|0.0262171
TGCCCAGGGGGCCACCTGAGCCCTCTTCATGGCTACTGGCCAGGTACATAATAATCTGAT
GCTCTAAGCATTAATTATGCAGCTGGCTAGCAGCCACAGGTGCCCTCCTGAATTAAACTG
CATCACCGTCCTCAGTATGGTGGTAGGGCAGTATTTTATCCTGCAATGTGGTATTTGGTT
CTGCTGGGATAATATGTTGTGCTGCACTACTGTATCGTAGGCCCCACCTACTTCTGTTGT
CCCTGCCTTCCGACAGTTTTGGGCCACTTTTAGGGTTTTTTTCCAGGGGCACTTTAAGTT
CGCAGTCCGCC
>DN25188_c2_g1_i1|51|0.0831762
AACTTGACCTGCATGCTTTAAAGCAACAGGGGATCATTTACAATCAGGTACAAATGCATG
CTGGGCTTCAACCATTAAATCCCTTAAATACCATTGCTGTGATTAAGGAAAGCTAACCAC
ATGCAGGACATTTTCTTGTAATTTAAATATTTTCAAATATAGAAAGACGGCTAGGAGAAA
GCTTTGCAAGAAAATAACCAAACATCTAAGAATAAGAAAGCGCTGGTATCGTCACGATTA
AGAATAGTGTTTTAGATGAATTGGGGCAATTACTTTGTCTTTGTAGTCATATGTACAATG
CTTCGGAAGGCCTTCAGACCCTTTCACTTTTTTCACATTTTCTTATATGTTGTTTCCTTG
TGCTGCAATAAAAAAAAAAAATCAGGTTTTCCCTATCACTCTG
>DN25188_c0_g1_i1|77|0.0373061
CTTTTACTGTATGTTCGATATTTTTGTGGGCCTAGACAATAATAAACTAAAGCTTCGTAC
GCACTTTGTACACTCGTGCGTACGTATTCGCGGAAATGTTCGCAGAACACAAATTTTTCT
CAACGCAACTTGAACCGAATCGAATCTTATCCGAGGTGAATCTTTTTAAAAATTCGGCGA
ATATTCGCCGAAGCGAATCTTGGAGGATTCCCTCATCTCTAACTTCAATGTACAAGCTCA
GATTACACATGTCAACATCATCTCTCCAATATCATCTCCGCTGAGGCTGACTGCAAGGCA
TTATGGGCAAGCCTGTCGGCTAGGGCACTATCCGTGGTCACATAATCCTCCTCCTTCTAC
TGTGCCCTGCTGTGATGTCTTCTGAGGTGTAAAGTGGTCGACACTATTTTGTGCAATTTG
TCCAAATCAAATTTCAAAAGCTTTGGATTATTTGGAGCCCTGACATTTTGGGAAATTCAA
TACAAATTTGATTTGCATAGAATTGATTAGCTCACTTCCAGTTCAACTTCACTAGCACTA
TGCATCAAGTTATTGAAATACAATATACAATAGCAAAAGTTACAACAAAATACCACATGT
GACCCAAGACTCAGGGCAGTGATGGCGAACCTTTTACAGACCGAGTGCCCAAACTGCAGC
CCAAAACCCACTTATTTATCGAAAAGTGCCAACACAGCAATTTACCCTAAATACCACAGT
CCAGTATAGTATATCTTCCATGTACTTTATCACTTAGCTATAATAGCCTGCCTACATTCA
ATGCCCTGCCTGTGCTGAGATCGGAA
>DN25188_c0_g2_i1|67|0.0817202
TTATTTTTGTGGGCCTAGACGAAAATAAACTAAAGCTTCGTACGCACTTTGTACACTTAT
GCGTACCTATTCGCGGGAATGGTCGCAGAACACAAATTTTTTTTAAACGCAACTTGAACC
AAATCGAATCTTATCCAAGTCAAATCTTTTTAAAAATTCGGCGAATATACGCTGAAGCGA
ATCTTGGAAGATTCGCTCACCTCTAAATTCAACCCAACCTCAAATCATGTATTTACCAGT
ATTTTGCTTTATATGTTTAGTAGCTGAAGCATGCAAGAACAATCCATTCGGAAAGTCTTC
AGACCCCTTCACTTTTTTCATATTTTTTATGTTGTGGCCCTGTGCTGAAATAAAAAAAAA
AC
>DN25154_c3_g1_i1|43|0.00633208
TCCGATCTCCTTTTAAGGACTGTTGTTATATCTGGCTGCAATATTTTTTTTCTTTTGGGG
CAAAAATAGCGCAAGTTTGCCTGACCTTAACACCACCTGCGCAGCATGTGCAGTATAACG
TTTTTGTATCCTAAATACTTAAATCCAGTGTATTTTTTCTGCCGCTAATTAAGGCGACAT
TACCTGTGCTGCGTGTGCAGTATAACGTTTCTGTGTCCTAAATACCTGACATCCAGTGTA
TTTGTTTTCTGCCGCTAATCAAGGTGACATTACCTGCGCTGCG
>DN25154_c2_g2_i2|81|0.00727463
CACTGCGTGTGCTTGAGCGTGATGCTTGAGTCTCCTCCCCGCACATTTGTTGGCTGCTAC
CTAGCCACGTGCAGGGACGTACTGGCGCACACTGTAATACTGTAGCCATGTTGGTTACTG
GCATTACAGTGATTGGCTGGCTGGAACGCATCATCGGGTGCTATGTAACAGACTGAGCAG
AGTCCCGTGTCACCGGGTAAGTCAGGGAGAGCTGCAGCAGAAGGGACAGATAGTGTAAGG
ACAGCAGTAGGTGTTTTTTTAGGCAGGGTTTAGTGTTCAAAGGATTTAGAGACCCAAAAG
TCCTTTTAATGACTAGTTTTATCTGGCTACAATATTTATTATTAGCACAACCTGCGCTAA
ATTGAGCGCAATTGTTAGGCCGCTGCTGACAGTGACACAACCTCTG
>DN25154_c1_g1_i2|41|4.90394e-06
AGAGCTGCTGCAAATAGGGATAGGAATTTGTTAGGCAGGGTTAGGTTTAATCTTTCAAAG
ACCCAAAAGTCCTTTTAAGGACTATTGTTTTATCTGGCTGCAATATATATTATTTGTGCA
ACCTGAGCTAAATTGTTTGCAATTGTTTGGCCACTGCTGACAGTGACACAACCTCTGCTA
CATCTGTTGTGTTACATCTGCACATCCTAAATATCTGAGATCGGAAGAGCACACGTCTG
>DN25154_c2_g1_i1|71|0.112269
ATAGGAGAGTGTATGGGTGATGGGAGAGATTCTATTACACCTTGCTGCACTAATTGGGGA
ACCAAATTGCTGTTATACTGCTGCTTGTAGGTTGTTTGCACTATATTAGTGTTCAGATGA
GCATGCTTGTCCAAACATTAATTTCCCTCAAGCATCGCGATGTTCAGCAAAACACTGTGT
GTGCTCGAGCAGGATGCTCAAGTCTCCTCCCCGCACACTTTTGGAAGGACTGGAAATCAC
TGTAATACCGTAGCCATGTTGGTTACTGGCATTACAGTGATTGGCTGGCCGAAACGCGCC
ATCGGGTGCTATAATGCACCCAATGACACGTGGGTCGGCTCAGTCTTACTCAGG
>DN25105_c0_g2_i1|90|0.149182
GGGTATTCCGGTTGTTTGAGGTTATCCCCTATCCACAGGATAGAGAATAACTATGAGATT
GGTGGGGGTCCTACTGCTGGGACCCCAACGATAACGAGGGCTCTGTATTTTGCCTCTGAA
ATAAACGGAGCAGCTGGTTGCACATGCATGTGCCTGCTCCATTCATTTCTATGGTAGTTC
TGGAGATAGCCTAGCGCTGTACTCTGTCTCTAAAGCTCCCACAGAAATGAATGGAGTGGC
CCCACCAATTGCCAGAACAGGGGTCCCATGGCTCCTGGTTGACTGGAGTGGCTCAGAAGA
CACTGGGACTTATGGAGATAGCCAAATGTCCAACTCTGCTAATTCAGACATGAGGTCCAA
CAGTGTAACTTTCTTTTTTCTTTTTTGCAATGTATAGGGGAGATCGGAAGAGCGTCGTGT
AG
>DN25105_c3_g1_i1|73|0.0118344
CTTGAATGGGTCTGCAATCCGGAAGGTGCAGTGCGTAATGGGTTCACTTCACAAATTTGT
TTTCCGTTCTGATCCGTCAGAAGAACAGAAAACAGAAAAAAAGCTTGATTTTGAGCATTC
GTTGTAGCCATTTCCCTCTGAGATCGGACACTTTAGATGGAAAAAAAAATACTTCACGGA
GGACTTTTTTTCCCCCATTTAAAATAGCGGATCTTTCGCGGAAATGGCTAAAACGGATGC
AAAATGCTCAAAATAAA
>DN25110_c1_g1_i1|62|0.0370058
TGCCAAGAGTCTCTGGTTTGTTGTACAGGCATAGCGTGAGCTTTGGAGTGCTGTATCACT
GTGGCATTTTGTGCTTTATCTGGTGGCGGTGTGCGGCGGCAATTTATGTATTTTCCATTT
AAAAAATAGACTTATTAGGTATCGCTGTATCCATTATGACCTGCTCTATAAAAATATATT
ATGATCTACAACATCAGTTGAATGCTATAAACATTTTTTTTCAAAAACTGTACCAAAACA
ACTATTTTTGTCACCAACCCCCAAAAGTTTAATATTGAATGATAAAAAATGGTACCAATA
AAACTCATCCCACAAATAACGAGCCTGTACAATTGGCAGAAAAAAAATTATATACATATA
TATCTTTCAGCAAGTGGAGACACAAAAACATGATTTTATTTTTCAAAAATGCTTTTATTG
TGTAAAACTGTAATAAATAAATCAGACATATTAGGTATTGCTGCACCTGTCATGGCCTGC
TCTATAAATATATCACATGATCTACCACTTCAGGTGAATGCTGCAAAAAAAAAAAAAAAA
AAAACCTATGCCAAAAAAACCATTTTTTTCCCCCTTGCCTAAAAAAAAGTGTAATAGCAA
GAAAAAAAAAAGGA
>DN25110_c0_g1_i4|69|0.0105531
TCAGTAATACCCTGGTAGTAAAATATTTAACTCAATAATATAAAAAAAACACCCACCCCC
CCTGCCAGGAAGAAAAAACCCCGCCACTTCGCTATCTTCAGTCAACAGTTCGTCATTTTG
TTGTTGTCATACGGGGACGCGTTTTGGTCCGTCCTGAGCCTTTGTCAACCACAGTTGATG
GAGGCTCGGGATGGCCGAAGCGCGTCCTTGTATGATAGCAATGAAATGATGAAGTGCTGA
GATTTCTTCTTTATTGTATTTTAGGCTTCTGCTTGCTACGTG
>DN25166_c5_g1_i1|86|0.127679
TTCCGATCTAAAACTGGTAGTTTATTAAAAACATACATAATAAAATAAAGATAAAAGGTT
AGCTACATATTTCATTGGCGGGCCACCATCTCCATCAGGCTGAAAAAACCTTACAGCATA
TGGATGCTTATATAAGGCCTAACACAGCAGACATTGATCAGGGTGATAAGAAAGTGAGAA
CTAAAATCTGGCAGGAACATATTGAATGAATCTACCTCAGTTACATGTATATCAGCATAT
AACATGATTAGAAAATACACAGTGTTAAAAATATATGAGGAAAAGAATGAATAAATATAC
CGTAGATACAATAATGTCATATGAAATTATTGGTAAAGTGCAGAGTGCAATTAAAGTGCC
AACCTTGACACCATGATAGGAATACAGCACCACCACTAGTGCAAGAAAGATGAACACCAG
GAGAATGACTGTGAGAAGCCTATAATGAGAAACACAATATACTGTATATGTTACTTGTTA
ATCTTTTCAATAGTGTCATTTAAACTGTTAGGGGACAGGATATTTAATTGGAACATCCTA
AAGTATTCCCTGTTCACAATTATTATGAATCTGACGAAGGCTGATTCAGAGATTTGTTCA
ATAACAGTTAACCCCTTCCCGCCCAGCGCTGTACTAGTACGGCGCTGGACGGGTCTTTAA
AGATGGCGCCTGCTCCTGAGCAGAGCGGGCGCTATAGCCGCGGG
>DN25166_c0_g1_i1|88|0.0222476
TGGTTTTGGTTCACAATCACTGACCTAACACCAAATGTGTGAATAAGACCTTTTTAATAA
TTATGCTTTCTGTATGAACAGAACATCTTCTCTTCATGAATGTGAAATTATTTGTATACA
TCATCAGATTGCAACTTGTACAGAATAATGAAATTTGCTTAATTATCCCAGTTCAGTGTT
GCCACCTGCTGGCCTGAACTGGGATATACCAATAATGAGCCTGTAAGTACAGTCACATTT
GACCATGGCACCAATTGCAGACATTTGCTGCAGGTGCCCGCTGTATGAAACAGTAGGCAC
TTGGCAGCTATGGTGCTCACTCCGGAGCGGACACCAAGGGATTCAAGGCCATCTGTCAGC
AGATTTGTACCTATGAAACTGGCTGACCTGTTAATGTACCCTTGGCAGCTGACAGTATCT
GTGTTGG
>DN25166_c0_g1_i2|74|0.0214422
TGGTTTTGGTTCACAATCACTGACCTAACACCAAATGTGTGAATAAGACCTTTTTAATAA
TTATGCTTTCTGTATGAACAGAACATCTTCTCTTCATGAATGTGAAATTATTTGTATACA
TCATCAGATTGCAACTTGTACAGAATAATGAAATTTGCTTAATTATCCCAGTTCAGTGTT
GCCACCTGCTGGCCTGAACTGGGATATACCAATAATGAGCCTGTAAGCCTAGTACAGGCT
CCAGCTCATTATTAGAAACTGCTCTTTCCTCGATCTCTTACAGTCACATTTGACCATGGC
ACCAATTGCAGACATTTGCTGCAGGTGCCCGCTGTATGAAACAGTAGGCACTTGGCAGCT
ATGGTGCTCACTCCGGAGCGGACACCAAGGGATTCAAGGCCATCTGTCAGCAGATTTGTA
CCTATGAAACTGGCTGACCTGTTAATGTACCCTTGGCAGCTGACAGTATCTGTGTTGG
>DN25166_c0_g3_i4|100|0.0382876
CTTTATGCATTTTACTTCAGAGGTTTCATCTGAAGTCGATTCGCTCATCCCTACTTGCAA
TCATTAGAAAAACTAAATTTGCTCCATTATTCGGTACAGAAATCACTATATCCCAGTTCA
GTGCTGCCACCTGCTGGCCTGAACTGGGAAATACTAATGAGTCTATGCCTAGTACAGGCG
CTTTCCCCGAATTCTGCTGGGGGGGAAAATGTGCTTCCGGGTTTTAGCACTCTCAGATGC
TGTGGTTACATTTCACTACAGTATTTGAGGGGTCAATGTCGGCTGTCAGCATTACAGTCG
ATTGCGGACATTAGCTCTGGGTGTCTGCTTTATTAAACAGCAGACACCCAGCAGCTAATG
CGCTCGCTCTGCTACAGAGCGGGCGCCATCTTTAAAGATCCGACAGTCGGGAAAGGGTTA
AGGCTGGATGCTTATCTAATAGCAAGTAGTATTGAAGAATATAATTATTCTAACCATTAA
TGTTGTGTAATTGATCTAAGAAAGGTAGAACTTGATGGACCTATGTCGTTATTCAACCTA
CTGTATGTAACTATGTAAACATGCCAGTGATCAGCCGACAAATGAGCAAATGCTCTTTTG
TGGGCTGATCAGATTGTGTATGAGAGCAACCTGTGGTCAGCAGCACGTCATCCCATATAA
ACAAGGGATGTGCTGCAGACAACATAAATTCATTCATCCCCATGCATTACCGGCCATGTA
AAAGGACCCTTCTCTTGAACACCTGTGACAACCCACGTTACAGTTATTTTATGGCCCTTA
AATGCTCTAACTTTGGCTTATTAGTCAGCAATATCATCAAAGGAGTTTTGATGGATTTAT
ATATTTAATGACTTATCCTCATGATGGGTAATAAATACAAGATTAGCAGGGGTCCAATTT
ACCACACCATTGCTAATCAGTTGTTTTCATAAGCTGTGCCTCTGGCACCAGGCACGGGAC
TACATATCTGCATCTACTGTGTACTGGTTACTGCAGCACCATTCCCATTCTGCATGGAAG
TCCTGGTTCTCAGTATCCATTTGGAAGTTACTCTAACTCATACCACCAGCCAAAACACTG
TAGAACAAGTAACCCAGTTAATGAAAACAGTCTTACTTATTGGTATAAATATCTGATCTG
CTACATTAGAATACAAACCGACAAAGGAAACAAGTGCTGAAGCACACTGGGTATAAAAAA
CAAAACAACAACAAAAACTAGTGTATTATAGAACAGCCTTGGAAGAAAGGGATGCAAATG
AGCTCTTAGCAAGCTCTGCCTCTAATACCACCGTAAGGTAGCTATCCTATAAGT
>DN25166_c0_g3_i5|90|0.0753945
GACTTTGTAAAAATTAATATTTGTATCATTCTCAAAACTTTTGGCCATGACTGTACATAT
CTGCATCTACTGTGTACTGGTTACTGCAGCACCATTCCCATTCTGCATGGAAGTCCTGGT
TCTCAGTATCCATTTGGAAGTTACTCTAACTCATACCACCAGCCAAAACACTGTAGAACA
AGTAACCCAGTTAATGAAAACAGTCTTACTTATTGGTATAAATATCTGATCTGCTACATT
AGAATACAAACCGACAAAGGAAACAAGTGCTGAAGCACACTGGGTATAAAAAACAAAACA
ACAACAAAAACTAGTGTATTATAGAACAGCCTTGGAAGAAAGGGATGCAAATGAGCTCTT
AGCAAGCTCTGCCTCTAATACCACCGTAAGGTAGCTATCCTATAAGT
>DN25166_c0_g3_i1|71|0.00718246
CTTTATGCATTTTACTTCAGAGGTTTCATCTGAAGTCGATTCGCTCATCCCTACTTGCAA
TCATTAGAAAAACTAAATTTGCTCCATTATTCGGTACAGAAATCACTATATCCCAGTTCA
GTGCTGCCACCTTCTGGCCTGAACTGGGATATACTAATGAGCCTAGTACAGGCTCCAGCT
CATTATTAGGACAGGGTGCTTTCCCCGAGCTCCACTAGGGGAAAGTGCACACTTCTGGGT
TTAAATACTTTTAAACGTCCGTGGTTGGCATTACCGACGATTGTGGACATTAGATGCAGG
TGTATATTGTATGAAATAGCAGACACCATCTTTAAAGACCTGACATCTGCTGTACATGTA
CAGCAGAT
>DN25166_c7_g1_i1|62|0.0336283
CTGCCGATCTGATATTGATGACCTATCCTGAGGATAGGTCATCAATATATATAACTTGGA
GAACCCCTTTCAGGGCTCATTCACATGACCTTGTGTCCACATCTGTTCCGCAATTTGCTG
AATGGATGTGGACCCATTCATTTCAGTGGGACCATGGAACGGAAGTATGAATGCAGACAG
CATACATTGTGCTAGCCGCATCTTTTGTGGCCCCATTGAAATGAATGGGTCCGCAAAACT
GTGGAACAGATGCGGACAC
>DN25168_c0_g1_i1|59|0.0334941
CCGAGCCCTCTGCACTGATTGACAGGGCCAGGCAGTGTAAACATCATCATGCCTGGCCCT
GTCAATCAAAGTGCAGAGGGTGCAGCAGCCGCAGGGAGAACAGAGCCCCCAGGTGTAACG
GCAAGGCCCCCGTTGCCCCTAGAGTCTAATCTGCATACACTAAAACATCACCTTCCTCAG
CAACGCGAGCACACATGAACATGGGACCAACACAAATGTCCCCAGCTACCAAGCACACAT
GCAACAGGTCAGTCAGTGTCACAGGTACAAATCTGC
>DN25168_c0_g2_i2|80|0.0300353
CCTCTGCACTTTGATTGACAGGGACAGAAAATGTCGTCATGTCTGGCCCTGTCAATCAAA
GTGGAGAGGTCGCAGCAGTTGCAGAGAAAGCGGAGCATGTACGTGTAACGCCTACGCCCC
TCTTGCTTCTAGAGGCTCATTTGCATATATTAAGACTTCACTTTTATCAGTAATGGGGAC
ACATATAAACATGGGACCAACACAAATGTCCTCAGCCGCCAAGCGCACATGCAACAGGTC
ATAGGTACAAATCTGCTGACAGATGCTCCCTAAAAGGGG
>DN25123_c0_g1_i1|69|0.0368732
TGTGTTCATGATGGTTCCGGCATGGCTGTTTTAGAGATAATACAACCGGATCCATTCATA
ACGGATACAGACGGTTGTATTATTATGACCGACGGTGTGAAAGTAGCCTTAATTAGAAAA
TGTATCAATGCCCCCAAATGCTGATAAAAAAAAATTACATAGCCACCACTTTCTCTGACA
CAACACTCTGCGCCATTTTTTTCTTTCTCTGTTTACAGACTGCAGCGGTGAAGTGCAGTT
ATATGGCACATGACGACTGCAGCCAGTCACCCTCCTATGCGTTACAACATTGAGGATAGT
GATTGACTACAGCAGTCATGTGCCACAAACCTGCAAGTCACCACTGCCAGGGGTGGACTG
GGAACTTAAAATGGCCCTGGTAAAAAACTAAAAGTAGTTCCATGTTGTAGGCGGGTCCAA
ACTGTAAGAAGGTGGGGCAATACAAGTAGGCAGGGACAACAGAAGTAGGCGGGTTAGCAA
TACCATAAAATACCACCCCAGCAGAACCAAATACCACAGTGCAGCACAAAATACTGCTAC
CCCCGCCTCA
>DN25123_c3_g1_i1|63|0.00883517
CCCTTCACCAGTTTTGATACATATAGCCCCTCCCCCCGATGTCTCCCTTCCAGATATACA
CAACAAACTTTGCCCCAATCCCATGAGCAGTCCAAAATTCTAATGAAAATACATGAGGGG
CCACAGTGTGTTATACGTCTGCAGTCAAACAAGTTGAAATCAGAAGTCAGTCCTGAAAAC
CAACTCTATTAAACCATTCACATTGCTCATAATTATTTATCAAGACGGTCTAAGGGCTCA
TGCACACAAACGTATCTTTTGT
>DN25103_c0_g1_i4|92|0.00453723
TGTGCTCTTCCGATCTCGGATTATTGAGTAAAGTTTGAGCATTACATCTTTGCCCCATTA
TGTTCATTATGTTGTAATTTGTGTCCTAACTTCACTAACAAAGGTTTAAGCAGATTTTAA
AAAAAACAAAAACAAAAAAACTGGCTGGTCTATAACATACTGAAAGAATAGCAACCCACT
TGGCAAGTATCGAGCAATCGAAAAATGATGATGGTATGTGGTATGTGAAACGGATGCATA
TAGATGGCTGCCACCTCGCCGCTCAGTGGTCTGCACCTTAGCTAACCATCCCTGAGTTTG
AAGGAAAAAGAAAAGAGGTCCTTTACAGGTTCCATTACAACGTGTACCGGAGCAGATTGT
ATTGAGAAAGAGAAAAAGATCATACTATGCACATGACATGATAAGGATGGTATGGTTTGG
GTGGCTGCTGAAGTGGAGTATACTAAGAGGTTAAGGGAGAGATCGGAAGAG
>DN25103_c0_g1_i5|64|0.0320923
TGTGCTCTTCCGATCTCGGATTATTGAGTAAAGTTTGAGCATTACATCTTTGCCCCATTA
TGTTCATTATGTTGTAATTTGCATCCTAACTTCACTAACAATGTTTAAACACCTGGCTGG
TTTATAATATACTAAAAGAGTAGCAACCCACTTAGCAGAAGCATCAAACAGTCAGAAAAT
GATGAGGTGTATGTGGTATGTGAAACGGATGCATATAGATGGCTGCCACCTCGCCGCTCA
GTGGTCTGCACCTTAGCTAATCATCTCTGAATCAAAGCTAAGTCTTTGCTTTGTGATTTC
ATTTTCAGTTGAATAGGTTTGATTAGCTCTACTTGCCTGGGATGAAAGAAATCAGCGATA
TATGCTTGTAACTCATAGCTGATGGCCTGCATGCTGCTTTCCAAAAGATGTTACCACACC
TATTGGAAAGCAGCATGCAGGCCATCAGCTATGAGTTACAAGCATATATCGCTGATTTCT
TTCATCCCAGGCAAGTAGAGCTAATCAAACCTATTCAACTGAAAATGAAATCACAAAGCA
AAGACTTAGCTTTGATTCAGAGATGATTAGCTAAGGTGCAGACCACT
>DN25159_c0_g1_i1|74|0.018753
CCTGAATAGATTCAGTAGAGATCGGACAGGAGCAAGACGTCCACAAGATCCATCAAGAGG
GCAGAGAAGGACACTTGGTACATAGCGGTGGATGCTGGACATTAAAGAAAGGGAATTATA
TGAGGACGCATCACATAAGAGAATTTAAGGTCCTAGAGAATGCGACAAAGAAACTCAGAA
TATGGGGCTTAAAAAGATGTGTTTTTTTGTGGATTATTATTTGGCTTTAATTCTGATTGG
ATCTCAGCTTTGGACTAGTTCTGTCTGTGAACGGCATCCTGGATATAAG
>DN25156_c0_g1_i1|49|0.00584982
AAGGAAGGGAACGAAAAACAAAAATGGAAAATCGCTGAATCAGAAAGGGGTTAAACTCCC
AACAGTGCAAGTGCAGATGACAGTTGCAGCGTATTAGTATGGAGGAGACATCAAACAGAG
GTGATTTGCCTGGTCACATTACCCTCCATCAGCGGCCATCTTATGGACAGGACAGAAGAT
TAACCTAACAAGGGGACATGACTTCTGAAAAATAGCAAACCGCACAGAATGTCTACAAAG
TCTATACTGTCCTATCCATCCCATCTGAAATGGAGTTTGATCCAAATTCTAACCCACCGT
GTTA
>DN25156_c0_g1_i2|54|0.0237108
TTGTAAGATAACTTACTCGTATGGCTTTTGAAATAATACGCCATTTTCTATATTTCTAAG
GGTATGCCCCCTTGTTTGCCAAGTCTTGTGATTACGCAAATCACCTCCATGCAATGTCTC
CTCCATTTAAATACAGTGCTCCAGTCATCTGAACTAGCACTGTGGGGACTTTAGTGCAGG
TGCACTGTTTGAATGGAGGGGGACGAGTCATGTCTGGTCACATGACAATCCATCAGCGGC
CATCTTATGGACAGGACAGAAGATTAACCTAACAAGGGGACATGACTTCTGAAAAATAGC
AAACCGCACAGAATGTCTACAAAGTCTATACTGTCCTATCCATCCCATCTGAAATGGAGT
TTGATCCAAATTCTAACCCACCGTGTTA
>DN25193_c0_g1_i1|54|0.0463267
ATCTCAATGACAGAGTTCTCATCAAACAGGGGGTTTTCAAGCTCAAACAGTGCTTTATTT
GTCACACGGCACATCGAACATCCAAGTTTGCCATCACTTGGCACAATGAGTTTCACATTA
CAACGTTTTACATCAATACAAAATAATAAATCCTTGCCTGGCTAGGTGCTCCCTATACAG
AGGTTTTCATTAACTCACCTCTAGCTCAGTGTTCACACTGTGATATTCGGCTTCACTCAA
CCATGCGGTCAGACAGCTTCCTAGCTGTGACCAATGCAACCCATTGAGGTCTCAGACCAC
CAGTCCTCCTGACAGTGAC
>DN25162_c2_g1_i1|48|0.00362367
CTATCGGCTGTATCTAATCCTATGTGATGCTGGGCTGTGTATCAAATCCTATCGTGTGAT
ATTGTCTGCTGAGCTGTGTATCCAATCCTGTCATGTGTGATACTATCGGCTGTATCTAAT
CCTATGTGATGCTGGGCTGTGTATCAAATCCTATCGTGTGATATTGTCTGCTGAGCTGTG
TATCCAATCCTGTCATGTGTGATACTATCGGCTGTATCTAATCCTATCGTGTGTAATAGT
CTGCTGAGCCATGTATCAAATCCTGTGATACGGTCATCTGAACTGTGTATCTAATCTTGT
CCTGTG
>DN25196_c0_g2_i1|91|0.0233625
CCGATTTTTTTTTTTTTTTTAATAAAATACTTTATATTTAATATGAAAAAACCTTTGTAA
TATACATTTGTGCACACAACGCTTTTCATTTTAGATTGAGAGTATGGCTGATAGGTGAAA
ATCTTACTTCACAAGCATTAAAATTGGCCACGAGTGTAGAATCTACATTTTAATAAGTTA
AAAAGAAACCAAGATTATATAAACCATGAACTCTGGGAATATGTTAAAAAGTTAATATAT
TCGAGTGTAACAGTTTAATTGTATATAACAAAAAATACATATATATTTAATACAATATAA
AAACACGGGATGCACATACAAGGGACATATTTGGTAGTCATTTGGTTGTAGAAGGGTTAT
GCGTTGACATTGTGAGAAATACTGAGTTCCCCGCCATATAAATATACAGTATTTCCAATG
TACAGTGGGAATGGCAACAGATCCAAACACACTGAACGCGTAAAGCTGATGATCTGTGAC
AATTAAAACCTTTCCTCTATCAGGATCTTACAAGCGATGGCCCATCTTCAGGATATGTAA
TCAATGCCCGATTGGTGGCGGTCCAGCACCCTGCCGATCAGCTGCTTCATAGCAGCGCCG
CTGCTGGAACCGCACAGCTCCGTCCACTATGTAGTGGACAATGCTGGTTACTACAACACT
GTGCCCATTCACTTCAATGGAAGCAGTGTTGCGTTATCTACGTC
>DN25158_c0_g1_i1|67|0.0227561
AGTATAGGGCTGCTTTCACTGTCCAGTTTTCTTTATGGTTTGTTGGTCTCCAAGCAATTG
TATATATAATTTACCACTGTAAATTAGAAAAAGATCGGCAGTAAATTGTAAAACAATCAT
TTATGGTTGATCTTGATTAATTGTGCCACCTTAAAAGTCATCATTTTTGGCAGGACGATG
AGTAAATGTAAAAGGCACATAAGGCATGGCTGCCTTGTGCACAGGTCCTGTGAGAGCCAG
GCCAGAATAATGTTCCTTTTTTGTTGGGGAGAAGTTTCCTAAGATCATTAAGGACTTCTT
AATCCACTGATCATTAATATGTGGTTCATAATGTAAATCCACATAAAGGAACCTTTAAGG
AGTTGTCTCATTGATGGCAACTCCTGTCCAC
>DN25108_c0_g4_i2|38|0.00780176
TTACACCAACAGATTATCTGACCAGTCATTGGTCAGATGGCTAATTACACACACCAACTA
TTGGTCTGATTGGACAGAATCTATTGGTGTAATACAGGCATAAGGCCGAATTTACACAGT
GCAAATCTTTCCATTATTTCCACCAGGCAAAAAAACACTGTGTTAAAGGGGTTCTCAGAG
CATTAAGAAAATGAAAATGCTTAAATATTACTTCATTATAAATATATTCCCAAATATATT
TCATTCGCTATAATGTCCTGCTTTGTC
>DN25108_c0_g1_i1|82|0.0549008
TCAGACCAATAGTTGGTGTGTGTAATTAGCCATCTGACCAATGACTGGTCAGATAATCTG
TTGGTGTAATACAGGCCTTAGGCTTTCTAGACAAGCATACATTTATCACAGTGTTTTACG
ATGGATGGAATCCTAATGCATGGCTGAACACCTATTTCTAACTCTATCAACTATTGGTTT
GCTTAATTTGAGAATTTTAAACCAGAATTGTGGTGTAATTTTTGCACAAAATGTTGCTCA
TTTGTCCACGCCCCCGCACATGATCTATCGCATGGACATTTTAATTACATGTTTACATTA
TATGTTAACAGTTGCACCGGGAAGGGGAAAATTGAATATAAAAGAAATTTGTCAGGCCGC
TTTCACATGAACGTATATAAATCGTATATAAATCTGGCCTATTCCGCATGCGGAATACGA
ACGGATTCAAGATGATATTTCATTCAGGCTGTCATCAGTATCAAATCAGTAATTCATCCA
GATTTACATGCGTATGCCTTCCTTTATAAACTATAATGTGCGTATTTGGAAGCAAATAAG
CACAAAACTAGGACATGCTGCATATTCCAAATACTGACAGAAGTTATACACCCACATGAA
TAACCCAATTCATTAACATTAGCAGCAGCTTTTGCTTAAATCCGGGTCATATACAGATTG
CAAATACACTCATGTGAAAGCGGCCTAAGAGCAGATGGATGAGCTGCTGCATGCGGCCGT
TACCCCATCTACGTGGCCGATGGCCACCTGATTCTGCAGGTAAAAGTGAGCTACGTAATC
TTCAAAATCATGTGCCCATTGGTAACAGCATGTATTAGTGGGTGAGCTTCTGTTTTTACC
CTGAGGGAGTTGATTTTTCTGTTGATTTTGCAATTTGCTGTAATTAGATTCCCCAACCTG
CTAAGAAATGAACACACAAACCAATTCTCTTATTGTTTTATAAACCAGTAAATCTGAAAC
AACATGGTGCATTCTCCTCTTCTTTTAGGATTGTTTTTGATTTAGCTACTAAACATTAAC
AAAATGGTGGAATAACTACCTAGCACTTTGTGAAAATCGTGGAATAACTACCTAGCACTT
TGTGTTTTAATGATAGTTTATGATATGATTATGATATTTGCATTAATTTATAATTTAAAT
AAGAACTCCTGCAAAAATGTTTATTCTTTTGACCTGCTAGAATGGTACATGTGCGACGGG
CGGCCTCCCCCCAGGGCCCGCTAAGGATGTTGTCACGCTCGTCCCAGGTGTAGGAATGCC
GAGTGGTATATTTGTGGCCTAAATTTCTTTATTATGGTGTGTC
>DN25180_c0_g1_i1|82|0.00771959
AGCACTCCCCGGCCTTCCTTCCAAAAATGGTGTCAAAATTTCATCTTCAGCAAGAAGTAG
TGTTGCCCTCCTTTTGTGCTTCTCAGTCTTCCCAGCAAGAGAAAACTGTCAGGACAGGGA
AAGATGAGTGAGAACTCTGAGCTAGAACCCACCTCTGTCCCTGCCTTTTGCCTAAACACG
CTAAATTCGTGAATCGACAACTAGGAGCCGGTCCCTTCCTATCTCAGTGCACAGAATAAG
ACGAAGAAGGGAAAAACAGATATGACAGAAAAAGGCAGTAAACTAACAAAAAGAACAAAA
CCTAAGAGATAAGCAGGGAATGAATCGTAGGTGAACCCAGTCAAACACTGGGGACAAACG
AGACAGACGAGCTGCAAACAACACAAAGGTACACGAATATCGTCAGGCAAAAACAGGTCA
AGCGGTCCAGGTCAGTAACAAGAAATCACGTCAAAAGCCGGAGGAGAATCCAAAAATCAA
AGTCGAGGTCACAGTCCGAAAATCCAAGTACAAATCCAAACGAAGCTTGTGAGATGCTGC
AAACAGACAAACAACCACTAGCAAAGATCTGAGCTGCTCTCAGCTACTTAAGGCCAGCGA
CCGGACAG
>DN25180_c0_g1_i2|82|0.0298736
TGGACTGCTAAGATTGTTACAGTTATAAAATGCATTAATCCGGTATGAATAGATAGAGTG
GCAAGTGCATTTTTATGTATATCTATGTACTATGTATCCTAATATACAGTATGTTATTGT
CAGGACAGGGAAAGATGAGTGAGAACTCTGAGCTAGAACCCACCTCTGTCCCTGCCTTTT
GCCTAAACACGCTAAATTCGTGAATCGACAACTAGGAGCCGGTCCCTTCCTATCTCAGTG
CACAGAATAAGACGAAGAAGGGAAAAACAGATATGACAGAAAAAGGCAGTAAACTAACAA
AAAGAACAAAACCTAAGAGATAAGCAGGGAATGAATCGTAGGTGAACCCAGTCAAACACT
GGGGACAAACGAGACAGACGAGCTGCAAACAACACAAAGGTACACGAATATCGTCAGGCA
AAAACAGGTCAAGCGGTCCAGGTCAGTAACAAGAAATCACGTCAAAAGCCGGAGGAGAAT
CCAAAAATCAAAGTCGAGGTCACAGTCCGAAAATCCAAGTACAAATCCAAACGAAGCTTG
TGAGATGCTGCAAACAGACAAACAACCACTAGCAAAGATCTGAGCTGCTCTCAGCTACTT
AAGGCCAGCGACCGGACAG
>DN25157_c3_g1_i2|58|0.0198611
CACACGGCCAGCGCCTCTATATAACTTAAGCGCATCAATCGCCAGCGCAGGGTTATTAAG
ACTGGAGTCTAAACCGCTGGTCTTAATAAATGACCCCCAATACTGTCTTCTAAATGGTGG
ATTCAAAAAAATCCCTTAGTAATGGATACAGGTATCTTTACACAATTTTATGGTGAATAC
AGTATATTTGCAAGTCTTATATTTCCATATATATGTAAGTTCATATGTGTAACAGGTAGC
TATAGCTAAAGACTGTGAAGAGGGAATGGGCTCTAGTGGAATATCCAGTCTAAATACCAA
TCTATGCATGCTTTAAAAAAATAAAATAAAAAAAATAAATTATATATAGGTTACAAACAT
TCAGTGACTGCTCCACACGAAACAGAGGGAAAGTGGACC
>DN25157_c1_g1_i1|84|0.0221333
ACTGAATATAGTTTAATGAAGTGAACTTACCATCACCACCTCCTCAGGCAGAGAGTTCCA
TAGTCTCACTGAGAATTGACCATACTCTTGGTTCCACTACCAAATTAACTTGACACAGAG
CTGAAGATGTCAGCTACTGTATATTCCACTCCAACACTTAATCCTGTGAGTGGGACTGGT
GTGATGTTCACTTGTCAAGGCCTCTATAATGTTGCCCACGTGGTCTACAGACCAATTTCC
AGCTATTATTGCATCAGTGATCAGTCCTGCTTATTTCTCAGAAGAGGATAGGCCTCCAGT
GCCATTTTGCCTTGCACAATAAGGGCCTTTGAGAGCGGTGGCTTGAGTTTATTGAAACAC
CTGTAGTTGGACATCTGGCTCGTAGCCTATTGTTGTGCGATTTGCCTCCAGATGGTTTAC
ATTGACTGTTTGCCGCCCAAGTCTTGGAATGTGAAGTCCACTTATATAGTGATCCATCTT
TGCAGAGATTTGCCACCCACATCCCACGCAAGTTGATCTGATTTATGGGGTTTCATGTGG
CTAAAACCTTCATTTTCAATCTGGCTTTTAGGCCCCTCTCACATGCCACAAATTGGAGCT
AGGTGGAAAACTTGATCAGTTGCATATCTTGGCACCACCTGCTGCTTCATCGATTTGCAT
AAGCTTATGGCTTGGCCTTCTTGGTGTTGCAATTTCAATGTTGAGGTGCAAAGTAACATG
CATTGGGGGTCATTTATTAAGACCAATGTTCTAGACTCCAGTCTGGATAACTCCTATATC
TGGTGGTGGATCTGCCGAATTTACAAAGATGTGCAGTCCTTTACATAACCTCAGTGTATC
CAGTGCCAGTCTAAATGTAAGCCAGCTTCCAGAAAAGGAGGGCTGGAGAGATAGAAACTT
ACTGTGGTGCAGGATGCTGAAAAGTTAAAGTACCTTTGTCATCCACATATGACCAATTAC
ATCTTATTACTGGTCACATGGGGGTCATCGCATGTCCTTTAAAGGGTTATTCTCATCTTA
GACAATGGGGGCATGTCGCTAGGAGATCGGAAGAG
>DN25146_c5_g1_i1|65|0.0595686
CTCAGCTTCATGGTGGAGAAAGGACCCACACTGGGCAGCATAGAGACCTCAGACTTTACA
GTATGTCTCCAATTACCTGCCATGTTATTTCTCCCACCCCACAGGCATAGTCTATGTGCA
CCGTGGACGGGATGCATAAAAGGAGTTTGTATTTCACGTATTTGGAGTTTTAGCTTAAAA
GGACACGTGTCTTATTGACCTATATGTGAATATTCTATGCATTTTTGTAACAGAAATGGG
TGGATAGTTTTCTGGATATAATTTCTGAAATCACTCCATGTGTTCTACTTCCTGTCCTGA
CTCTTGGACTTTTTTGGTTTGGACGATAGAGCTGTTCTATTGTCATCCCAATTCTGCTAA
TCTAGTATTTTAATAACAGATACAATCTTTCCC
>DN25194_c0_g1_i1|80|0.026417
CATGGTGGGTCACTGGTGGAAAGGATCATTGTCTTACAAAGACTTTATCTGTGAGAGTCT
TGTACAGTGAGTCTCCTTTACTATATGTCTGCTGCCTGTAAAGGGTTACACAGGATATAT
AGATGAGCCAGGTCTCATCTTTCAGGTCATAAGCATGTTCAACATCTTTGTCAGGTCATC
TACTACTGCATGGAGGCACATTATGTGCCTAAAACCACCTGATAGGTTCCCTCTTAAGGT
CTTCTCCAGGTGACAACCCATAAGTTCTGGTCACTACTAGAATCCGTGGTCCAGAACTAC
AATAAACAATCCTGATCTCAGGAGCTTATTCTCTTCACAGAAGAAATGATCCACGTTGTG
TCCAGTCACATCCATCCAGAGATCACGGCCATCATCCTCCCGTCTGTGATCATGTAAATC
GGAGAATGGACGCCTCATATTAAATGTCCAGCGACCGATAACTGTCACCCAGTGACAGAT
ACAGAAGTCATTGAGGTGTAAATGGAACAGTAAAAAGGCCTATAGTGCTCCACATATAGC
GCTCTCT
>DN25115_c0_g1_i4|64|0.00611638
TTGTTCAGTCTGGTTTAATTAAGCGACGTAAAGAAAGTGTCACCTGGACAGAAAATACGG
ATTGTAGTGAGTGTACTGAACTGTGACACACAGAATGGTTCCACACTGCTGTGTGAAATG
GATTTGTATCACTGAGATATAACAATTAAAAAAAAAGGGGTTATATATGGCGATAGCTGC
ACTACTAGTGCCAACCAGCCAAGCCAGGAGACAAAAAACAAATTCTTGTAGCCCTTAGAA
GGGCTGTTGGGTTCTTGGGAGATCACTCCTGCCTAACAAAGAACTAAATGCAGGCCCTAA
CACTCTCCCTGAAACGCAGCAGCTCTGTCCCTAACGACATCCAGACAGCATCTGAGCCGA
GCACCGCGGGCAGTCACTAGTATATTCCAGCAG
>DN25115_c0_g1_i5|51|0.0101932
CTGTGACACACAGAATCGTTCCACGGAGCTGTGTGAAATGGATTTGTATCACTGAGATAT
AACAATTAAAAAAAAAGGGGTTATATATGGCGATAGCTGCACTACTAGTGCCAACCAGCC
AAGCCAGGAGACAAAAAACAAATTCTTGTAGCCCTTAGAAGGGCTGTTGGGTACTTTGTG
GGTGATTCCTGCGAACTAAATGCAGGCCCTAACACTCTCACGCTCTGTCCCTAACGACAT
CCAGACAGCATCTGAGCCGAGCACCGCGGGCAGTCACTAGTATATTCCAGCAG
>DN25115_c0_g1_i7|78|0.0124037
TTGTTCAGTCTGGTTTAATTAAGCGACGTAAAGAAAGTGTCACCTGGACAGAAAATACGG
ATTGTAGTGAGTGTACTGAACTGTGACACACAGAATGGTTCCACACTGCTGTGTGAAATG
GATTTGTATCACTGAGATATAACATTAAAAAAAAAAAAAAAAGGGGGTTATATATGGCGA
TAGCTGCACTACTAGTGCCAACCAGCCAAGCCAGGAGACAAAAAAAAATGTCTTGTAGCC
CTTAGAAGGGCTGTTTTTGAGATCACTCCTGCCTAATAGAGAACTAAATCCAGG
>DN25115_c0_g1_i8|58|0.0277014
CTGTATGAAATGGATTTGTATGACTGAGTTAAAACAATAAAAAAAAAAAGTGTTATATAT
GGCGATAGCTGCACTACTAGTGCCAACCCAGCGAGGAGACAAAAAAAAAAATTGTCTTGT
AGCCCTTAGAAGGGCTGTTGGGTTCCTTTCAGATCGCTCCTGCCTAACAGAGAACTAAAT
CCAGGCCCTAACACTCTCCCTGAAACGCAGCAGCTCTGTCCCTAACGACATCCAGACAGC
ATCTGAGCCGAGCACCGCGGGCAGTCACTAGTATATTCCAGCAG
>DN25115_c0_g1_i15|54|0.00945994
CTGTATGAAATGGATTTGTATGACTGAGTTAAAACAATAAAAAAAAAAAGTGTTATATAT
GGCGATAGCTGCACTACTAGTGCCAACCAGCCAAGCCAGGAGACAAAAAAAAATGTCTTG
TAGCCCTTAGAAGGGCTGTTGGGTTCTTGGGAGATCACTCCTGCCTAACAAAGAACTAAA
TGCAGGCCCTAACACTGTCCCTGAAAGGCAGCAGCTCTGTCCCTAACGACATCCAGACGG
CATCTGAGCCGAGCGCCGCGGCCAGTCGGTAGTATATTCCAGGGTCACCTGATCAGGCCA
GCCAACCCCTGCTATCGACATGTAAGGGC
>DN25124_c0_g1_i4|55|0.00940792
CTCCCACCTCGTGTCACACCGGGTAGAACCTCACATCAGCGCTCCCACCTCATGTTACAC
CAGGTAGAACCTCGCGTCAGCGCTCCCACCTCGCGTCAGTGCTCCCACCTCGTGTTATAC
CGGGTAGAACCTCATGTTAGCGCTCCCACCTCGTGTTATACTGGGTAGAACCTCGTGTTA
GCGCTCCCACCTCGTGTTATACCGGGTAGAACCTCATGTTAGCGCTCCCACCTCGTGTTA
TACCGGGTAGAACCTCATGTTAGCGCTCCCACCTCGTGTTATACCGG
>DN25112_c3_g1_i1|76|0.0486322
CACAGCACTAAAAATAATTCCTTCTGCATCAAAGTGAAACTGCACATCTAAAAGCCGTAC
TTTTACATTTTAATTATATATATAAGCATTTGCTCACTTGTCATATTTACACAGTGCAAT
GATTGAGAATGAACAACTCTCATTCCCAATCATCGGCCCATGTGTAAGGTCTCTTTGGCT
ACAATCACATGAAATTTTTTTTTTTTTTTTTAAAAACAGTAAAAAGAGAAAAGGAAGTTT
AAAACTGTCCCCTTCAATTGTAAGGGGGCTGTGGATCCGTGAAAACGGACAAACTACAAC
ATGTTATATTCACTGACTTTAAAAAAATGGCCACGTAAATAACCCCATAGACTACCATTG
TTGTTAAAACGGTCGTTATTCGTCTGTTTTTCACTTTCGTGTGAACGTAGCCTTAGTCTT
ATGATGTCAGCAATTTCCTCCCCCCCACACACACACACACTTGATAAAACTGCAGTTCTG
TCA
>DN25112_c2_g2_i1|47|0.00739419
CATGGAAGACATGTCATTGCTATGGCCAGTCATTGGCTGAGCACTGTGTATAACAAGATA
TTCACAAGTGGAGACTAAAGGGAGGAAGAGCCAGAACCCAGCTTGGAGGCGTGCTTTCCT
CTGCAGGTCCAGTGCTAAAAGTCACTGGGGTGAATGACCCCCTTAAAGCATACATCCAGT
GATTCCCCTTTTAGAATATTTACCTCAGTTTCAAAATGCATGTGTTTTGTTTTGTCTGAT
ACTTTAAATTGACACTTCTGTCAGAAAGGGAATAAAACAGCAACAAGTCAATATTCATAA
AGCATTCATAAAAATGTTCCCTTTTCAC
>DN25112_c1_g1_i1|71|0.0509836
CCACTAAGTAACAGACTTAAAAAACGTAGAACACGTATTTTGTCTATTTTCACTGATCGA
CAGCCCCCATACAATTGAAGGGGACAGTTTTTAACATCTGCTTCTCAGAAAGGCATCAAT
GTTTTTAAAATAAAATTTTTTTCTTGTGTGTAGGTTTGTCACGATACCAAAAGTTTGATT
TGATTTCGATACCATAAAAAAATATTGCGATACTCGATACCATGTGAAAAAAATAAAACA
CCAAAAAAGTTGCATGCATTCCCCATTTTATGGAACGTCTGGCCCATAATAGAACAGTCC
TATCCTATTTTTTGGGGGGACAAGGTGACTACAAAATCGCGAATTGTGTGTTTTTTTTAA
TGTTATTTTTCTATTATGCCGTTCACCGCACAGGAGATATGGCCGCTGCACCATCAATGA
ATATAATAGTGTGGGGGGGGGGGGGGGGC
>DN25173_c0_g3_i1|65|0.00440851
GTACACATCTGAAAAGTAATTTTATTAATAAGCAGGTATGTGGTGATTTAGTTGATCTCT
AATTTTGGCTATTGTAGTTTTTACCACTTCTAGCTTAGATGGCAGCTTCAAAATGACATA
CCAGATGAGCATTGGTGCATAATGAGAGCTTACCAACATTTGTTTCTTTACTTTGTATGA
TATAACTGTATATCTTTTATCACTGCTCAGTAAATATTTTATTCACTTAGCATTGTTAAG
CCTATTTATTCCTGTACCTTAGAATCCACCATAAAACAAGGAGTCACGCTGAATATGGGT
AAACCCTAAATAAACCTGGTCCCAACGTCTCATCGCGAG
>DN25191_c0_g1_i1|77|0.0115018
TGCCAGTTTTTAATGGTCAGGTATCGGCATATCCTGCTGCAGGTAGATGGCAGGACAGAG
AGGTTATCTGCTGTGTCGTATAAAGGCTACTATACATGAGCCAAAGCGTATTTGTACACA
TGCTTAGGTGCGCATTCCATATTTCTATCATTTTTGTACTCTGTACGGGATTTCGCTGGT
TACAGCAGCAGTTTGTGAGTTAGAAAGTTGCAACTACGGTCGGCCATTTTGGAGGCTAGG
AAGAACTGGATATTTCCACTTATCATAGAAGTACATAAAGGTATACAGACACATCCCTGT
GCTTTCCCCTGCATTTCTTTGTGTACATTTGTCCCATAGGCACGTCCCTTTGCACACTTG
GAAGACATCAGTGTATGAACTCTGACACAGTAGTACATATGCATCCCTGTGATCTAGCAA
TGCCTCTTAAGATTTCCATTCATAATATGTCACTGCAATAACATCTTAATAAAAAAATAA
ATTGG
>DN25182_c0_g1_i1|58|0.0238793
CCTGTAGAGCTCTGACCGGATTGTTTGGAAGCACAGATCTGGAGAAGGGTACAAAAAAAT
CTGCTGCACTGAAAGTTCCTAGGAGCACAGGATCCTCCAGAATTATGCTGCATTCACAAG
TCTGCCATGCCTAATCCTGCACAAATGCAGACTTTCGGGCCAGATAGTCAATGGGGATCC
AGCAGTGAGCTGTAAAATCTGGCCGTGCAGGATCTGGTGAAATCCAGCAGGCTGCTTTCT
TCCCGCAATAGTCAGACAGATCCCCTGCCACTGATGTGAAC
>DN25183_c0_g1_i1|64|0.0232672
CCCGAAATGCGGCAAAAGGCCGAAAAGCTCCAGGGGGAACTTTCGCAAGGCACTGTATAT
ATCTAATTGTGTATGTAGGAAAATGGGAGGCAAAATTTTCACTGGAACTTCCAGCTATAA
TTGTATGGCTTGCTAGTAATGTCTCTTTCATCACAATGTCTCTCCTGCCCTTCTGCAGGT
GACACAATGCCCATCATGCCATTATTTGTTATATACTTAGAATCACAGAATGTTGTATCC
TGAGGTAATTATAAATTACAGGGAGCCTGTAACTTGAATCACTGTGATGAGACTGCATGT
GCATGAGCATCTGACTGTAGACTCAAAGATCTCTAAGCAAAGTTGCCCCTTCATTCTAAC
CATGCGTGTAGGATATAGGGTACAGATGCTAACCAATGGATATGCACAAATGTGATTCTT
CCACTTAAAGACTCATGAGCAGAATATAGTACCATGTTTGTCTCATTGACACATTTATAA
GGGTTGGCTTAGAGAGTTTTTGCTGTAAATGGGTTTATAGAAATGGTGCAGAATCTGGTC
TCTGTAGGTCATACCACTGTGCCATGCTTTCAGATATTATTTAGAAAAATGTTTGGCTAA
TAAAGCTGTCTGTACTCATTATATAAATGC
>DN25150_c0_g4_i1|55|0.0528918
TTTTGCTACCCCATTGAAGTCAATGAGTCCACATCCAACCTGCAAAAATAGCAGATCGGA
TGCGGACAAAAACAACAGTTGTGTGCATGAGCCCTTTGTGTGCTGTGTATGGGAGACACC
TTAGCAGCTAGACTCCACTGAGCACAGGGAAAACTGAATTAGGGATGATTCATACGACCG
TGCTTGTTCTGGGAAATGCTGGTCGTGTGTGGGCTGCACTGTGGCTCCCCTGACTTGAAC
TGACTGCATATTAGTGTTTCATACCTCCCAACTTTGGAAACAAACTGGGCCATGCCTCTA
ACTCCGCCCAAAACATAACTATGCACCTAATCCCAACTAGTCCCCTTAATGCACCCACAT
TGTAGTTATTCCCCCTTCATGCCACTGCATAGTATTTATGCCCACATTGTGCTCCCTCAC
ACAATTATGCCCAGCTGTGCCCCCAGTAATATGCCCTGTTACGTGCCCCCAGTAATATGT
CCAGCT
>DN25150_c0_g1_i4|85|0.148393
CCAGTAATATGCCCTGTTATGTGCCCCCCAGTAATATAACTAGCTGTGCCCCCCAGTAAT
ATGTCCAGCTGTGCCCCCACTATAATATGCCCAAATTGTGCCCCCCCTGTAATGTGCCCA
CATTGTGCTCCCCAGTTTATGTTGTACCCACAGAAATATGCCCACATTGATATGTAATAT
ATAATATGACAGTAAGTAATATGTAATATAACAGTAAGTAATATGACATCAACTTCTCTA
GTCTGGAGGGGGTGGAGCTAATGCTGACTGACGGCCGGCCCCGCCCCCTCCCAGACCAAA
GGTGTAGAGAGCAGAAGGGAGGTACAGAGAGCCTGCAGCGGAGACGGGAGGGAGAATGAA
TGAAGCAGCGAGACGATTTCGGCTCTCTGCTTCATCACAATACAGGCAACTGTCTCTGCG
TCCTATGGACGCAGGGAGAGTTGCCAGTAACTGGGACATAGCTCCCCCGTATCGAGACAG
CCA
>DN25150_c0_g1_i1|61|0.0677408
ATTGTGATCCCCAGTAATGTCGTGCCCCCAGTAATATGCCCACATTGTGCCCCCAGTAGT
ATGCCCATATTGTGCCCCTCACAGAAAGTTGAAAAAAAAAAAACACCATATACTTACCTT
CTTCCTAGCAGCATCACCAGCAGGACATCTTCTTCTCTAGTCTGGAGGGGGCGGAGCCAA
AGATGACTGACAGCCAGCCCCGCC
>DN25150_c0_g3_i2|49|0.0159776
AGCTGTGCCCCCAGTAATATGCCCTGTTATGTGCCCCCATTAATATGCCAAGTTGTGCCA
CCAGTAATATGCCCTGTTATGTGCTCCCAGTAATATGCCCAGCTGTGCCCCCAGTAATAT
GCCCTGTTATGTGCTCCCAGTAATATGCCCAGCTGTGCCCCCAGTAATATGCCCTGTTAT
GTGCTCCCAGTAATATGGCTAGCTGTGCCCCCAGTAATATGCCCTGTTATGTGCCCCCAT
TAATATGCCAAGTTGTGCCACCAGTAATATGCCCTGTTATGTGCCCCCATTAATATGCCA
AGTTGTGCCACCAGTAATATGCCCTGTTATGTGCCCCCATTAATATGCCCTGTTATGTGC
CCCCATTAATATGC
>DN25102_c1_g1_i1|74|0.0304098
CCGACCCCCGGGCTCTGTCAACAAACTTACACATGCATCAAAAGATATTTTTTGCGGGCT
CAGAATACCACCAAATGGACCTAATGGTATGTTTAGTATACTGCGTATGTCAAGTACAGG
GCACCAGGAACCGTTCAATCCGTGAACCTACAGTGACGCTATGTACTGTATGACACAGTT
TTACTAAAACTTATGAAAGAGAAAAAACATTATACAACATCCAATGAAATCAACAAATTG
TCTGTGTAACGCATGAACGGCTCTCCATTATGGTTGATAAAGTGGGATCCCAAATGGTGA
ACTCCCCTCTATTACATCAGTCATTTAACCTATTTGGGCATACAGGCAAGGGCTGTCTAT
ATCCAGCTTTAAAAGCCAACCAACATTGTAAACCATTCCAAGGCCTTCAAGTCTCACATT
CTCCTCAGTACATTCTGTACCATTTAAATTAAATGGAATCTAAGGAAAAATTGTTAAACC
CTTAAAGGGTTTCTCTGGCTTCGTAATACGTTTTTTTTATCTGCCCAGAGTACCCCAAAC
ACTGCATATTTTGGCCCTGTATACCTGTTTTTCATATTAGCACTTCCCTTCCTCTGTTCT
TAGCTAAAAGTATGTTTACATACAGAACTTCCTGTCTTCATCAGCCTCCTGCTGAGTTAT
CTAACCAAATCCAGCATGCTTTGCTCTGAAA
>DN25130_c0_g1_i1|65|0.175795
GCGACATGCAGGTAATTTACCAAGTGCTAACTCACCCCACCTCCAAGCTACAAAAACTGA
GGTAAGAATCTAAATTCTCCCAAAAAATTGGTATTCCAACTGACTAGACCTATTGTAAAG
ACATGTCTCAAGTCTACTGTCCTATACCCTGGAGAAGACAACAACAGCAACATGGATCAT
CTACATCCATCCATAATATGCAACTTCTATGTTCTTTTCACAGTTTGAGGAATAACTCCT
TATCAAGCGCGTCATGTCCCTCATTGGCAGTGGCATTAAGTATGAAAGATCGGAAGAGCG
TCGT
>DN25104_c2_g1_i1|48|0.00733116
CCGTGTAATATGACCCGTGTAGCATCGTCTGCAACGACAAGAACAGAAAACCACACATTA
ATAACAAATTACTTCAGTTACTAAAGATTTCTACTTGCTGTCAATGAATGGAAACACTGC
AGTGTGAACTCTCGTCCTGATATCCGACACCCTGAGAGACGTGATCAGGGTGGGCTTCTC
AGGCTCTGAGCGGAGGACGGGTGGGCGACGCGGCTAAGGAGCAGCAGCGCTGTATGGGCT
CTGCTACATCGCCACAGTCTGTCCCATTACCACACACATCTGATATCTCACCAGCTGTAG
AGAAGTGCGG
>DN25171_c0_g2_i3|70|0.0233601
ATTTTAATCCCTTCAGCCAGCACAGACTCAGGGCTGAAGGCTTTACTACAGTAGCTGCAG
GCAGTTAGAAGACAAATGCTGTGCACAGGAGCTGACAGACTAGAAAAGATCCGCAGAGCA
TTGCACAAGAACAGGTAAAGAGAAGATCGTGTGTGTATCAGCAGTGTCATTGTACAGCTG
GGACTTGTAGTCCTACACATACAACATGCTGTTTAGTATCCTAGCAAGCAGACATGTCAC
TCAGCACTTGAATTCACTCTCTTTACAGAAAGGGGGAGGGGCAGAGATTGTTATTAATGC
ATGTAAACAAAGGCCAGAAGAGAACCAGGGAAATGAGGAAAT
>DN25171_c0_g2_i2|93|0.0347632
CGCCCCCTGCACTGCCTGAGCTGCTCTCTGCTCTCTCCCTGGATTTTTTCAGATAAAACC
TTAACCCCTTCAGCCAGCACAGACTGAAGGCTGAAGGGTTTACTACAGTCGCTGGAGGCA
GTGAGGAGATGGGGAGCTGACAGAGGAGTGCTGCAGAGTATTGCACAAGAAAGGTAGGGG
GGAAGTTCCTGTGTATACTGTATCAGCAGTGTCATTGTACAGCTGGGACTTGTAGTCCTA
CACATACAACATGCTGCTGAGTATCCCAGCAGGCAGACATGTCACTCAGCACTTGAATTC
ACTCTCTTTACAGAAAGGGGGAGGGGCAGAGATTGTTATTAATGCATGTAAACAAAGGCC
AGAAGAGAACCAGGGAAATGAGGAAAT
>DN25171_c0_g2_i4|93|0.192038
CGCCCCCTGCACTGCCTGAGCTGCTCTCTGCTCTCTCCCTGGATTTTTTCAGATAAAACC
TTAACCCCTTCAGCCAGCACAGACTGAAGGCTGAAGGGTTTACTACAGTCGCTGGAGGCA
GTGAGGAGATGGGGAGCTGACAGAGGAGTGCTGCAGAGTATTGCACAAGAAAGGTAGGGG
GGAAGTTCCTGTGTATACTGTATCAGCAGTGTCATTGTACAGCTGGGACTTGTAGTCCTA
CACATACAACATGCTGCTGAGTATCCCAGCAGGCAGACATGTCACTTAGCAATTCATTCC
TTTTGCAGAGCAGGGTTAGAGGGGGGGAGGGGCAGAGATTGTTGTTATTGCATGTAAAAA
AGGCCAGAACAAAAGAGGA
>DN25149_c0_g1_i1|60|0.0229129
CCGCAGGGTGCGTAAGCGGTCCATGTGCCTTCCGCATTTTTTTTTTTTTGCAGGCCTGTT
GACTTAAAGAAGTATGTCCTATACTTGTCCCCAAATGAAGACCGCAGACCCATTGAAGTC
AATGAGTCCACAAAAGACTGCGGACGGCACATGGACCGCTTCTGTGTTTTGCGAATTCCT
GGTTAGCAGTGCACAAAATGTGTGCATGAGGCCTTAAAGTGGTTCTCCGGGAATTAAGAA
AATGAAAATACGCACATGTTGCTTTATTGTAGATATGTTCCCAAATGCCTTTCATTGG
>DN25117_c0_g1_i3|56|0.00755588
TCCGATCTGCCCCATTGAAATGAATAGGTCCGCACCCATTCCGCAAAATTGCAGAACGGT
TGTGGACCCAAAACTACGGTCGTGTGAATGTACCCTTATGTGAGATCTGTGGATATAACT
GTTATGGGGGCACTGTGAATGTCACATTTATGGGGTTGCTGTGGATGACACTGTTATGGA
GGATCTGTGGATGACACTGTTATGTGGGATCTGTGGATGACACTGTTA
>DN25185_c1_g1_i1|55|0.00673494
CCGATCTCTGTACTTCATTACACCGGGCCCCGCTCACAGCAGTCTTTACATGTGGGGTGT
GTTTATTTAATCCTCAAGCAGTGGCTCTGCTGTGTAAACACCATAGGCCTGCGCCTTGCC
AAACTAGTGTAAAACACCTGCCTTTAAAAATTTTCTCCCTATGTCTGTAAGGTTAAACGG
GTCTGTGATTGGCTGTTTTTGGTCCTGTGTGGAACCTGGACAGACGAGTGGCAAAGGCTA
GGACCTCATGGGTTGTCATCTCCAAGGCTGGACAACTAGTTT
>DN25185_c0_g2_i3|87|0.016457
CTCTGCTGTGTTGGACTGCGGTGGTCGTCTGTGGTGGTGCTCGCGGGGCGGCGGGGAGGC
CGGCAGCGTAACGTCACTCCTCGGTCATGCATGAAGTGGGAGGAGCGTGACTAGGTAAGT
GACGTTGCGCTGCCGGCCTCCCCGCTGCTTTGTGAGTGCTACTGCAGACGATTACCACTG
CTTGAGGATTAAATAAATACACTTTACTTTGCTGCTGACCATGCCCCCTCCCTCCCTTGC
CTCAACCTTTTTAGGAAAAGTGGCGTAAAACCAGGAGATGTGACGATTATTATTATTTGT
ATTTATTTTTTATTAGAGATGTGCTGGTGTCAGCCTGATTCATACCGAAAAAACTGGTGA
CAGAAACACTTTAAAGGGTTGACAACCCCCCTCTCCTTGGTTGCACCTATACAGGGAGGT
TTACGTACCTGCTTCCTGGTGCTGGCTCCCCTCTACTTCTCCTCCCTGCCTCAGATGCTT
TTGTTGGGCTCCCTCACATCCCCTTATGTCATGTGGCCATTTGTCGCCATAAGGGGAGCC
ATTCACCACCATGGTCGTGATTGGCTTGAGGCAATGTTAAAGTGGATGTTTTCTGAGAGG
GATCCCAGCGGAGCATAGCAGGCCAGGAGGAGAAGGAGCGGGGATCCAGTGCCGGGAAGC
AGGTAAGCTTCCCTTTACGGGTCTGGTTAAGTGTGGGGTGGGGGTTGCCATTTATCTTGA
GTTTTCTTTACTTGGATTTTGGTGCAGATTCCACGGCCAAAAACCAAACCGCAAGTCATC
CCCATTAAATTAAAAGGGAAAACCACTTGTCAATTCACATGGCGCTTTCTTTCCGCTTGC
AGTATTGAACACGGCACTGTGTGAAAGAGTAGTGATACGTCCATTCTTTACACGGAAAAC
ACATCTAGTTCCCATTGAAACAAGAAAGGATGAAAAACCGCGTCAGAGTAAAAACTGCAT
AAAAAAAACCCTGAGGAATCTTGAAAACTCTGTGCGAACTTACCCTATAAACTATTAAGT
GTGTGTCTCTCAATATGCTTTTGACTGGTTGCATCAGCAACCTGGAGGCTGTGCCTCAAG
ATCAGTATAGCAAACAGTATTTGTAAAGTTACTGAAAGATGATATCTTGAAGTAAACCGC
TAAATGGTGTCCAGAGAACCTATGCTTTGATCTTGGATTAAAGTCCTACTGTCACGGGAC
AGGTGCTTTAACCAGATCCTGTAAAGATCCCCATAAAGGGTTAACCTAATGGATGCTAAT
AGCTCCCAGAACTGGTGCTTTGTGAGCTCTGTAGTATGAGCAGCTTTTTGCTGAAAAAGA
AACGTTGGACAGGAGCTAGCTGCTAGGCACAATACATACCCCACACACACTCTAGTACAG
TGAAAGTGCTTAAAGGAAATGTGTCACCAAAAATGTTATCTGCCAGTTAAAACCAGATAG
CGACACATATCCTTTTTTCTA
>DN25185_c0_g2_i2|87|0.0138565
GAGATGTGCTGGTGTCAGCCTGATTCATACCGAAAAAACTGGTGACAGAAACACTTTAAA
GGGTTGACAACCCCCCTCTCCTTGGTTGCACCTATACAGGGAGGTTTACGTACCTGCTTC
CTGGTGCTGGCTCCCCTCTACTTCTCCTCCCTGCCTCAGATGCTTTTGTTGGGCTCCCTC
ACATCCCCTTATGTCATGTGGCCATTTGTCGCCATAAGGGGAGCCATTCACCACCATGGT
CGTGATTGGCTTGAGGCAATGTTAAAGTGGATGTTTTCTGAGAGGGATCCCAGCGGAGCA
TAGCAGGCCAGGAGGAGAAGGAGCGGGGATCCAGTGCCGGGAAGCAGGTAAGCTTCCCTT
TACGGGTCTGGTTAAGTGTGGGGTGGGGGTTGCCATTTATCTTGAGTTTTCTTTACTTGG
ATTTTGGTGCAGATTCCACGGCCAAAAACCAAACCGCAAGTCATCCCCATTAAATTAAAA
GGGAAAACCACTTGTCAATTCACATGGCGCTTTCTTTCCGCTTGCAGTATTGAACACGGC
ACTGTGTGAAAGAGTAGTGATACGTCCATTCTTTACACGGAAAACACATCTAGTTCCCAT
TGAAACAAGAAAGGATGAAAAACCGCGTCAGAGTAAAAACTGCATAAAAAAAACCCTGAG
GAATCTTGAAAACTCTGTGCGAACTTACCCTATAAACTATTAAGTGTGTGTCTCTCAATA
TGCTTTTGACTGGTTGCATCAGCAACCTGGAGGCTGTGCCTCAAGATCAGTATAGCAAAC
AGTATTTGTAAAGTTACTGAAAGATGATATCTTGAAGTAAACCGCTAAATGGTGTCCAGA
GAACCTATGCTTTGATCTTGGATTAAAGTCCTACTGTCACGGGACAGGTGCTTTAACCAG
ATCCTGTAAAGATCCCCATAAAGGGTTAACCTAATGGATGCTAATAGCTCCCAGAACTGG
TGCTTTGTGAGCTCTGTAGTATGAGCAGCTTTTTGCTGAAAAAGAAACGTTGGACAGGAG
CTAGCTGCTAGGCACAATACATACCCCACACACACTCTAGTACAGTGAAAGTGCTTAAAG
GAAATGTGTCACCAAAAATGTTATCTGCCAGTCAAAACCAGATAGTGACATACATCCCTT
CTTTTTTACTAATGTGTTTTTATTTTCTGAGTGAACATTTTTTTAATTTTATTTCCTGAA
CATCACCATAGGGACGGCCATCCTGCCCGAGCTGTTCTTAGCAGCACCCAGAAGGCATCA
ATAAAATTGCTTTACG
>DN25190_c0_g1_i1|84|0.117516
CTAAAACTTTTGTAAGTCAATGGGGGATGGATCAGTTTTCTTTTGTGTCCGTCTTGCTCC
GCACCACATCGCGGATAGAAAAACCCTGCTTGCAGCATTATTCTTTCCACGATAGGGACG
CAACCAAACAGAACACATTTTGGTGTATTCCGTTTCGTTCAGTTTTGTCCCCATTGACGG
ATCTCAATAGCGGAAAGGGAATGCGCAAGTGTGAAAGTAGCCCAAGTCAAACCTCAGTCT
ACTACGTTCCTATTTAAAAGAAATGCCCATCTTTGTACATAAAATGAACACAAGTGTGTT
TCCTTAAAATGAAGAACTTCCATTAAATTGCTCTTGTTCACATTAGCTTTAATCAGCTAG
TGAGGCTTCTTGCCAACACTTAAAAGCTTCCAGCCTGAGGGAACTGTATATAAATAGGAG
AGCGGATGGCAGAGTATCCAAAGAGATAACAGGCTGTTTTTGTAATAACTCAAATGATAC
AATTGCCGGCTATCAATCTGCATGCTCATTAGGTGTTAAGGTCAACAATATTCAGTCC
>DN25153_c0_g1_i1|53|0.0859797
CCGGAAGATGCCAGTGATTAGTATGGAGCAGGTACGTTATCCCTCTACATTGCTGGAAGG
GATGAGCTCTGATGTGTTAATCATACTCTTAGACTTCGACCTTGAAATCACATTTATGGT
GATGCTCTGATTATCCAGCTTTATTGTGATGTGAAACTCTCAGTTCCATGGGAATCAGTC
CATCTCAGTGAAGAGATTACTGGCTTTTCGAAATGGTGAAGAGGTTTTATTTGTGGCGGG
CTGTAAATTTTTATCTCTGCTTCTCTTTATATAGTCACATAGTTCAATGATAAAATTCTG
TTTACCTGCAGCCACCACTAGGGGGAGCTTTGTACCTCAGATTCCAGCTGTATGCATTGA
GCTCTCCAGAGAAATACATTTACCTTTTAAATAAAATAAAAATACTTAAATATTACTTTA
TTATAAATATATTCCCACATACCTTTCATTAGTTATAATGGCT
>DN105_c2_g1_i1|66|0.0184071
CGTTCAGGGAAACTCGCAGCATTTTGCAAGCAAATTTTTTTTTTTTTTTTTAAATGAGAT
TTTTTTTATTGAGAGTTTTATTGCATACAAAATCATAAAGTACATTCCCTATCCCCATAC
CCCCCCCTACAACAAATGAACATGCTGTCAATATCAAGCCATTACATGTCATGCACATGC
TATATATTTTTGTTTTTCCCTGTCCCGATTTAGGCCATGCTATTTTGCAAGCAAGTTCAG
TCAGTTTTGTC
>DN116_c0_g1_i1|78|0.0159812
AGAAGCAGAAGGCTCTCGTGTGTAGTGGCTGTGCCAGGTTACTGCCATCAATGAACAGGA
GCTGCAGTACCATGGCACAGGTTTCACGTAGTGGACAGAACCTTCTGCTTCCGGATCCGT
CCACTGTTTGGTTTGTGGCACAGGCTCCTTCCAAAAACAGCTGATCAGTGAGGATCCTGG
GTGTCAGACACTCCGCCGATCTGGTGTTGACGACGTATCGTGCGGATAGATGTCTCTAGG
CTGGAAAACTCTT
>DN183_c5_g1_i2|97|0.0340801
TCAGGGAGTCGGGAGGCTTTCTAAGCACAGCACTGTACATCATAGTGTGACTGTGCTTGG
TATTGCAGCTCAGCTCCTTTCATTTGCATGGGACTGAGCTGCACCTAGGCCACATGACCA
ATGTACAGTGATGCCACTGGTCTAGGACGAGGCCTAATCACTCAGAGCGCTGCGGCCTCT
TTGCACAGTTGGGGTCCCAGGAGTCAGACCCACCCCTCCTGCTGATCTGATAATGATGAC
CGGTCCAAAGGATAGGCCATCAATAATGTGTGGGGATAGTGTACAAGTAATGGGCGTGCT
ATTCTTTTCTTTTTTAAAGCATCTTCTCCAGGTCTGGCAACTAGTTTTATATTAGTGGTG
GTGTCCTAGGCTTTGATTCCCAACAATCAGGTGGTTGTCCTTCAAAAAGACTTCTATAAT
TTCTGTGCATCCTCCTGCATGTTCTACTCCAAGAAGAAACCTACATTGTTGAAAATGTGA
ACTGGGGAGGTTTTATGGAGGTGGACACCCCATGTTTATAATGGAATGGCTTCCCAACTG
GAGATACCTTCTGGGCCTTAGGTGGGCAGCTAGTGACAATGAAACCCAGCAGATCGTTCT
CCCAATACATGTAATGTTGCTCGGCCACTTACCGTTAACATGTTCTGCACCAGTGATGAT
AAATCTTCTATGTGATGTTTAGCTGCATTCCGTTTTTTTTGTTAATAAGAAACCTATGTA
ACCTGATACAATGCTGGCATGGGGCTTGGTCTTTAGGCGTGTTGTTTTTTTATGCATCCG
TTTTTATAGGGTATGATTAACCATAGAAATGTACATTGTATTTTCTGAGGAGTCCACCGC
CACCAGATTTACTTCCAGAATATCTCTGCTTCAGAAAACCCACGTCGAACACTTTGTAAA
GCTGGAAAACGGCAGATGGGTGAGGGGCAGATGAACCTGGTACTGTAAGAACGGCGGACG
CTGGGATCTGACTTCACCGTATGCTGAATCATGACTAACTTTCTGTGGATATAAACAATA
GCTCCAACCCTGCCTGAGGTTTTATCCCGCTCCTTTCTCATGCATTTAGAAAACAGAAGT
CCCCAGGGTGGAATATTCCCTAAAATTGGCATGAAAAGCCTTAGCAAAGTACATAATGTG
GGTTATTTACTCAAATAACTGCTTTAAGACACAATAAAGTATTTTCTCCCTCTAAC
>DN183_c0_g3_i11|77|0.0135153
AAAACCTTTAATCGTTCACCTGTTAGGTGCATGATGTGGACTGTGGTGGGGGTAATCTTC
TTACCAGAGGCTGCACATGTGAGTTATAACCTCCCTTCTGATCCTCAGCTGTGTCATGTG
ACCAACACTCTGATCTCCAACTGACACAGGACAGGAAGTCAGTTACTTCTCTATTCATTC
CTATGAGACTGAAAGTGAGGCTCCCATAGGAATGAATAGAGCAGTTACTGGCTTTCTGTC
CTGGGTCAGTTGGAGGTCAAGGAGTTGGTCACATGATCCAGCTACAATAAGAAATAAGGT
TTTTACTCACAGAAACAGTCACTGATAAGAAAATGACAATCACTACAGACCACATCATGC
ACCTCTCCAACAGGTCAGAGAATAAAAAATTTTGCGGGAGTTCTTCTTTAAGCTTCTACC
GGACCATATGTTGATATGCACATGTTAACTTTTTTATGTTGTATTTTGTAATGAACTTTG
GGCTGAAGCTGATCTGTATCTGTTCATTAATTTATTGTATACTTTGTAACATGGAGTTTT
TAACCGTTTACTTACCGTCACTGACGTCTATGCAGTATGTTTGTTCAATAAAATACTAGT
AGCTCATTTAATACTGTGGTAAGCTGTTCATTGATGGGTGTCACTATGTATCCTCACATG
TCAATGGTGACATCACACCATTAACTATTACCTTTCATTCTTTTCTTTTCCATTGGAATT
ATTAAAAAATACTCCTGTGTTTAGATGTATACTTGTTATGTCGCCACCTAGTGTTCTTTT
TTTTCCGTTTCATAAATTCCACCTAATGTGTCCAGTGTTGGTGGTCATACATGCCAATTA
GAATCAAAAGAACACCACAGGGTGCCATATGTACTATCTAGGCACAGAGACACTTTTCTA
AAAATTATTCCAATTAAAAATTATGTTTTGCATTAATTAACAGAG
>DN183_c0_g3_i9|69|0.0278697
TAGGGATTGTCTAGGATTAGGTATTGCAACTCTTCCCTATTCACTTCAGTGGAGCTGAGA
TGCAGTACCAGACATAACCTGTGGACAGGGGCGGTGCTGTTTCTGGAAGAAAGCAGCCAT
GTTTTTCTAATCCTGTAAAATCCCTTAAAGAAGAACTCCCGACAAAAATTTTATTCCATG
TCCTGCTAGAAATGTACATGATGTAATCTGTGGTGAATGTCATTTTCTTACCAGTAGCTG
AATTTTTGAGTTATATCATCCTGAAGTTTCTTATCTGTATCATGTGACTAGGAATTAGAC
CCACCAACTCACACAGCACCTTATGTGTGGACAGGAAGTCTAATTCTCTATGTATTCCTA
TGAGACTGAAAGTGAGGCTCCCATAGGAATGAATAGAGCAGTTACTGGCTTTCTGTCCTG
GGTCAGTTGGAGGTCAAGGAGTTGGTCACATGATCCAGCTACAATAAGAAATAAGGTTTT
TACTCACAGAAACAGTCACTGATAAGAAAATGACAATCACTACAGACCACATCATGCACC
TCTCCAACAGGTCAGAGAATAAAAAATTTTGCGGGAGTTCTTCTTTAAGCTTCTACCGGA
CCATATGTTGATATGCACATGTTAACTTTTTTATGTTGTATTTTGTAATGAACTTTGGGC
TGAAGCTGATCTGTATCTGTTCATTAATTTATTGTATACTTTGTAACATGGAGTTTTTAA
CCGTTTACTTACCGTCACTGACGTCTATGCAGTATGTTTGTTCAATAAAATACTAGTAGC
TCATTTAATACTGTGGTAAGCTGTTCATTGATGGGTGTCACTATGTATCCTCACATGTCA
ATGGTGACATCACACCATTAACTATTACCTTTCATTCTTTTCTTTTCCATTGGAATTATT
AAAAAATACTCCTGTGTTTAGATGTATACTTGTTATGTCGCCACCTAGTGTTCTTTTTTT
TCCGTTTCATAAATTCCACCTAATGTGTCCAGTGTTGGTGGTCATACATGCCAATTAGAA
TCAAAAGAACACCACAGGGTGCCATATGTACTATCTAGGCACAGAGACACTTTTCTAAAA
ATTATTCCAATTAAAAATTATGTTTTGCATTAATTAACAGAG
>DN183_c6_g1_i4|99|0.0573294
AGAAGGTACCGGCGTTCCTGTGAGCACCGCTACCTTCTCTCAGCTCACCAAGCACAGCGC
CGTACATTGTATAGTGGCTGTGCTTGGTATTGCAGCTCAGCCCCATTCACTTGAATGGGA
TTGGGCTCCGCCTGGGCCATGTGACTGATGAAAGTGACGTCATTGCCCTAGGGTAAGCTG
CGAGTGGGCCGCAGCGCTCACAGGAGCACCGGAGCCTTCTCAAACAGCTGATGGTCCTGG
TTGTCAGCCAAACAAACATCGGCCAATGGGTATCTGAAGTGTATGGTCAGCTTACAGGTG
TCCTCACAGATGTCAGATTTGTTGCACAAATTTCTTCGACTCTCCCTGGGGCTTACAGAA
ATCCATGTACCTGCTGCACAAACAACCCCACAGATTTCTAACATGAATGTATCATAAAGG
GAATATTTTTGACTATAGGAATATATTGAGCAGATGAAAGTAATTATTTTCTGATATAAT
GCAATGTAACTATTAAATTAGATATTTATAATGTTTCCATGTTGTTGGCTATTTGATTTT
ATGTAGAAAAATATCTCTTCACTCTGCCATCTTTTCCCTGTGTCTGAGTAGTCAGCTAGG
GGACAGGATGCCTTGGGAACCACACCGACAACCTCTTCACTTACAGCGCACGATTATAAT
GTGTGTATGAGCACCATATACTGTCATTTTGTAAAAAATGAATTATACTGCACATTATCC
CCATTCCTGGATAATTGAGTTAATATGTCTGCGTGGCTTGATTTGTACCCTTTATGTTAG
TCAGAAGGAGAAAATCTATAATATATCCAATCTAATATTTTTTTTACAGAATTCTTTAAA
ATAAATGACAATGATCTGCATCGTAGTCACCTATATATCTGTGGATATCCGTTGATGGAG
ATACACGGGGGGAGGGGGCTCTGTATTACTTGATGGCATTCAAAAACACTGGGTTAGTAA
GAATGGGGGGCGGGCTACTATCCGCTGTTCAGCAGTACCAATGTACTTGACTTAACTTGG
TGTTGACCTAAAAAATGAAACAGATTTAATGTCTTTTTATGGTTAATTTTGAATGGGGAA
ATTAGAATACAGGATTATTATTAGAGCAATAATCTTGTTGGCACATTTTATATCTTTTTA
CATTTACTAACCACCTTTTTGTGGTGCGATCGCTGAGCTCAGATGTTCTACATCGGGTGT
AAATTTAAAGGAAAAAACGCACTTTATGTTCTTTATTGCAGTAACCTTGTGTATAATTTA
ATGTGAACAGAAATGCGTGTGAATGAGAAAATAGTGACATTTAAATTTTTTTTTTGTTCC
TTTCTAGCAAACCTGTACCTGGAAAATTTTAAAATTCTGTAAATATGTCTCATGATTTGT
ATTGTCAAATTGTGTAAATAAATCATATTCAAATGGTAAAAAAAAA
>DN183_c6_g1_i2|99|0.0628789
AGAAGGTACCGGCGTTCCTGTGAGCACCGCTACCTTCTCTCAGCTCACCAAGCACAGCGC
CGTACATTGTATAGTGGCTGTGCTTGGTATTGCAGCTCAGCCCCATTCACTTGAATGGGA
TTGGGCTCCGCCTGGGCCATGTGACTGATGAAAGTGACGTCATTGCCCTAGGGTAAGCTG
CGAGTGGGCCGCAGCGCTCACAGGAGCACCGGAGCCTTCTCAAACAGCTGATGGTCCTGG
TTGTCAGCCAAACAAACATCGGCCAATGGGTATCTGAAGTGTATGGTCAGCTTACAGGTG
TCCTCACAGATGTCAGATTTGTTGCACAAATTTCTTCGACTCTCCCTGGGGCTTACAGAA
ATCCATGTACCTGCTGCACAAACAACCCCACAGATTTCTAACATGAATGTATCATAAAGG
GAATATTTTTGACTATAGGAATATATTGAGCAGATGAAAGTAATTATTTTCTGATATAAT
GCAATGTAACTATTAAATTAGATATTTATAATGTTTCCATGTTGTTGGCTATTTGATTTT
ATGTAGAAAAATATCTCTTCACTCTGCCATCTTTTCCCTGTGTCTGAGTAGTCAGCTAGG
GGACAGGATGCCTTGGGAACCACACCGACAACCTCTTCACTTACAGCGCACGATTATAAT
GTGTGTATGAGCACCATATACTGTCATTTCTCAAAAATGAATTATACTGCACATGGTTAA
ATGGGATAATTCATGGGGTTGTGCTGGATTCAAAAAATCTGTCTTTCCTACAATCAGTGA
CAGAGACTGTCTCATTGACTGGAATAGGGATTTGATTCAATAGCAGATACCACCCATCGA
TTAAACTGACACTTTAAAAAAAAAAACAAAAAAAAAACTCCCCCCCCCCCCCCCCCCCCC
CCCCCCCCCCAACCCCCCCCCCCCCCCCCCCCCCCCCCCCCCAACCCCCCCCCCCCCCCC
CCCCCCCCCCGTGGGGGGG
>DN183_c7_g1_i2|70|0.031806
GGGAGTTAGAAGAGCAGTCAAGTGTGCATGCTGGGAGTTGTGGTTTCACAGCAGCTGGAG
GTTGCTGATCCCTGGTAACCTATTGCTAAACTGCTGCAAATGCCCATAATGATACATGCA
CTGCAGTGCTGCACTGGGACCCGGCGTGTGCTATACAAGCGCTTCTATAAACTACAGTGC
ACTAAACTGACCCTGTGCTATAAACTCTGGTGCTGGAAGTGGTTTTCCATAAGAACACCT
TAACTTCATATAAAAAACCTGTAGGAGAAAGTCTGTAATGTACAGGACTTACTGCTCTGC
AGTTGTGTAAATTGGCTGCTCTGATCCCGGCGACATGACGCTTGTCAACGTCACGTCCTT
TACCAGGGTTCCAGCCTGGGCTATAGACGGGGCGTCACTTCC
>DN183_c1_g3_i1|87|0.0401607
CTCGAGTGGATATTTTTATTGATCTGTGACAAGTAAACATTGTACATGCACTATGTTGTG
TACATTACTCTGTATACAAGAACTGAAAGGTTCATGACTGTGCAACGTAGAAAAGTCAGA
TGGAATAGCTAGAGTTAAAAAGACGTAACTGCATATTCCGTATATCAATTTACACACGTA
TCAGAATACAACTGCTACACAACTAGTAGCAAACACATAAGAAATGATGATACATAAAAC
ATCTTACATTTTTAAGTCCTACTAAAATCTCCAGAAACAAATGCTATGCCTGTTGCCTTA
ACATTTGTAAGGGAAAAGTACCTAAATCCTATATATATAGATGCAGCCGAGCTAAACTTG
ATGGTTTACTCGTTAAGTAAAGAATGGCAAGAAAAAAAAAACTAACTTTTCAATGGATTT
CAATGGCTTCTGTCACGAGATAACCAAGATAATACTGTGACGTGTTATCAGAGTCAATTT
TAGCTCAGCTACGTCTACATTGGGGTATTGGTCTGGAAATCTACAGTCTCACCAGACTTA
GATAATAATTTCAACCACTTCTTCTACAAACAGATACAGTTTTGTAATGAAATATAACTG
AATAAAAGAAAAACAGTAAAAATGTGTCAAATTATAATTTGGGCGACAACTATCACTTTC
CCATTCAGCTGAATGTGCCTGAAGTTAGTAGACACTGAGGCATGTAGCTGTCAGACACCT
CTGATGGTGGGAAAAAAAGATCTAACAGGTAACAAACTTTTCCATTTCTCATTAGTATGT
ATGGCGGTATGTTCTAGCTGTCCTCACAGTCATTACATTATCAGCAGATTCAGTCAAAAT
TCAGGTCACCCGCCAACACAAATTGAAAGTCTACAACTAGCTAAGGTGCGCAAATGATGT
GTGATGAGGTGACACAAATCTGTAAATGAATACACTAATGAACTGAAAAGAAATGTATGC
ACCACAATGTCGCAGATTTTCATAGGCAGAGCTATAATGCATATAAGCTATGTACCGACA
TCTAGTACAAAAATATCTGAATACAAAGAGTTGGCACCCGCAACTGTACTAAATGTTCAA
ATGACGTATTTTTTCTAGTTTCTATTCTTGCGTAAAGAGTATTTACCACTATAGGAAGTG
ATGACTTCTTGCTGGGATAGGTGGGGGTCCAACAATCTGAAGCCTTAGCAATCATCAGAA
TGAAGGGGCCACGAGCCACAATAAACCCAGAGGCTCTCTCAATGATTTTCCCCATCCACC
TACTATGCAAGGAACGCAGCATAGTCTATCCAGTATTTATTTAATGCAATGGAGTCCATG
AATAATCCTATAGAATTCAGTTGGGCCACTTCTAGTATTAGATTCCCTCCAGGGTTTCTG
TACCATGCTGGAGGGAAACGGCAACAGATGGGCAGGTATATGTGAACATAGCCTAGAAAT
ATTTAATAAAAGAGGGCTGACACGGACGTTGCCTTAAAATCTAATCATAGACAGAAAGAT
TTGCTCCGTTTCAACCAGCATTTCAATATATGTTTGACATAAAACTAAAAAAGAAGTGAA
ATAGTGTGGTAAAGTGAATGGAGATGCCGTTAAGATATTTTCATGAAGCTCAGTTGATAT
TCTTTGCATACTTCATGCAGGTTCTTAACCTCTGTTTAATATATCCAGACACCCCTTTCA
AATCCTGCTGCAAAGATTTTATATAGTACATACAGTATGTGCTCTCTACAGACGTGTCAC
TAGTATTTAATGTAAGGTAAAACCACTGTAAGTATAGAGAAGACTTTCTGAAGTGTGTAT
TATTCAGCATATCACGGGGGAATCTTAAATGTAGAAAATAAACTCAATGGGCCACATTTT
AAAGAAAGGTTTATTTACTCTTTAAAGAGTCACTCTCATTTTCATGGCCGAGATGGAAAT
GACCACAGTAACCTCCCGTCAGGGGTAGAGTTACTCAAATGGCTGGTCGACCGGCGCTGT
GCAGCTTCCAGTGAATGGGAGCTATGCTGTTTCTGTAACTCCCAAGTGAAAGGTTGACAT
GGGGACTCTCCATTAAATGAGATAAAGACAATATGATTAAGAGAACCATGGCATCAAAAT
GCATCATGGCCAACCCAACCCATAATGGCAGAAGAATTTAGTAGAGCTCAGTCCAGAAGG
AAGGTCTCTTTATAATACCAATGGCTCCAGATTACGGAATATAACTTTAGAGTCTACTAA
TGAGATAATGCCCGCAAGGGTGAAATCTGAGGTGAAAATCCAAGGCGTAAATTGACATGC
TTTGGATTTAAACTCTGCACCACACCTCAATTTCTTCATGGAAATGTTTCAACAGCGTGT
GGATGGACTCTTAAAAAAATCTCAGAAAATTTGCTGTTAAAGCCTCATTCACACGTCCAT
GTCCATGCTCAAATCCGTGAGCAGGTGGTCAGTGATGCATCTGGGAAGCTGTCC
>DN183_c1_g2_i1|60|0.150956
GGCCGGAAGGCATTTACCATTTTCTATGTCTGTTTTAGGTGTGGAAAATGGTCTAAATGT
AAGACAGCAAGGAAACTGTCTAACATTTAGAATTGGTGCTGGATGAGGCCGGCGCCTCTT
CATAACTCCGGCGGATCCACTACCAGCTATAGGGGTTATTAAGACCGGCGTCTAAAATGC
TGGTCTTAATGAATGTGCTCCACAGTTTTTTTGGAGTTTCCTGGCATCTTTTGCTCTGGG
TGCGCCTTTTTTTCGGGAGTTTTCATATAGAAAAAAAAAAGCCTGAAAACAACACAAGAA
AAATGTTTAGTGACTAAAGCCTCATTCACACGTCCATGTCTGTGCTTAAAGAACTCCCGC
AAAAATTTTTATTCTCTGACGTGCTAGAAAGGTGCATGATATAATCTGTAGTGACTGTCA
TCCTCCTATCAGTGACCGTTTCTGTGA
>DN183_c6_g2_i1|78|0.0382958
AAAGGTACCGGTGCTCCTGTGAGCGCTGAGGCCTTCTCTCTGCTCACCAAGCACATCACC
ATACATTGTATAGCGGCTGTGCTTGGTATTGCCGCTCAGCTCCATTTACTTCTATGGGGC
TGAGCTGCACATAAGGCAAATGACCAATAACCGTGATGTCATAAGGACTAGGGAAAGCTC
AGAGAAGGCTGCAGCGCTCACAGGAGTCTTCTCAAACAGCTGAGCGGCAAGGGTCCCGGG
TGTCAGACCCCCCACGGATCAGATACTGAGGACCTATACAGATCATCAGCATACAAATCT
CAGAAAACCCCTTTAATTGAACCTTTTCAGGCAGTATCATAGCATTTAAAGTCTATTTTT
TTGTAAATATGTCATTTCTCAATGTCAAGCCATTATGGTATTAAGGGTTTTGCTTAAAGT
GTCCCCCATGCTGCTGACTCAGGAGAAACGTTCTGCTATTTTATGGTGCAATTTTCAAAA
TTAAAGCGATGGTGGAACACCGGAAGCTATTCAGCAGTGGCATTCTCTCCACGTGACAAC
TACTTACTAATCTCTCCCGTCTAATCTTTAAATCCAGCAGCATGAATCAAACGCTGTCGG
CAGTTCTGACCCGGCAGCAGGAAAGTATACATGATACCATCAGCCTCACAAAGCAGTTCA
TACATCTGAAATGGGCAGTCTACATCCCCGTCAACAGCTTTCCTCTATATATTTCTCATC
TAATAAGACTCCTTTTAAATGATGATGCAGACAGAGCCGACCCCAAGTCATAGACGGTCC
TTCGCTTATAATCCATCACTGGAGACTCTAAGGAGGACATTGTCCATTTTATTAAATAAA
TTACTTGACTTCCCCATTTTACACAATTTTTAGGTATTAATAAAGTTTAAAGGGGTTTTC
CGAGTTATATATATTGATGACCTGTCCTCAGGATAGGTCATCAATATTAGATCAGCGGGG
GTCCGACA
>DN183_c8_g1_i3|69|0.0289819
GCAGCACAAAAATTTTAATAAATTATCTGCAATTGTCTTTAATGTACTTTTTTTCCAAAG
TCTCCGCAAGGTCTTGAGGTGACTGTTGAAGCTTGCCACGTGGACATGCCGATCCCGAGC
CGCTATGTCATCTTATCAAAGGCCAAATGGAATCTATGGACCTCATTTATCAAAACTGTC
TCGGTGAATAACCGGCCTTGTTGTCCACATCAACCAATCAGAGCCAGGCTTTGGGCCTGC
TTTTTCCTTTAACTCCTTAAGGTGGTTGGGCCAAGCCACGGCACATTACAGCGAGTTAGG
CCGACTAGCAGATGAATCTCAGATGCCAGGCTTTCAAAAATGATTGACCACCCAGAGGGG
GTATTGTGTCCAGCCAGTAGCAGTGCCTCCATTGGTCTCACGTGGCAGATCACATGATCA
CCAGGAGGTGGCCACATGGACCCAAAACAGCTCTAACCATTACCGAAACAAGGCGGAACT
CCTGTAACTCAGTGGGCACTCTGTGGGCACTCACTTAATTCCATCCCACCGGCCCCGGCC
TCCACTGGTCTCACGTGGGCACTCACCAATCAATTCTATCTCACCGGCCCAGTCACCCTA
CTTGCAATATATCAAAATTGCCTCTAGAAGATGGTGAATACAAATAGACAATATATTTTA
GTGTTATGCCATAGGATTAATAAAAAAGTAGCTTGAAATTAGAAAAGAGTCATTTATTTC
CTACTATAAGCCTAACCATTCTAAAAATTTGCAAAACTTATGTAAAAATAAGACGAAAAA
TAGCCACAATAAAGCTGGAAAAATCAATCTAAAAAATTAAAATGTTATAGATAACATACA
GCAGTAAAATGAGCTAAACTGGGCCTGGTTGTGAAGGCTGAGGACAGGACATCAATACCC
GATGGATGTCACACTGCACCGCGCCGATTAGCTGCAGCCTCCTCGCAGCTCACCAAGCAC
AGCGCTGTACTCCGCATAGTGGCTGTGCTTGGTATTGC
>DN147_c0_g1_i7|90|0.0367155
TTTTTTTTTCTTCTTCTAGAATATTTATTTCCAATATACCTGCATTGGAATATTAGACAA
AAAAGGCACAAACTCACATAAAAGAAACAACAGTAATAGTCTAGCCAAATCTACAAATAG
TACTTATTCCAAAAAGAAATGTTATCAAACAATCAGAATCTGTCTGAAGATCAGAGAGGT
TTTACTCAAAGTATAACAGGACAAGAAAGCAGCAGTTTCAATTGAGAATATCAAGTGTGA
GGTTTTCATTCACTTCTATTGTCAGGAAAGGTAGGACCGCTTCTCGTAAAGCAAAAGCAG
CAGTGTATCATGGCAGACCAGCAAATACAGTGAATAGCGTCTTTTCCCCCCAGATGGTGG
AGCCATCTGCTTGGAGGGCTGGATCAACAGCCATTTTGCTTGTCTATAAGCAAGTAAATG
AATAGGCTGCGTTATGTTGGCTGTATGGACTGTATCTAGGTAACTTACATTGCTTGTATA
AAACGTGAATCATACCATATGGAAAAAAAAAACCAGCTAAAAAATGTATTTGCCAGCACC
ATCAATGCAAGAATTAAACCATTTACAGCTTGATAATCTGAAGTGAATGATTTTTAACTA
TTTCCCCATTGCCGTCATGCAACCAGTCACCATGATAGCAGGAAGCAGAGCCTTTGTAGG
TAGAAGATATCTCAGCTAGCTTGGAGATTGTGGATAAGCCATATACTGTAGGTGTGAGGT
GTATGCTTGAAACTAGAATTGCCCATAGACCCAAGATAAAATATGTTTATGTAGCAGCTT
TTGACCTCATACCTGTGGTGAAGGGTGGGGGCCGTCAGGCACCTCTATTGCTGCATATTT
TGTTTAGGGGTTCACAAAACCCCTTTCCCCACCCCAATAAAAATTGCTCTTTTATTCATT
AAGAACACATACTCAAGTGGGTCCACTCTGTACATATATTTCAGTAATGCCATACACTAG
TGTGTAATGGCATAAGAACCTACCAAAACAACTCTAAACCTACCTTGGCCTGCATGGTGT
TGCCTCCCTGGTGCCCATGGATAGCGATGTAAACAAGTCCATAGTCTTTCCAAGATGGAG
CTTCTTCTGGGCATATGCTGAAAGTGTCCAGATGTTCTGGATCTGCTCCTGCACTGAACA
CTGAGCGCATGTGCAGTAGAAGATGGAAGAACCTTCTTGGAAAAGCCAAGGAAGCCGGCA
CTTGTTTAAATCGCTAACCCTGGGCACTGAAGCAGTCAACTCCATGCTTGCCAAGGTAAA
TCCATTGGCGATCTAGCAAGTTCTCACGCCATTTCACACCAGTACATGACATTTACTGTA
ACGTATCTAGAAAGAGAGCAACGAATGTGGGGGATCTCCAAATAAGCTATAAAGGGGGTC
AAGATGACCCATGGTAGTTCGTCTTTAAGATGGGCTTTTGCCATGATAAGTGGGTATAAT
TCGGGGATTTGGGAACGAGTCATGCTAGAGGGAGGTTCTGAGTTGGAGGGTTTTTGTTAA
AGAGGGGAGAGTTATGTTGGGAAGAAAAGTAGGGAGGGAATTGGGAAAGGTGTGTAAAAG
GGGCTGGGTTTAGTTGTATAAATAGGCGGCGAGGTAAGATCGCGTTTTTGTGAGAATTTT
TTTGTGATTTGTGTAAGGCTCCCTGATGTTTTGCTTAATAATCTGCATTAATATAATTAT
GCCCCGCATTTTTGCCAAAGAAATTGTGGTTTGTGTTATTGCTTGTTAAGTGGGACAATG
GCCGAAACAAGTCTACCCCTTCCATTGACTCAGTAAGGATACAATACCACAAAGAGCCTC
CTTACCAGAGCAGAACCGAGTGCGCTCAATCTCTATAGCACTTCCCACCTAGCGTTACGA
TGAACTCAAAGCTGCGGTGCAATTGTATAGGCAGTCTGACCTGTGTATGCAGCTAAATCA
ATGCTTAAGCCGTGGCTGGTCATTTTAGACACCAATAAATCCCCTCCATTAACATGTAAG
CCTTAGCTGAATGCATAAATGAATCCCTGTGGAACTGAGAAGGGGAAGAAGATGTTGGAT
GCCACAGGAGAGACTTTACAATATCTCATGTGGCAAAAAATGGAATTGGTGTAATAGAAT
GTGACTAATATACTCTAATAACCCCAATCTCCCAACATATCCAGTAGTAGATGTGCAAAG
ATGACTTGTAGGCCCCTTACAAAAGATCTTGTGGGGATTGTAACACTAACAGCTATATTG
GCAGGTTTTTGTGTATTCCTATGGAGTATGGAATGTATGTGTGTGTATATATATATATAT
ATATATAT
>DN147_c0_g1_i2|90|0.0391676
TTTTTTTTTCTTCTTCTAGAATATTTATTTCCAATATACCTGCATTGGAATATTAGACAA
AAAAGGCACAAACTCACATAAAAGAAACAACAGTAATAGTCTAGCCAAATCTACAAATAG
TACTTATTCCAAAAAGAAATGTTATCAAACAATCAGAATCTGTCTGAAGATCAGAGAGGT
TTTACTCAAAGTATAACAGGACAAGAAAGCAGCAGTTTCAATTGAGAATATCAAGTGTGA
GGTTTTCATTCACTTCTATTGTCAGGAAAGGTAGGACCGCTTCTCGTAAAGCAAAAGCAG
CAGTGTATCATGGCAGACCAGCAAATACAGTGAATAGCGTCTTTTCCCCCCAGATGGTGG
AGCCATCTGCTTGGAGGGCTGGATCAACAGCCATTTTGCTTGTCTATAAGCAAGTAAATG
AATAGGCTGCGTTATGTTGGCTGTATGGACTGTATCTAGGTAACTTACATTGCTTGTATA
AAACGTGAATCATACCATATGGAAAAAAAAACCAGCTAAAAAATGTATTTGCCAGCACCA
TCAATGCAAGAATTAAACCATTTACAGCTTGATAATCTGAAGTGAATGATTTTTAACTAT
TTCCCCATTGCCGTCATGCAACCAGTCACCATGATAGCAGGAAGCAGAGCCTTTGTAGGT
AGAAGATATCTCAGCTAGCTTGGAGATTGTGGATAAGCCATATACTGTAGGTGTGAGGTG
TATGCTTGAAACTAGAATTGCCCATAGACCCAAGATAAAATATGTTTATGTAGCAGCTTT
TGACCTCATACCTGTGGTGAAGGGTGGGGGCCGTCAGGCACCTCTATTGCTGCATATTTT
GTTTAGGGGTTCACAAAACCCCTTTCCCCACCCCAATAAAAATTGCTCTTTTATTCATTA
AGAACACATACTCAAGTGGGTCCACTCTGTACATATATTTCAGTAATGCCATACACTAGT
GTGTAATGGCATAAGAACCTACCAAAACAACTCTAAACCTACCTTGGCCTGCATGGTGTT
GCCTCCCTGGTGCCCATGGATAGCGATGTAAACAAGTCCATAGTCTTTCCAAGATGGAGC
TTCTTCTGGGCATATGCTGAAAGTGTCCAGATGTTCTGGATCTGCTCCTGCACTGAACAC
TGAGCGCATGTGCAGTAGAAGATGGAAGAACCTTCTTGGAAAAGCCAAGGAAGCCGGCAC
TTGTTTAAATCGCTAACCCTGGGCACTGAAGCAGTCAACTCCATGCTTGCCAAGGTAAAT
CCATTGGCGATCTAGCAAGTTCTCACGCCATTTCACACCAGTACATGACATTTACTGTAA
CGTATCTAGAAAGAGAGCAACGAATGTGGGGGATCTCCAAATAAGCTATAAAGGGGGTCA
AGATGACCCATGGTAGTTCGTCTTTAAGATGGGCTTTTGCCATGATAAGTGGGTATAATT
CGGGGATTTGGGAACGAGTCATGCTAGAGGGAGGTTCTGAGTTGGAGGGTTTTTGTTAAA
GAGGGGAGAGTTATGTTGGGAAGAAAAGTAGGGAGGGAATTGGGAAAGGTGTGTAAAAGG
GGCTGGGTTTAGTTGTGATTTGTGTAAGGCTCCCTGATGTTTTGCTTAATAATCTGCATT
AATATAATTATGCCCCGCATTTTTGCCAAAGAAATTGTGGTTTGTGTGGGACAATGGCCG
AAACAAGTCTACCCCTTCCATTGACTCAGTAAGGATACAATACCACAAAGAGCCTCCTTA
CCAGAGCAGAACCGAGTGCGCTCAATCTCTATAGCACTTCCCACCTAGCGTTACGATGAA
CTCAAAGCTGCGGTGCAATTGTATAGGCAGTCTGACCTGTGTATGCAGCTAAATCAATGC
TTAAGCCGTGGCTGGTCATTTTAGACACCAATAAATCCCCTCCATTAACATGTAAGCCTT
AGCTGAATGCATAAATGAATCCCTGTGGAACTGAGAAGGGGAAGAAGATGTTGGATGCCA
CAGGAGAGACTTTACAATATCTCATGTGGCAAAAAATGGAATTGGTGTAATAGAATGTGA
CTAATATACTCTAATAACCCCAATCTCCCAACATATCCAGTAGTAGATGTGCAAAGATGA
CTTGTAGGCCCCTTACAAAAGATCTTGTGGGGATTGTAACACTAACAGCTATATTGGCAG
GTTTTTGTGTATTCCTATGGAGTATGGAATGTATGTGTGTGTATATATATATATATATAT
ATAT
>DN184_c1_g2_i1|71|0.0769583
TACCTGCAGCCACCACTAGAGGGCTTCAGTTGAACGCTATGATAAATCCACCTTTAGGAA
GCTCTACCACCCCCTAGTGGTAGCTGCAGAAAGTCACAAGTGTGGATAGGGGATGCCTTG
AGATCTTGGGACAACTCCTTTAAAGGGGGTTGTTCCAAGTTTTCCCCTATCCACAGTATA
GGGAATAACTAATCAATGGGTGTCCAACTGCTGGGACTCCCACCGATCCTGAAAACAGGA
GATCTATTCCTTTGTCCTGACGCTCCATACATTCTCCATGGGACTGCCGGAGATAGCAGA
GTACAGCACTTTGCTATTGCCGGCAGTCCCATAGAGAATGATTGGTTGGCAGGGTGCATA
TGTGGCATACGCAGTGATCGCTGGGACTTCCACAGGTAAGATACTTATCCTCTACCCTTA
AAGGGTTTCTGTCACCAGTTTTTTCGGTATGAATCAGGCGAGATC
>DN184_c0_g1_i4|62|0.0231323
ATAGCTGAGTGGTGGCTCAGCTATCTCCAACAGTACCATAGAGGTAAATGGAGCAGTGGG
TGCGCTTGCACAGTACACTCTCCATTCATTTCTATAGGACTTCTGAAAATATGTGAGCAC
ATTCGCTCTTCTATTTTTTGAACTTCCATAGAAATTAATGGCAAGCACGTCACACAGGCA
TCATGCTCTCTCCTTTACTTTCAGGATCCTGTTCTGGACATAGGTGCAGGTCTCAGAGGT
GGAACCCGCACCTATCTGACTTATCTGAAGGTATACCCTAGTGATATCAAAGTCTAAGAT
GACACAACCCCTTTAAGTGGTCCGGTGTTTAGATTGTTGGGTCAGACTTTGTGACAGAAA
ACCTTAAGCAGTACTTGAAGGTTTTGAGCATCCTGTAGAGAACTCCATCTGTAAAAGAGT
AGTGGCCTGAAATTAGACTTCACTAATGTGGTCACATGAATCTGTGACATATCAGAAGAT
GAACCACCTTAAGAAAAATGCATGAGTATATTATTTTACAGACATGAACAAGACTTTTGG
AGAACTGTTTATAGGCACTTCCCTAAATTAATCAGACCCTCTTCACAGGTGAGTATAAAG
GGAAATGTCTGTGTATCTTATAGTAGCCTGTAGTCTGCCGATAGTCTTCCCTGTGCTATT
CATTTGGAGGTCAGCACCAGACAAGCCCCTGCAGTGGTAATATGAGATTTCTCTGGCTGT
AAAGAGAGTAGTTCAGATACTAAAATGAAGTAAAATAAATTTGGATCCCAGATTGGGAGA
CTTGCTTTAATCTGCCCCCAGCAGTTTTGCACTATACTACAGTAGCTAGTTGAAAATGCG
ACCTTCCTTCAGAATATAGAAGAGCACCCTATGATACTTGTAGAAACCATAACATTAAAA
CATTTATTTATCCAGTAAGAAAATAAAGGTTCTTAGGGGCCGTTCAGACGGCTGTGGTGT
TGCGGATCCGCAAAACCACGGATGCCGACCAGTGTGTGTTTCGCAATTTGCAGTACACAC
ATGGCCGGCACCCCATACAAAATGCCTATTCTTG
>DN184_c0_g1_i14|90|0.0234229
CTTATGCACACTTTGTCATGTGCATAAGCTTGGTCTAACAAAGCAGACCAAAGCATCTCC
GTTGACTTGTATGCGGTGGGGAGTACTGGGTGAAATGTGCTGTTCTTGCTTAAGTGCTGT
AGTGTGGCAAAGGTCATACTCACTTTTTCGGTGGCCATTCTGCGTGGAGTCGTCGTCTGC
GTCCTTCGAGTTTCGGACCTTCTTTTTCTTTCGTCCAGCCGGAGACCTTCACCCGTCTAC
GCTGCTTTGAAAAAGATCCTCTTCCTCCGGAACGCTTGCCGTCGACTCTTCTGGATCCAC
CCGAAGCGTGAATGGACTCTCGCCGGTCAGTCGTGTAAGGGAATAAAAACACGTTAGTTT
TAGATTCGCTGTTTGCGGACGTTCCCTGTGGAAACTGACAGCCACACTTGTGCTATTCGT
CCAACTTCAAGGTCGAGGAGCACAATATAGCACGACACTGCACCGTGTCCCTCCGAGATC
GGA
>DN166_c1_g1_i1|91|0.0374041
CATTTCACTAGTGACACTGGTGAAGGGGCAGCCTTTCATTTCACTAGTGACACTGGTGAA
GGGGCAGCCTTTCATTTCACTAGTGACACCGGTGAAGGGGCATCAGGTTATTTCACTAGT
GACACCAGTGAGAGGTTATCCGTCATTTCAATTGTGACGCTATTGAGGGGGCAGCTATTA
TTTTACCAGTCAAGGGGCCACCTATAACGTTACTAGTGATGCCAACAAGGAAATGGATAT
GCCATAAATCTGAGAGGGGAATAGCTGTCATTATGTCTCCTGGAGAGTGAGGCCCTATGA
ACAGCCAGCCTCTACGCAGGGAACAGTAGCGATCCCCACCAATCAGATGTTTAGTGCGTA
TCCAGTGTTTTTAAAGGGATGTAACTTCCCCAATATATGTGCAGGTCTGAAGTCTCACAT
CCTCTTGTAAGGTTAGAGGCCTTATTACAATGCATATTTGTATTCATTGAGAGCTATATA
GTGTGTGACATTTCAATGAGCCATAGTGAAAACCCCATATTATCTCCAGTTATTTAGTTC
TGTCATCTATATTGTGTGGCATCTCTAACTCATCCTGTGACTCGGCTGATCTACTTTTCA
TGTGCTGCCATTTTATATAGGACGACCTTACAGTAAAGGTATTTAATGTCATAGATATAT
ATTTGATTGCACTCTGGGGCAGGCTATTGAAAGGTTTTTGCATGAGTCAAACATTGCTCC
TTTATATATTATTATCTGCTTTTTATTACATGCAATTTGCTTTTTGGTATTACTTGCATT
TATTGTTCTTGTTGAAAAAAATGTATATTTTTGTTTTTGCCATTATCAATGCAATTTCAT
TTGGGAAGGACTTGAGGGCAATAAAAAGCCTATGGTTAAAATGTAGTAATTTGTGATTAT
ATTAGCAGGACTCATCGCATGATAACAGAGCTGCTGCTTTTAGCTAAGCTGCTGCTCTGA
GGTCCTGCATCTGCTGCTGATATTGTAGAAGATTGACACAAACAAACGTTGCTCTTGTGC
CTCATTCGCACGTCGGTGTTTTGGTCAGTGATTTGCATCGGTGATTCTGAGCCAAAACCA
GGATTGGAGCCTCCACAGACATAAGGTATAAGGCCTCATGCACACAACCGTATGAAAAAA
AT
>DN114_c2_g1_i1|69|0.0213049
CAATTTTTTTTATTGCATTGTAATCATTTTGAGCTAAATATAAAAATGTATTATCTTTAT
TGAAACATTTTTAGCCCCTTTCTCTGTACAGGCTTGAGATTCTAGTAGCTCTAGTAGCAT
GTTCTGTATTTTTACTGTTTCCATGGTCCGTGGTTACACCACCAAAGCCTGCCCTATTTT
TGTCCCTGTCTACAGATCCATCTCGCCCAATATAGTTTTTGGTTCCATGAAAAAACACTG
ACACAACATGGAAGGCATCCGTGTTCTGTCATTGCTTCACGGACCATTGGTAGGAGAGGC
TTTTACAATATTCGGATGGTCGAAG
>DN185_c2_g2_i5|98|0.0359517
CGCCGAATTTCTTAAAATTTATTGATTACAGTATAGTGTGATTTACAAACCAGTAAAGAA
AATAAACCAATTCCAGGTTAAAAGATCAAACATAATAGGAAAAAAGAGCAATCACTGTTA
GAAAAAGCATGCCTGTGGTTATAGTGCAGAGAGAACATGTTATATCACAATGGAGGGCAG
GCTCGAGTTCCTTCATCCCACAATGTCCGTGTACATAGAACTGTTCCATTGTGCAGGGTT
CGCAAACATGTGCTTCACAGATCACTTCCTTAGACATCACAGAACCGACACGGTTATGGA
ATTAGATACCGTTCTGTAATACCACGTCCCCAAAGTGTGACAGAAGAGAGAACATGAAGG
GGACACATGCTAATGTGGACTTCTCTAACACAGAGTGGAGAGAGTGTGACCATTCGCATG
CTGTGGTTATGCTCCATTGAATTAAAAAAAAGGAAAAAAAAAAAGAAACATGGAAACAGT
GTCTTTGCCATTCGCTGGGACCCTTGCTCTGGTTGACATGCCACAAAATGTGAATTTCCA
CCTTCATCTACTATCCTCAAGTCATTTTAGGACCATAGTTCTGTGCTTATTAAATTTATA
TCTTTATATTATTCATATTTTCAGATACTGAGCCCCAAATCTTCTACACAGAAAAAAATA
ACAATATGGCTGTCCCTAGTCACCACTAGAGGGAGCTTAAGAGCTTAGTGCATACTATTT
TTTTTTTTTTTAGTTTAATTTATAAACAGCATGCAGTCAGCTCCCTCTAGTGGTGTCCGC
CAGAATGACATCTCTTGAATCTACGTCTATGTGGGGTATTTGGAGCGCTCTATCTCAAAA
ATATGGTTCTGATCACTATAAAGATATATTTTCAAAAAATTTGAACTTAATTAGATAAAA
AACAAGTTCCAGGGTGGACATTCACTTTAAGGTCCCAAGTCAGCACTGCTGAAGAACCAT
TTCCTGGTTACCTATGGATACATCCTGACACAGGATGAGGTCACATCACCATTTAGATTT
CCATTCTTCTCACAGGGGAAAAAAAAGCAGATCCGTAATTTTGAGCATCAGTTCTGATCA
GTTTGTGCATGCAGTACTTCCTCCCATCAAAAATACCTGATCTCTGACGGAAGTGACGCA
AACTGATCATAACTGATGCTCAAAAAAAGACGGATCAGTTATTTTTAGTGCAAACTGATG
CTCAAAATAACTGATCTGTTTTATTTTTTTTCTGTTCTTCTGACGGATCATAAAAACGTA
AAGCTAAACAGCAATGTGAACTCAGCCTTACAAGCATGGTGATAAATAGCAGTGTGGGCC
ATCTTCATATAGGTTAAGGTAATGGGCTGGAGGCACCAGTGAACTTTACACTGAGAACCC
GGTGACAACCTGCAGGTCGCTAGTTGTTGTTGGACTACAACACCCAGCATGCGAGGAATA
ATGGTATATACAGTAACATAATTGCTAAATAGATACAGGAGTTTGTAAAAACTACTTTAT
GTAAATCATCTTAGTATAAAGGTAATCTGGGAACACGCCCCAGACCTGCCATACAGTTAT
AGCTCTAAATCAGTGATCCGCTACCTGTGACTCTCCAGCTGTTGTGTCAAGGCATGCTGG
GAGCTGTAGTTTCACAATGGCTGAAGGGCCACAGGCTGCAGAGCATCTCTCTAAGTAATA
AAGCTGAAATAATACACTCTATTGGTCACTTTTAGTAAACAAAAATGCAGCAAACCGCAT
GAGCATGTAGTTAAATGCCCTGGAGGTCAACCGGATGCAGGGGAAAAGTATATATCTGCA
ATCATTAAACACATAAAAACTTTAAAAAAAAATGGAAAAGAAAACCTATACAGGTTATAT
CTACAGTAATACAAGGTCAGCTGCTTGTGACCGAGCATCCTAATGGCAGGATGGGAATAG
TAATGGTTAACGGGATGTTTTCGGGTGGGTTATGTAAAAACCAGAAGATGGTTCTCCACA
ATCATACCACCCGACGGGTTGCTATGGTCAAAACTTTTGATGGCTGACCGCCAATGGATA
CAGGTAATTATTGTTATAGAGAACATCACATACCAGGATAGTCTCCCATGATCAGACATA
CACTTGTACTCGGCCCCTGAACGGTAAAGGGACAAACATCATTCAGTTCCCTTTGGCTCC
CACCCAAAACACAGAGAACATCTCTCTTATCCTGTGACCACATCAATACACGTAGCTACT
GATGGTCACCCAGACGGTAAGTCAAGTGGTTGCTTGGCAACGTGCACCCTACAGAATCTA
CACCCTACGGGAGGATTTTCTGCAAGAAGAGACAAAGATTCTGCAAAGGTATTTTATACT
ACTATGTTTGTAGTGAACGTAGTGGAGCTAGGGTTTAAAGTGAATCTCCACCATGTAACA
CAATGTCGTTTTTGGTCAAATTAAGATTAATTTCTGAATATATTTAGGGGTCGGGACTTC
AGATTATCCCCAGAATTTTTTTTTTTTAAAACTCCTTTTGGCTGCCTGCAGCCACCACTA
GAGGGAGTTTATTCCGTACTGTATGCAGTAAGCATCTAAGCTCCCCCTAGTGGTGGCACC
ATATTGGTATATTTTTGCTCTTGGTCTAGGCAGGTAATTTGGAGCACCTATGAAGGTATA
TGAAGAAATTAATCAGCCCAGAAATGTTGACCTACTTGGATAAAAAAAAACAATAGAATG
GTGTTCACTGGAGGACATTCACTTTAAAATGCAAACAAATGTATTAATCTGGTGTTGCTG
CAAGTACTTAAGACAGTATATGCTGTGGGGGAGCAAAAGCTCAGCTGATTCTGGGCACTA
TCGGGTCTGGTGGACACGTGTACAGTCGTATGCTGCCTCGTATAGAGCTGCTCCAGTAAG
TACTAAAATATTTCTGCATGGTGCAGCAAAACAATCCAAGACAGTATAAGCATCAACATA
AAACCTTACAGTAATTCCAGCAGAGGTTAACAAAACTAGTTCTTCGCAGCTTGTCAGATA
GCATCAACATAAAAATCACAGCTTTAAAATTGAATGAAATGTGCTCTAAAAATACACCTC
TAAGTTGGCGGCAGAGCTGCGTGTAACCAGCAGAGGGAGCCATTTTGTGGGTGCAACTAG
CACACAGCAAGTCGTAGCTTCATCAATTGTGATGACACAAATGTGTAAAGTGACACATTT
ATGATCACTTGTCACATTCCAGGGGATGTATAAAAAGGGCACAAGAGTCATGTGCCAAAT
TTAAAGGCGTCTGGCTAAGAAAACCCAATTGTTTTCAAATGCCCAACTAGGGACATTATG
GTGTATTTGCCACCAACTGAAATTCTAGCATATCACTTACTGATTGTGGGGGGTTCCACA
AAACTCAGAATAAAGGCCTAGTTAAAGCTGTGATTCACATCACTGCTAGGGTTACAATTC
CTTCATTATTTTTTCCTGCAGAGCAAAACTCCCATCCATCCACTGCGAAAGAAAATACCC
ATCCAAAGGAGCAGTTCCCAGCAC
>DN185_c0_g2_i1|72|0.0898985
TCTTTGTAAAAATGGATCTTTATTTCATACAAGACAAATACAAAGTGAATGGGCCCTGGG
CATTAACCCTCTCCTTACAGGAGCTGCTCAGTAACCCCGGTGATCAGGCTACTCTTATAC
AAGGTAGAAAAATAAATAGATTTTTGCGCATGATTTAAATAATTGAGAATGTTGTGTTGT
GTGCACTGTGGCGACAAGTAGGGATCATCGTCAAAGAGATTTGCCCCAAAATCAAAAAAT
TCCCAGTAAATATAACTTTATTTTAGCCATGTCTCAGTGACAACCTATATGGCACTATTA
TTGCTCCCACAGGGGTTGTCACTCAGCTTTCCCGGACTCCTGAATGTGAAATCTGCCATC
ATTTCTGTCTGTGTAAGGCCTAAAGCAGTGTTCCTCAACTCCAGTCCTCAGGGCCCACCT
AACGGTCAGGATTTCCTTCAGTGCATCAGGGCTTACCTGAGGTATTCGTTC
>DN185_c4_g1_i16|92|0.144694
ATAAAAACAGTGTAATAAAAGCCATTTTCTGATCACCTTGCCTCACAAAAAGTGTAATAC
CAAGAGATGGCCCCCCAGGCGAATGCTGAAAAAAAAAATTAAAAAAAACGTGCCAAAACA
GACATTTTTTGGTCACCTTCCCTTACAAAAAGTGTAATAGCAGGCGATCAAAAAGGCGTA
TTTACCGATAAAAAAGACATATTAATCCCAATATGGTATCAATCAAACCGTCATCTTGTC
CTGCAAAAAATTAGACCCTACCTAAGATAATCGCCCAAAATATTAAAAAAAATATGGCTC
TCTGAAAATGGCAACACAAAAAAAAGATTTTATTCTGTTCAAAAATGCATATAATGCGTA
AAACTTTCCAAAAATAAAAAAGTTAGACATATTGGGTATCGCCACGTCCGTAACAACCTT
CTCTATAAAAATATTACATGAGATAGCCTCCCAGGTGAATGCTGTAAAAAAAAACAAAAA
AAAACTATGCCAAAACAGCCATTTTTTTCCCTCTTGCCTCACAAAAAGTGTAATAGCAGG
CAATCGATCAAAAAGGCGTATTTACCCCAAAATGGTACCAATAAAACCGTCATCTTGTCC
TGCAAAAAC
>DN185_c4_g1_i17|92|0.0659398
ATAAAAACAGTGTAATAAAAGCCATTTTCTGATCACCTTGCCTCACAAAAAGTGTAATAC
CAAGCGATAAAAAAGACATATTAATCCCAATATGGTATCAATCAAACCGTCATCTTGTCC
TGCAAAAAATTAGACCCTACCTAAGATAATCGCCCAAAATATTAAAAAAAATATGGCTCT
CTGAAAATGGCAACACAAAAAAAAGATTTTATTCTGTTCAAAAATGCATATAATGCGTAA
AACTTAACAAAAATAAAAATGGTAGACATATTGGGTATCGCCGCGTCCGTAACAACCTGC
TCTATAAAAATATTACATGAGATAGCCTCCCAGGTGAATGCTGTAAAAAAAAACAAAAAA
AAACTATGCCAAAACAGCCATTTTTTTCCCTCTTGCCTCACAAAAAGTGTAATAGCAGGC
AATCGATCAAAAAGGCGTATTTAACCCAAAATGGAACCAATCAAACCGTCATCTTGTC
>DN185_c4_g1_i14|94|0.147639
AGATGGCCCCCCAGGCGAATGCTGAAAAAAAAAATTAAAAAAAACGTGCCAAAACAGACA
TTTTTTGGTCACCTTCCCTTACAAAAAGTGTAATAGCAGGCGATCAAAAAGGCGTATTTA
CCCCAATATGGTATCAATCAAACCGTCATCTTGTCCTGCAAAAAAAAAAAATATGGCTCT
CTGAAAATGGCAACACAAAAAAAAGATTTTATTCTGTTCAAAAATGCATATAATGCGTAA
AACTTAACAAAAATAAAAATAATAGACACATTCGTTATCGCTGCGTCTGTAACAACCTGC
TCTATAAAAATATTACATGAGATAGCCTCCCAGGTGAATGCTGTAAAAAAAAACAAAAAA
AAACTATGCCAAAACAGCCATTTTTTTCCCTCTTGCCTCACAAAAAGTGTAATAGCAGGC
GATCAAAAAGGCGTATTTACCCCAAAATGGTACCAATAAAACCGTCATCTTGTCCTGCAA
AAAC
>DN185_c4_g1_i7|84|0.0205536
AAAATATCACATGATATGCCCTCTCAGGTGAAATCTGTAAAAAAATAAAAAATAAAAAAA
ATAAAAAAACTATGCCAACACAGCCACTGCGTCTGACAAAAAATGTAACACCATACGATC
AAATAATCTTATGTACCCCAAAATGGTACCAATGAAAACGTCACCTCATCCCGCAAAAAA
TGAGCCCCCACATAAGACAATCACTCAAAAAATAAAAACCAATGGCACCTGTAAACCAAT
CCATCAAAATCTGTGCTGTGAAAGCCATATGGCACTGTTGTGAATTTGTCTCCCTAACCA
TAGGGACACAGGCGCACTAGTGTCCTTGACTTGCGGGCCTAGCTCCCACACATGCACTGC
ATACAGACATGCTTGCAAGTCTATTGGCATCTGACCCAGCGTGCTTCTATTCTTGAATGT
CGATCGGAATGATATGCCCTCAGGGAAATCCATCCTGGCAGTAATACACAGTAAGCACAT
TTGTTATTGACTATAATATTGGTTACTTTATTATGATAATTATTTCTGGGTACTCTGTAT
ATGAATTGATTGGTATCATTTGACAATGAGAATAAGTTGATTAATGACTTATGGTAATTA
AATGCAAGAGAAAAATTTGGTGCTAAAGCAAAATTTTATTGGAAGAAATGAAACTTTGAA
TTTTCACAGCCAAGTGTTTCCAAATTCCTTAAAACAC
>DN185_c4_g1_i8|89|0.057451
AGATGGCCCCCCAGGCGAATGCTGAAAAAAAAAATTAAAAAAAACGTGCCAAAACAGACA
TTTTTTGGTCACCTTCCCTTACAAAAAGTGTAATAGCAGGCGATCAAAAAGGCGTATTTA
CCCCAATATGGTATCAATCAAACCGTCATCTTGTCCTGCAAAAATGATACCCTACCTGAG
ACAATCGCCCGAAAAATAAAAAAAATATGGCTCTCTGAAAATGGCAACACAAAAAAAAGA
TTTTATTCTGTTCAAAAATGCATATAATGCGTAAAACTTAACAAAAATAAAAATGGTAGA
CATATTGGGTATCGCCGCGTCCGTAACAACCTGCTCTATAAAAATATCACATGATTTGCC
CCCTCAGGTGAATGCTGTAAAAAAAATTTTTTTTAAACTGCCAAAACAGCTATTTTTTTT
CACCTTGACTCACAAAAAGTGTAATACCAAGCCATTTTTTTCCCTCTTGCCTCACAAAAA
GTGTAATAGCAGGCAATCGATCAAAAAGGCGTATTTACAAAAAGCCCCAAAATGGTACCA
ATAAAACCGTCATCTTGTCCTGCAAAAACTCTTATGTACCCCAAAATGGTACCAATGAAA
ACGTCACCTCATCCCGCAAAAAATGAGCCCCCACATAAGACAATCACTCAAAAAATAAAA
ACCAATGGCACCTGTAAACCAATCCATCAAAATCTGTGCTGTGAAAGCCATATGGCACTG
TTGTGAATTTGTCTCCCTAACCATAGGGACACAGGCGCACTAGTGTCCTTGACTTGCGGG
CCTAGCTCCCACACATGCACTGCATACAGACATGCTTGCAAGTCTATTGGCATCTGACCC
AGCGTGCTTCTATTCTTGAATGTCGATCGGAATGATATGCCCTCAGGGAAATCCATCCTG
GCAGTAATACACAGTAAGCACATTTGTTATTGACTATAATATTGGTTACTTTATTATGAT
AATTATTTCTGGGTACTCTGTATATGAATTGATTGGTATCATTTGACAATGAGAATAAGT
TGATTAATGACTTATGGTAATTAAATGCAAGAGAAAAATTTGGTGCTAAAGCAAAATTTT
ATTGGAAGAAATGAAACTTTGAATTTTCACAGCCAAGTGTTTCCAAATTCCTTAAAACAC
GATACCCTACCTGAGACAATCGCCCGAAAAATAAAAAAAATATGGCTCTCTGAAAA
>DN185_c1_g2_i1|99|0.0186247
TTTAAAAAAAAATTAAGAAATTTACCTTTCTGGAAACAGCGCCACCCTTGTATGTGATCT
GTGTCTGGTATCGCAGCTTATGTACTTGTATTGCGAAGCCAGACATAAACCATGGACAAG
GTGGCACTATTTGGAGAGGAAAGAATTAAAAAAAAATATATATTTTTTTTTCCCGAATTT
TGGACACGCCTTTAAATACCGAGCCATTCACCGGATTCACTTGTGATATTAAAGCAACAT
CACCTTCAGAAGGGATGCATAAATAGCACTTCCCATATATGTCGTTATCAGAAGCAATCA
GATGCCTTGTAGGTAATATCTGCTTGCCCTTCCACCTCTAAGGCCTCGTTCACACATCCG
TGTCCGTGATGACATCAGTGTTTGCTCAGTGTCTGTTTTTTGCCCATGTCTCATCCGTAC
TCCATGGACGCTGCTTGGGTGAAAAATCTCCTGCCAATGGTTTGTAAAAACCACAGACAA
AACACAGATGGCATCCTGGACACAGACATCAATGTGGGTGAGGGATCCATAAATCACAGA
CAAAATAGGGCTAATGGATAACCACAGATGTGTGAATACACATATTAAACTTAAAGGCTA
TGTACACCTTTGGGGGCAATTTTTTTTAAAATTATTGCATTATACTTGTTTTAACCTAAA
AATCACTTTTTCAATTGGTCTTTATTAACAATATGGAATCCTTTTTTGTGTACAGAGCTG
AGAAGCTGTACTAGCTGCCTGTGGATTTTTTCTCAATTCCGTCATCTGAGGAGCAGACGG
ACTCCTTATCTCTGCTCTCTGACATCATAAACACTCATTATAGTTCAGTTCCTATCTTAC
CAATAGGAATGTGGCTTAAATAAGTGTTTATGACCTTTTAGTAGTTTAGAGATAAG
>DN185_c19_g1_i3|58|0.0130515
AGCCATATCTATTGTTAGAAGCTCTGACAGTTACAGGGAGAGAGCTGCAGCGGAAAGGAC
ACCCCCCATGAGCTGTCAGCCAGAAAGGATCCATGTCAAGTAGAAAGCCAGTTCTAGCTT
CATTAGAGATTGTCATCAGACTGCATTATCCGATTTTCATTTTTTACATTAGTCGTGGCT
AGGGATGAGCGAAGCCGAGATTTACAGGTTTGGGTTCGGCGTCTGGGCCGTTATGGATTC
TATTATAATGGAACACTACGGAATTCTATGACGGAATGCAAAACGGAAGAGGCATTCCAT
TAG
>DN185_c19_g1_i2|58|0.0112409
CCTACACGACGCTCTTCCGATCTGGCCGGTTCTAGCTTTATTAGAGATTGTCATCAGACT
GCATTATCCGATTTTCATTTTTTACATTAGTCGTGGCTAGGGATGAGCGAAGCCGAGATT
TACAGGTTTGGGTTCGGCGTCTGGGCCGTTATGGATTCTATTATAATGGAACACTACGGA
ATTCTATGACGGAATGCAAAACGGAAGAGGCATTCCATTAG
>DN185_c8_g1_i1|86|0.0206804
GACTGCTTCACATAACTACTCATTTTAAGCACACATGACTACTGAGGCCAGTGATTGGCT
GCAGTTGTCACATCAATGATGAACAGCTCATGGCTGGTGGAAGCCCAATGGGGATCAGAG
TGGTGGAAACATTTTAAAAGATAAGGTGATTTTCATTTATATACTGCCAATTAAAAAAAA
GAAAAACTTAGAAACCCCCCTTTATGTATTCCAGTATGAACATGTGTTACATGATAGTAA
GCAACTGTTTGCAAATGTTTTTCTGTATCTAGGGGCAGAATGCAGTGTAGATGGGGCAAT
AAGTCCTGATGTTAACAAAACATTTACATACTTTTTTTTTTAAATCCATTGTCTGCGTAT
GCAAAGGCAGTCACCGTAATTCAAGAAATATCATTTATAGATAACATTTCTGTTGGGGCT
GATGCAAATTGAGAGCTTCAAGAACATAGCCATAAAACACTATTAAAGAGCATCTGTCAG
CAGGATCATCCCAGGCATCAGCCATAAGTGTGCCTTGGGGTTAG
>DN185_c8_g2_i2|78|0.0204464
ACCACTAGAGGGAGCTTAAGAGCTAACTGCATACTGTTTATACAGTCTATAATACAGATG
GGAGTCTCTGGTTTGACTGGGGAGAGTTAATATGCATACTTTTTCCCATGGAGCATTGCC
TGAAAAATAACTTTCCAACACAGTGTCTTTTCAAAACTGTACGCACATTATTACATTGAA
CTCAATAATTAAAGAGTGTTCATTCAGCTCCCCCTAATGGTGACTGCTGGCAGCCAGAAT
TTTGTCAGTTCGTTCTGTGTCTATGTATCAGAATGCCAACTGCTATAAATTTACATGATG
TTAAAATGAGGGCTTTCAAAGAAAGTTTATGGTTTTCACATCTCTTTCTGAAGGGTAATG
GGGCTTAAAACCCAGTTTTGAATAATTGTCAGTGGAAAGCTAATAATAATTGCAAATTAC
TGTGACTGCATACTAGTTGGGGTGAATGAGTTTACAGGTTTTAAAATGTGACATGTATGG
CCATGTGCTACAGCAGCACAAACATTCAGCAAAGAGCTAATGGTGGAGAACAAATAAATA
GACATAAAAAAGAATATTTCATATATTCCGTCTTCAAATTCAAAGCAGCATTATGGCACA
ATAGGATGTGTTACTAACGTGAAACACCTAAACACAAGAAAATGCTGCATGCAACTTAAA
TATTGTTCTAAAAGCCTTTAAACAGGCTGTAAAAAATCCCCCAAAACAAAAAAAACACTG
CAACAATATATTTTCTAACAGAACAGGACTTGCCTTAGCACATTCATGAAATAAAATGCT
TCTATCTAAAAAAAACAGCAAAAACTGCATAATGCTATCGTAAATACATACTAATCTGTC
TCCACCATGAAGAAGACAGCAAGCCTAATGCTCAGCAGTCAGGCGCCGATGCCATCCCTT
AAAGGTGTTGCACTTTTTTTTTTTCACTTTAGTGTCAGGAATTTGGTAAAATAATATAAA
AAAAACCCCTTAAATTCTCTTTCTACCACGCTCCGATCCACTACCGCAGCTTTCCCTGGG
CTCCAGCCAGTGATGATCAATGCAGCCAATCGCTGGCCTCAGAGTGTACAGCATGAGACC
ACTGAGGCCAGTGATTGGCTGCAGCAGCAGTGCACAGGACATCACAAAATATCCCTAGCT
GCAGTACTGGATTGGATGGGCCAAGGAAGG
>DN179_c0_g3_i1|99|0.0744794
CTGGGAAAGCCTACAGCCGAGAATGATGGGAGTTGTGGTTACAGCGGCTGGAGGGCCGCA
GGTTGAGCATCCCTGCACGACAGCCTCAACACAGTCTGTAATGTCCACTAGTCCTGCAAC
CAAGGGATCAGCCGGAGGTTGCTGATCCCTGGTGTAGTCCTTTTCTTAAACTGATCTCCA
CCAATTAACACACTGAGACCTTGGTAGTGATTTCACTGCTCTATCAGTATATGCAGCTCA
GTTTAGCGCACAAAGTAACATGCTGATTAACGTTTAAATACATTGCAATAACGATTAAAG
CGGATACTGAACTCCAAACCCCCTGCACAGACGTAACATTAAAACATAATGTTGTGGCTG
CCTACAGGTGCCACTAGAGGGCGTACTGCATATTGTGTTAGCAAGTTCAATGTATAACCG
TGTATACCAGGGATGCCCAACCTGTGGCTCTCCATCTGTGGCAAAGCTACAATTCCCAGC
ATGCCCGAACAGCCTACCCTACAGCAGTGATGCCTTACCTCCAGCTGTGGTAAAACTACT
ACTCCCAGGATGCTCCATTCATTTCTGTGTTGTTCTGAGAACAGCCAAGCAAGTGTACAT
TTTGGGAGTTGTAGTTTCACCACAGCTAGAGCGCCAGAG
>DN179_c5_g1_i3|82|0.0819574
TGGCATATACTTTTATTTTAGAATAGCAAACAATGCATAGTCATTAGAATTAAAAATGAA
TCAATGAAGAGTTCACAGGGAGATCATCTCCATTAGGTTTATTAGCAGTTAGCAAGTAAA
ACAGGACACTGATGGGAAGATCTGCCTCCTTGTTGATGGTGGTCTTGAACCAGAGCTGGG
TTGTGGATTGGCAGACTGTAGGGTAACTGTGATCATAATCTCTCTACGGTGCTTTAGGAT
ATTGGCGCTAAAAGCAAAAGGAAACAATTTTTTTTTTGTCAGAGGGGCGTACTATTGATA
GCAACCTAAGCTACAGTACATGTGAGAGTCCTGCCACACTGTGGCCAAAAGTGGAACAGC
AGCCTCTATACCAATCACGGAATAAAAAATATACATTTATTTACAGGTACATGTCTATGG
CACCAAAGTGTCCTGCATCACCGTACAGTGATTATTATCACACACATCAGTCTCTGTCTC
CAATGCAGGTCATAATATAATTTCACACATATAGAAGGCCAATAAATTTATTACGAGGAA
AACATACAAGCCCCGTGCAGATGTTGTGCTTGGTCACATTTGAACCCAGGATTCCAGCGC
TGCACAGGGGGGAATGTATAAGAACTACAGCAAAAAGTAGTGGTGTTCCTGCAGCAAAAG
TGGATTAAATGAGTGCAGACAAGCAATATTATTGTCAGTGTCCACTGCGGTCCATTATAC
CAGGGATCAGCAACCTCAGGCGCTCCAGCTGTTCTGAAACTACAACTTCCAGAATCCTCC
>DN179_c7_g1_i1|71|0.0476366
GCTGTCAGAGGTAACAAGAACAGCCAAGCAATTTTGCATGCTGGGAGTTGTAGTTTCACA
GCAGGTGGACTGAGAGTAATTCATTTTGTTTATTATGCTTTGAAAAATGTATAAAGTGTG
GTAAATGCTGATATTTTAGATTTTGTACAGTGCCACCTGCTACTTTTAGTTCAAGTTTTC
TGTCTTACACGTTGGTTTCTATGGTGTCGACATGTTGCTACTGTGATGAAGTAACAGCAT
GTCGCATTATGATACCATTGAAATTCATTACATGCCGTGTACCCCTGGCCTATTGGAGGA
ACAGCACATCAGAAAATAGAGGCCCCGCTTCATTGGTAAATACATGAACCAGTTGGTCAT
ATGAGTGGTCGTCCTACAAAACGGCATCCTGATAGACCTATAGACATCACTCCCATCCAG
GGCACCTCTTCGCATATTTGCTAAAATTCTAGAAATTGTACTTTTTTTTTTTTTTTTCCC
CTCCC
>DN179_c7_g2_i1|69|0.0129049
CCTAGAGGTGGGACACACACCTATCAGAGATTGGGGGCATATCCTAGCGATATGCCCTCA
ATGTCCAAGATGAGACAACGCCTTTAAATCTTTATTAAAAATGTATTTGATAGACAGTTG
CAACTGGCAAAGATAAGGCTCTTAAATAGTCATACTAAACATGTATTAGGTTTCCTATGT
AGAAGTAAAAAAAAGATCATTGGCAAAGTCTTTACTGTAGTAAATTACGGTAAAAGTGGT
CACAGTTACAACTGTATTTGGCGAATGATAGTTTTTATACACCACTACCTACAGTAAACA
TTGAGGCACAATGAAGCGCATGTTCTTGTAGTTCATGTTTTGGCAGGTGTTGTGAACATA
CAAGGCCCAGGAGATTGCTCAGTCCTAATACAGACACCAAACACTGCACAGTCTTATCTC
CGTCAAGTAGTGCAAATTCCTCAGTAAATTGGTACACATATCTGCAATGTAAACATTAAC
AGGAATGTCTGATTGATGTGATCCCTTAGGCTACTTTCACACTTGTGGCAGCAGGGTCTG
GCAGGCTGTAGCCACAAGTGTGAAAGTAGCCTTACCTGCATAGGGCTCTGTTCACATTAG
AGATTTATATTGGTAATATGACGACTGTGTCAGAACCATTTTGAAACAGATCTTAATGGC
AAATCCCACTGAGTTTTAATGAGTAAAATTAATTTTTTTTATTTTTTTTCATAGTGCTGC
AAACAATGCTATACCTGCAACAGAAATTTGGGGAGCGGGAGACTTACACTAATGTGAACA
GAGTCTAGGGCTGTGATGGCTAACCTCCAGCACTCCTGCTGTGGTAAAACTACAACTCCT
AAGATGTGCACTTTCATGGCTGTTCTCAGAACTCCTTAGAAATGAATGGAGCATGCTGGG
AGTCGTAGTTTCACCACAGCTGGAGGTTAGCCATTACTGGTCTAGGGCAATTCTGAAT
>DN179_c6_g1_i1|66|0.0268545
ACGGAATGCACATGGATGTCATACGTATTTTTTGCGGATCATAAAATACATACGGTTGTG
TGCATGAGCCCAAAGGCTTATTCACATTTCAGTGAAACACGGACATGTGCTGTCCATGTT
CTCCATTTACAGAATAGATTTTAGCGTGTTTATTCACGCATCCTTGTTTTTCCACTCAGA
TGCTCTACTTTGGTCTATGATGCAGACCAAACACAAACATTGAAGTCTATGGGTGGAATT
TACCAAGACCTTTCCTCCAGAGTTCAGGCTCAAACGATCAAAAAATAGGGCTTTTGTAAT
TTTTTTAGGTCACTTGTGCAACATTTTTACGACTTTTTGCATTTTTACACTCGTTCCAGT
TTTGAAAGGTAGGTGGGAAAATGGGCATGGTTCACCATGTTTCATTCCAGATTTATGACT
GGGACTTTTTTAATAAGTGGCATAAAAACTCCCAATGTCTGGACAAAATTGTTAGGTTTA
AAGATGAGCCAAATTCAACAGACAACATGTGCTGCGTGATACATTTGTCTCAAAATACAC
TTAGGCTACTTTCACACTTGTGGTAGCGTTTTCCGGCAGGCTGTTCCAGCGGGGGAACAG
TCTGCCGGATCTGTGCTGCCGCTAGTCCACCGTGCCACTGGATGTCCGCT
>DN131_c1_g1_i1|84|0.0550815
GTTCATGTTACTTGTCCGCTGGGTCCAGATGTTTGCAGGAGTTTTCGCCGCCTTCAGTTA
AGCAGGGAGCCACGATGACTGTCTTCCCCGGCCTTCTTCCTTCGGGAAGTGGCCCCGGAG
ACTGGAGCAAGAAGGGGGAGTGCGGAGATCTAGGAGGAGAAGAAGAAGTGGCCTCTCGGT
CTCAGTCTCTCGAAGCCACCAGGACCGGTGAAGAAGAAGTGTCCCCAGTTTGTCACTAAT
CAGTGTGGAAGGTGCCCCCCCACCACACACACTCACACAGCCTGTCCTGAGTGACAGAGA
GGACCTCTGCCGTCAGCGGGTAAAGGGCAGTGACAGATGTAAGGAGGGGAGGGGGGCTGC
CTGTATGTGTGTGAGTGTGAGAGGAGGGTATGGTTTGAGGGGGAGGGAAGGGGATGCCTC
C
>DN139_c1_g1_i1|44|0.016214
CGATCTACGCACTAGACGTACGCATCAAGGTCAACACTTTATTACCATATACATATAGAT
ATATCATCATTTATATATTTATGTCAGGTTAAAGAGCTTCCATTCACTGAAACAAAGGTA
AAACATGTTCATTAAGCAGGAAGAGGAAATCAGACAACAGATTCTTGGAGAGATCTACTC
CTTAACACTGGAGTCTAAAAATGTCACTCTTGAGGTGTCCAGCACAGAAATAAGAGGTTG
GCGGAAGGCCAAATGAGTTATCACGTTATCACGGCAAGCCTGCACAATAGTTCAAGAAAA
GGACTTCATGAAAAATAACACCAGATGGGCAGTGAAACGAAGAAACTGGATGGAGCCGCC
ACTCAGTAAAGCATGAACTGATGACTATGGTAAATCAGATACTGTGCAGGAAGCACGTGA
ACTGAAGTGTTCCTTTTTTATGAGTGTACCTATGTACGGTCATAAAAAAACAGGAATGCT
CTTTGCCAAGTATTGAGGCTTTAAAGGGGTTTTATGAGTTCAATATTGTTGGCCTATCCT
CAGGGTAGGTCACCAATATCCGATCAGCTGGGGTCCAACTTCTGGCACCCTCGCCGATCA
GCTGTTTGAGGAGGTCACGGTGC
>DN139_c0_g3_i1|86|0.0322151
TTTTTTTTTAGTTTTCAAAAACAATCTTTATTTTGTTTGAAGGTCTAATACAATGTTTTA
AAGCAACTTAAAACAAGACACAGAGCTTTATCAAAGCTATAGCTCAAAGTTTCAGAGGCA
CAACTTTATTAATTGCCTTGTAAAGGCAAATTACCACTAACCATCCTTTCCTCCCCCAAC
AAAAGACCAAAGAATTAATGATGTTTAGCAAAGTCATTTTTTTAATGTTGTAGAAACATT
GAACATAATTTTGTTTGAAAAAGGAATAAAAAAATAGCAGCACATTGGGCAGCTAATGCA
GTCATATGGTGACAAACACTATGAACTCAATCGACGCAGCGAGTCGTAAATATCGACGCA
TTAAGCTGTTTGTTTAAGGATATAAAATTTGGCATGTTTCGCCTCTGCTAGGCAATGAGC
ACAATGCTGCCCATTTCTAAACAAATCCTGAACACCAGGATCCAAAAAGAGACAACCATG
CATGACCAAGCCTACAAATATGGGCAGCAAACCGCCGAGACTGGAAATGAGTGGAGGCTT
CGACAATTCTAGCTCTATGTAAACTAAACCTAAAGGAGCAACTACCGACATTCACAAATA
TATACTGTATATATGTAAATGTTTCGGCAACTCGCCAAAACTGAAGATATCGGAGTTACT
ATTGAGTTTCATAAAGGCATTTCCATGAGGCCAGCCACTTGGAAACGTATGGCCAGACAG
AGATCACAATGGCTTTGTATTGAGTTTATTCAGATATCTTAAGTTCTGACACCGTTGATG
CCGTCTCTCCACATAGAGGATAGAATTGTGTTTTTAAGTAAATTGGATTCAAAATGACGT
TCCACAGTAGGGACAGGTAGGCTTTGGCACTCCCAATAATTGCTTTAGATGTGGTCAGCA
CCTTTTTAGCTGAGCACCATATTGAGCATAGTTCAGCGCCGTCTAGAGTGCTGAAGGTTG
TCTGTAGAAAGAAGAGGACCACCAAAGCAATGATACAAGTTGCCTTCTAGAAAGCCTGCT
CTATACTTGTAAATGCATCAACAGAACAGTCAACAACGGGTTTGCTTTCTGGATCAAGGG
CTGATATTTACATATGTATTCCTTAAACTTAAAAAAAAGAAATGGAAGAAACCCCTTTTC
CTTTTGCATCAACTTGTATTGTAGATTTAGCGGCCCTGCAGGCCATTCCTACTAAAAGAT
AATCACGTTGTCCTTTTTTTCCCCCCCAGGAACAGT
>DN150_c0_g1_i29|99|0.0916431
GATGACCCTGAAATCTTCTCGTTCTCACCATCTTGGCTCTTTCCATTGCAGAACATGCTC
AGTCAGGACGAGCTCCTCAACAACTACAGGTTTCTATCCACCTACGATTCTTGGAGATAG
CTCCCTGCGTCTTGGGGGAGGATCCATTATCGGAAACCAAAGAGGTGACTGGACTCATTC
AATCCCAAATGGTATATAATTTATTTGGCCCCCTGTATTATGGATCAGGTGCGGCCATGC
TGGATATAGATTTTTTTTTTTTTAAGGTGCGGGATATTACTAAAGGTGTACATTTTTTAA
GTCTGCTATAAAAAAATAATATAAAAACAGAACATGTACATAAGGTTATAAAGAAATGCT
TTACTTTGTAATTGTATTTTACATTTTTTTAACCATTTAAAGGGTCCACTTTTAAGAACC
AGTGTTGAAGGGGTTGTGTGAGATTAGTCAAAAACAGCGCCACTCTTGTCTACAGGCTGT
GTCTGCTATTGCACAATAGCTCCATTCACT
>DN150_c0_g2_i1|73|0.0292843
TTATTATACAAGCATAGCATGAGCTTTGGAATACTATATCACTATGGCATTTTGTGCTTT
ATCTGGTAGCAGTGTGCGGCTGCAATTTATGTTTTTTCCTTTGTCAGGGTTGAAAGTGCC
TTTAATTTAAAGGGATTGTCTAAGGTTATCACTGAACACATCTGCAGGGAATATATTATA
ACTGTAATATTATAGGACTATATCTGATTGGAAATATAACATTTTATATGTATTTCATTT
TTTTTCTTTAGAAAATCTCTGTTGCAATAAACTTTGCGTTTTTTAATTAGTGTGTTTCAT
TTGGGAAGGATGGGGGGAGGGGGGTCAAAATGGCCACTATTATTCTCTTATTGATATGTC
TACATTCTTTTACAACACTGGGTTAAATGATGAAATTCTGTCTGCCTGCCTGCCTATACA
GCCACCACTAGAGGGAGCTCACTGCATACAGATTATACAGCCACCACTAGAGGGAGATCA
CTACATACAGATTATACAGCCACCAC
>DN126_c2_g1_i1|58|0.0301941
CCGTCATGCGCTTGTACTGTTCGCGTGCATTTTCGTGTGGTCAGATTCCAAATCTTCACC
TGTGGAAATAATTTTTAGATTACATAAAATAAAACACAGCCAAAAAGTGACCAGCTGAGT
AACCACCACTCTTTAACATGAGCGATACACAACCAGTCAGGGACTATTCAGGAAAAACTA
ATGGTTTTGCACAACAAGTTCAATCATTTGCGGCCCCATTGAAACGAAGGGGTCTGCACC
CATTCCGCAAAATTGGGGAACGGATGCGGACCCAGAACTACGGAAGTGTGAATCTGTGAA
CGCGTCCGGCGTTTCAATTTTTTC
>DN126_c0_g2_i1|84|0.0764075
CCGGACATGGGACCTGTACCTAACTCCAGAAGAGGGCTCTCGAAGTTAACAGAGATCAGC
TACGCATGTGCTGCCATCCTCTGTTCATTGCTACGTTTGTTCACACTGGCTCTGCTATTT
CCGGCAGAGAATGGAGAGGTTGCCTTGCTTGTAAAACTGCTCTCTGTTCACTTCCGGGGT
CCCATTCTGTAGATCGGTGCAGGCCCCAGGGATGGGACTCCCACCTGTCTGGCATTGATG
GCATAGCCTAGCAATATGGCATCAATGTCCCAAATGGGCCACCCCCTTAAACAGAGCAGG
TGAATATGATTTCATTAGTGGGTAGATCACATTGCTGGGGACAATAAAAAAAAAAAAAAG
ACGAAAGGCGGGACAAACCCCTTGAAAAACTATAGATACCTGTTAGAGTCATTGTGATTT
ACAACTCTTTTCACACTGTATAGCAGCTGCGGAACGCTGCCGTGTGATGAATCCATCAGA
CTAGCAGCTCGTTCTCTGGCTGAACTTTCTACTATACTGGTTTATGGCCACATTGAGGTT
GAACTTTGATTTGGGTCATACATTAGCTTAGAAGAAAGTTTAGCAGACATTAGAGGGGTG
CAGGAGAACAGATCATTAGTCATCCAGTTTGATGGATTTGTCACCCAGCAGCTTCCTGCA
GCTGCTGTGTACAGAAGTTTTTTTCATAAAAATCTATTACAAAATGTTTATTAGCCCAAA
TACATTAATCAATAATTTAAAAAATGGCTTAGAAGGGTTACATAACAGCGGTATAAATTC
CTGTGAAAAGGACCAAGTGTCCTCTTCCTATAGTCCATAAGAATCCAGACGAATATCTTC
ATGGCAGATTAATAGTGTCTCCATTTTAATAAAGAAACATACATACAGTACATCATTTTT
TTTCTCACGATGTCATCATAAGCGCTGGCCCAGCTGGAAAAATTTGAAGACTTGCAGACC
TTTTCTTCTAACACTAAATTAGGGGGCATTCACACCACTGAAGTCCACAAATTGCAGATC
CGCAATACACGGATACTGGCCATGTGTGTTTAGCATTTTGTGGATCGGAACATAGGACAT
GTTCTGTTATTTTTGCTGGGCTGTGAAACAAACATACGGATGCTTACTGCATACGGTGTT
CTGTCCGCATCTTTTGCGGCCCCATTGAAACGAATGGGTCCGCATTCAATCCTCCAAAAA
TGCGGATCCGATGCAGACCAAAAATACAGCCGTTTGAATGCCCCCACACAGGGCTTTTGT
GGTCTTGTTTCCTTGAAAAAGATTTTCTAACCATAATCCTATAATCGGTGCCAAAATCTG
CTCTATTAGGCAGCATCTTTTTAGCAGAGTAAGCTGACAACCGCTGTCTTTCAGGGCCTC
AGAATGGATGGAATGACCCTCCTGCACTCAGTAGAACTTCCAAGAAAAA
>DN102_c2_g1_i2|99|0.0565206
CCGGCTGTTTCTTTCTGCCATCCTAGGATGGGGAGCCCTTAAGTGCCATATACAAATAAA
TGAATACACAACAGCACAATGGTAAATTGATTAAAATATCAATAAACATCTTTATGCATA
TGCAACACGCCACCCCCAGGGCATAATCAGGGTCCCAGTGTGTGTGGAATGCCTAGTGTT
GATTTGGCCAGAACAGTTTGTGTGTTACGGTGCTTCTACCTGGATACCGTCACTCCGCAG
GTTTAGGTTCCATAGCATTCAAAGAAGGGAGTTGTAGTTGGTGGAGAATAAGCCGAGTCC
AGACTTTTTTTTACTTGAATAAACTTGCATCCAGATAATATTTGATCTTTCTCTGGCTCC
AGCAGTTTTGGGGGTAGATTGGCAGGTGAACTTGAATACTAGGCTTTATCTTTCTCTGCT
GTGCTAATCTCTGGCTTCAGTCTGGTTACTGGACTTTCTAGCAGCTCAGGTACCTTTGTG
GTGCCTTTGTCCGTTGACCAAGTCTATGGACTGCAAGGAGTCGTGGTGCTCTACAAGCTG
CTACCTAGAGCTCCTGCAGCAGGAGTGGGGAACACTCCCCTCACAGTGCCATGTCTCGTC
TCTTTCCAACTCTCAACTATCAATCCTAGCTTCAAGGCAACCCTTCCCTGGGTAGAAAGC
AGGACTAGCCCACTTGTGCCCAAAAGGGGGAGAATGGAATGACGCCTACTCTTCCAAGGG
>DN146_c1_g1_i2|94|0.00562348
TTCCGATCTCTCCCGTCCAGCTGGGTTACATGAACTGCATCTGGAAAAAAGAAAAGGTAC
GGTCATAAGACAGGCTCAGAGTGACGGGGTCGTCCAGGACCTCTCCGCAGGATCGGCACC
ACCGATCAGCTGTTACCTGGCGGCTCCATCCACCGAGTAGTGGGAAAAGCGATGCTCCTC
CTATTGACGTGAAGGTAACAGCTGGTCGGAGTGGGGGAAAGGTATTGGACTCCGCCGATT
TGATACTGATGCCCTATCCACATCAAAAACCTGGACAACCCCTTTAAGGCTCTTGGTTCT
GGACAGAAGCTGGTCCCGTGGCCTCCACAGGATACAACACTCATTTCTAGGCTTGTAGAC
CAGGGATCAGCGACCTCCGGCACTCCAGCTGTTCTGAAACTACAACTCCC
>DN103_c0_g2_i1|43|0.0137715
GGCAGGAGAAGGCTAGAAGAAGATAAAACATTTTCAGGTTGCCATTTCCTCAGTTCAAAA
TGTGATTAACCCCTTAACGCCGAATGACGGCTTATCCCGTCATGGGCAGGAGCCGCTTGC
CGCCCCATGACGGGATAAGCCGTCATGGCATTAAACTGTCACCATGTCTGCTGACATGGT
GATAGAGCTAAGACCCCGGCTGTTATATACAGCCAGGAGTCTCAGCTAGCTGGCCCGGTA
CCAGTGAGGGTGGTCCCGGGCCAGCGATCACTGTGATTGGCTGGTCTGTACTGACTAGCC
AATTACAGGATCCTAATACGGC
>DN103_c0_g2_i2|43|0.0106155
CTGTCACCATGTCTGCAGACATGGTAACATGTTAATGCCATGACGTGTATACTCGTCATG
GAGCACTGCTATTTAGCGCTCCATGACGAGTATACCATCATGGCATTAAACTGTCACCAT
GTCTGCTGACATGGTGATAGAGCTAAGACCCCGGCTGTTATATACAGCCAGGAGTCTCAG
CTAGCTGGCCCGGTACCAGTGAGGGTGGTCCCGGGCCAGCGATCACTGTGATTGGCTGGT
CTGTACTGACTAGCCAATTACAGGATCCTAATACGGC
>DN134_c0_g2_i1|44|1.90645e-05
GTTCAGACGTGTGCTCTTCCGATCTTCTGGTTGCAAAAAACTATGATTTACTCTGAACTT
CTGCTGCTCAAATAAGAAGAGTCACAGGGGCTGCTTCCCTCCAGCTTCTCCCCTCTTGGC
TCAGCTTGATTGACGGTCTCTCCCTATGCACGAATAGTACACATAAAAAGTAAATAGAGG
TGCGTAAATAGAGTCTGTGGGTTTATA
>DN188_c0_g2_i1|82|0.0218515
ATTTGTGGTACACTTCTCACCTGTGAGTACATGAGGACAAGGAACTGTCAGTGACCGTAC
GCCTGCTACCTGCAGCTAACTCACAAGTGACTCTGACCTGTAAGCACATCTTTATTCAGA
TTTTATATTTATCTGTTAATATTTTCTAGAGGGATATGTGTATTTTTATGGAACAGTAAC
TCAATAAGCAACTGACATGGATCTGCAGCCCATGCAGAATGTGTTTCACTTTGTCAGTAG
ACATGTTGCCTTATAGGCACAGGTGACAGGTACACTGTCATCTCTATTTTACTTACCTTA
AATGTATTCAGAAATGTTTGTTTCAAAAAGAGTTTTGGGCCCTATTCTCAGGCACGGTCT
CGTCAGATAGCTGATTGGCAGGGTGTCTGTAGTCAGCTATTGATGATCTATCCTGAGAGT
AGGTCACCAGAGCAAGTCTGTCACCTCCAATTTCTGTTTCAAAGCAAGCATGATACCATG
TAGGGTGGGTGCTTCGAAATATAACCATACCTTTTTGGTGAAATTCTTCTTGAAGTTTTT
GGGGTTTTTTTGCAAAAAAGGTCCTGGACTCTCAACCAAATAAGAGGGGGAGAAGTTGGG
TGGTATTAATGGCATTGTGATGGTGCACCAAAAACCTTATTTGCATAGAAGTAAAGAGAA
GCATTTTTCAGGATTTTCACAAGTTATGGTCATGTTTCTGGTTGGTCTTACTTTGAAACT
GATTTTGGAGGTGACAGGCATCCCTTAAACAAACTGTCATCAAGGTGTTTTACTTACTAT
CACTGGAACTGTGTCTTGAATTTTAGTAAATCATTTTTTATCTATATTAAATCACAAATG
CTGAGAATATAACTCACTGTGTGGAAGAGTTGTCTCTGATTTTATATATTAAGGAGTAAC
TAAACTTTTCAATACAAGTTTGCTGAAATGTCCCG
>DN151_c0_g2_i2|87|0.0086983
CAAAAATACAGAAAACTGCCGCCCGAGGCGAGATCCTCTCGCCTCATGGCAGAAGCGGCC
CTGATCCTGAGGCCATTGTATCTTGAGATATCACTGTAGTATTAAACCTGGGGTAGGCAG
ATTTTGAACCCTGGTGGCAGCCTCATTTTCTCCCCTTCTTCTTTCTTCTCCTTGTCTTCT
TGTCCTTTCTCATTGTCTTCTTTCTCATTTACATCGTTCTCTCCCATCTTCTTAACCACC
TTCCTTTTTCTCTTTCTTTTCTTATAATCGTCTTCTTCCTCATCGTCTTTTTGCCTCTCT
TTTCTCTTTTTTTGTTTGTTGGCTTCTGGGTTTTCTTTCATATTTCTTGGTGCCTATGGT
CTGGAAGGATTCTTCCGTAAGTTGCTCTTATTAAAATTCAAACTAAAGATTGATTGGCGA
CTAACGTGAAAATGTGCTTTTTTTCAGGTGGGGATACACTGGTTTGGCCTATGGTAAGAT
GACAGACTATACTCTCTATTTTAGTGACTACTAAGAAAAGATAGATATGGGATAAATATC
ACATAGATGGACATAGAGAAATATATAAGGTTAAATTAGGAATAATCCAGGGGTTATTAT
ATATTTTATAATTGTGTACATTTCTGCCATGTTTTTTTCCAGCCACTAAGAATTCCTTCC
AGAT
>DN151_c0_g2_i4|53|0.0271495
AGATCCAAACCTATGATCTGTGTGCACTGCTGAATCTAAGCCTACCATGTGTCATACTGT
CTGCTCCGCCAGCCTATCTAAGCCTAGCAGGAGGACGCAGGTAGATGGGGTTTTATCCTC
ACAAGTCACAGTGCACTTCAAGCTACAGGAATCTTTATTTGGAAGTACCGGTATATGAAA
TATTTTGAAGTAAGTCATGCAGTTCAGTCATTTACTCAAGCAAATAGACTTAGATTCAGA
GAGAGCTGAGTCTCTAGGTGTAATGGTAATGCATTTGCATATATAAAAACTTAATT
>DN152_c5_g1_i1|54|0.00959716
TCGTTCTGTGCATCTCTCACCAAAGTAGTTATCATGACATCTAAAAAAAAATAAAAAATA
AAAATACACAACTAGTATTAGTACTCTATTGGCAGGAAGTTCAAGTAAAGAATTTCATCC
AAAGCATGCAATATGACCTTTGCCGAGTACCAAAGTAATGTGCTACACAGCACATACAAT
ACTAAAAGAAAAATGAATTTATGTTCTATTCTGTCTTGTTTTATTCCTTCTATATAGGGA
ATCTAAAAGACAACCAATAAAGCTG
>DN152_c3_g1_i1|64|0.00928683
TTATTTCAAGAAAACAATACAGTCATATACTGTTATCCCAATTCTACAATCTACTATTTT
ACATATATCATCTTTCCCTTGCAGCAGCAATAAAACAACAACCGGATCCATATCTGTATA
GAGTATTATCTCTGCTGCTGACTGTTACACAAGGGCAACATTTTGTATTTAATTTACAAT
GGTAGAGTACGGCTGAAATAAAAATTGTTTTCTGTGAAAATTTGAGTCTTTAAAAAAAAA
GACCACTTTCTGATGAGTGTCCCTTTAATCAAAAAACCCACAGAAAGATAGCACAAAAGA
AAATCCCGGAGATCCAAACTTCCCAGTAAGTCTTGCTGCCAAGGTACCAAAAGTAACTCT
CAGCGAGGGAGTCTGAAGAGAAATCGTGTTCTGAAGAGTAAATGTGATGGAGCTAACAGC
TTCTTCAGGTGCGTGCCTTTTGGATAGTCTTCCAACAACA
>DN152_c6_g1_i1|88|0.00634466
TGCCAATACTGGAGTAGCACCTTTCAAAGTAAAAAATAGATATTAAAAAGTGCGGCAGCA
ACTGCCTAATATTACATTTCCCAATACGGTCCAGTGTCGTTACAGCAGGAGGAAATCACA
CTCTCCAAATATGTGAGAAAAAAATCAAAAAAAGAAAGAAAAGGGTTACTCACATCTGTT
ATGCTACGTTCAAATCTCTGATGCGAACGCCGGTAGCCTGCTCCAACAGAGCAACAGACA
CTGCCGCATCCCCACTGACTATAATCCGATCTGACAGGGATCTGGCATAAATGCTGGCTT
TTGGCTTGACAAAAAGTTGAGCATGTTAAACTTTTTGTCTAACCG
>DN173_c2_g2_i2|96|0.0639912
AGACAGGATGAGTTGACGTGGCCAAAGTGTAATGACCTTTAAGGCTGAGTTCACACATTA
GGTATTTGTTATGGAAATTTAGTGGCAGAATCTGCACTGAAATTAAGCAACTAAGTGCAT
TAAAAGGTTAGTGAATGGCGTTTATCACACCTTATCACAATTCCACCAAGTATTGACGGT
ATCCTGCGGATTTCCAATCTCATGGCATGCCTTCTCTAAAGTGGAAATGCCACAGTTCCA
TCGCAGGGTACATTTATTGCAAAGCAATGAGTAAAATTCACTGCTCAACCTACACCAAAA
TCCACAATCAAAGCTGTATGTGGATTTTGGTACAGATGTTCATCTGGATTTACCTGCAGA
ATAAATGGTGTGAGCTCAGCCTGAAGGTGTTTTCCAGGTCTAAACATTCATGGCCTACTC
TTAAGTTGGCCATACACATTATGCTTGTTGGGCTTGGCCAACACTAATGTGTGAGGAGGT
CCTAACTCTCCCCCGACAGATGATGCCAGGGGAGACCTGACCTTTTGTTCTCCCAGCAGA
TAAACCGTCTACAGAAGAGTCTGGTAGTGGCTTTCTCAGCTCTCCACATAGAAAACACAC
ACCTGTTCAGCAGAGCCTAAAGTGTATGTGAGACATAGGTGACAGCGATTGAATGAGTAT
GGCTGCCTTTAGGGTGGGTCATCAATGTATAACTGAAAGAAGATTGCCCTGTGGCCCCCA
TTTATCAGAACCGTTAAGGTGCCACTGCTGTCCTACTGACTGGTGGTGGTTCTGAATGTT
CTACCTGCATCAGTTACACCTTGATAGCCTAATGACAGACCATTCATGTAAAAACCCTGG
AAAACCATATTAAATGTACTCGCTTCAGTCTAATGTGAAAAGTTTCCAAAGAGCCATGTC
TGTGAGCTGCAACTGGAGCACAAGCTGTAACCCCTTGCTTAAACACTACTCCACCTTTTT
AGGCTGCTAATAGGACACAAAGCGGTGGTCTGCAGAGCATCAATGGTATGCACACTCCAC
TACTGTGAAGCCTAGAGTGGTCTGCATACATCACCCAGGGTGCACTACTCTGGCCCACAA
TGCCTTGCTTCCTTATTGGCAAGAAAAGGGTAAACATTGAGCAAATTTGGTACTTATTCT
TTTCTAATGTATATTTTACTCTGAAATAATCTGAACTTATAGAAACTGAAGTCTATTTTG
TATGTTGTAAAATAGGACTATGAGAAAATGGTTGAAAAATACTAAAATATAAATA
>DN173_c2_g1_i3|59|0.0238026
AGAGGACTCAAAGAAGTCCTCTCAATGCATTTTACTGCGGGTTTGTGGGAGCGCAGCGTC
AGAGTGGAAGTGAGTGTGAGGATGGAAGTTGCATGTTCGGCTTCAGCATCACTTACACTA
TACACCAATTACTGTAGTTCGGGGAGTGTTTCGGAGATGACAGGTTCTCTTTAAGACAGG
ATGAGTTGACGTGGCCAAAGTGTAATGACCTTTAAGGCTGAGTTCACACATTAGGTATTT
GTTATGGAAATTTAGTGGCAGAATCTGCACTGAAATTAAGCAACTAAGTGCATTAAAA
>DN173_c2_g1_i6|70|0.0138121
GAGTGAGCACTGGAGTCCAGTGAGTGCATTTTGCTGCGGGTTTGTGGGAGCGCGGCGTCG
GAGTGGAGGTGAGTGTGGGGGTGGAACTTGCATGTTCGGATTCAGCATCACTTGCACTGT
GCAGCGCTTGCTCTGGTTCAGGGGGTGTTTCGGAGATGACAGGTTCTCTTTAAGACAGGA
TGAGTTGACGTGGCCAAAGTGTAATGACCTTTAAGGCTGAGTTCACACATTAGGTATTTG
TTATGGAAATTTAGTGGCAGAATCTGCACTGAAATTAAGCAACTAAGTGCATTAAAA
>DN122_c11_g1_i4|82|0.022608
CTGATGATGTTTAAGGAGAGGGATCCTCTTATACTGCAGTTTTGTGTTTGCAGTGGTGAC
TCAGCCAGATGTCCGTCTTTAGGCCAGACAGTCCAGCTGTCCCAGGAGTCCTCCTTTTTT
TGTGGCTGGGTGAGTTGAGGTGCTCAGTCAATTGCTAAGGCGGCCCTGCAAAGTGACAGA
TAACAGAATGGCAGACGGTTTGCAGTCAGCGCAGACAGTAAAAGCAGCTATAACTTACTC
CACCCACAAGTCTCCTCTCACTGCAGCCTAAGGAAAGACAGTCCAAGAAGGCTGTATCAG
AAGACCTACATGCTGACTGTCAGCCACAACAGCACTGGCTCTGTGACGTCTTTTTCTTGC
CAGCACCAAAGAACATGTGATTCTACTTTTAATGGGGCTGGCCGGCGGCTAGATCAACAG
TGAACTGGTGAGTTCATCAACATACATTGACTCACCAGTGAGCAGACTAAAATTAGTTAA
GCAACAGCCTGTAAAATGTTCAGGACAGCACACTAGGGGCAGAACATCAGATTGGTCCTT
CTTTGCTCAGAAGCAGGGGCTGTTTTGTGTTTTTACAAGAGAGGGGGGTCCCCCCCTAAT
ATATGTAAATGAACTCTTACCAGGGGTTGTTTCACTTCATGGCATTTTTTCTTGTAGATA
AAGTATTATATACTGCACATTTCCAGGGGTTCCGGCCACAACCAGAGCTGCTGCATACGT
GTGCCTATGTGCACTCCCCACAGTCCCAGCCACCATAGAGACTGGCACCTTTTCCTATAA
TGTGCAAGCACGGCCACCGCTGCTGGATTGCAGGGTGGTTGTAACCATGGAAACG
>DN122_c11_g1_i2|47|0.0259879
CTGATGATGTTTAAGGAGAGGGATCCTCTTATACTGCAGTTTTGTGTTTGCAGTGGTGAC
TCAGCCAGATGTCCGTCTTTAGGCCAGACAGTCCAGCTGTCCCAGGAGTCCTCCTTTTTT
TGTGGCTGGGTGAGTTGAGGTGCTCAGTCAATTGCTAAGGCGGCCCAAGCAGACGTTAGG
CTTAGACTGAGCCGCAATGGTCAG
>DN122_c4_g1_i2|85|0.0204227
GCTCTTCCGATCTGTAGAAGATATATTATATTGGACTGTAGTATTCAGGTTACATTGCAG
TATTGGCACTTTGCAATAAATAAGTGGGTTGCAGTTTGGGCACTCTGTTTCTAAAAGGTT
CAACATCACTTTCCTATTCTAACCACAGGTCATCAATATTAACGGCTGGACAACCCCTTT
AAGATGGAAAGCAGCAGGGCTTGAATGCCACAAAACAGCTTTCCCCCATCTCTGCCATAA
GTACACTGCCAATCCAGCTTTGATAAGCCTAGCATAGTCTTGGTAACACCCCTAGAACTG
GTTGCTCTGCAACTGTCCCCTGCTAACAAAACTCAACATATGCAGGAAAAAGGCATTGTG
GCATATTCATGAAGTAGTAATCACTCAAAGGGGTTGAAATATTGTGGCTCTCACTTTTAG
TATTGAAAAACATTTTCCAGTTAATTTCACTTTTACCAGACCAACCTGAAACACACGTGA
TCAATACAGAAACAGCATAACATCATGGAAAATACTTACCTGGTTTTGATTGCATTTACA
AACGTTAACTTATTCACTGACAAATGTGTATTATAAAAAAGAGCTTTATACAATTTCGCT
TTGCTTGATAACTGAACTACTGATCATAGAAATACAAATGCAATGCAAAACTCCTTGGCT
TGTTATACAGTAAGAGCCTTTTGTCTCAGTCCTATATTTTGTGCATACGGTTTACTGTCT
ATGTTACCACAGAGAAGAAAACGTACTGCTGGAAGAACCTGTAACAGTATTCAAGCAGGG
TAAAGGTAACCATGCCACCAATGGTCTTGAAAACTTGATATTATATAGTATTCCGAGAGG
AAGGAGATAAGACCTACCATAAATCTTTCACAGAAAGAAAACTGGCATTGAGCAGAGAGC
AAGGTTAGTAATGCCACAACAGAATGATGTACTTGTGGGAAGGACCAAATGTTAAACTGG
AATTTTAATGAAAGCAAATTTTCAAAACCAGAAGGTGACACTTTCTGATTAATACTCCAA
CAAAAGTTTTAATACACAGCCTGAAGTGCAAGATGGAATGGTGGCCTACGAGAACACACA
ATCATGGCATGCACTGGCTAAACGAATTCTTTGCGCGTCTCTATTTGCTACCAAGCATTG
TATTGTAATATACAAGTGAATTACTAAATGTCCAACAGAGATGTAGCAGACTAACAAAGA
CATCTAATTCAGTTATTTTGCATGAAAGATGGGCACCCAAAAATTGCAAGTTGTGGTTAA
AAAAAAAAAAAAAAAATCCATGTATTGCTAAAAAAAGCCTTTCCCTGAGGTGTAAACAGC
AAAGAGATCG
>DN122_c9_g1_i1|77|0.079965
CCCAAGTCTGGGTCCAAATCCGTTCTGCAATTTTGCGGAACGGGTGCGGACCCATTCATT
TCAATGAGGCCGCATAAGATGAGGAGAGTGCACCGTGTGCCCACTGTCCACTTCTCGCCA
AACGAAGAGGCAATTGCAAATGGCGTCCTGGGAATCCAGCAATTAGCAGTAATCGCTCGG
GTTAGCATAACGCCAGTCTTCATTTGCCACATTTGAAGTGAGGCATACACCGGTCAGATC
ATTGAAGCGACCCTCCGATTCAAGGGAAAAAAATATATATCACATTGACCGGGGAATAAA
CAGAAGACCTACCTGCAGATCTATATTCCCGGGCTCTTCTTCTGCCATCCAAGATGGCTG
CACCGCTTCTCGGACTACCTGGTGCACACTGTGCATT
>DN122_c7_g1_i1|86|0.0201296
ACAGCAACCAATCAGAACTCAGCCCTCATTTTTTCAGAGCCCTGTGGGAACTGAAAGCTG
AGCTCTGATTGGCCGCCACGGACAACCAAGACAGACCCACCACTAGGCAGCCTGACCCGG
AGACACCGGAGACAGGCTACTCCTTCATGGACCACCCTGCATATTAAAGGGGCTGTCTGA
CCTATAATAAAGCAGGCTCCAAATAGCAGAACACAACAAATGGCACTGACACATGTATGA
AACGGTTAACAGAAGAAAAAAAAAAATCTGTTGCAGCAACCACTCACAGCACAATTAGTA
TTTCACAATCTACTCTTGAAAAATGAAAGCTGTGCTTTGACTGGCTGCAATCAGCAGCAG
TTTTCCTTTTAGACAGTTTTCTGCCCATTACGTTCACCGTTTCCCTCACTGGCTTCTTTA
AGCCGTACTACATTGCGTTTCCTTATGACATGAACCCACTAGAACTGGCTGCAGAGGTGA
CTATACTATCTATCTACTATACTGTCTTCTGTTATTTTCACTTCTTAAGGGCCAATTTTC
TTTTTTGCATTTTCATTTTTGTCTCCAAAATTTTTCCATTCACATAGCCATATGAGGGCT
TATTTTTTGCAACACAAGTTGTATTTTTTAATGGCACCATTATTTGTCAGATGAAATTGA
AAAAAAAAATAAACAGCTTACAGTTTTTTTTATTTGCATTGCCATAGTCTGACAGTTATA
ACTTTTTTATTTTTCCATCTACAGAGCTGGCTGTGGAGCTCTGTGGGGCTAGCTTTAGTT
TTTTTTTATTTGCATTGCCATAGTCTGACAGTTATAACTTTTTTATTTTTCCATCTACAG
AGCTGGCTGTGGAGCTCTGTGGGGCTAGCTTTAGTTTTTTTTTATTTGCATTGCCATA
>DN122_c1_g1_i2|90|0.179295
TTTCATACCAGGCAGTTAATGCCCCAAGATAAAAAAAAAAAAAGACCATAAAGCAAGGTC
GGACTCCGTTACTCTTCTCCACGTCCCTTAAGCTACATACAAGCTTGTCTACACCAAAGA
TTGGTTCCAAAGGCAAGAAAAAAAATGAAGATTGGTGGAGTTGTGCGCAGGGTTTGTCTG
GAGGAAGCGGCAGCACCTGAACGTTTGGCCACGTTTTTAAAGGCACTTGTCGGTATCCAC
TTCTCCGCTATCTCACGGGTAATTAAACCATTCATTCTGCATTTAATTACATTTAATTAT
TCAGATATAATGAGCGGTCTCTGATTAATTGTTGTTTTCCTGTTACAGTCCCTGAGTATG
ACACTTACAGTAGCTTACTAACATTCATGCCTTGGAACAGATTTGGAAATGGGCAAAGAT
GTAGTAGAAATGAGTGATCTCACAACACTTTTACTCAGGATTCAATCCTACAGGGTTCAA
TGACATGTTCAGCCAGGGGCGGACTGGGAACTTAAAGTGGCCCTGGAAAAAATACTAAAA
GTGGCCCCATTTTGTAGTTGGG
>DN122_c2_g1_i2|69|0.0125883
TCTCTGTTTAGTGGCCACTCCTGTTTTGGGCTGACAGTGACTGATGGAAATGGCTGATCG
GGTGACTGATATGTGAACAACCCCTAAGTCAGTTTTTCTTTGCACCAGTTTTGGTAAATC
TCCTCCAGTATGTTTTTTCCCCTTTTTTTAATAAGCTGCTCTTCATTAGGTAACTGCCAT
TTCATAAAACTTTTGACATGTCCTAGTGACACATCGGAAGTGTGTGCTGTGCCCCTTTGA
TTGTGGTCGGCTCTGCTTGACGTCCGGGCTCATGCACACAAACATAGTTTCGGTCCACAT
TTTTTGCAGATTGGATGTGGACTTATTCATTTCAATGGGGCTGCAAAAGATGCGGACAGC
ACTCCGTGTCCTGTC
>DN174_c2_g1_i1|71|0.0184696
CAAAAAAATAAAATAAAAAATCCATCAAGTTTTAGGTACAAATCATTTTACACTAAAAAA
AAGAAAAAAAAAATCTTAAAAATGTCCTACCTACAAATTCCTATCTTTCAAAGAGGAATC
GTCACCACTCCCGACACATCTGCGCAAGTAAATACCTGTAATAAGACTATTCTCCACCAT
CTTCCATCTTTTCTTAGACGTTTCTGTTATTCCTAGGGGAAATAATCTTAAAGCTGGGCG
TTACTATCCCCCCTTGCCAATAGCACGTGTCCCTACACAGATACTGTAGCACCTAGCAGT
CCATTTGTTCACACATTTCCCAGAGGAATAATGGAGGAGCAGCACAAATCAGAGTTCTAA
GAAACGTTGGGAGAGAATTGTTACTTCACAACTATTTACTGCAACAGACGTGTCGAGCTG
ACCGGCACCCCCCCCTGTCAAGACGCCCTTTTAATCCTCTTTTCTAACACCAGATACTAG
TTCTATACCGGCAGTGGAACACCCAGATTTTTGTTAAATAACTAAGGGAAAAAACATTGC
TTTTCCAGTGCATGTAAATATATAATCATTCCGTAAAAGCACCCCTGCAAGGAATGTATA
TAGAGTTTAATACTACACTGGATAATCCAGAGTGGTATGATGGGTAAATTAAATATATAC
ATAAAAAAGAAAAACTCTAGCCAGTGCAAGCGCCGTTATACATGGATAGGTCGCTGATCC
CATACACATTTATTAATAGGATAAAGCAGAACGTTTTCACACAGTAACGCTCATGAACAG
GACAGTCTCTGAACAGTCTTGGATATAAAAGTTTTCCTCCTGCGTCTTGTTCCTATACAT
TATTTAAAATGACAACCACACGGCAGAGGGTCTTCCACCACAGAATAATAGAGCGGCCTC
CAGTGTCCTGAAATCTTGAGTATTTGGTAGTAACGATTTCAGGCCAGCGGCCGGTATAGT
AAAGCACACTTTAGTAGCTAGACGCTGTACAATCTACAGTATTTTATTGTAGCGCTGATA
TTAAAGTCACTTCATGAGTCCTACCGCCCCTGTATAATGACGCGGTAGACTCGTAATGTA
TTGTAAAAGGTTAACCTGGAAGTGTATTAAACCGTTAAAGTTTGCTCCATGTCCCTATGA
CGAAGATTTACAGAGACGTGACTAGGTTCTACCCGACCAGTAACGTACATTCAGACTTGG
CACAGTGCAGACTATATTTAAGACATGGAGACCAAACTGTGCAATAGATGGAGCCATTAA
ATTACATGTCATATCCAAATACATCAAAATTGCACTCTAAGTTTTGCTGCAAATAGAGAA
AAAAATAGCAAAAAAAAAACAAAAACAAAAAACATTGGGAGAAAGGAAGAGCTGTACAGG
CCAGATATAAATTAC
>DN143_c0_g5_i1|72|0.0780806
GCAAAATATTTTATTGACAAAAAGAAAATTTTAGGACATATTCAAATAAAGCATCAGTAC
AACATATAGTGGATTTTACAATCTACCTCCTTTCTTAAATTCACATAAAAAAAATTAAAC
ACCTATTTGAAGTATACACTCAAGTGGTCCTTGATAAGTACAGATAATAAAAGTGGGATA
TAATTAGCTCTGGTACAGTATAGTCCAAGTCTCAGAAAATGAGGTAGATCTAAGTAACAG
TTCAGAATATCTAGATCAGGAATGCTCAACCTGCGGCCCTCCAGCTGCCGCAAAACCACA
ACTCCCACCATGCCCTTCTGTAGGCTGATAGCTGTAGACTTTC
>DN143_c0_g7_i1|56|0.0168498
GGAGGTGCCTTAGGACCCACTGTTTATCAAAACTGCCTTATTCTAAAGTTATTAGCCTAC
CATTGTACCCTGTGGCAAATCTGTTTTGATATTCAGTTGCTGTAGGTTATGTCCTGCATT
GGAGTCTTGTATTGCAGGACGTAGGATGTGTCATTGGCAAGAACAAGGGGAGTGGTTAGT
GTCACATGATCTGCCGATACCAGGACAGGTCATAAGGAATGATG
>DN187_c3_g1_i1|83|0.053696
AGATGAAAGCTGAGCTCTGATTGGCTGTATTGGGAAACAAGGACAGTTTTGTTAAATGAG
GCCTTGTGTTTTATCTGCTTAAACGTCATCATTTGTGACAATGTTCTAGTAATGAAAGAT
GTGGAGACATTTATGTGTAAAAAAAAATAGAAAACACTATTTATGAGGTGATCATATAGG
TGTTAAGTCAAAAGGCAGGTTACCTTGGCGGATAGGCCTGAAAATCGAGGCACCGATGTT
TTTGAAATGAAAAATGTGAGCGTTTAGTAAGTCTCTTGACATCTAATGCCAGTCTATACT
CGTATTAGTACATTAACAACTGTCATTTACAATGAGTTATTATATAGTTTTCTCTACCAT
GGTCATTTTATAGTTATGGCTTGTAAGAACCTAAAAGAAGGGACTCGCTGGGCCATATTA
ATTAAGCGGCATTACAGCTGATGTTATCAAGATAAGAGAAGAACTTATTTTATTGCATTG
AGATTGGCTCGTGATGTAAATACATCGTCAATGTAACATCTAATCTGCTCTGCCCCATTT
CAGTGCTGTGCATGGCTTCTACAAAAAGAGATGATAATAACCTGTTACATCTAACTTTAC
TGTGGGTGGAAAACATCAGGGCCGTAGCTAGGGGGGACTGGCAGGTCCTGTTCCCTGGAT
GTTGGGTGCTAGAGGGGCAGGAGGCATCAACATGTCACTCTGCCTTGGCCAGGCTAGTTA
GCTACAGGACTAGGGTAAAGATCTGAAACTTTACCCTGGGAGAAGGAAAGCCTAGCTACA
ACTCTGGGTCATTTAATATTATCTTGTGGCAGAAATTATATCGGTTTCATATTTACCGCT
TTTATAATAGTACAGTATGTACCTCTTTTAGATGATATAAGCCAATGGTCTCAGTTGTAG
AGCTAGGATACGTATATAAAGCCTGTTTTATGAGCACTCATAATCGTAATCCTACATCAA
AATCAAAAATTCTCTGTGTCAGAATAGAGCTGAAGAACTTCATATACATATACGGTTATA
AATATTTAGTGCAATTTTCCCCAAAAAGTGCTCATGACGATGATGTACATTATTTAAATG
CAGGCCTGTTATTAAGCTTTGGATACATATAGATCTGTTGTCATTTTTTTTAAATTACAG
AGAAAAATAACAGATAAAATCAATAAAATAAATACAATAAAATACAATTTCAAACATTTT
CAGCTGTAATTGAATCTATCCATCCAACAGATTTTCTATGATCCAATAAAAATGGCCAAC
ACTTCTGATAAAACATTAAAACAATATTTATGGACCTTTGATTTTAATAATTCTTACCTT
TTCAAAAGAAAATTGACGTATCTGAACTCTCACAACTTGATATACAAAATATTCATGAGA
TCATGCTGAAGAAGACTCATTTTTAGACATAAATAGCCAGCCCACCAATTCTAATACAAA
ACTAGCCTATTCTTCCAAAACCAATCCAGATTTTCATTAGATAGTATTATTTTAGTGGTC
TACACTTTTAAAAATTAGCGTAAATAAGGCTAGGTTTACACCACATTTGGAGAGTGCACT
CAACAAGACTGTTTGAAGTAACATACAATATTCCCCATATAGGCTAGATTTGCCATTGAT
GTGTCTCATGAAGACAACCTCTGTCTCTACACCCTGTTAGGGAATACAGACATCATACTG
GGGTCCCCCACCTAGGATCCCTTCTATGAACAAGGATGGAGAGCCACTTTTTAAAAGCAA
ATTCTGCTCAGGTAGACCCTTCATGTCCATTCATTACATGGGTGGCCATATATGTGTATG
GCCTGGATGCAATGCTACATTTGGCCTACAGGTTAAATGGGTGGGCAGACAGACCTTCCC
TAGTGAGAACAGTTGATCTCTCCAGATTAGAGAAACTGGAACTGTAGCAATAACTTGATT
CCTTTACCAGTTCCTTTTAAAGGGGTTATCTTCATGAGTCATAGGTATGCTTGCCAACAT
AAGTCATCCTAAACATATGAAGAGCTAATGAAAGTCTAAGGATATGTTGGCGTATACAGA
ACATTGCGAGAATTGGGGTGTTAGGCAAGTTTCACACTAGCATTACAACAGTCCGGCAGG
CTGTTCTGGCAGAGGAACAGCCTGCCAGAGTTTATCATATCCAACATAGCTGGATAC
>DN187_c1_g1_i1|84|0.0163439
TTTTTTTTGTGAAAATCAATACTTTTATTCATGCAATCAGCTGTACACAAACAACTGCAG
TGCCACCTCCGAGTACACAGAATGAAACCTATCCACATGATTTCACCCTATATTATTACA
CAGGTTATATTACAACTAAATAATTAAGAAAGCATTTTGCTTACAATTTTGAAACATTAC
AGCTCATGTAATGCTTATAATCAGATATTAAAAGATTTGCATTCCTGGGTGGTGAAATGG
CACATAGTGCCATTTACAGAGGTTATACATACTGTATTACCAAGTTCAAGGATCAACATG
GTAACCAATAAAATGAAAAACAGAACACTTTCTATCTAGGCCACATGTAAAGAAATAACA
TAGTGGGCTTCATTTATCAAAAGTCTCTTGTTACCAACAACCCTAGAGCAGCATTGATTT
TTCAAGATCAGTTTAAGAAATGAAAGCTGAGCTCTGATTGGTTTCTGTAGTCACCAGGGC
AACTTCTGCTAAGACAATTGTGATAAATGAAGCCATATGTCCATTTGACCTCATAAATGT
TAGTTCTAAGGATTAAACCAAAAATTTTAAAAGAGACACGTTTAGGCTACATTCACATGA
CAAAACGGATATGTTATGTACATTTTTTAACAGCTGTCACGTGTCCGTTTTAAAAACAAT
GGCCTATGGAGTTATTTGCCATTTTTTAGCCTCCCGGTGAATAACGGACATCAAAAAATA
GAACATATTCTACTTTGTCCACTTTCACAGACCAACAGCCCCCATATAATTGAAGGGGAC
TGATTTTAACATCCGGTTCTCGGAAAGGCGTCAGTGAAAAAACATCTGTTATAAACTAAC
CATTTTGCAGTTTTTAGTGAGATTTTTTTCACTGTCATGTGAATGCAGCCTTGGCCATAT
AGAACATTCATTTCTCTACCGAAACAACTTCATAAGATTGAAGTAACTTTAGCATTACTG
CCATCTGCAGTGATATTTTGACTATATTAAAGGTAAGTAGAAGGTTTCTAGATGAAGTGT
CAATCCCTTCACTGGATAATAACCAACCACTGGATCTGCACTCAGGTTCTGATACAATAT
GTATCAACTTGTCAATTGCTCTGTGGCAATTGTTTAGGTTGTTTTCCCATCACAGGTATG
TCATTATGTTTGCTATAGCTCTATATAGCTACATACAGTATAGACTTACATTGTGATGTC
ACTTGTGATGATGTATTAGCTTGCATTGTGCATATAAACTATGGATGCTAAAGGTACTGA
ATCCATACACCAAAGTTTCCACAAAAAAAGGCAAGTCAAATACAAACCCTAAGTAGCATA
TAAGAATTAAACAAAATAGTCCTGAACTGTGAAATATTTTCTAATAGTAGCTCCTGGAAG
CCATAAGGCCACTTTCACACGAGCGGGAGACTCAGACGTCTCCCGCATCGTGTGCCGTGT
ACTGAACTGCCGGCACTGAACGGGGGCCACACAGCACCACACTGATCCATGATGCTATGT
AACCCCCAC
>DN187_c0_g2_i1|84|0.026587
GCAAATAGTTACTAAAACAGACATGTCAGGAGAGGGGACAACTCATCCTTAAAGAGTTTG
TCTCATTAGGACAACACCTGTATGTGTGCCCTGCTCTGGTGGACTCTGCACCACCATATT
TTTTTACTCGTTTAACTGTGCACATTTCTCCGGCAGTGTCTGCTGTAGATGCAGTAGTGG
CCAAAGCCAAACCACGATTAGAATGATGTTGCTTCTGGATGATCACTCATTGGTGATCAT
GGCGATGTATGGAATATATATGACTATTGTGCTTAGTCACCATAGTTTATGTTGGGGGTG
ATAATTGTCCCCAAAATGGTCACTTTTTAAAGTGTAAGTTCTCCAGGCCTTGGTTTTTAA
TTTGTCTGACAGTGAGTCTCTATGTCCTAAGTATATTGAAAGGGGCATTCCTGCACAAGC
ATTTATCACCTATCCTGGGGCATACTTAGCAACATTGGGACATATAGGGTGACCATATTT
TGGTTTTCAAAATGGAGGACACTTGAGGCAGAAAGCGCTCATTAGTAATAGTGCTTAACC
GGTAGCGCCCCCCCCCCCTTTCCGAATCCTGGAAATGTTTGGTAACTTATAAAAGCGTAT
AAAAACTTATTCCCTGAAAGAGAATATGTCCTGGAAAAAGAGGATGTATGGTCACCCTAG
GGACATATAGACCTCAAACTGGGTGGGGTCGCCAATTTATGGGCAGGACACCCATTTACA
ACCCACATTTGCAGGGACTGTCTATGAAAATTAGGAATAGTCCCTGCAAATTCAGGACTG
TTGGCAACTGTGCACTGGATAGTACATGCTAGAGTGCCAGTGGAGCGCTTAACTGGTGCT
GGCCCCGGTCCCTGCCAGGAGGGGTTGAATACACCATAGATTGTGGTTGATTGTACGATT
GTTCGCTTCCATCAGTTCCATAGACTTTGTATAGGAGGATGAGGTTTTTTAAGAATGAAT
GATCTCATCTTGTGATGTTCTGACTGCAGTATCTCATGCTATAAACCCTATAGAGGGAGA
TTTATCAAGACTGGTAAAAAGGAGAAACTGGCTTAGTTGCCCATAGCAATCAATCAGATT
TCACCTTTCATTTTCCAAAGGAGCTCTGAAAAATGAAAGGTGGAATCTGACTGGTTGCCA
TGGGCAACCAAGCCAGCTCCACTCCACACCAGCTTGACAAATGACCCTATTAGTTTTTTC
TCCAGTTCTCTCCATTCTATCCACCAAATATTCACTAGTCCATAGCAGCAATGTCAACCT
AGTTACAA
>DN136_c0_g1_i4|30|4.68782e-07
CCTAAACTACAGTCACATCTAGAGCTGCAATCACAATTCTGTTGTTGTATCCAATCCTAA
ACTACAGTTACATCTAGAGCTGCAATCACAATTCTGTTGTTGTATCCAATCCTAAACTAC
AGTCACATCTAGAGCTGCAATCACAATTCTGTTGTTGTATCCAGCCCTAAACTACAGTCA
CATCTAGAGCTGCAATCACAATTCTGTTGTTGTATCCAATCCTAAACTACAGTTACATCT
AGAGCTGCAATCACAATTCTGTTGTTGTATCCAATCCTAAACTACAGTCACATCTAGA
>DN136_c0_g3_i1|74|5.97432e-06
CAGCCGGAGCTGCGTCCATCCTTACACTGCAGTCACAGCCAGAGCTGCATCCGTAATTAC
CCTCCAGTCACAGCCAGAGCTGCGTCCATCCTTACACTGCAGTCACAGCCAGAGCTGCAT
CCGTAATTACCCTCCAGTCACAGCCAGAGCTGCGTCCATCCTTACACTGCAGTCACAGCC
AGAGCTGCGTCCATCCTTACACTGCAGTCACAGCCAGAGCTGC
>DN177_c1_g1_i4|62|1.68683e-05
GAGCAGATAGCAGGAGCCTGGCAAAGCAGGGGGGCGTGGCCAGTGACGTCTCGTGTACAG
GCTGTTATCTGATCTCTGAGGCTTGTGCACGAAACATCACACAGCAGGGAGATAAGCTGA
CATCACAGGTCATGTGACCCTCACTGAAACCTGAGAAACCAGCAGCTTTAGAAGCAGAAA
GTGTATGGACAAGCTGTTGTATTTGACTTGTTAGAAACATACAAAGGACAAAAAAATAAC
TCGGACAACCCCTTTAAGGCTACCTGCACATGTGGCAGATGAC
>DN165_c0_g1_i2|76|0.0101168
CTTATCTCAGTGTAGCCTCCACTCCTGGTTTTGGCTTACAATGACTGATGCAGATAACTG
ATCAAATAACTGACGTGTGAACAAGACCTAACACATAATCACGTCTATTTATGTAATTTG
CATTTAGGGGATGCATGGAGCAGGCTTACACTCTGAACTCCTGGACCCCCATAATTATCT
TCTGCTTTGTGAGCATGTGTTCCTGTCTCGCACAGCTAAGAGAGCCCTAGTCCAAGGCAG
GGCCTAGTCAGCATGATACTAATGTACTAACAGGGTCTCCAGGACACAAGGGTCTGAGGC
ACATCCTAAGCAGCAGTCTACTAGTGAAAAAAGTGTGTTGGCACAGTTTTAGGGATATGT
GAAAGGAGGCAGGTAATGTAATATTCACATATAGCCCTAAAGTGGGCCTCCATAATGAAT
TATACTGGTTGGCCCTAGCAACCCACTCGACACTGTCTCTTGACCCTCCTTTTTTTTTTC
ATTTGGAAGCATTTACTCTATATAGCATTTACTCCTACTAAACCAAAAGAATGACAACTG
CTTTGGCTCTTGTATATGTTAGTGGAAACTTGGCACAAGGGTATTGTTTTATATATATAT
ATATGTAATAAAAAAATATATGTATATGATTAATACTTGGGACTTGTGGGGTTAAAGGGA
TGAGCCCCATAGTCCTTGTAATAAGGCACAACTGAAACCATGTACTGGGTATTTATGGTT
GAGCCACCAGTGGTTTATTCTCTAATATTGGAGGGGATCAATTTTTTTACATTGTGTATT
AA
>DN165_c0_g2_i1|45|0.00340803
AACTCTACCATAGAAGTCAATAGAGTCAGCTCCTGTCCATTGTGTCTATGGCCCATGTGG
CTGCTCTCGGGGAATCTTAACATATTTTAGACCGAGTGACCAGTGTGAAAACTGTAGGAC
ATTAGTTTTGTTTTTTAATATAGTGATATAACATTCCTAAAAAATGTTTGGAATGAGGAC
TTGATTTGAACAATGGGTCATTTTCTGATGGCACATCCCTTTAAGAACAT
>DN165_c3_g1_i1|90|0.0121279
TTGAAGAGCCCGACGCTCACCATCTGCTGTCTCCTCGCAGCTTACCAAGCACAGTGCCGT
ACATTGTATAGGGGCTGTGCTTGGTATTGCAGCTCTGGCCCATTCACTTAAATGGGACTG
AGCTGCGCCTAGACCACTTGACCAATGTACGGTGACATCACTAACCTAGGAAGATTCATA
GGCTGAGGCCTCTTCAAACAGATGTTTGGCAGGGGTCCCGGTTGTCAGACCACTGCCATT
CTTATGTTGATGAGCTATCCTGATGATAGGTCATCAATATCAAATTCCCCAAAAAACCCT
TTCCGCTCTGCAGGGCAATGTGATATGTATTTTTAGATGGAAACAGAGGGTTTAAAATTA
TTATGAAATACTATTTTATGTATCTTTGGAAACCACTGAATTCATGATGTTCTGGCTCCA
CCAGGAGCTTTTTTATTCATTTTCACTAACTCATGTGTTGGGGAAGAAACATGAAAGGAA
GTAGCACAATATGTCAACCTTATTAACTTCCGGAATATTAGGAGTATGTTGCTAAACTGA
TGGAACTGGACAATCGGCAGACCACATATACGGTGGTCCCTCAAATTACAATAATAATTG
GTGCATAATGTATTTTGAAAGCATTGTGACTACAACTGTATGGAAAACTAGTAACTGGTT
TCAAAGCTCCAAAATGTCAACCCTAATTTTAAAAATATGAAAAAGATTAAAAAGGGATAA
CTACTCCAGATAGATCTAGAGAGAAGAAAGGAGCTTCTTCGGGGTCCTGTGCAGTACAGA
AAAATAAATTAGAGTCAATCTCAGCTGCTGAAGCAGCTCCTACTGTCACAGATAACGAGC
AGTAGAGAGCATATAGTACCACACTGTACTATAGAGGACACTACAAGACAACCAATCACT
GCATGCACTTCAGTAATACAGGTGTTGGCTGGATCAGTCCATCACATGTGCCTCCAGTCA
GCACTGTCTGTGACATTGTATGCTGAATATGGTTTTAAGTCACGAAGACCCAAGAAAGAC
TATTGTATGTTGAAAATGCTGTATTTTAACCTGAGGCCATTATAACGTGAGGGACCTCTA
ATTATTGGTCAAGAAAATCTAGAAGTAATTGCTCTCCACCTGCCATTTGTTGATGAGCTC
ATTGTCTAAGTTTGTTCAGCCTTTTACAATTTGCATATAGAACTATTCTATGTAAGCTGA
GAAGCTTTCCAAACATTGCAACTCTGTCTCATATGGATCCCAAGTTACATCTTTTATGGC
TTCCACTGATCTCCGTAGCCATCAGTATGCTGTTTTTATTTTACTTGAATGTCTTTATAG
GAGATTTGAAGCTCTGCGTTACCAAAAATGGATCTTAGATTCTAATAAGTTCTAATAATT
CTAATAATAACACTTCGGTTGTTTGGTCAGTTATTTCCATCTTTTATTGGGAGCCAAAAC
CAGGTGCCGGTTAAAAACTCAGGAGCAGATCTTTCCATTATAACTTATTTCTGTGTAGGC
TTCACTACTGGTTTTGGTTCACAATAACTGATGGAAATGACTGATCAAATAACTGAAGTG
TGAACCAAGCCTAAGAGGCATTAAAAATGAATCAAGTAT
>DN165_c4_g1_i1|67|0.0278003
ATCGGATTCCACCTTTCATTTTTCAGAGCTCCTTTGGAAAATGAAAGGTAGAATTTGATT
GGTTGCTATGGGCAACTGAACCAGATTTCCTTTACACCCTATAAGAAGCATCACAAGGTC
TGATGAAGAAGGCTGCCAAATGTTACTGGTGGCGTCTTCCCAGAAACAGCGCCACCCTTG
TCCATAGGTTGTATCTGGTATTGCAACTCGGTCCCATTAAATTTTTTTATTTTTTTTTAT
TTTTTCTAGTCTCCAGCATCCACTTTTCATAGAGAAGCCGGGACAACGATCTAATCAATC
TGATTCCATTTTTTAGGAGGAATTGGAGACGGATAAGGCCCCTTTCACACATGTGAGTTC
CATGCATTGGACTCGCTGCGTGAGTATGCGGCAGCTCCCGTTCTGACCTCCCAGCACTGA
CAGGGTTCCA
>DN165_c3_g2_i1|52|0.0104296
CTCACAATAACTGATGGAAATAACTCAAGTGTAAACTCCGCCTTATATTGCCATTTGTAC
TGGTTGTTCCTGATGTGGGTAGTCATTCATACAAGGATACATGATAAATTAACCATGGCA
GGGGGCTTTGGAAAAGTAAATAACATTTTTTTATATTAGCAATTCACCTCATTAAGCTTT
GTTGTAAATATTTCTTCAGAAACTCTGGATTTTGCTAGTTTTGGTACCTTTGAAATATAT
TATTAAATGTATTTTGTATGTGTAATAATTCTGTATTAAAGAACTGATTTATTTAAATGT
ATGCATTTTGCAAAAAAAGGTCTACCAAAGTCTATGTATTTTCAAGTTAAATAAATAATT
TTTTTTAAAGAAAAAAA
>DN165_c1_g2_i1|67|0.0397336
AGACAATTCTACAGATACAGATATAAAGAATATTCTCACTTTAAAGGGGTTCTCCAGGAA
ACAAATATTGATGGCCTGATCCTCATCAATATCAGATTAGTGGGGTCTATTACCTCTGAC
GATCAGCTGTTTCAGGCTAGGTGAAGGCAGACAGCGCTACATACCGTGTTGTGGCCATTC
TGGGGTACTGCAGCTCAGCTCCCATTCAAGTGAACAGGAGGAGGAACTACACATTGTACA
GAGCCTTCTGCTTACATCCGTATTCTGGTAATTTCCAGCACAAACAGCTGATCACTGGAG
GTACCGGGAGTCGGACCCCCACCGATATAAAATTATAACCTACCCCGAGGATAGGTCATC
AATATTTGCAACCTGGAGAACCCCTTTAATCATTCATTAGTAACTACAACGCCATCATTA
GTATTCTAAACCTGAAAACCCCCCTTTAATGTGCAGTAAATGTTGCATCGATCTACCTAA
TAAATAATACATTCATGTATGAGACATGACTCCATCGGTGACCGGGTACGTTTGGTTCAT
GCACTGATTTCCCCCTCTGTCCCTCTACATTCAATTTTAAAGGGTTCGTTCGAGATTAGA
AAAAAGGCTTTGCTTCCTTTTCCACACAGAGCGCCACCCTTCTCCATGGGCTGCACCTGG
CATTGCACCTCAGCTCCATTTACATGAATACTGCAATACCAGACACGACCCATGGACAAG
GGTGGCGCTGTTTCT
>DN165_c2_g1_i2|73|0.0124661
AAAAAAAAAAAAAAAAAAAAAAAAAAAAAAATCAAGGCTACATAAAACAATTCTAGTATA
TCAAGATACATACAGCTTTACATAAAGTGATATTCTTACTGGCACTGATTAAATGTGATG
ACCATATTGAGACATCACACCCAATAATGAACAAATATTACAAGTGGGTTTATACTTGTT
TTAAACAAAAATGCTATGGCAGATGTTACATGTTGGAGTTACACTTTTAGACAACCTTTT
TTTCAAGTTTCCATAGATGTCTATGGCAAAAATAAAAACTGAAATCAGAAGAAAAACATG
AAAGAAGATCATGGTGGAAGCTGATTGGTTGCTATGGGCAACTAAGCCAGTTCTACTTGA
CACCAGTTTGATAAATTCCACCCCCCCCCCCTTTACAAACCC
>DN165_c2_g1_i1|57|0.0069486
CGACGCTCTTCCGATCTCTCGGCTTCACTTTATTCAGCTACAAGCTTTAAAAAAATAAAG
GCTACATAAAACAATTCTAGTATATCAAGATACATACAGCTTTACATAAAGTGATATTCT
TACTGGCACTGATTAAATGTGATGACCATATTGAGACATCACACCCAATAATGAACAAAT
ATTACAAGTGGGTTTATACTTGTTTTAAACAAAAATGCTATGGCAGATGTTACATGTTGG
AGTTACACTTTTAGACAACTTTTTTTTTACCTTTTTTTCAAGTTTCCATAGATGTCTATG
GCAAAAATAAAAACTGAAATCAGAAGAAAAACGTGACAGAAGATCATGGTGGAAGCTAAT
TGGTTGCTATGGGCAACTAAGCCAGTTCTACTTGACACCAGTTTGATAAATTCCACCCCC
CCCCCCTTTACAAACCC
>DN170_c1_g1_i1|97|0.0593497
CTACCTCACAGGGTTTTTTTTGCCTTCCTCTGGATCAACTTGTAGGAAAACAGGCTGAAC
TGGATGGACCGATGTCTTTTTTTGGCCTTATAAACTATGTTACTATGTAGAGGCACTGTA
GGGGGCATTAAAACTGGCAGCACTAACAGGGCATTATTATTTTTTTGGGCAATATTGAAG
GCACTTTTTCTGCAGTATAGTATTTGGTTTGGGGGGCACAGTGGCCACAGTATTGGGGGT
GGCAGTAGAATAGCACTGTTGGGCACTAGGGTGGGGAGGATGATGTAAAAGTGAGGAACC
TAAGATATCTGTGTAGCAACCTCTGCAGAGATGAGACATGGCAGTAAGAAGTAGTCTTTT
TGACATCTACATCAGAGGAGACCTCACTGGATGTAAGAGGTATGTAGTGCTGAGGTACCC
TTTGTGTATGATAGCACCAGGCAGAATGCAAAAGGCAGGGCTGACTCTGTGCACCTGCAC
CTCACCTCCTCCTCTATATCATAATTAGAGACAAGGTGGGAACGAAGAGGACAGAACGTG
GCAGCTGGTACTGGCCACCACAGACGGGCAGTTTCTAGACAGGTATTTTGTGCTGCAGCT
CTTCAAGTAATTCAAGGTTGTGGCGTCTATAAAAGACTTGAGAATTACAGGCATATGGAC
TTTCCAAGTATGTTCTGCAGAGAGGGCAGGGAACAGTGATTCTATTAACAACTTTGGTCA
GGAAGGGATTATAGGGGACGTGTCCTCAGGAACTTCACTGATAAACCAGGCACAATGCTT
TATAGCTTAGCTGAATGTAGAGATACTTTTCATGTAGCTTCCGTTGCTTCATTCTGGAGA
AAAATGAGTTGACCCATATGCAAATAAGCAGTTAAGTGCACTGAGGGCAGGGCCAAGCCA
ACCTGTGCACCCTTGCTCT
>DN190_c3_g1_i2|70|0.0177189
TGGTATATAAAGGCACGAGGATGTGTATATACATATATATATATAGAATGGCAATCAAAT
TTTTGTTTGCATGGCCCCAAAGGTCTTTGGTTGAAAAAATCTTGTAAAGGTCCTCTTTTT
GCAATAAAAATTGTTTATGGCTTGTAAGTTCAATTTATGTTCAGAGTCTTATGACCTTTC
AGTATCCTAAGACTTGTATTGATCTGGTACATCCTGTACAGGGGAGATGCGTCATGCTAT
CAGTTCAGTCTGACTCTTCCATGGCTGGGCATTCAATGTGGCACAGATTATTATTATTAT
TTATTTTAAAGCACCATTAATTCCATGGTGCTGTACATCCAGCTGGGGTTGCACAGTAAA
CAAGAAACTATTAACAGACTGGTACAGAGGGGGAGAGAACTTTGCCCATGAGAGCATACA
ATCTACAAGGGAAAGGGGAAGAATACAGTAGGTGAGGGTAA
>DN190_c1_g1_i1|96|0.022095
ATCTCAGCAGTGTACAATGCGATTAAAAAATGAATCCAGCCAGCAAAGGAAGCAACATGG
ACAACCACAATACACCAGTAAGTGGCTTGTATTAACTTTAACGTTATGGTCTTTGGCTCC
AGTGTTATTGCAGGATTTATATATTGGAGGCAGTATTATCTAATTTTGTTTTTTTTAAAT
ACCCAGTAGTAGTATTGGTGATTGGCGTACTAAAAGACACAACAAGTAGTTGGTATCAAT
GGTACAGTGATTTACACTTTATTTACCAATACAAAAGTGTCAGTAAATCTAAGTAAATTT
TTCTTTTTTTTTTTATTTGGACAATTACTTTTTTCCTCCCTTTATATTTTTGTACAATGG
TTACAGAGTATTATTTATTTGAAAGCACCATTAATTCCATGGCACTGTATATCAAGAGGG
GCTGACAGAGGGGGAGAGGACCATGCCCACAAGAGCTTAAAAATCAAAAAGAGTATCTTG
TGGTTCTGTTTGACTAGCCCTTAAAAACTGCCTTTTCC
>DN100_c4_g1_i2|85|0.0179957
AGCTTTCAAGATCTCTGCTTGCTGTCAGTGAATTGGGGAAATTGCAGGGTACGCCCACCC
TTACAGCCAATGTTTCATTGCTCAGTGCTTCTAGAAAGAAATATGAAAAATAACTTTGCA
AATATTTTTCATTAAAAGTTCCCCACCAGCTGCAATGCAGATCTACTCGTCTCCATGGTA
ACAGACAACACAGAAACCCTCTGTAGTCTGATGCCTCACACCCTGATACACCCTTATACC
TGTCCCCAGTTTTCCGCTATTATACCAGATATATGTCGGGAAGGAGAAAGGGACACATGG
AAGCGAGTATAAACTGCCAGACTACACAGGGATTGTTTGTTGTCTGTTGCCATGACGATG
TATAGGTCTGCC
>DN100_c2_g1_i1|89|0.0161945
AAGAGGCTAAGAAAGTGTGACTGCAGGATCCGACCACACGGGGCTCTGTTGTCTGTTACC
ATGGAGACGCAATGGATTGCAAAAGTGCTGTATAAAGAAAACGATGGGAGATTTTTAGTC
ATGAGCTATCGCAAAGTTACTTCCTTTCTCAATAGCAATGCAATGGCGCAATAAGAAATG
GTAAACATGGCCTTTAAGGCGGTGACGTAAAGAGGGGGGGGGGGGGGAAAAACCAAAAAA
GGGCACTTTTTTCCTAAAACCAAAAAAAAATAAATGGCCTTTTTTCCCCAAGTAAAAAAA
AAAAAAAAAAAAGAAATTTTTTTTTTTATTTTTCCCGTGGGTGGTTGAAGAATAAAAACT
CTTAGAACCCACGGGGGACCCGGT
>DN142_c1_g1_i1|52|0.017358
CAGCTTTGCGAGTATAGCCTTTAACTGACGAGTAAAAATAAAATAATGTATAGATTAAAG
ACATTAGCATCATTTTAAAAATCAAATACAACCCCAAAAGCAGATGACACAGTCAGGGCT
TGAGCACATAAGCAGCCTGTCTACTAGACTGAAGGTAGGTACTTCTCCCTTTCTTAGCTG
CAATTAGGAATATGATCTAAAGGTGGCCCTACACTTTAGTGTAAAGTTTATCAAAACGGA
TGATTTCAACCAAAACAAAGTTTGTTGGTTGAAGTTTAAAAATGAACGATCATGAAAAGA
AGTCAGCCATGTTTAAAGGTGTTATCCGGGAATTTCATATTGATCACCTATCCTCAGGAG
AAGTCATTAATAAAAGACACTTGAAACCCCCTGCCAGTCAGCTGTATGAAGAGGCAGCAG
TGAACACCTAGTCCTCAACGTACACCTGCCATGTGGCCTAGGCGCCGCTCAGTCCCATTC
AAGTGAATGGGGCTGGGCAGAGTTTTTGGCACAGGAAG
>DN171_c1_g1_i1|55|0.0143001
TGGCCTTCTTGCCGCTTGCCAAGTACAGCGCTGTTCATTGGATAGTGGCTGTGCTTGGTA
TTGCAGCTCAACCCCATTCACTTAAATGAGAGTGAACTGCGCCTAGGCCATGTGACCAAG
GAAAGTGACATCACAAGCCTCTTTAAACAGCTGATCGGTGGGCATGACAGGAGACGGAGC
CCCCACCCATCTGATATTGATGACTTGTCCTGAGGATAGGCTATCAGTACAAAAATCTTG
>DN171_c0_g1_i2|74|0.0370232
GGCAGCATCGGAACGGGAGGGAAGAGGGACTAATTAGGGTATATTTCTTTTATTAAGCCA
TACTTTCCCTTTTTTTTTTTTTTTTTTTTTTTTTAAATGCTTCTGGACAACCCCTTAAAT
ATTTACCACCATGATTTTGGGTCATTTTCCTATTCTAGGCTGTAGTATCCCAGCATCTTA
GGTCAGATATTGTTAGAATGACCCCTTGAGTATGTATGCTCCATTTTTAGTATTTTTGTG
TAAATCTGCTCAGGTCAAAGTAACATCCACCCAATAGTAATGATCATGATGCCTTGTATG
AGAAAAAAATGGAATAGTAGCACAAAGCAACCTTGCTGCCCGTGGTAGCCAGTGGAATCT
AAGATGTTAGTCAGCAATGATTGGTGGTCATAGACATCCCAGGAGTCCACCATCAGCATA
GTGGAGGCAGCATGGAGGCTCAGGGGCTGGTTCTGTTGCCCGGGTACCTGGGTTAGGATC
TAAAGTGGCCGGGGCGCAATGTATGTTGAGATGGCTCAGTGCATGAGCAGCTTAGCCACG
TTAAAGGGGTTGTCCAAGATTAGACAAAAAGGGTCTACTTTAAAGGGGTTGTCCAAACGT
TACCAAGTAATGGCTTAGTAAATAGCAGGGGTGTGGGGTGTCGGACCCGAACCAACCAAC
TTAGTGAAGGCTAGAGTTGGACATCCCCTTTTACGCCCATAAACAGCGCCACTTTTGTCT
ACGGGTCGTGTCTGGTATTGCAGCTCAGCTCCTTTCAAGGGCAACACCAGGCAAAGCCTG
TAGACAAGAGTGGCGCTGTTTCTGACGTGAAATAAGTCTCTTTTTTTGCTAATGGTGG
>DN171_c0_g1_i8|96|0.0538643
CTCTATCAAACAAGACCAGTTGCAGGCCTCCAGCCGCCACCATCCAGGAGACAGCAGCAT
CCAAAGCAGCCCTCCCACCTCTGGCCGGCCACCCCTCACACTGCCCAAGCTGGACTTGGG
CAAAACAGCCAGGTGGTTAATGAAAACTGTTTTCTACTAACAGCATTTCACACGCAAACA
CAATACAGAGAAGTTTTTAAAGCGATGTTCAGCAATGACAATAAAAACTAAGACAGCAAA
TAGAAAACTGGAAGGCACATCACATAAAGGTATCAGGTATCGTCCTGACAGTCAGTGGAT
CTGCGGGATTTGGAAGACAAAGCTTTATGAGGCCACACAGCTCAGAAAAAAATATATACA
TAAAAGAAGTCTAAAACTCCTACACAATAACACACTTCTGTAAAATCTGCCTGCAAAACT
TACTGTTCTACACGCTTCACAGGGATCAGAATTATAGCCAGACGTATAATAAAAAAATTG
TTTTAAAACATTATGAAAAAAGTAAAAGCACTTAATAATGGATATACTATAAATTTTAGA
AAAAATGTGATTTAAAAACATATAATGGCAAATGTTTTAATGAAAACTGGCCAAACCTTT
GATTTATATTTTTGGTACATCTCTTGGCAATACAGTAATCTTTAGATAGCCCAAAGCCGA
GAACAGACCTTATATTCCATTGCTAGAGTTGTCCAGAGACAGAAGCCTCATCCAGGACTA
GTCATTAAAGGGATCATCTATCAATGTCATGCCCGCCAATCAGCAGAAGGAAGAGGCGGT
GGTGCACCAGTGGGAACCGCATCCCTCTCATTTTTTACACAGACACAATGGCTTGAGTGT
ATGATAGCTCGGCCTGCTATCGCCTCTTAGCCCTACTGAGGAGACAGACATCGGAGAGAA
CATGGCAATCACTGCATTCTGCAAATCAGTGCTTAAAGGGGTTGTCCAAGATTAGAAAAA
ATGGCTGTTATTCCACCACCACATTTCTCTGCTGATTAATTTCTGGATACTCTTTTATAG
CAGTCGAAGCTCAGTCATTATAATATACAGCTCAAATGACCTCTATAGTCATATACATAG
GTACACAGATAATGTCCTGGCTGGGAGAAGGTAGGTGCTTGCTCTAGAGTTCAATGTATA
CATTTGCATCACGTAAGCTCCCCCTATTGGTGGCTGCAGGCAGCCAGAATTTAATCATTT
CCCTCCATGGTTATACGGGGCATATGGAGACTGTATGGAGAGCGTAACATAAACAGTGCA
GATTTTCTGCACCAGAACGGCATGCAGAAACTCCGCAGTGTTTACGGACGGAGAGAAGTG
GATGAGATCTGAAGAAATCTCCTTCACACACTGCAGAGACTGTCCACACTGGAATCCACA
TATAACTGGACATGCAAAGCAGATTTTAAATCTGCAGCTAGTCAATTTACTTTTGTGGAT
ATCTACCACATGTTTCCACCCTGTTCAGTGCAGAGGATTAAATCTGCAGCATTGTCGCAC
CATCAACTGCAAAGTTATACCTCTGGCTGGAGGGAAGGGGTAGGTCAAGAATTTGGCATG
GGGGG
>DN198_c0_g1_i2|45|0.0214665
AAGGTTCTGATCCCCAGTTGCAAAGTGCATAAATAAGTGCTGATAGGGAATGTTAAGTAA
AACCCGAGTAATAACCACCATTTTCCTTAAAATCTGAGAAAGCTATAAATAAACAGATTT
ATATTTACCACTATTATGGAGCACAATGTGTACTCAGCCAATCTCAGAATGGCTTGATAA
GGTGTTTGCAGAAGCTTTAAAGGGGTATTCTCATCTTAGACAATGGGGCATATCGCTAGG
CTATGCCCC
>DN154_c0_g1_i4|91|0.0229445
ATCACCGTTAGGGATTCCGTTCAGGCTTTCCGTTATAACATTGTTATGACGGAAAGAAAC
GGAATCCCTAGGACGGACATCAAAACGGACACCTTTGTTATGCAGGACTTTGTTTTCCGT
CCAGCATAACGGCAACCAGACGGATCCGTTATGCTTTCCCATAGGCTTCTATTATGACGG
ATCAAAACGGAATGCCTCTTAAAGGTGTCCGTTTTGATTTCCGTCCTAGGGATTCCGTTA
TTTTCTGTTATAACGATGTTATAACGGAAAGCTAGAACGGAATCCCTAACGGTGATGTGA
ACGAGCCCTTAGAGATAAGCATTCAACGCCGCCAGAGCATGTGAATCATTCCTGCCCCCT
CCTCCCCA
>DN154_c0_g1_i6|96|0.0181657
TTTTTTTTTTTTTTTTTTTTTTTAATCTAGAGTTTGACCCCTGCCTATTGCGAAATGATA
GAAATTCTGGATCTTGACGGCCACCATTAGGGAGAGTTTAGGTGTTTACTGCATACTGTC
AGTTCATTACGTTCAATGGTAAAAAAAAAAAAAGTATGCAAAAAGCTCTCTACTGGTGTC
TACAGGAAGCCACAATTTCAATTCTAAGCTCTGTACCTGGATAATGGCATTCGATCTGCA
ATTAGGATACAAAATATATCAAATTATCTGCATAAATTATTTGTCCATCTCGCGTTCTTC
ACATACAACCACAAAGCCAACTTACCTTAGGGCTCGTTCACACCACCGTTAGGGATTCCG
TTCTAGCTTTCCGTTATAACATCGTTATAACGGAAAATAACGGAATCCCTAGGACGGAAA
TCAAAACGGACACCTTTAAGAGGCATTCCGTTTTGATCCGTCATAATAGAAGCCTATGGG
AAAGCATAACGGATCCGTCTGGTTGCCGTTATGCTGGACGGAAAACAAAGTTCTGTCGAC
AGAACTTTGTTTTCCGTCCAGCATAACGGCAACCAGACGGATCCGTTATGCTTTCCCATA
GGCTTCTATTATGACGGATCAAAACGGAATGCCTCTTAAAGGTGTCCGTTTTGATTTCCG
TCCTAGGGATTCCGTTATTTTCTGTTATAACGATGTTATAACGGAAAGCTAGAACGGAAT
CCCTAACGGTGATGTGAACAAGCCCT
>DN154_c0_g1_i3|98|0.0261751
TTTTTTTTTTTTTTTTTTTTTTTAATCTAGAGTTTGACCCCTGCCTATTGCGAAATGATA
GAAATTCTGGATCTTGACGGCCACCATTAGGGAGAGTTTAGGTGTTTACTGCATACTGTC
AGTTCATTACGTTCAATGGTAAAAAAAAAAAAAGTATGCAAAAAGCTCTCTACTGGTGTC
TACAGGAAGCCACAATTTCAATTCTAAGCTCTGTACCTGGATAATGGCATTCGATCTGCA
ATTAGGATACAAAATATATCAAATTATCTGCATAAATTATTTGTCCATCTCGCGTTCTTC
ACATACAACCACAAAGCCAACTTACCTTAGGGCTCGTTCACACCACCGTTAGGGATTCCG
TTCTAGCTTTCCGTTATAACATCGTTATAATGGAAAATAACGGAATCCATAGGACGGAAA
TCAAAATGGACACCTTTAAGAGGCATTCCGTTTTGATCCGTCATAATAGAAGCCTATGGG
AAAGCATAACGGATCCGTCTGGTTGCCGTTATGCTGGACGGAAAACAAAGTTCTGTCAAC
GATGTTATAACTTACTTGACTGATGGTGCTTAACATTTGCTGCCACTTTGCCCCTGGTCT
CTTCTAATTCTGGCCTCCAAAAAGCAATGTATGGTGTTGAATGAAAGAGTAAATATAGGT
AGACCTGGTTGGTACATACGTCCAGTTCACATGGCCAGTTCTGTGTCTCCAACCTGTGTG
TGAATGTTACAATGTTGTAATTAGTGAAAGGACCTTGACTTATTCTAGCGATTCCCCATT
CTGTATACTGTATATATTGCTTTTGTTCAGTTTTGTTATTTTGATGCAGATTATTTTTAT
TTTATTTTTTTCCCCTTTTGAATCCCCTGTTCATGTTCCTGCCTCCGTTTCATAGATGTG
GAGGAGTTTGTGTAGCAGCTATTTTTACTGCAAAATATTATACTGGATGTGTATGTGTTT
TTGTTTTTCCTTTTTTTTTTTTTTTTTTTTTTTTTTTTTTTTTAATCTAGAGTTTGACCC
CTGCCTATTGCGAAATGATAGAAATTCTGGATCTTGACGGCCACCATTAGGGAGAGTTTA
GGTGTTTACTGCATACTGTCAGTTCATTACGTTCAATGGTAAAAAAAAAAAAAGTATGCA
AAAAGCTCTCTACTGGTGTCTACAGGAAGCCACAATTTCAATTCTAAGCTCTGTACCTGG
ATAATGGCATTCGATCTGCAATTAGGATACAAAATATATCAAATTATCTGCATAAATTAT
TTGTCCATCTCGCGTTCTTCACATACAACCACAAAGCCAACTTACCTTAGGGCTCGTTCA
CACCACCGTTAGGGATTCCGTTCTAACTTTCCGTTATAACATCGTTATA
>DN154_c0_g1_i13|94|0.0238067
TTTTTTTTTTTTTTTTTTTTTTTAATCTAGAGTTTGACCCCTGCCTATTGCGAAATGATA
GAAATTCTGGATCTTGACGGCCACCATTAGGGAGAGTTTAGGTGTTTACTGCATACTGTC
AGTTCATTACGTTCAATGGTAAAAAAAAAAAAAGTATGCAAAAAGCTCTCTACTGGTGTC
TACAGGAAGCCACAATTTCAATTCTAAGCTCTGTACCTGGATAATGGCATTCGATCTGCA
ATTAGGATACAAAATATATCAAATTATCTGCATAAATTATTTGTCCATCTCGCGTTCTTC
ACATACAACCACAAAGCCAACTTACCTTAGGGCTCGTTCACACCACCGTTAGGGATTCCG
TTCTAGCTTTCCGTTATAACATCGTTATAACGGAAAATAACGGAATCCCTAGGACGGAAA
TCAAAACGGACACCTTTAAGAGGCATTCCGTTTTGATCCGTCATAATAGAAGCCTATGGC
CCTGCATAACGGATCCGTCTGGATGCCGTTATGCTGGACGGAAACCAAAGTCCTGTCGAA
GGCCTGAACGGATGCCCTAACGGTGATGTGAACGAGCCCTTAGAGATAAGCATTCAACGC
CGCCAGAGCATGTGAATCATTCCTGCCCCCTCCTCCCCA
>DN154_c0_g3_i3|77|0.00895932
AGACGCACTGTCATTTTCCCCCTACTTTTGGGGTGAAAAAAGTGCATCTTATAAAGTGAA
AAATACGGTAATTTATGTACAGCATACTCCACATGTATACTCTGTCTGCTCTGTCTGTTA
CCTCTCTCTGTGCCAGCAGGCCTCCAGTGAATTCAGGGAGAGCAGACTACAGCTATATAG
TGGGTTAGTTAGGTATGTGCCTTCATCTTGGTTGGGCATTCCTAACTAACCCACCTTTCT
ATAGTCTGTTTTTAGTGCAGTATACATAGCTGTGGTCTGCTCTCCCTGGGTTCATTTTAG
GCCTGCTGGCACAGAGAGATGTAACATATAGAGCAGACACTGGCTAGTTATCAGGACGAT
TCATTTGTTTTAAAGAAGCAATAATTGCCCAATGATGCCCAAAATGCTCAACAACGTTAA
GGTGATCATCTCAATCTATTGTACGTGCAGGCAGCGGTATTAGTAAATGTTGCCTGCTGT
CCCTAAAGGTATCATACAGAGTGGGTTCCCATCTAGAGGGAGGTCGCCTTGCCGTGGTGG
ATGGGCACAGATGATCTAGATTAAGGTATATTTGCTAGGTACCTCATATTCATTTATATA
GTGAATATATAGTATTGGTTTATATCTTCTATGTTTGCAGAGCACTGTTTGATTGTGTTT
GCTTTTACATTTGTAGTTTCAGGCAATGTGACGAGCACCTGTGCAATCACTTCATTTTAC
AGAATGTGCTGACTACATTGGTCTTACGTTTTTGCACTATCCTTAGGATGTTATCAATAT
CAGATCAGTGGAGGTCCGACATCCGGAACTAGCTATTTGCCAGAGTGAATGGAGTTGGAA
GCACAGC
>DN154_c0_g3_i1|77|0.00901661
AGACGCACTGTCATTTTCCCCCTACTTTTGGGGTGAAAAAAGTGCATCTTATAAAGTGAA
AAATACGGTAATTTATGTACAGCATACTCCACATGTATACTCTGTCTGCTCTGTCTGTTA
CCTCTCTCTGTGCCAGCAGGCCTCCAGTGAATTCAGGGAGAGCAGACTACAGCTATATAG
TGGGTTAGTTAGGTATGTGCCTTCATCTTGGTTGGGCATTCCTAACTAACCCACCTTTCT
ATAGTCTGTTTTTAGTGCAGTATACATAGCTGTGGTCTGCTCTCCCTGGGTTCATTTTAG
GCCTGCTGGCACAGAGAGATGTAACATATAGAGCAGACACTGGCTAGTTATCAGGACGAT
TCATTTGTTTTAAAGAAGCAATAATTGCCCAATGATGCCCAAAATGCTCAACAATGGCTA
GGTGATCCTCTCAATCTATTGTATGTGCAGGCAGCGGTATTAGTAAATGTTGCTCGCTGT
TCCTAAATTAATTTGAGGCCAGTGGGCACAGAGAGAGGTATCCTGTAGAGTGGGTTCCCA
TCTAGGGGGAGGTCGCCTTGCCGTGGTGGATGGGCACAGATGATCTAGATTAAGGTATAT
TTGCTAGGTACCTCATATTCATTTATATAGTGAATATATAGTATTGGTTTATATCTTCTA
TGTTTGCAGAGCACTGTTTGATTGTGTTTGCTTTTACATTTGTAGTTTCAGGCAATGTGA
CGAGCACCTGTGCAATCACTTCATTTTACAGAATGTGCTGACTACATTGGTCTTACGTTT
TTGCACTATCCTTAGGATGTTATCAATATCAGATCAGTGGAGGTCCGACATCCGGAACTA
GCTATTTGCCAGAGTGAATGGAGTTGGAAGCACAGC
>DN125_c7_g1_i3|91|0.0622195
AAAGGCTATCAGGATAGGCCATCTGTATCTGATCAGCAGAGTGGGATCTGACATAATGCA
CCCCACTGATCAGCTGTTCACAGTAGCTTCAGAAGTCGGTGCTGGAACTCCTCAGCTCCA
TCCTCCAGGCAGTAGATGAAGCGGGTTCCTGCAGCGCTGCTCCCATTGAAGTGAATGGCT
GCAGTTACCAGCTCTGTCCACTTCACACTGGACGGCGCTGTAGTTACAACAGAACAGCTG
ATGGGTGGTGGAGCCGGGTGTCTCAGACTCCTACTGATCCCGAGTATAGGCCCACTTTTT
CTGACCCTTTTGTGGAGCCCCATGTATTGCTCAGCTGACAGTTATCAATCCTGACTCCCC
CATTAACATATGTTAGGTTTTGACTATCCCTCAGGCTATTTACACAGTACATACAGTAGG
TAGATGAGCAGCTGTCAAACAGCTCTGGCACCACTGATCTCCATGGAGGCCAAGGAAAAA
TCCATCCAATAAGAGCTAGATTTTTTCCTGCACCCCCCAACGATCAGCTCCGGTGCTGCA
TTCACTGTGCAGGGGACAGAGCTTGTAACAGCGGTGCTGCTCCCATTCACTTCAATAGAA
GCAGCACTGCGGCTGCCAGTTCTCTCCACTGGTCGGAGCGGTAAAGTTCCAGTGCCAGAA
GTCGTAGCTACTCTGAAACAGCGTATTGTCCAGGGGTGCTAGGTTTCGGATTCCAGCCCA
TCTGATATTGATCGCCTCTCCTGAGGATAGGACATCAATACTGAATTCCTGGAATATCCC
TTTAAGGGAAGCAATACAGCGAATGCATACATCATACACCAAGCTTAGTAAAGGGGCTGG
CCTATCTGGGAGATTGATGGCATATCTCTAGGATAGGACCTCAATGTTGGATGGTTGCTG
GTCTCACAGTTCCCCTCTGGGACTGACTCCTATCTCCAGAACGGGGCCCCCAAAGTGAGC
AGAGAGCAGCCACCCTTCGCTTACCGCTATGGGAGTTCTGAAAATAGCCGAGCGCGGTGG
TCTCCATTCACTGCTAATGGGCTTTCTGAATACAGTTGAGAAAGCACTCATATCCAATAT
GGAAGACTGGTGAGGACGTCACGCATGTGTAGTGTGTTGTCCTTTACTTCGTGGGGCCCA
TTTTGGAGACAGGAGCAGTTCCCCTGACATTCCTAGTGATATGCCATCAATATCCCAGAT
GGACCAGCCCCTTTAAGGTGCATTGCCCACCTTTCAGCAGATCAGTGTAGAAAGACTAAT
GAAAGCTGGCACCGGATAGTCTGCCCTGGGTTACAGTATATGCCCTAGATCTACGGTCTA
GTTAAATATACCCAGTAACTAGTCTCTTATACAAATGTCTTCAGATCAGTATTAAATAGG
TTATCCGCAGCGGAACTACACGTACCAGCAGGCTGTGCTATAGCCACACGGGTACAAGCT
GCCTACATCCTTCACCACCCACTAATTTATGTGCGTAATTCTAACAGTAAATCAGTCTAA
ATGACTAGGTAGTCCTGCCATTCTGGGAAAGCGGATGGCTGCTGTAATGGAAGCCATACT
GGTTATCACCCAGCTTTGCCAGAAACAGATGCAAGTATGCTTAAATAAGAACTCCCGACA
AAAAATTAATTCCATGTCCTGCTAGAAATGTACACGACACAATCCGTAGCGAATGTCATC
CTCCCACCAGTGTCTGAATTTTTGACTTCTATCATCC
>DN111_c0_g1_i1|94|0.0987519
TATAACTTTTCTCCGTCACGTTCTTCTCTTTCTATATGTTATATACGTTTTTATAATTTA
CTTTTTCAGAATTTCTCTTGGATTGACTGCTTTTATTTTATTAAAGTTGCAGCATTTGAC
TAATAAAATATAATTTGATGTAACTTTTGCTTCTGTCTTTACCTGGAGACGAGGCCGGTG
ACCTGTGGTTGGATTTCCGGACAATCGGACGCTATTGTGTGCAGTTTACCTCGTGCTCCT
GTTACTTGCGTCGCATCAGTTTTTCGCCGGATGGAAACGCGCCGACATCTTTCCATCCAC
AAACAAAACCTGACAGGAACAGAAAGCAGACAACATGGCGGCACGCACTAGGCCTGGGTT
TTTCTATAGAAGCCTAGGGATCAGCTTAACGTCGGACGCCGTCCTGGTGCTTTGTTACAA
TGTATCAGTTGGGGCCGGGGTCTCGGATACATTTCATATTTTTATTGATGTCACAGATAA
AGCACATAATAATAATAAGACAACGCGGTTACGGTTCAATAACTTACAGGATATACATCA
TTATAAATCACAGGAGGGGCGCGGGGAGAAGTATCTGCCCCCCCGTAGTGGTTTCTGATT
GTCCAGACACGGTAAAGAGGTTGTGCAGCGTCTGAACCTGATCAGCTCCGATTATACCGC
AACCCCCATACAATCAGTGAACGCTGCAGACACCGCAGCCTCGTCAAACAGCTGATCACA
GGGTTGTCGGGTGTCAGGCTCTGATCCTGAGGGCCGGTCATCAATATCATCACACTGCAC
AAGACGGAGACAAGGAAACGCACACTGCGGCCATTACATGATGGAGTTATTCTAAACCTA
TAACCCCATGTGAAAAAGTAACTGCCCCCTGAACCTCATACCTGGCTGTGCCCCCCCCTC
ATACCCGGCTGTGCCCCCCCCTCATACCTGGCTGTAACCAGAGATCGGA
>DN28538_c0_g1_i1|73|0.11529
TAGTTTCACAACAGCAGGAGTGCCTTGAGGTTGCTTACTGCTGTTCTAGACTGTAGATGT
TAACATTTAGTTCTCCTATTAAAAAAAAAAAGGGTAAGGAAGTAAAAAGAAAGTAAAATG
TGTGTTATTAACCACATGATGTAAAAAGTTTTATATGGTGTTTTTGTTGACCAGCTTCTT
ATGATGAATTTATAGGGCGTTTTTTCAATGCTAAGTAATGGACAAGTAAATTGCTCTCAT
ACTACTTATTCTAAAAGCATTTCTGCTGCTTGCTCCTTTGATAGCTGGAGAGATAAATAA
TATGTTATACACACAGTTTGTACAATTGATCACGTGAGTGGATATGTGCAGCAGCTGGAG
CCCGATCAAGCCATTACATGAACGATCTTTAAGATAATGCATGCTTCCTAGATCAGCTGG
TAAATTCCACATTCAAGTGGTAATCACTACATGCCAATCTTGGCTAGTAGCATGACTAAA
AGGTAAACACCTTTTATGAGTAAGACAATTTTTTCATTTCAAGAAAAGTTCTGTACTTCT
TGTAAATGGTTCGGTACTTCTGTAAGTTCTCTACTTCTTGTAAATGGATGATTACTTTCT
GGATAGCCGTGGGATATTGGTCTGATTTCATGTCCTCACTTGGTTCAAAGCCAGCATTAT
TTGGCACACTTAGGCCCCATTCACACG
>DN28507_c0_g1_i1|76|0.0177508
AAATATTTCTGCCATCAGCATCCCAGAGCCAGTTGGGCCTGAAGATAAAAGTGGTAAGTA
AAGCAGTAGCGTAAGGTTTCACTTCTTCCTGGGTTTTCCACTAACTTTCTCTTTAGTACA
TCTTAGTTTTAGGATTTTCTTGCACAGCTAGAGATTAATGAAGGACACTATCTTTCTTTC
TGCTGCACTTTAACTCTTAGAACTGTCTAAAAGATGTCTTTGTAAGTCAGCAATCTCCTG
TTTGGGAAGGTGAGAAGAATAAGTAATGCGGTGGTGGGGTGATTGGAGCTCTTGTGTACA
TTGTTTTGCATACTAAATACTTGACTATGAAGGGGAAGAAATACAATTAGTATGTCTGTG
CGGAGAGAGTGACATGAAGCCTGAGAGCAAGTCTCAAAGTCATCCTTGTGTCTCATGTTT
TGAATGGAAAGATGAATTCACAGAGCTGCTCATTTTTATGTGCCACATTTACCGTATTTG
CGCTCACTTGTTTCTCTGTTAAATACGTGTTCCTTAATATATGCTGTTGGGTTTAGTTTT
ACCATTATTTCTGTCTGTTTAATGATCACGTTCTAGGTGAAAGTAACGACCACGCAAAAC
TCATTGTGGGAATTGTTGTTGGCCTTCTGC
>DN28542_c0_g1_i1|58|0.0451014
CGAGAAGTTGCAATTACCCTGCCTCTACAAGTGAGGTAATTTTGGAGGCAGTGCTTGCAA
GACCTCAGCTACCTCTGATCGGCGGGATGCCAGGAGTCAGACCTCCCTGATCAGACATTG
AGGACCTATCCTGATGATAGGGAATCAATATTGTAGCGCTGCACAACCCCTTTAAGTAAA
AGTCTCTGTAGAGGATGTATGTAATGGATAAGACAGTAGTGAACTTTAGCAATACAACAC
TTCATGGATATAAAGATATTGCACATTTCTAAAGAAAATGGTCCTTGCCGTTTTTACAGA
AACTACTTGAAGAGATTGTCCAGAGGCCCAAAAACACATGTCCAAGGCTCTAATGTTACA
TAAATATAGCACTTACTAATTACTTCACATTAGTAAAGAGGCCCTGATCACTAGGAGTGA
AGATGTGATTACAGAAGTTTAGGGGACTGGTGTTTCGGTGGTCATGTAGGTGGACAGCAT
TTTAGAAAGGCAGGTGGGAAGGTAGGAAAAAGAGGCTAAAGAGGGAGATGCCAGGACAGA
ACATATGGGAAGGGGGGGGGGTAGATTCTGGCTCTTTGACTCCCTTTAGCAGTCTTCAGC
TTCTTCCAGAAGACCTCTTAAGGACACGAGGGACCTACGTGGCTGGAATGGAGTAGTGGG
GAGCAGATGAGTATGAATTTTTCAAAAGGTACAATAGGTTGGGGTTCATTAAAGAAGTCT
AAACAAAAAAACGGACAACCCCTTTAAGACATCAGAACTGTGCCTTGTTTTGCTTGCTTG
TCATGACCTTTGCCCTGCCCACTTACCGGAATCCTCAGGCGGCTGAATGTCAGTGTTCTT
GTACAGAACATGCACTCATGTTTATTCTTTTGATGACAGAG
>DN28560_c0_g1_i1|52|0.00549044
TTGGGGACCATTTAAAGGCTTAGGAAACCTTTGCAGGTGTTTTGTGTTTATATGATTAGA
GTGTGGCACCATGAGTCTACAATACAATTTTTCTCAATATTCTAAGTTTCTGAGATACTG
ACGTTGGGGTTCTCATTAGCTGCACACCATAATCATCAACATTAAAAGAAATAAATGCTT
GAAATAGATCACAGATATTAAATTGAATAGCTAAAATTAACTTTGATGGTCTAATTTATT
GAGATGCACCTGTACATGTGTTGAACGGATCATTACATGCAGATAAGGCTTTGTTCACAC
ATCAGTTATTTAATCAGTTATTTCCATCCGTTTTTGTGAAACAAAACCAGGACTGCAGGC
TACACAAAGATAAGGTATAATGAAAAGATCTGCAACTGTTCTGTGTTTTTGACCCGCACC
TGGTTTTGGCTCACAATAACTGATGGAAACTGACGTGTGAACAGGGCCTTAGCCTAATAA
TAGGCACCATTTCTAGGTCTGTACAGATTACTTTACTGCAGTTATCTGCTTATCTGTTAT
TCATATCCTGCCTGTAAT
>DN28536_c2_g1_i1|52|0.00511466
CTTGCCTGCATACCAGTTAGCCATGATGTGGAGAGATGGTGTAAGAATAATAACTTCGCT
GCAGTGCCTATTGGATCAACCTGCAAGTTCTGCCTAATATGCGCGTTTTTCTGCATGGAA
AAACGCAGCGTGTTACAATACCGGCAAAGTGTATGAGATTACACTAATCTTTTCTACGCT
TTGCATATTTTTTCCATGTGGAAATTGATAAATAAATAGCATATATCAATGATTAGGGAC
>DN28536_c0_g1_i1|61|0.131122
TCAACCAGGTGATCGGCGGGGGGGCCAGGGCATTGGACCCCCTCTGATCTGATATTGATC
AGTATTAAAAGCCTGGAGAACCCCTTTAAGAAACCCATTGAAGTCTATGGGGAAAATCAC
GACAGGTCAAATTCTATACTTCCAAAATAAGCATAATGTACATGAGATATGTCTAATCTC
ATACACTTTGCTGATACTGTTACGCTGTGGGTTTTCTGCACAGGAATCTGCGAGTAAGGC
CG
>DN28577_c0_g1_i4|76|0.0304366
CTTGTATGTTCCTTGGTGAGATCCTCGTTGGCGTGCACCCTAAGTATTGTGCAATACTAT
TTGTAATCCACAGGGATATGATGTCTGTCTCTTGTAATTTGAATCCACGCTCCAGCAATC
AACCAATAATTCCTTACAAGCAACCAGAGGGATAGTAAGGTGTCAGCATGTGAGTCCCTT
AGGGCTATGCAAGAGATGTCAGCTCATCCACAGCAATGCGACTGGGTATCAGTGTATGTC
CAAATGCCACTTGAACAGTGTGGTAACGCGGCAAAGCCAAACTTACAGTTCCTTGGCCAG
GTGTTTGGTGCTGTTCTTCCTTTTT
>DN28577_c0_g1_i1|71|0.0261222
ATACTATTTGTAATCCACAGGGAAATGATGTCTGTCTCTTGTAACTTTAATCCACACTCT
AGCCCTCAACCAATAACACCTTACAAGCAACCAGAGAGATAGGAAGGTGTCAGCGTGTGA
GTCCCTTAGGGCTATGCAAGAGATGTCAGCTCATCCACAGCAATGCGACTGTACCTGGGG
TATCAGTATATGTCCAAATGCCACTTGAACAGTGTGTTACAAGGTAACGCGGCCAAACCA
CATTTACAGTTCCTTGAGCAGATGCTTGGTGCTTTTCTTCTATTCCTTGGTCCACCTCAG
AACTGGATCCTGCCGACACGGTACTTCTGAGGTCGTAGCTGCAAGTTTCCCCTTTGTGCT
GTC
>DN28552_c0_g1_i1|99|0.0292063
GAAGTCCAAGAAGAGTAAAGCCGGAGGGATGTGAGGAGCTGGGAAGAGCCGGGATACACA
GTCCAAGGGTGGAAACCGAAGAAATCAGGCACCGGACCCAGAAGAACATCTGTGGGAGGC
TCATCATCCGATGGCCACTAGGTTTCCTCCACATGATCATCCTGGTGATGAGCCTCCCAC
AGATGTTCTTCTGGGTCCTGTGCCTGTTTTCTTCAGTTTCCACCCTCGGACTGTGTATCC
CGGCCCTTCCCAGCTCCTCACATCCCACCGGCTTCACTCTTCTTGGACTTATTTTCTT
>DN28529_c0_g1_i1|69|0.0291858
CTGAGGGGTCATCAGGAGAGGTGGGCAGTCGAGCTGGGCTATCAGACGGTCAACTCTGTA
GCTGTGATGTCATCCTTCCTATGAAATGGACAGATCCACACCCTCCACAAGGAATACAAC
CTATTAATCATTTCCAAACAATTATAGAATTTTATATCAAGAGAGGAGAAGCAGGAAAGT
GGAGAGAAACCAGATATGAAGCAAAACCCTGATAATGATTAATACAAGAAATCAGAGTTA
ATTCTTTCTTTCCACATTTTCTCCTCTTTTG
>DN28520_c0_g1_i2|73|0.0185416
TGAGAGTTGAGTTTTCATCAGTTCCTGTGATAAAGATAAACACACATCAAAATTACACAC
GCACACAACTAAATTACAGTGAGAATGGTGGCAAATGTAAAGGCTGTACACACACTGGCG
GAGATTTACTAATCAATATGTGCCAGAGTTCTAGTGCAATTAGCACAGAAAAACTGGCAT
GCATGTTTAGCACTTTTAGAGCCTTTTTCTGGCTTGTAGGATGAGGAAGTGTGGCTTAGT
GGGAAAATGGGTGTGACCTGTTATAAATGAGTATGGCTTAAAGCAAGGGCTATACGGTGA
CACCTGTTGCGGCTAGATTCGCTGAGCAGTGGTGATCCCATAGAAATGAATGGGATTGCC
ACGGCAGTCGAAAGAAATCCAGCCGTGTTGGATTTCTTGCGACTGCCGCAGCCATCCTGT
TTATTTCCGTGGGATCGCTGCTGCTCAGCGATCCTGGCCGTGACAG
>DN28587_c0_g1_i1|99|0.0139871
CCGGGCATTGCGGGTGGGTTTTTCAGGTTTGGACAACTAAGTGCAATCCAATAAGTTTCT
CATTGAAAACCTTCCCCATAAAATAAATCACATTGCATTAGTTTAGCCATTTAACAGAAG
AAATACACAGAGCAACCTACTTCCACTTACAGATAAGATTAGATTAAAACAATTATTTCA
GAGGTGTTCTGTGTTGCTTGGTTTATTATAAAAAAATTAAAAACAGCCTTTGGTTTTTAA
GTCTGGGAATAAACCCAAAGAAAGGAATAGATTTCTCCTCGGGAGGGATTTGTTGTTTGC
ACCATAGAGATCACTTAGCTGCTGGAGTTTAGGAAACAGCACGTATCATCATAAAGTATA
AAATACACAAGATACAGGCAACATTATGCAAGATATAAAATGCTAAAAGAAGGTGATAAG
AAGGGCAATGGCAAGACAAACCATAGAAACCTTTCTCCTAGGCTAGGCCATTGCTGTGAG
AAACACAGTGAAGGATGTCACTACAAAATATATATTTATTAGGGAAACCAAAAAGTTTAA
TAACAGTTTTATATTTCACAACAGTTTTACTTAAGATTCTTGGTCATTAATGTATAAAGC
AGGTTATCTGTGCAGGCTTTAAAGCTATCAGGACACACGTACCGGATCGCGAGCTAACTT
ACTGACAGGTCAACCCAAGTTCCTTCCTCAACAAGATGACACTCTACTGCTGTAAAGGGA
AGCTATAAGGTAGGAAGTGCCTGGAAAGAAATGGAAAATAAGTGGGAATTTCTTAAAATT
TGTAGTGCAAATTTAATCTAAGGGCTTCACTTTGATTTCAGGCACCAGGCTTGACATACA
AAAAAAATAAAAATAAAAAATCAATTAAAATACATGTTATGTAAAATCAGACACTTGAAT
ACAACTGGACCTACATAGAATAAATAACATTACAATGATCACCGATGGATCGCTTAAAGG
GCATAAAATTTAGAAATAACGGTGGCTAAAAACTCTGCACGCTCCCCACACAGAATACTG
AGCAGTCTTGGTTTTAGGGAGTTCCCGCATACAGAGGTATCAGTACTGTAGAAAACTCGG
CTACTTATAACTGGCCAGTGCTGTGTGTCTGAAGGCACTTGTATGATATGTTCAGAAATT
GGTAACAGTAGGATATTAAATACACAAACTGAAAACCTGGAAACTAGCAGTCTATGAAAT
AGTTGTGTGCTTGCCGTGTATTTGCACACCTTGTCATACAAGCTAACAGACACTTATGCA
GCAGATCCCTTGCTAATGACACCCTATACGCCTAGCCGGATATAAAGAACTGAAGAGGGT
GTACAGCCAAAGAGCAATAAATAATTCCAGCACAGGCTAATTTGGCCATGAAGAGGCTGT
AGGCTCACTGGATACAGACAAAGTCCACATTTGGGGCCATTAAAAAAAATTACATAAAAA
GGGATCCACACAAATGGCTCCCTTGGGCCTAGTAAAGCATTTTAGAAATCTGAAACTCTG
AGCACTTGCCCCAACTCAGTCAGCAGAAAACCAGCCTGTGTCAGCTAATGATTCTGCAGG
GCAAATAATCAAAAAGTACCTAAAGGGGTTGTACCATCTCAGACATTGGGGGCACATCGC
CAGGATATGCCCCC
>DN28502_c0_g1_i1|54|0.0308057
[truncated: 28,034,043 more chars]
