# Supplementary material for: The Rhinella arenarum transcriptome: de novo assembly, annotation and gene prediction
Source: Sci Rep. 2020 Jan 23;10:1053. doi: 10.1038/s41598-020-57961-4 (PMC6978513; doi:10.1038/s41598-020-57961-4)
Supplement: Supplementary file 3 — Dataset 2. [file 41598_2020_57961_MOESM3_ESM.zip]

Archive with 28 entries (28 files):
- ANKRD50.fasta
- CHST1.fasta
- CXCR4.fasta
- DISP2.fasta
- DMXL1.fasta
- DOPEY1.fasta
- DSEL.fasta
- FEM1B.fasta
- GGPS1.fasta
- GLCE.fasta
- GRIN3A.fasta
- IRS1.fasta
- KBTBD2.fasta
- KCNF1.fasta
- LINGO1.fasta
- LRRN1.fasta
- LRRTM4.fasta
- MB21D2.fasta
- NTN1.fasta
- P2RY1.fasta
- PPL.fasta
- RERE.fasta
- SALL1.fasta
- SETBP1.fasta
- SLITRK1.fasta
- SOCS5.fasta
- TTN.fasta
- VPS18.fasta
