# Supplementary material for: The Rhinella arenarum transcriptome: de novo assembly, annotation and gene prediction
Source: Sci Rep. 2020 Jan 23;10:1053. doi: 10.1038/s41598-020-57961-4 (PMC6978513; doi:10.1038/s41598-020-57961-4)
Supplement: Supplementary file 3 — Dataset 2. [file 41598_2020_57961_MOESM3_ESM.zip › ANKRD50.fasta]

>GN=ANKRD50 OR=Acris crepitans DE=Ankyrin repeat domain 50 (Fragment) 
LREIRDIPGTLNGLYLWLCQRLFVRKQFAKVQPILNVILAACRPLTTTELFHAVWTKSMS
LTMEDFQRKLDVLSKVLVDGLGNTKILFHYSFAEWLLDVKHCTQKYLCNAAEGHRMLAMS
YTCRAKELTPVEVQEFGLHLIHSNLQLTNSELALWMIWNGTCVKDSLCTVIPKEQEVLQL
LVKAGAHVDSEDDRTCCIVRQALEREDSIRTLLDNGASVNQCDSNGRTLLANAAYSGNLD
VVNLLVSRGSDLEIEDANGQTALTLAARQGHVKVVNCLIGCGANINHCDHDGWTALRSAA
WGGHTEVVSALLYAGAKVDCADADCRTALRAAS
>GN=ANKRD50 OR=Agalychnis callidryas DE=Ankyrin repeat domain 50 (Fragment) 
LREIRDIPGTLNGLYLWLCQRLFVRKQFAKVQPILNVILAACRPLTTTELFHAVWTKNMS
LTMEDFQRKLDVLSKVLVDGLGNTKILFHYSFAEWLLDVKHCTQKYLCNAAEGHRMLAMS
YTCRAKELTPVEVQEFGLHLIHSNLQLTNSELALWMIWNGTCVKDSLCTVIPKEQEVLQL
LVKAGAHVDSEDDRTCCIVRQALEREDSIRTLLDNGASVNQCDSSGRTLLANAAYSGNLD
VVNLLVSRGSDLEIEDANGQTALTLAARQGHVKVVNCLIGCGANINHCDHDGWTALRSAA
WGGHTEVVSALLYAGAKVDCADADSRTALRAAS
>GN=ANKRD50 OR=Aglyptodactylus madagascariensis DE=Ankyrin repeat domain 50 (Fragment) 
LREIRDIPGTLNGLYLWLCQRLFVRKQFAKVQPILNVILAACRPLTTIELFHAVWTKSMS
LTMEDFQRKMDVLSKVLVDGLGNTKILFHYSFAEWLLDVKHCTQKYLCNAAEGHRMLAMS
YTCRAKELTPVEVQQFGLHLIHSNLQLTNSELALWMIWNGTCVKDSLCTVIPKEQEVLQL
LVKAGAHVDSEDDRTCCIVRQALEREDSIRTLLDNGASVNQCDSNGRTLLANAAYSGNLD
VVNLLVSRGSDLELEDANGQTALTLAARQGHVKVVNCLIGCGTNINHCDHDGWTALRSAA
WGGHTEVVSALLYAGAKVDCADADSRTALRAAA
>GN=ANKRD50 OR=Allobates femoralis DE=Ankyrin repeat domain 50 (Fragment) 
LREIRDIPGTLNGLYLWLCQRLFVRKQFTKVQPILNVILAACRPLTTTELFHAVWTKNMA
LTMEDFQRKLDVLSKVLVDGLGNTKILFHYSFAEWLLDVKHCTQKYLCNAAEGHRMLAMS
YTCRAKELVPVEVQEFGLHLIHSSLQLTNSELALWMIWNGTCVKDSLCTVMPKEQEVLQL
LVKAGAHVDSEDDRTCCIVRQALEREDSIRTLLDNGASVNQSDSNGRTLLANAAYSGNLD
VVNLLVSRGSNLEIEDASGQTALTLAARQGHVKVVNCLIGCGANINHCDHDGWTALRSAA
WGGHTEVVSALLYAGAKVDCADADSRTALRAAS
>GN=ANKRD50 OR=Alsodes gargola DE=Ankyrin repeat domain 50 (Fragment) 
LREIRDIPGTLNGLYLWLCQRLFVRKQFAKVQPILNVILAACRPLTTTELFHAVWTKNMS
LTMEDFQRKLDVLSKVLVDGLGNTKILFHYSFAEWLLDVKHCTQKYLCNAAEGHRMLAMS
YTCRAKELTPVEVQEFGLHLIHSSLQLTNSELALWMIWNGTCVKDSLCTVIPKEQEVLQL
LVKAGAHVDSEDDRTCCIVRQALEREESIRTLLDNGASVNQCDSNGRTLLANAAYSGNLD
VVNLLVSRGSNLEIEDANGQTAFTLAARQGHVKVVNCLIGCGANINHCDHDGWTALRSAA
WGGHTEVVSALLYAGAKVDCADADSRTALRAAS
>GN=ANKRD50 OR=Alytes obstetricans DE=Ankyrin repeat domain 50 (Fragment) 
LREIRDIPGTLNGLYLWLCQRLFVRKQFAKVQPILNVILAACRPLSTIELFHAVWTKNML
LTMEDFQRKLDVLSKVLVEGLGNTKILFHYSFAEWLLDVKHCTQKYLCNAAEGHRMLAMS
HTCRAKELTPVEVQEFALHLIHSNLQITSSELALWMIWNGTCVKDSLCTVIPKEQEVLQL
LVKAGAHVDSEDDRTCCIVRQALEREDSIRTLLDNGASVNQCDSNGRTLLANAAYSGNLD
VVNLLVSRGSDLEIEDANGQTALTLAARQGHVKVVNCLIGCGTNINHCDHDGWTALRSAA
WGGHTEVVSALLYAGAKVDCADADSRTALRAAA
>GN=ANKRD50 OR=Amietia lubrica DE=Ankyrin repeat domain 50 (Fragment) 
LREIRDIPGTLNGLYLWLCQRLFVRKQFAKVQPILNVILAACRPLTSIELFHAVWTKNMS
LTMEDFQRKMDVLSKVLVDGLGNTKILFHYSFAEWLLDVKHCTQKYLCNAAEGHRMLAMS
YTCRAKELTPVEVQEFALHLIHSNLQITNSELALWMIWNGTCVKDSLCTLIPKEQEVLQL
LVKAGAHVDSEDDRTCCIVRQALEREDSIRTLLDNGASVNQCDSNGRTLLANAAYSGNLD
VVNLLVSRGSDFEIEDANGQTALTLAARQGHVKVVNCLIGCGTNINHCDHDGWTALRSAA
WGGHTEVVSALLYAGAKVDCADADSRTALRAAA
>GN=ANKRD50 OR=Amolops loloensis DE=Ankyrin repeat domain 50 (Fragment) 
LREIRDIPGTLNGLYLWLCQRLFVRKQFAKVQPILNVILAACRPLTTIELFHAVWTKSMS
LTMEDFQRKMDVLSKVLVDGLGNAKILFHYSFAEWLLDVKHCTQKYLCNAAEGHRMLAMS
YTCRGKELTPVEVQEFALHLIHSNLQLTNSELALWMIWNGTCVKDSLCTVIPKEQEVLQL
LVKAGAHVDSEDDRTCCIVRQALEREDSIRTLLDNGASVNQCDSNGRTLLANAAYSGNLD
VVNLLVSRGSDLEIEDTNGQTALTLAARQGHVKVVNCLIGCGTNINHCDHDGWTALRSAA
WGGHTEVVSALLYAGAKVDCADADSRTALRAAA
>GN=ANKRD50 OR=Amolops ricketti DE=Ankyrin repeat domain 50 (Fragment) 
LREIRDIPGTLNGLYLWLCQRLFVRKQFAKVQPILNVILAACRPLTTIELFHAVWTKSMS
LTMEDFQRKMDVLSKVLVDGLGNTKILFHYSFAEWLLDVKHCTQKYLCNAAEGHRMLAMS
YTCRAKELTPVEVQEFALHLIHSNLQLTNSELALWMIWNGTCVKDSLCTVIPKEQEVLQL
LVKAGAHVDSEDDRTCCIVRQALEREDSIRTLLDNGASVNQCDSNGRTLLANAAYSGNLD
VVNLLVSRGSDLEIEDANGQTALTLAARQGHVKVVNCLIGCGTNINHCDHDGWTALRSAA
WGGHTEVVSALLYAGAKVDCADADSRTALRAAA
>GN=ANKRD50 OR=Anaxyrus canorus DE=Ankyrin repeat domain 50 (Fragment) 
LREIRDIPGTLNGLYLWLCQRLFVRKQFAKVQPILNVILAACRPLTTTELFHAVWTKNMS
LTMEDFQRKLDVLTKVLVDGLGNTKILFHYSFAEWLLDVKHCTQKYLCNAAEGHRMLAMS
YTCRAKELTPAEVQEFGLHLIHSNLQLTNSELALWMIWNGTCVKDSLCTVIPKEQEVLQL
LVKAGAHVDSEDDRTCCIVRQALEREDSIRTLLDNGASVNQCDSNGRTLLANAAYSGNLD
VVNLLVSRGSDLELEDASGQTALSLAARQGHVKVVNCLIGCGADINHCDHDGWTALRSAA
WGGHTEVVSALLYAGAKVDCADADSRTALRAAS
>GN=ANKRD50 OR=Anaxyrus punctatus DE=Ankyrin repeat domain 50 (Fragment) 
LREIRDIPGTLNGLYLWLCQRLFVRKQFAKVQPILNVILAACRPLTTTELFHAVWTKNMS
LTMEDFQRKLDVLSKVLVDGLGNTKILFHYSFAEWLLDVKHCTQKYLCNAAEGHRMLAMS
YTCRAKELTPVEVQEFGLHLIHSNLQLTNSELALWMIWNGTCVKDSLCTVIPKEQEVLQL
LVKAGAHVDSEDDRTCCIVRQALEREDSIRTLLDNGASVNQCDSNGRTLLANAAYSGNLD
VVNLLVSRGSDLELEDSSGQTALTLAARQGHVKVVNCLIGCGADINHCDHDGWTALRSAA
WGGHTEVVSALLYAGAKVDCADADSRTALRAAS
>GN=ANKRD50 OR=Aplastodiscus perviridis DE=Ankyrin repeat domain 50 (Fragment) 
LREIRDIPGTLNGLYLWLCQRLFVRKQFAKVQPILNVILAACRPLSTTELFHAVWTKNMA
LTMEDFQRKLDVLSKVLVDGLGNTKILFHYSFAEWLLDVKHCTQKYLCNAAEGHRMLAMS
YTCRAKELTPVEVQEFGLHLIHSNLQLTNSELALWMIWNGTCVKDSLCTVIPKEQEVLQL
LVKAGAHVDSEDDRTCCIVRQALEREDSIRTLLDNGASVNQCDSNGRTLLANAAYSGNLD
VVNLLVSRGSDLEIEDANGQTALTLAARQGHVKVVNCLIGCGANINHCDHDGWTALRSAA
WGGHTEVVSALLYAGAKVDCADADSRTALRAAS
>GN=ANKRD50 OR=Arthroleptis poecilonotus DE=Ankyrin repeat domain 50 (Fragment) 
LREIRDIPGTLNGLYLWLCQRLFVRKQFAKVQPILNVILAACRPLSNIELFHAVWTKNMA
LTMEDFQRKMDVLSKVLVDGLGNTKILFHYSFAEWLLDVKHCTQKYLCNAAEGHRMLAMS
YTSRAKELTTVEVQEFALHLIHSNLQLSNSELALWMIWNGTCVKDSLCTVIPKEQEVLQL
LVKAGAHVDSEDDRTCCIVRQALEREDSIRTLLDNGASVNQCDSNGRTLLANAAYSGNLD
VVNLLVSRGSDLEIEDANGQTGLTLAARQGHVKVVNCLIGCGTNINHCDHDGWTALRSAA
WGGHTEVVSALLYAGAKVDCADADSRTALRAAA
>GN=ANKRD50 OR=Ascaphus truei DE=Ankyrin repeat domain 50 (Fragment) 
LREIRDIPGTLNGLYLWLCQRLFVRKQFAKVQPILNVILAACRPLTTIELFHAVWTKNMT
LTMEDFQRKLDVLSKVLVEGLGNTKILFHYSFAEWLLDVKHCTQKYLCNAAEGHRMLAMS
HTCRAKELTPIEVQEFALHLIRSRLQLTSSELALWMIWNGTCVKDSLCTVIPKEQEVLQL
LVKAGAHVNSEDDRTCCIVRQALEREDSIRTLLDNGASVNQCDSNGRTLLANAAYSGNLD
VVNLLVLRGSNLEIEDAHGQTALTLAARQGHVKVVNCLIGCGTNINHSDHDGWTALRSAA
WGGHTEVVSALLYAGAKVDCADADSRTALRAAA
>GN=ANKRD50 OR=Astylosternus diadematus DE=Ankyrin repeat domain 50 (Fragment) 
LREIRDIPGTLNGLYLWLCQRLFVRKQFAKVQPILNVVLAACRPLSTIELFHAVWTKNMA
STMEDFQRKMDVLSKVLVDGLGNTKILFHYSFAEWLLDVKHCTQKYLCNAAEGHRMLAMS
YTCRAKELTPVEVQGFALHLIHSNLQLTNSELALWMIWNGTCVKDSLCTVIPKEQEVLQL
LVKAGAHVDSEDDRTCCIVRQALEREDSIRTLLDNGASVNQCDSNGRTLLANAAYSGNLD
VVNLLVSRGSDREIEDANGQTALTLAARQGHMKVVNCLIGCGTNINHCDHDGWTALRSAA
WGGHTEVVSALLYAGAKVDCADADSRTALRAAA
>GN=ANKRD50 OR=Atelognathus reverberii DE=Ankyrin repeat domain 50 (Fragment) 
LREIRDIPGTLNGLYLWLCQRLFVRKQFAKVQPILNVILAACRPLTTTELFHAVWTKNML
LTMEDFQRKLDVLAKVLVDGLGNTKILFHYSFAEWLLDVKHCTQKYLCNAAEGHRMLAMS
YTCRAKELTPVEVQEFGLHLIHSNLKLTNSELALWMIWNGTCVKDSLCTVIPKEQEVLQL
LVKAGAHVDSEDNRTCCIVRQALEREDSIRTLLDNGASVNQCDSNGRTLLANAAYSGNLD
VVNLLVSRGSDLEIEDSNGQTALTLAARQGHVKVVNCLIGCGANINHCDHDGWTALRSAA
WGGHTEVVSALLYAGAKVDCADADSRTALRAAS
>GN=ANKRD50 OR=Aubria subsigillata DE=Ankyrin repeat domain 50 (Fragment) 
LREIRDIPGTLNGLYLWLCQRLFVRKQFAKVQPILNVILAACRPLTTIELFHAVWTKSMS
LTMEDFQRKMDVLSKVLVDGLGNTKILFHYSFAEWLLDVKHCTQKYLCNAAEGHRMLAMS
YTCRAKELTPVEVQEFGLHLIHSSLQLTNSELALWMIWNGTCVKDSLCTNIPKEQEVLQL
LVKAGAHVDSEDDRTCCIVRQALEREDSIRTLLDNGASVNQCDSNGRTLLANAAYSGNLD
VVNLLVTRGSDLEIEDTNGQTALTLAARQGHVKVVNCLIGCGTNINHCDHDGWTALRSAA
WGGHTEVVSALLYAGAKVDCADADSRTALRAAA
>GN=ANKRD50 OR=Barbourula busuangensis DE=Ankyrin repeat domain 50 (Fragment) 
LREIRDIPGTLNGLYLWLCQRLFVRKQFAKVQPILNVILAACRPLTTIELFHAVWTKNMS
LTMEDFQRKLDVLSKVLVEGLGNTKILFHYSFAEWLLDVKHCTQKYLCNAAEGHRMLAMS
HTCRAKELTPVEVQEFALHLIHSNLQLTNSELALWMIWNGTCVKDSLCTVIPKEQEVLQL
LVKAGAHVNSEDDRTCCIVRQALEREDSIRTLLDNGASVNQCDSNGRTLLANAAYSGNLD
VVNLLVSRGSDLEIEDANGQTALTLAARQGHVKVVNCLIGCGTNINHCDHDGWTALRSAA
WGGHTEVVSALLYAGAKVDCADADSRTALRAAA
>GN=ANKRD50 OR=Barycholos pulcher DE=Ankyrin repeat domain 50 (Fragment) 
LREIRDIPGTLNGLYLWLCQRLFVRKQFAKVQPILNVILAACRPLTTTELFHAVWTKNMS
LTMEDYQRKLDVLSKVLIDGLGNTKILFHYSFAEWLLDVKHCTQKYLCNAAEGHRMLAMS
YTCRAKELTPVEVQEFGLHLIHSNLQLTHSELALWMIWNGTCVKDSLSTVIPKEQEVLQL
LVKAGAHVDSEDDRTCCIVRQALEREDSIRTLLDNGASVNQCDSNGRTLLANAAYSGNLD
VVNLLVSRGSDLELEDANGQTALTLAARQGHVKVVNCLIGCGANINHCDHDGWTALRSAA
WGGHTEVVSALLYAGAKVDCADADSRTALRAAS
>GN=ANKRD50 OR=Batrachyla leptopus DE=Ankyrin repeat domain 50 (Fragment) 
LREIRDIPGTLNGLYLWLCQRLFVRKQFAKVQPILNVILAACRPLTTTELFQAVWTKNML
LTMEDFQRKLDVLSKVLVDGLGNTKILFHYSFAEWLLDVKHCTQKYLCNAAEGHRMLAMS
FTCRAKELTPVEVQEFGLHLIHSNLQLTNSELALWMIWNGTCVKDSLCTVIPKEQEVLQL
LVKAGAHVDSEDDRTCCIVRQALEREDSIRTLLDNGASVNQCDSNGRTLLGNAAYSGNLD
VVNLLVSRGSDLEVEDANGQTALTLAARQGHVKVVNCLIGCGANINHCDHDGWTALRSAA
WGGHTEVVSALLYAGAKVDCADADSRTALRAAS
>GN=ANKRD50 OR=Batrachyla taeniata DE=Ankyrin repeat domain 50 (Fragment) 
LREIRDIPGTLNGLYLWLCQRLFVRKQFAKVQPILNVILAACRPLTTTELFHAVWTKNML
LTMEDFQRKLDVLSKVLVDGLGNTKILFHYSFAEWLLDVKHCTQKYLCNAAEGHRMLAMS
FTCRAKELTPVEVQEFGLHLIHSNLQLTNSELALWMIWNGTCVKDSLCTVIPKEQEVLQL
LVKAGAHVDSEDDRTCCIVRQALEREDSIRTLLDNGASVNQCDSNGRTLLANAAYSGNLD
VVNLLVSRGSDLEVEDANGQTALTLAARQGHVKVVNCLIGCGANINHCDHDGWTALRSAA
WGGHTEVVSALLYAGAKVDCADADSRTALRAAS
>GN=ANKRD50 OR=Bombina fortinuptialis DE=Ankyrin repeat domain 50 (Fragment) 
LREIRDIPGTLNGLYLWLCQRLFVRKQFAKVQPILNVILAACRPLTTIELFHAVWTKNMS
LTMEDFQRKLDVLSKVLVEGLGNTKILFHYSFAEWLLDVKHCTQKYLCNAAEGHRMLAMS
HTCRAKELTPVDVQEFALHLIHSNLQLTNSELALWMIWNGTCVKDSLCTVIPKEQEVLQL
LVKAGAHVNSDDDRTCCIVRQALEREDSIRTLLDNGASVNQCDSNGRTLLANAAYSGNLD
VVNLLVSRGSDLEIEDANGQTALTLAARQGHVKVINCLIGCGTNINHCDHDGWTALRSAA
WGGHTEVVSALLYAGAKVDCADADSRTALRAAA
>GN=ANKRD50 OR=Bombina orientalis DE=Ankyrin repeat domain 50 (Fragment) 
LREIRDIPGTLNGLYLWLCQRLFVRKQFAKVQPILNVILAACRPLTTIELFHAVWTKNMS
LTMEDFQRKLDVLSKVLVEGLGNTKILFHYSFAEWLLDVKHCTQKYLCNAAEGHRMLAMS
HTCRAKELTPVEVQEFALHLIHSNLQLTNSELALWMIWNGTCVKDSLCTVIPKEQEVLQL
LVKAGAHVNSEDDRTCCIVRQALEREDSIRTLLDNGASVNQCDSNGRTLLANAAYSGNLD
VVNLLVSRGSDLEIEDANGQTALTLAARQGHVKVINCLIGCGTNINHCDHDGWTALRSAA
WGGHTEVVSALLYAGAKVDCADADSRTALRAAA
>GN=ANKRD50 OR=Breviceps macrops DE=Ankyrin repeat domain 50 (Fragment) 
LREIRDIPGTLNGLYLWLCQRLFVRKQFAKVQPILNVVLAACRPLTTIELFHAVWTKNMA
LTMEDFQRKMDVLSKVLIDGLGNTKILFHYSFAEWLLDVKHCTQKYLCNAAEGHRMLAMS
YTCRAKELTPTEVQEFALHLIHSNLQLSNSELALWMIWNGTCLKDSLCTVIPKEQEVLQL
LVKAGAHVDSEDDRTCCIVRQALEREDSIRTLLDNGASVNQCDSNGRTLLANAAYSGNLD
VVNLLVSRGSDLEIEDTNGQTALTLAARQGHVKVVNCLIGCGTNINHCDHDGWTALRSAA
WGGHTEVVSALLYAGAKVDCADADSRTALRAAA
>GN=ANKRD50 OR=Buergeriaycephala DE=Ankyrin repeat domain 50 (Fragment) 
LREIRDIPGTLNGLYLWLCQRLFVRKQFAKVQPILNVILAACRPLTTIELFHAVWTKNMS
LTMEDFQRKMDVLSKVLVDGLGNTKILFHYSFAEWLLDVKHCTQKYLCNAAEGHRMLAMS
YTCRAKELTPVEVQEFSLHLIHSNLQLTNSELALWMIWNGTCVKDSLCTVIPKEQEVLQL
LVKAGAHVDSEDDRTCCIVRQALEREDSIRTLLDNGASVNQCDSNGRTLLANAAYSGNLD
VVNLLVSRGSDLEIEDANGQTALTLAARQGHVKVVNCLIGCGTNINHCDHDGWTALRSAA
WGGHTEVVSALLYAGAKVDCADADSRTALRAAA
>GN=ANKRD50 OR=Bufo gargarizans DE=Ankyrin repeat domain 50 (Fragment) 
LREIRDIPGTLNGLYLWLCQRLFVRKQFAKVQPILNVILAACRPLTTTELFHAVWTKNMS
LTMEDFQRKLDVLSKVLVDGLGNTKILFHYSFEEWLLDVKHCTQKYLCNAAEGHRMLAMS
YTCRAKELTPVEVQEFGLHLIHSTLQLTNSELALWMIWNGTCVKDSLCTVIPKEQEVLQL
LVKAGAHVDSEDDRTCCIVIQALEREDSIRTLLDNGASVNQCDSNGRTLLANAAYSGNLD
VVNLLVSRGSDLEIEDASGQTALTLAARQGHVKVVNCLIGCGADINHCDHDGWTALRSAA
WGGHTEVVSALLYAGAKVDCADADSRTALRAAS
>GN=ANKRD50 OR=Callulina kreffti DE=Ankyrin repeat domain 50 (Fragment) 
LREIRDIPGTLNGLYLWLCQRLFVRKQFAKVQPILNVVLAACRPLTTIELFHAVWTKNMA
LTMEDFQRKMDVLSKVLVDGLGNTKILFHYSFAEWLLDVKHCTQKYLCNAAEGHRMLAMS
YTCQAKELTPTEVQEFALHLIHSNLQLSNSELALWMIWNGTCLKDSLCTVIPKEQEVLQL
LVKAGAHVDSEDDRTCCIVRQALEREDSIRTLLDNGASVNQCDTNGRTLLANAAYSGNLD
VVNLLVSRGSDLEIEDTNGQTALTLAARQGHVKVVNCLIGCGTNINHCDHDGWTALRSAA
WGGHTEVVSALLYAGAKVDCADADSRTALRAAA
>GN=ANKRD50 OR=Callulops wilhelmanus DE=Ankyrin repeat domain 50 (Fragment) 
LREIRDIPGTLNGLYLWLCQRLFVRKQFAKVQPILNVILAACRPLTTIELFHAVWTKSMG
LTMEDFQRKMDVLSKVLVDGFGNTKILFHYSFAEWLLDVKHCTQKYLCNAAEGHRMLAMS
YTCRAKELTPVEIQEFALHLIHSKLQLTSSELALWMIWNGTCVKDSLCTLIPKEQEVLQL
LVKAGAHVDSEDDRTCCIVRQALEREDSIRTLLDNGASVNQCDSNGRTLLANAAYSGNLD
VVNLLVSRGSDLEIEDANGQTALTLAARQGHVKVVNCLIGCGTNINHCDHDGWTALRSAA
WGGHTEVVSALLYAGAKVDCADADSRTALRAAA
>GN=ANKRD50 OR=Calyptocephallela gayi DE=Ankyrin repeat domain 50 (Fragment) 
LREIRDIPGTLNGLYLWLCQRLFVRKQFAKVQPILNVILAACRPLTTIELFHAVWTKNMS
LTMEDFQRKLDVLSKVLVDGLGNTKILFHYSFAEWLLDVKHCTQKYLCNAAEGHRMLAMS
YTCRAKELTPVEVQEFGLHLIHSNLQLTNSELALWMIWNGTCVKDSLCTVIPKEQEVLQL
LVKAGAHVDSEDDRTCCIVRQALEREDSIRTLLDNGASVNQCDSNGRTLLANAAYSGNLD
VVNLLVSRGSDLEIEDTNGQTALTLAARQGHVKVVNCLIGCGTNINHCDHDGWTALRSAA
WGGHTEVVSALLYAGAKVDCADADSRTALRAA
>GN=ANKRD50 OR=Ceratophrys cornuta DE=Ankyrin repeat domain 50 (Fragment) 
LREIRDIPGTLNGLYLWLCQRLFVRKQFAKVQPILNVILAACRPLTTTELFHAVWTKSMS
LTMEDFQRKLDVLSKVLVDGLGNTKILFHYSFAEWLLDVKHCTQKYLCNAAEGHRMLAMS
FTCRAKELTPVEVQEFGLHLIHSNLQLTNSELALWMILNGTCVKDSLCTVIPKEQEVLQL
LVKAGAHVDSEDDRTCCIVRQALEREDSIRTLLDNGASVNQCDSNGRTLLANAAYSGNLD
VVNLLVSRGSDLEIEDANGQTALTLAARQGHVKVVNCLIGCGANINHCDHDGWTALRSAA
WGGHTEVVSALLYAGAKVDCADADSRTALRAAS
>GN=ANKRD50 OR=Chiasmocleis ventrimaculata DE=Ankyrin repeat domain 50 (Fragment) 
LREIRDIPGTLNGLYLWLCQRLFVRKQFAKVQPILNVILAACRPLTSIELFHAVWTKNMV
LTMEDFQRKMDVLSKVLVDGLGNTKILFHYSFAEWLLDVKHCTQKYLCNAAEGHRMLAMS
YTCRAKELTAVEIQEFALHLIHSNLQLTSSELALWMIWNGTCVKDSLCTLIPKEQEVLQL
LVKAGAHVDSEDDRTCCIVRQALEREDSIRTLLDNGASVNQCDSNGRTLLANAAYSGNLD
VVNLLVSRGSDLELEDTNGQTALTLAARQGHVKVVNCLIGCGTNINHCDHDGWTALRSAA
WGGHTEVVSALLYAGAKVDCADADSRTALRAAA
>GN=ANKRD50 OR=Conraua crassipes DE=Ankyrin repeat domain 50 (Fragment) 
LREIRDIPGTLNGLYLWLCQRLFVRKQFAKVQPILNVVLAACRPLTTIELFHAVWTKNMS
LTMEDFQRKMDVLSKVLVDGLGNTKILFHYSFAEWLLDVKHCTQKYLCNAAEGHRMLAMS
YTCRAKELTPVEVQEFALHLIHSNLQLTNSELALWMIWNGTCVKDSLCTVIPKEQEVLQL
LVKAGAHVDSEDDRTCCIVRQALEREDSIRTLLDNGASVNQCDSNGRTLLANAAYSGNLD
VVNLLVSRGSDLEIEDANGQTALTLAARQGHVKVVNCLIGCGTNINHCDHDGWTALRSAA
WGGHTEVVSALLYAGAKVDCADADSRTALRAAA
>GN=ANKRD50 OR=Cophixalus cheesmanae DE=Ankyrin repeat domain 50 (Fragment) 
LREIRDIPGTLNGLYLWLCQRLFVRKQFAKVQPILNVILAACRPLTTIELFHAVWTKNMG
LTMEDFQRKMDVLSKVLVDGLGNTKILFHYSFAEWLLDVKHCTQKYLCNAAEGHRMLAMS
YTCRAKELTPVEIQEFALHLIHSNLQLTSSELALWMIWNGTCVKDSLCTLIPKEQEVLQL
LVKAGAHVDSEDDRTCCIVRQALEREDSIRTLLDNGASVNQCDSNGRTLLANAAYSGNLD
VVNLLVSRGSDLEIDDANGQTALTLAARQGHVKVVNCLIGCGTNINHCDHDGWTALRSAA
WGGHTEVVSALLYAGAKVDCADADSRTALRAAA
>GN=ANKRD50 OR=Cornufer pelewensis DE=Ankyrin repeat domain 50 (Fragment) 
LREIRDIPGTLNGLYLWLCQRLFVRKQFAKVQPILNVILAACRPLTTIELFHAVWTKNMS
LTMEDFQRKMDVLSKVLIDGLGNTKILFHYSFAEWLLDVKHCTQKYLCNAAEGHRMLAMS
YTCRAKELTPVEVQEFALHLIHSNLQLSNSELALWMIWNGTCVKDSLCTVIPKEQEVLQL
LVKAGAHVDSEDDRTCCIVRQALEREDSIRTLLDNGASVNQCDSNGRTLLANAAYSGNLD
VVNLLVSRGSDLELEDANGQTALTLASRQGHVKVVNCLIGCGTNINHCDHDGWTALRSAA
WGGHTEVVSALLYAGAKVDCADADSRTALRAAA
>GN=ANKRD50 OR=Craugastor augusti DE=Ankyrin repeat domain 50 (Fragment) 
LREIRDIPGTLNGLYLWLCQRLFVRKQFAKVQPILNVILAACRPLTTTELFHAVWTKNMS
LTMEDFQRKLDVLSKVLVDGLGNAKILFHYSFAEWLLDVKHCTQKYLCNAAEGHRMLAMS
YTCRAKELTPVEVQEFGLHLIHSNLQLTNSELALWMIWNGTCVKDSLSTVIPKEQEVLQL
LVKAGAHVDSEDDRTCCIVRQALEREDSIRTLLDNGASVNQCDSNGRTLLANAAYSGNLD
VVNLLVSRGSDLEIEDANGQTALTLAARQGHVKVVNCLIGCGANINHCDHDGWTALRSAA
WGGHTEVVSALLYAGAKVDCADADSRTALRAAS
>GN=ANKRD50 OR=Craugastor fitzingeri DE=Ankyrin repeat domain 50 (Fragment) 
LREIRDIPGTLNGLYLWLCQRLFVRKQFAKVQPILNVILAACRPLTTTELFHAVWTKNMS
LTMEDFQRKLDVLSKVLVDGLGNTKILFHYSFAEWLLDVKHCTQKYLCNAAEGHRMLAMS
YTCRAKELTPVEVQEFGLHLIHSNLQLTNSELALWMIWNGTCVKDSLCTVIPKEQEVLQL
LVKAGAHVDSEDDRTCCIVRQALEREDSIRTLLDNGASVNQCDSNGRTLLANAAYSGNLD
VVNLLVSRGSDLEIEDANGQTALTLAARQGHVKVVNCLIGCGANINHCDHDGWTALRSAA
WGGHTEVVSALLYAGAKVDCADADSRTALRAAS
>GN=ANKRD50 OR=Crinia signifera DE=Ankyrin repeat domain 50 (Fragment) 
LREIRDIPGTLNGLYLWLCQRLFVRKQFAKVQPILNAILAACRPLTTIELFHAVWTKNMS
LTMEDFQRKLDVLSKVLVDGLGNTKILFHYSFAEWLLDVKHCTQKYLCNAAEGHRMLAMS
YTCRAKELTPVEVQEFGLHLIHSNLQLTNSELALWMIWNGTCVKDSLCTVIPKEQEVLQL
LVKAGAHVDSEDDRTCCIVRQALEREDSIRTLLDNGASVNQCDSNGRTMLANAAYSGNLD
VVNLLVSRGSNLELEDANGQTALTLAARQGHVKVVNCLIGCCTNINHCDHDGWTALRSAA
WGGHTEVVSALLYAGAKVDCADADSRTALRAAA
>GN=ANKRD50 OR=Cryptobatrachus sp. TNHC-GDC 451 DE=Ankyrin repeat domain 50 (Fragment) 
REIRDIPGTLNGLYLWLCQRLFVRKQFAKVQPILNVILAACRPLTTTELFHAVWTKNMSL
TMEDFQRKLDVLSKVLVDGLGNTKILFHYSFAEWLLDVKHCTQKYLCNAAEGHRMLAMSY
TCRAKELTPVEVQEFGLHLIHSNLQLTNSELALWMIWNGTCVKDSLCTVIPKEQEVLQLL
VKAGAHVDSEDDRTCCIVRQALEREDSIRTLLDNGASVNQCDSNGRTLLANAAYSGNLDV
VNLLVSRGSDLEIEDANGQTALTLAARQGHVKVVNCLIGCGANINHCDHDGWTALRSAAW
GGHTEVVSALLYAGAKVDCADADSRTALRAAS
>GN=ANKRD50 OR=Dendropsophus parviceps DE=Ankyrin repeat domain 50 (Fragment) 
LREIRDIPGTLNGLYLWLCQRLFVRKQFAKVQPILNVILASCKPLTTTELFHAVWTKNMS
LTMEDFQRKLDVLSKVLVDGLGNTKILFHYSFAEWLLDVKHCTQKYLCNAAEGHRMLAMS
YTCRAKELTPVEVQEFGLHLIHSNLQLTNSELALWMIWNGTCVKDSLCTVIPKEQEVLQL
LVKAGAHVDSEDDRTCCIVRQALEREDSIRTLLDNGASVNQCDSNGRTLLANAAYSGNLD
VVNLLVSRGSDLEIEDANGQTALTLAARQGHVKVVNCMIGCGANINHCDHDGWTALRSAA
WGGHTEVVSALLYAGAKVDCADADSRTALRAAS
>GN=ANKRD50 OR=Discoglossus pictus DE=Ankyrin repeat domain 50 (Fragment) 
LREIRDIPGTLNGLYLWLCQRLFVRKQFAKVQPILNVILSACRPLTTIELFHAVWTKNML
LTMEDFQRKLDVLSKVLMDGLGNTKILFHYSFAEWLLDVKHCTQKYLCNAAEGHRMLAMS
YTCRAKELTPVEVQEFALHLIHSNLQLTNSELALWIIWNGTCVKDSLCTVIPKEQEVLQL
LVKAGAHVNSEDDRTCCIVRQALEREDSIRTLLDNGASVNQCDSNGRTLLANAAYSGNLD
VVNLLVSRGSDLEIEDANGQTALTLAARQGHVKVVNCLIGCGTNINHCDHDGWTALRSAA
WGGHTEVVSALLYAGAKVDCADADSRTALRAAA
>GN=ANKRD50 OR=Dyscophus antongilii DE=Ankyrin repeat domain 50 (Fragment) 
LREIRDIPGTLNGLYLWLCQRLFVRKQFAKVQPILNVILAACRPLTTIELFHAVWTKNMA
LTMEDFQRKMDVLSKVLVDGLGNTKILFHYSFAEWLLDVKHCTQKYLCNAAEGHRMLAMS
YTCRAKELTPVEIQEFALHLIHSNLQLTSSELALWMIWNGTCVKDSLCTLIPKEQEVLQL
LVKAGAHVDSEDDRTCCIVRQALEREDSIRTLLDNGASVNQCDSNGRTLLANAAYSGNLD
VVNLLVSRGSDLEIEDTNGQTALTLAARQGHVKVVNCLIGCGTNINHCDHDGWTALRSAA
WGGHTEVVSALLYAGAKVDCADADSRTALRAAA
>GN=ANKRD50 OR=Elachistocleis ovalis DE=Ankyrin repeat domain 50 (Fragment) 
LREIRDIPGTLNGLYLWLCQRLFVRKQFAKVQPILNVILAACRPLTSIELFHAVWTKNMA
LTMEDFQRKMDVLSKVLVDGLGNTKILFHYSFAEWLLDVKHCTQKYLCNAAEGHRMLAMS
YTCRAKELTPVEIQEFALHLIHSNLQLSSSELALWMIWNGTCVKDSLCTLIPKEQEVLQL
LVKAGAHVDSEDDRTCCIVRQALEREDSIRTLLDNGASVNQCDANGRTLLANAGYSGNLD
VVNLLVSRGSDLEIEDANGQTALTLAARQGHVKVVNCLIGCGTNINHCDHDGWTALRSAA
WGGHTEVVSALLYAGAKVDCADADSRTALRAAA
>GN=ANKRD50 OR=Eleutherodactylus planirostris DE=Ankyrin repeat domain 50 (Fragment) 
LREIRDIPGTLNGLYLWLCQRLFVRKQFAKVQPILNVILAACRPLTTIELFHAVWTKNMS
LTMEDFQRRLDVLSKVLVDGLGSTKILFHYSFAEWLLDVKHCTQKYLCNAAEGHRMLAMS
YTCRAKELTPVEVQEFGLHLIHSNLQLTNSELALWMIWNGTCVKDSLSTVIPKEQEVLQL
LVKAGAHVDSEDDRTCCIVRQALEREDSIRTLLDNGASVNQCDSNGRTLLANAAYSGNLD
VVNLLVSRGSDLEIEDANGQTALTLAARQGHVKVVNCLIGCGANINHCDHDGWTALRSAA
WGGHTEVVSALLYAGAKVDCADADSRTALRAA
>GN=ANKRD50 OR=Engystomops pustulosus DE=Ankyrin repeat domain 50 (Fragment) 
LREIRDIPGTLNGLYLWLCQRLFVRKQFAKVQPILNVILAACRPLTTTELFHAVWTKNMS
LTLEDFQRKLDVLSKVLADGSGNTKILFHYSFAEWLLDVKHCTQKYLCNAAEGHRMLAMS
FTCRAKELTPVEVQEFGLHLIHSNLQLTNSELALWMIWNGTCVKDSLCTVIPKEQEVLQL
LVKAGAHVDSEDDRTCCIVRQALEREDSIRTLLDNGASVNQCDSNGRTLLANAAYSGNLD
VVNLLVSRGSDLEIEDANGQTALTLAARQGHVKVVNCLIGCGANINHCDHDGWTALRSAA
WGGHTEVVSALLYAGAKVDCADADSRTALRAAS
>GN=ANKRD50 OR=Eupsophus calcaratus DE=Ankyrin repeat domain 50 (Fragment) 
LREIRDIPGTLNGLYLWLCQRLFVRKQFAKVQPILNVILAACRPLTTTELFHAVWTKNMS
MTMEDFQRKLDVLSKVLVDGLGNTKILFHYSFAEWLLDVKHCTQKYLCNAAEGHRMLAMS
YTCRAKELTTVEVQEFGLHLIHSNLQLTNSELALWMIWNGTCVKDSLCTVIPKEQEVLQL
LVKAGAHVDSEDDRTCCIVRQALEREESIRTLLDNGASVNQCDSNGRTLLANAAYSGNLD
VVNLLVSRGSNLEIEDTNGQTSLTLAARQGHVKVVNCLIGCGANINHCDHDGWTALRSAA
WGGHTEVVSALLYAGAKVDCADADSRTALRAAS
>GN=ANKRD50 OR=Fejervarya limnocharis DE=Ankyrin repeat domain 50 (Fragment) 
LREIRDIPGTLNGLYLWLCQRLFVRKQFAKVQPILNVILAACRPLTTIELFHAVWTKNMT
LTMEDFQRKMDVLSKVLVDGLGNTKILFHYSFAEWLLDVKHCTQKYLCNAAEGHRMLAMS
YTCQAKELTPVEVQEFALHLIHSNLQLTNSELALWMIWNGTCVKDSLCTVIPKEQEVLQL
LVKAGAHVDSDDDRTCCIVRQALEREDSIRTLLDNGASVNQCDSNGRTLLANAAYSGNLD
VVNLLVTRGSDLEIEDANGQTALTLAARQGHVKVVNCLIGCGTNINHCDHDGWTALRSAA
WGGHTEVVSALLYAGAKVDCADADSRTALRAAA
>GN=ANKRD50 OR=Gastrophryne olivacea DE=Ankyrin repeat domain 50 (Fragment) 
LREIRDIPGTLNGLYLWLCQRLFVRKQFAKVQPILNVILAACRPLTSIELFHAVWTKNMA
LTMEDFQRKMDVLSKVLVDGLGNTKILFHYSFAEWLLDVKHCTQKYLCNAAEGHRMLAMS
YTCRSKELTPVEIQAFALHLIHSNLQLSSSELALWMIWNGTCVKDSLCTLIPKEQEVLQL
LVKAGAHVDSEDDRTCCIVRQALEREDSIRTLLDNGASVNQCDSNGRTLLANAGYSGNLD
VVNLLVSRGSDLEIEDANGQTALTLAARQGHVKVVNCLIGCGTNINHCDHDGWTALRSAA
WGGHTEVVSALLYAGAKVDCADADSRTALRAAA
>GN=ANKRD50 OR=Gastrotheca pseustes DE=Ankyrin repeat domain 50 (Fragment) 
LREIRDIPGTLNGLYLWLCQRLFVRKQFAKVQPILNVILAACRPLTTTELFHAVWTKNMS
LTMEDFQRKLDVLSKVLVDGLGNTKILFHYSFAEWLLDVKHCTQKYLCNAAEGHRMLAMS
YTCRAKELTPVEVQEFGLHLIHSNLQLTNSELALWMIWNGTCVKDSLCTVIPKEQEVLQL
LVKAGAHVDSEDDRTCCIVRQALEREDSIRTLLDNGASVNQGDSNGRTLLANAAYSGNLD
VVNLLVSRGSDLEIEDANGQTALTLAARQGHVKVVNCLIGCGANINHCDHDGWTALRSAA
WGGHTEVVSALLYAGAKVDCADADSRTALRAAS
>GN=ANKRD50 OR=Heleophryne purcelli DE=Ankyrin repeat domain 50 (Fragment) 
LREIRDIPGTLNGLYLWLCQRLFVRKQFAKIQPILNVVLAACRPLTTIELFHAVWTKNMS
LTMEDFQRRLDVLSKVLVEGLGNTKILFHYSFAEWLLDVKHCTQKYLCNAAEGHRMLAMS
YTCRAKELTPVEVQEFGLHLIHSNLQLTNSELALWMIWNGTCLKDSLCTVIPKEQEVLQL
LVKAGAHVDSEDDRTCCIVRQALEREDSIRTLLDNGASVNQCDSNGRTLLANAAYSGNLD
VVNLLVSRGSDLEIEDANGQTALTLAARQGHVKVVNCLIGCGTNINHCDHDGWTALRSAA
WGGHTEVVSALLYAGAKVDCADADSRTALRAAA
>GN=ANKRD50 OR=Hemisus marmoratus DE=Ankyrin repeat domain 50 (Fragment) 
LREIRDIPGTLNGLYLWLCQRLFVRKQFAKVQPILNVILAACRPLTTIELFHAVWTKNMA
LTMEDFQRKMDVLSKVLVDGLGSTKILFHYSFAEWLLDVKHCTQKYLCNAAEGHRMLAMS
YTCRAKQLTPTEVQEFALHLIHSKLQLSNSELALWMIWNGTCLKDSLCTVIPKEQEVLQL
LVKAGAHVDSEDDRTCCIVRQALEREDSIRTLLDNGASVNQCDSNGRTLLANAAYSGNLD
VVNLLVSRGSDLEIEDTSGQTALTLAARQGHVKVVNCLIGCGTNINHCDHDGWTALRSAA
WGGHTEVVSALLYAGAKVDCADADSRTALRAAA
>GN=ANKRD50 OR=Hoplobatrachus tigerinus DE=Ankyrin repeat domain 50 (Fragment) 
LREIRDIPGTLNGLYLWLCQRLFVRKQFAKVQPILNVILAACRPLTTIELFHAVWTKNMT
LTMEDFQRKMDVLSKVLVDGLGNTKILFHYSFAEWLLDVKHCTQKYLCNAAEGHRMLAMS
YTCQAKELTPVEVQEFALHLIHSNLQLTNSELALWMIWNGTCVKDSLCTVIPKEQEVLQL
LVKAGAHVDSEDDRTCCIVRQALEREDSIRTLLDNGASVNQCDSNGRTLLANAAYSGNLD
VVNLLVTRGSDLEIEDANGQTALTLAARQGHVKVVNCLIGCGTNINHCDHDGWTALRSAA
WGGHTEVVSALLYAGAKVDCADADSRTALRAAA
>GN=ANKRD50 OR=Hyla chinensis DE=Ankyrin repeat domain 50 (Fragment) 
LREIRDIPGTLNGLYLWLCQRLFVRKQFAKVQPILNVILAACRPLTTTELFHAVWTKNMS
LTMEDFQRKLDVLSKVLVDGLGSTKILFHYSFAEWLLDVKHCTQKFLCNAAEGHRMLAMS
YTCRAKELTPVEVQEFGLHLIHSNLQLTNSELALWIIWNGTCVKDSLCTVIPKEQEVLQL
LVKAGAHVDSEDDRTCCIVRQALEREDSIRTLLDNGASVNQCDSNGRTLLANAAYSGNLD
VVNLLVSRGSDLEIEDANGQTALTLAARQGHVKVVNCLIGCGTNINHCDHDGWTALRSAA
WGGHTEVVSALLYAGAKVDCADADSRTALRAAS
>GN=ANKRD50 OR=Hylomantis lemur DE=Ankyrin repeat domain 50 (Fragment) 
LREIRDIPGTLNGLYLWLCQRLFVRKQFAKVQPILNVILAACRPLTTTELFHAVWTKNMS
LTMEDFQRKLDVLSKVLVDGLGNTKILFHYSFAEWLLDVKHCTQKYLCNAAEGHRMLAMS
YTCRAKELTPVEVQEFGLHLIHSNLQLTNSELALWMIWNGTCVKDSLCTVIPKEQEVLQL
LVKAGAHVDSEDDRTCCIVRQALEREDSIRTLLDNGASVNQCDSNGRTLLANAAYSGNLD
VVNLLVSRGSDLEIEDTNGQTALTLAARQGHVKVVNCLIGCGANINHCDHDGWTALRSAA
WGGHTEVVSALLYAGAKVDCADADSRTALRAAS
>GN=ANKRD50 OR=Hyloscirtus lindae DE=Ankyrin repeat domain 50 (Fragment) 
LREIRDIPGTLNGLYLWLCQRLFVRKQFAKVQPILNVILAACRPLTTTELFHAVWTKNMS
LTMEDFQRKLDVLSKVLVDGLGNTKILFHYSFAEWLLDVKHCTQKYLCNAAEGHRMLAMS
YTCRAKELTPVEVQEFGLHLIHSNLQLTNSELALWMIWNGTCVKDSLCTVIPKEQEVLQL
LVKAGAHVDSEDDRTCCIVRQALEREDSIRTLLDNGASVNQCDSNGRTLLANASYSGNLD
VVNLLVSRGSDLEIEDANGQTALTLAARQGHVKVVNCLIGCGANINHCDHDGWTALRSAA
WGGHTEVVSALLYAGAKVDCADAESRTALRAAS
>GN=ANKRD50 OR=Hyperolius bolifambae DE=Ankyrin repeat domain 50 (Fragment) 
LREIRDIPGTLNGLYLWLCQRLFVRKQFAKVQPILNVILAACRPLTTIELFHAVWTKNMG
LTMEDFQRKMDVLSKVLVDGLGNTKILFHYSFAEWLLDVKHCTQKYLCNAAEGHRMLAMS
YTCRAKELTPAEVQEFGLHLIHSSLQLTNSELALWMIWNGTCVKDSLCTVIPKEQEVLQL
LVKAGAHVDSEDDRTCCIVRQALEREDSIRTLLDNGASVNQCDSNGRTLLANAAYSGNLD
VVNLLVSRGSNLELEDANGQTALTLAARQGHVKVVNCLIGCGININHCDHDGWTALRSAA
WGGHTEVVSALLYAGAKVDCADADSRTALRAAA
>GN=ANKRD50 OR=Rhinella arenarum DE=Ankyrin repeat domain 50 (Fragment)
MAQTSLLQGKPFYCREWIFHKLQHCLQEKTSCTSSTANKLSLVANSGSNGGSTGKGTAWGLLFVGGPGSGKTALCTELLWPSSPAGLQRGLHRQVLAFHFCKAQDSDTLCVGNFIRALVEQICQGGLVPGFEDKLNDPSVQKLLQPGECERNPSEAFKRCVLLPLLALDAPPQSLLLVVDSVDEGCNVTEGEHRPSGLSGTIADLLATHHEFFPPWLLLICSARKQSRTVTKMFTGFRKISLDDLRKAYIVKDVQQYILHRLDQEEALRQHLTKETAEMLNQLHIKSSGCFLYLERVLDGVVENFIMLREIRDIPGTLNGLYLWLCQRLFVRKQFAKVQPILNVILAACRPLTTTELFHAVWTKNMSLTMEDFQRKLDALSKVLVDGLGNTKILFHYSFAEWLLDVKHCTQKYLCNAAEGHRMLAMSYTCRAKELTPVEVQEFGLHLIHSNLQLTNSELALWMIWNGTCVKDSLCTVIPKEQEVLQLLVKAGAHVDSEDDRTCCIVRQALEREDSIRTLLDNGASVNQCDSNGRTLLANAAYSGNLDVVNLLVSRGSDLELEDASGQTALTLAARQGHVKVVNCLIGCGADINHCDHDGWTALRSAAWGGHTEVVSALLYAGAKVDCADADSRTALRAASWGGHEDIVLNLLQHGAEVNKADNEGRTALIAAAYMGHREIVEHLLNHGAEVDHEDVDGRTALSVAALCVPASKGHASVVSLLIERGAEVDHCDKDLMTPLLVAAYEGHVDVVDLLLEGGADVDHTDKNGRTPLLAAASMGHASVVNTLLFWGAAVDSIDSEGRTVLSISSAQGNVEVVRTLLDRGLDENHRDGGGWTPLHMAAFEGHRLICEALIEQGARTSEIDNDGRIPLVLAAQEGHYDCVQIILENKSPVDQKGYDGQNALRVASLEGHRDIVELLLSHGADINAKDADGRPTLYILSLENQLTMAEYFLENGAHVEASDADGRTALHVSCWQGHLEMVQSLISYRADVNASDNEKRSALQSAAWQGHVKVVQLLIENSALVDHACNQGATALCIAAQEGHTDVVQVLLEHGADPNHADQFGRTAMRVAAKNGHSQIIKLLEKYGASTLNGCNPSPVHTMEQKALNPSSTKVQSLTIKSNSSSSTGGGDVHPTMRGLCNGPSHAFSSPSESPDSTVDRHKSSLSNNSLKSSKNSSLRTTSSTATAQTVPIDSFHCLSFTEQIQQHSLPRSRSRQSIVSPSSTTHSLGQNNSPTSEFEWSQIKPSLKSTKTSKGGKAEISNKSSSASKKNKQSSCSQSKVLEYEMTQFDKRVHVPSSVTGINVPLKQIPEDASKIQITSMQQEVGRSQQQFLIQQQSAEQKKRNGILTNPNYHLQGNQVFLGRVSVPRSVQGRGHQEVLDGYPSTETELGLKQSLKLQIDASDPSFNYKKETPL
