# Supplementary material for: The Rhinella arenarum transcriptome: de novo assembly, annotation and gene prediction
Source: Sci Rep. 2020 Jan 23;10:1053. doi: 10.1038/s41598-020-57961-4 (PMC6978513; doi:10.1038/s41598-020-57961-4)
Supplement: Supplementary file 3 — Dataset 2. [file 41598_2020_57961_MOESM3_ESM.zip › CHST1.fasta]

>GN=CHST1 OR=Acris crepitans DE=Sulfotransferase (Fragment) 
IRTFTTKPFHMCPIPNPNNCSPGQDPTESPDRLCEDGQLITSNISRKTHILILATTRSGS
SFVGQLFNQHTDVFYLFEPLYHVQYTLIPKMSPSKSATDRRVMLGASRDLLRSLYDCDLY
FMENYIKPQPVNHTTDRLFRRGASKALCSPPVCDALGPTDIYLEEGDCVKKCGTLNLTLA
MDSCKEHGHVAIKTVRVPEVNDLRALVEDPRLNLKVIQLVRDPRGILASRS
>GN=CHST1 OR=Agalychnis callidryas DE=Sulfotransferase (Fragment) 
IRTFTTKFFHMCPVPNPNNCSPGQDPTESPDRLCEDGQLISSNISRKTHILILATTRSGS
SFVGQLFNQHTDVFYLFEPLYHVQYTLIPKMTPSKSATDRRVMLGASRDLLRSLYDCDLY
FMENYIKPQPINHTTDRLFRRGASKALCSPPVCDALGPTDIYLEEGDCVKKCGSLNLTLA
MDSCKDHGHVAIKTVRVPEVNDLRALVEDPRLNLKVIQLVRDPRGILASRS
>GN=CHST1 OR=Aglyptodactylus madagascariensis DE=Sulfotransferase (Fragment) 
IRTFTTKSFHMCPVPNPSNCTLGQDPTDSPDRLCEDGQPITSNVSRKTHILILATTRSGS
SFVGQLFNQHSDVFYLFEPLYHVQYTLIPKMTQNKSPAERRVMLGASRDLLRSLYDCDLY
FMENYIKPQPVNHTTDRLFRRGASKALCSVPVCDALGPTDIYLEEGDCIKKCGSLNLTLA
MESCKDHGHVAIKTVRVPEVNDLRALVEDPRLNLKVIQLVRDPRGILASRS
>GN=CHST1 OR=Allobates femoralis DE=Sulfotransferase (Fragment) 
IRTFTTKSFHMCPIPNPNNCSPGQDPTESPDRLCEDGQLVSSNISRKTHILILATTRSGS
SFVGQLFNQHTDVFYLFEPLYHVQYTLIPKMTPSKSATDRRVMLGASRDLLRSLYDCDLY
FMENYIKPQPANHTTDRLFRRGASKALCSPPVCDALGPSDIYLEEGDCVKKCGTLNLTLA
MESCKEHGHVAIKTVRIPEVSDLRALVEDPRLNLKVIQLVRDPRGILASRS
>GN=CHST1 OR=Alsodes gargola DE=Sulfotransferase (Fragment) 
IRTFTTKSFHMCPIPNPNNCSPGQDPTESPDRLCEDGQLITSNISRKTHILILATTRSGS
SFVGQLFNQHTDVFYLFEPLYHVQYTLIPKMTPSKSTTDRRVMLGASRDLLRSLYDCDLY
FMENYIKPQPVNHTTDRLFRRGASKALCSPPVCDALGPTDIYLEEGDCVKKCGSLNLTLA
MESCKEHGHVAIKTVRVPEVNDLRALVEDPRLNLKVIQLVRDPRGILASRS
>GN=CHST1 OR=Alytes obstetricans DE=Sulfotransferase (Fragment) 
IRTFTTKSFQFCPTANPANCSPDPDPTDTLDKLCDDSQPIANLSRKTHILILATTRSGSS
FVGQLLNQHSDVFYLFEPLYHVQYTLIPKMPQNKSPAERRVMLGASRDLLRSLYDCDLYF
MENYIKPQPINHTTDKLFRRGASKALCSSPVCDTSGPTDVYLEEGDCVRKCGSLNLTLAM
ESCKDHDHVAIKTVRVPEVNDLRALVEDPRLNLKVIQLVRDPRGILASRT
>GN=CHST1 OR=Amietia lubrica DE=Sulfotransferase (Fragment) 
IRTFTTKSFHMCPVPNPSNCSLGQEPTDSPDRLCDDGQLVTSNVSRKTHILILATTRSGS
SFVGQLFNQHSDVFYLFEPLYHVQYTLIPKMTQSKSPAERRVMLGASRDLLRSLYDCDLY
FMENYIKPQPVNHTTDRLFRRGASKALCSIPVCDALGPTDIYLEEGDCIKKCGSLNLTLA
MESCKDHGHVAIKTVRVPEVNDLRALVEDPRLNLKVIQLVRDPRGILASRS
>GN=CHST1 OR=Amolops loloensis DE=Sulfotransferase (Fragment) 
IRTFTTKSFHMCPVPNPSNCSLGQEPTDSPDRLCEDGQPVTSNISRKTHILILATTRSGS
SFVGQLFNQHSDVFYLFEPLYHVQYTLIPKMTQSKSPAERRVMLGASRDLLRSLYDCDLY
FMENYIKPQPVNHTTDRLFRRGASKALCSVPVCDALGPTDIYLEEGDCIKKCGSLNLTLA
MESCKDHGHVAIKTVRVPEVNDLRALVEDPRLNLKVIQLVRDPRGILASRS
>GN=CHST1 OR=Amolops ricketti DE=Sulfotransferase (Fragment) 
IRTFTTKSFHMCPVPNPSNCSLGQEPTDSSDRLCEDGQPVTSNVSRKTHILILATTRSGS
SFVGQLFNQHSDVFYLFEPLYHVQYTLIPKMTQSKSPAERRVMLGASRDLLRSLYDCDLY
FMENYIKPQPVNHTTDRLFRRGASKALCSAPVCDALGPTDIYLEEGDCIKKCGSLNLTLA
MESCKDHGHVAIKTVRVPEVNDLRALVEDPRLNLKVIQLVRDPRGILASR
>GN=CHST1 OR=Anaxyrus canorus DE=Sulfotransferase (Fragment) 
IRTFTTKSFHMCPIPNPNNCSPGQDPTESPDRLCEDGQLITSNYSRKTHILILATTRSGS
SFVGQLFNQHTDVFYLFEPLYHVQYTLIPKMTPSKSVTDRRVMLGASRDLLRSLYDCDLY
FMENYIKPQPINHTTDRLFRRGASKALCSPPVCDALGPTDIYLEEGDCVKKCGSLNLTLA
MESCKEHGHVAIKTVRVPEVNDLRALVEDPRLNLKVIQLVRDPRGILASRS
>GN=CHST1 OR=Anaxyrus punctatus DE=Sulfotransferase (Fragment) 
IRTFTTKSFHMCPIPNPNNCSPGQDPTESPDRLCEDGQLITSNFSRKTHILILATTRSGS
SFVGQLFNQHTDVFYLFEPLYHVQYTLIPKMTPSKSVADRRVMLGASRDLLRSLYDCDLY
FMENYIKPQPINHTTDRLFRRGASKALCSPPVCDALGPTDIYLEEGDCVKKCGCLNLTLA
MESCKEHGHVAIKTVRVPEVNDLRALVEDPRLNLKVIQLVRDPRGILASRS
>GN=CHST1 OR=Aplastodiscus perviridis DE=Sulfotransferase (Fragment) 
IRTFTTKSFHMCPIPNPNNCSPGQDPTESPDRLCEDGQLITSNISRKTHILILATTRSGS
SFVGQLFNQHTDVFYLFEPLYHVQYTLIPKMTQSKSTADRRVMLGASRDLLRSLYDCDLY
FMENYIKPQPVNHTTDRLFRRGASKALCSPPVCDALGPTDIYLEEGDCVKKCGSLNLTLA
MDSCKEHGHVAIKTVRVPEVNDLRALVEDPRLNLKIIQLVRDPRGILASRS
>GN=CHST1 OR=Arthroleptis poecilonotus DE=Sulfotransferase (Fragment) 
IRTFTTKSFHMCPAPNPNNCSLGQDPTEAPDRLCEDGQPIATNISRKIHILILATTRSGS
SFVGQLFNQHSDVFYLFEPLYHVQYTLIPKMPQTKSTTDRRVMLGASRDLLRSLYDCDLY
FLENYIKPQPVNHTTDRLFRRGASKALCSVPVCDALGPSDIFLEEGDCVKKCGSLNLTLA
MESCKDHGHVAIKTVRVPEVNDLRALVEDPRLNLKVIQLVRDPRGILASRS
>GN=CHST1 OR=Ascaphus truei DE=Sulfotransferase (Fragment) 
IRTFTTKSFHICPMPSPANCSSGPGPTDSLDRLCEDSQLLPSNFSRKTHVLILATTRTGS
SFVGQLFNQHSDVFYLFEPLYHVQYTLIPKMTQSKSPADRRVMLGASRDLLRSLYDCDLY
FMENYIKPQPVNHTTDKLFRRGASKALCSPPVCDALGPTDAYLEEGDCVKKCGSLNLTLA
MESCKEHGHVAIKTVRVPEVNDLRALVEDPRLNLKVIQLVRDPRGILASR
>GN=CHST1 OR=Astylosternus diadematus DE=Sulfotransferase (Fragment) 
IRTFTTKSFHMCPAPNPNNCTLGQDPTDAPDRLCEDGQLIASNISRKIHILILATTRSGS
SFVGQLFNQHSDVFYLFEPLYHVQYTLIPKMTQTKSTTDRRVMLGASRDLLRSLYDCDLY
FMENYIKPQPVNHTTDRLFRRGASKALCSVPVCDALGPSDIFLEEGDCVKKCGSLNLTLA
MESCKDHGHVAIKTVRVPEVNDLRALVEDPRLNLKVIQLVRDPRGILASRS
>GN=CHST1 OR=Atelognathus reverberii DE=Sulfotransferase (Fragment) 
IRTFTTKSFHMCPIPNPNNCSPGQDPTESPDRLCEDGQLITSNISRKTHILILATTRSGS
SFVGQLFNQHTDVFYLFEPLYHVQYTLIPKMTPSKSATDRRVMLGASRDLLRSLYDCDLY
FMENYIKPQPINHTTDRLFRRGASKALCSPPVCDALGPTDIYLEEGDCVKKCGSLNLTLA
MESCKEHGHVAIKTVRVPEVNDLRALVEDPRLNLKVIQLVRDPRGILASRS
>GN=CHST1 OR=Aubria subsigillata DE=Sulfotransferase (Fragment) 
IRTFTTKSFHMCPVPNPSNCSLGQEPTDAPDRLCEDGQPVTSNISRKTHILILATTRSGS
SFVGQLFNQHSDVFYLFEPLYHVQYTLIPKMTQNKSPAERRVMLGASRDLLRSLYDCDLY
FMENYIKPQPVNHTTDRLFRRGASKALCSVPVCDTLGPTDIYLEEGDCIKKCGSLNLTLA
MESCKDHGHVAIKTVRVPEVNDLRALVEDPRLNLKVIQLVRDPRGILASRS
>GN=CHST1 OR=Barbourula busuangensis DE=Sulfotransferase (Fragment) 
IRTFSTKSFQLCPTANPANCSPGTDPTDSLDRLCDDNQPFSSNFSKKTHILILATTRSGS
SFVGQLLNQHSDVFYLFEPLYHVQYTLIPKMTQSKSPADRRVMLGASRDLLRSLYDCDLY
FMENYIKPQPINHTTDKLFRRGASKGLCSLPVCDTLGPNDVYLEEGDCVKKCGSLNLTLA
MESCKDHDHVAIKTVRVPEVNDLRALVEDPRLNMKVIQLVRDPRGILASRT
>GN=CHST1 OR=Barycholos pulcher DE=Sulfotransferase (Fragment) 
IRTFTTKSFHICPIPNPNNCSPGQDPTESPDHLCEDGQLINSNISRKTHILILATTRSGS
SFVGQLFNQHTDVFYLFEPLYHVQYTLIPKMTPSKSTTDRRVMLGASRDLLRSLYDCDLY
FMENYIKPQPINHTTDRLFRRGASKALCSPPVCDALGPTDIYLEEGDCAKKCGSLNLTLA
MESCKEHGHVAIKTVRVPEINDLRALVEDPRLNLKVIQLVRDPRGILASRS
>GN=CHST1 OR=Batrachyla leptopus DE=Sulfotransferase (Fragment) 
IRTFTTKSFHMCPIPNPNNCSPGQDPTESPDRLCEDGQLITSNISRKTHILILATTRSGS
SFVGQLFNQHTDVFYLFEPLYHVQYTLIPKMTPSKSATDRRVMLGASRDLLRSLYDCDLY
FMENYIKPQPLNHTTDRLFRRGASKALCSPPVCDALGPTDIYLEEGDCVKKCGSLNLTLA
MESCKEHGHVAIKTVRVPEVNDLRALVEDPRLNLKVIQLVRDPRGILASRS
>GN=CHST1 OR=Batrachyla taeniata DE=Sulfotransferase (Fragment) 
IRTFTTKSFHMCPIPNPNNCSPGQDPTESPDRLCEDGQLITSNISRKTHILILATTRSGS
SFVGQLFNQHTDVFYLFEPLYHVQYTLIPKMTPSKSATDRRVMLGASRDLLRSLYDCDLY
FMENYIKPQPLNHTTDRLFRRGASKALCSPPVCDALGPTDIYLEEGDCVKKCGTLNLTLA
MESCKEHGHVAIKTVRVPEVNDLRALVEDPRLNLKVIQLVRDPRGILASRS
>GN=CHST1 OR=Bombina fortinuptialis DE=Sulfotransferase (Fragment) 
IRTFSTKSFQLCPTANPANCSPGTDPSDSLDRVCDDNPPFSSNFSRKTHILILATTRSGS
SFVGQLLNQHSDVFYLFEPLYHVQYTLIPKMTQSKSPADRRVMLGASRDLLRSLYDCDLY
FMENYIKPQPVNHTTDKLFRRGASKALCSLPVCDTDIYLEEGDCVKKCGSLNLTLAMESC
KDHDHVAIKTVRVPEVNDLRALVEDPRLNMKVIQLVRDPRGILASRT
>GN=CHST1 OR=Bombina orientalis DE=Sulfotransferase (Fragment) 
IRTFSTKSFQLCPTTNPANCSPGTDPSDSLDRVCDDNPPFSSNFSRKTHILILATTRSGS
SFVGQLLNQHSDVFYLFEPLYHVQYTLIPKMTQSKSPADRRVMLGASRDLLRSLYDCDLY
FMENYIKPQPVNHTTDKLFRRGASKALCSLPVCDTDIYLEEGDCVKKCGSLNLTLAMESC
KDHDHVAIKTVRVPEVNDLRALVEDPRLNMKVIQLVRDPRGILASR
>GN=CHST1 OR=Breviceps macrops DE=Sulfotransferase (Fragment) 
IRTFTTKSFHMCPAPNPNNCSLGQDPTESPDRLCEDGQPVSSNLSRRTHILILATTRSGS
SFMGQLFNQHSDIFYLFEPLYHVQYTLIPKMTQTKSLTDRRVMLGASRDLLRSLYDCDLY
FIENYIKPQPVNHTTDILFRRGASKALCSVPVCDAQGPTDIVFEEGDCAKKCGTLNLTLA
MESCKDHGHVAIKTVRVPEVNDLRALVEDPRLNLKVIQLVRDPRGILASRS
>GN=CHST1 OR=Buergeriaycephala DE=Sulfotransferase (Fragment) 
IRTFTTKSFHMCPVPNPSNCSLGQEPTDSPDRLCEDGQPVASNISRKTHILILATTRSGS
SFVGQLFNQHSDVFYLFEPLYHVQYTLIPKMTQSKSPAERRVMLGASRDLLRSLYDCDLY
FIENYIKPQPVNHTTDRLFRRGASKALCSVPVCDALGPTDIYLEEGDCIKKCGSLNLSLA
MESCKDHGHVAIKTVRVPEVNDLRALIEDPRLNLKVIQLVRDPRGILASRS
>GN=CHST1 OR=Bufo gargarizans DE=Sulfotransferase (Fragment) 
IRTFTTKSFHMCPIPNPNNCSPGQDPTESPDRLCEDGQLITSNFSRKTHILILATTRSGS
SFVGQLFNQHTDVFYLFEPLYHVQYTLIPKMTPSKSVTDRRVMLGASRDLLRSLYDCDLY
FMENYIKPQPINHTTDRLFRRGASKALCSSPVCDALGPTDIYLEEGDCVKKCGSLNLTLA
MESCKEHGHVAIKTVRVPEVNDLRALVEDPRLNLKVIQLVRDPRGILASR
>GN=CHST1 OR=Callulina kreffti DE=Sulfotransferase (Fragment) 
IRTFTTNKSFHMCPAPNPNNCSLGQDPTESPDRLCEDGQSVSSNLSRKVHILILATTRSG
SSFMGQLFNQHSDIFYLFEPLYHVQYTLIPKLPQSKGSTDRRVMLGAGRDLLRSLYDCDL
YFIENYIKPQPVNHTTDRLFRRGASKALCSIPVCDVPGPTDIVLEEGDCVKKCGTLNLTL
AMESCKDHGHIAIKTVRVPEVNDLRALVEDPRLNLKVIQLVRDPRGILASRS
>GN=CHST1 OR=Callulops wilhelmanus DE=Sulfotransferase (Fragment) 
IRTFTTKSFHMCPVPNPSNCSPGQDPTDSPDRLCEDAQTVTSNISRKTHILILATTRSGS
SFVGQLFNQHSDVFYLFEPLYHVQYTLIPKMTQSKSAADRRVMLGASRDLLRSLYDCDLY
FMENYIKPQPVNHTTDRLFRRGASKALCSIPVCDALGSTDIYLEEGDCVKKCGSLNLTLA
MESCKDHVHVAIKTVRVPEVSDLRALVEDPRLNLKVIQLVRDPRGILASRS
>GN=CHST1 OR=Calyptocephallela gayi DE=Sulfotransferase (Fragment) 
IRTFTTKSFHMCPIPNPNNCSPGQDPTEYPDRLCEDGQPVTSNISRKTHILILATTRSGS
SFVGQLFNQHSDVFYLFEPLYHVQYTLIPKMTQGKSPADRRVMLGASRDLLRSLYDCDLY
FMENYIKPQPVNHTTDRLFRRGASKALCSLPVCDALGPTDIYLEEGDCVKKCGSLNLTLA
MESCKEHGHVAIKTVRVPEVNDLRALVEDPRLNLKVIQLVRDPRGILASRS
>GN=CHST1 OR=Ceratophrys cornuta DE=Sulfotransferase (Fragment) 
IRTFTTKSFHMCPIPNPNNCSPGQDPTESPDRLCEDGQLINSNISRKTHILILATTRSGS
SFVGQLFNQHTDVFYLFEPLYHVQYTLIPKMTPSKSTTDRRVMLGASRDLLRSLYDCDLY
FMENYIKPQPINHTTDRLFRRGASKALCSPPVCDALGPTDIYLEEGDCVKKCGSLNLTLA
MESCKEHGHVAIKTVRVPEVNDLRALVEDPRLNLKVIQLVRDPRGILASRS
>GN=CHST1 OR=Chiasmocleis ventrimaculata DE=Sulfotransferase (Fragment) 
IRTFTTKSFHMCPIPNPSNCSPGQDPTDSPDRLCEEGQAVNANISRKTHILILATTRSGS
SFVGQLFNQHADVFYLFEPLYHVQYTLIPKMTLSKSAADRRVMLGASRDLLRSLYDCDLY
FMENYIKPQPVNHTTDRLFRRGASKALCSVPVCDAMGTTDIYLEEGDCVKKCGSLNLTLA
MESCKDHGHVAIKTVRVPEVNDLRALVEDPRLNLKVIQLVRDPRGILASRS
>GN=CHST1 OR=Conraua crassipes DE=Sulfotransferase (Fragment) 
IRTFTTKSFHMCPVPNPSNCSLGQEPTDSPDRLCEDGQVVTSNVSRKTHILILATTRSGS
SFVGQLFNQHSDVFYLFEPLYHVQYTLIPKMTQSKSPAERRVMLGASRDLLRSLYDCDLY
FMENYIKPQPVNHTTDRLFRRGASKALCSIPVCDALGPTDIYLEEGDCIKKCGSLNLTLA
MESCKDHGHVAIKTVRVPEVNDLRALIEDPRLNLKVIQLVRDPRGILASRS
>GN=CHST1 OR=Cophixalus cheesmanae DE=Sulfotransferase (Fragment) 
IRTFTTKSFHMCPVPNPSNCSPGQDPTDPPDRLCEDGQTVTSNISRKTHILILATTRSGS
SFVGQLFNQHSDFFYLFEPLYHVQYTLIPKMTQSKSAADRRVMLGASRDLLRSLYDCDLY
FMENYIKPQPVNHTTDRLFRRGASKALCSIPVCDALGSTDIYLEEGDCVKKCGSLNLTLA
MESCKDHGHVAIKTVRVPEVNDLRALVEDPRLNLKVIQLVRDPRGILASRS
>GN=CHST1 OR=Cornufer pelewensis DE=Sulfotransferase (Fragment) 
IRTFTTKSFHMCPVPSPSNCSLGQEPTDSPDRLCDDGQPVTSNISRKTHILILATTRSGS
SFVGQLFNQHSDVFYLFEPLYHVQYTLIPKMTQSKSPAERRVMLGASRDLLRSLYDCDVY
FMENYIKPQPVNHTTDRLFRRGASKALCSVPVCDALGPSDIYLEEGECIKKCGSLNLTLA
MESCKDHGHVAIKTVRVPEINDLRALVEDPRLNLKVIQLVRDPRGILASRS
>GN=CHST1 OR=Craugastor augusti DE=Sulfotransferase (Fragment) 
IRTFTTKSFQICPIPNPNNCSQGQDPTESPDRLCEDGQLINSNISRKTHILILATTRSGS
SFVGQLFNQHTDIFYLFEPLYHVQCTLIPKMTPSKSTTDRRVMLGASRDLLRSLYDCDLY
FMENYIKPQPVNHTTDKLFRRGASKALCSPPVCDALGPTDIYLEEGDCIKKCGSLNLTLA
MESCKEHGHVAIKTVRVPEVNDLRALVEDPRLNLKVIQLVRDPRGILVSR
>GN=CHST1 OR=Craugastor fitzingeri DE=Sulfotransferase (Fragment) 
IRSFTTKSFHICPIPNPNNCSPGQDLTESPDHLCEDGQLINSNISRKTHILILATTRSGS
SFVGQLFNQHTDVFYLFEPLYHVQYTLIPKMTPSKSTTDRRVMLGASRDLLRSLYDCDLY
FMENYIKPQPINHTTDKLFRRGASKALCSPPVCDALGPTDIYLEEGDCVKKCGSLNLTLA
MESCKEHGHVAIKTVRVPEVNDLRALVEDPRLNLKVIQLVRDPRGILASRS
>GN=CHST1 OR=Crinia signifera DE=Sulfotransferase (Fragment) 
IRTFTTKSFHMCPIPSPNNCSPGQDPTDYPDRLCEDGQPVNANISRKTHILILATTRSGS
SFVGQLFNQHADVFYLFEPLYHVQYTLIPKMTQSKSPADRRVMLGASRDLLRSLYDCDLY
FMENYIKPQPVNHTTDRLFRRGASKALCSLPVCDALGPTDIYLEEGDCVKKCGSLNLTLA
MESCKDHGHVAIKTVRVPEVNDLRALVEDPRLNLKVIQLVRDPRGILASR
>GN=CHST1 OR=Cryptobatrachus sp. TNHC-GDC 451 DE=Sulfotransferase (Fragment) 
IRTFTTKSFHMCPIPNPNNCSPGQDPTESPDRLCEDGQLITSNISRKTHILILATTRSGS
SFVGQLFNQHTDVFYLFEPLYHVQYTLIPKMTPSKSATDRRVMLGASRDLLRSLYDCDLY
FMENYIKPQPLNHTTDRLFRRGASKALCSPPVCDALGPTDIYLEEGDCVKKCGSLNLTLA
MESCKDHGHVAIKTVRVPEVNDLRALVEDPRLNLKVIQLVRDPRGILASR
>GN=CHST1 OR=Dendropsophus parviceps DE=Sulfotransferase (Fragment) 
IRTFTTKSFHMCPIPNPNNCSPGQDPTESPDRLCEDGQLITSNISRKTHILILATTRSGS
SFVGQLFNQHTDVFYLFEPLYHVQYTLIPKMTPSKSTTDRRVMLGASRDLLRSLYDCDLY
FMENYIKPQPVNHTTDRLFRRGASKALCSPPVCDALGPTDIYLEEGDCVKKCGSLNLTLA
MDSCKEHGHVAIKTVRVPEVNDLRALVEDPRLNLKVIQLVRDPRGILASRS
>GN=CHST1 OR=Discoglossus pictus DE=Sulfotransferase (Fragment) 
IRTFTTKSFQICPTANPANCSPGAEPTDSLDCEDSQQLTSNFSRKTHILILATTRSGSSF
VGQLLNQHSDVFYLFEPLYHVQYTLIPKMTQNKSPADRRVMLGASRDLLRSLYDCDLYFM
ENYIKPQPINHTTDKLFRRGASKALCSSPVCDTLSPTDVYLEEGDCVKKCGSLNLTLAME
SCKEHEHVALKIVRVPEVSDLRALVEDPRLNLKVIQLVRDPRGILTSRT
>GN=CHST1 OR=Dyscophus antongilii DE=Sulfotransferase (Fragment) 
IRTFTTKSFHMCPVPNPSNCSPGQDPTDSPDRLCEDGQPVTSNISRKTHILILATTRSGS
SFVGQLFNQHSDVFYLFEPLYHVQYTLIPKMTQSKSAADRRVMLGASRDLLRSLYDCDLY
FMENYIKPQPVNHTTDRLFRRGASKALCSVPVCDALGSTDIYLEEGDCVKKCGSLNLTLA
MDSCKDHGHVAIKTVRVPEVSDLRALVEDPRLNLKVIQLVRDPRGILASR
>GN=CHST1 OR=Elachistocleis ovalis DE=Sulfotransferase (Fragment) 
IRTFTAKSFHICPVPNPSNCSPGQDPTDSPDRLCDDGQIMISNTSRKTHILILATTRSGS
TFLGQLFNQHADVFYLFEPLYHVQYTLIPKLTPSKSAADRRLMLGASRDLLRSLYDCDLY
FMENYIKPQPVNHTTDRLFRRGASKALCSAPVCDALGMTDIYLDEGDCVKKCGSLNLTLA
MESCKDHDHVAIKIVRVPEVNDLRALVEDPRLNLKVIQLVRDPRGILASRS
>GN=CHST1 OR=Eleutherodactylus planirostris DE=Sulfotransferase (Fragment) 
IRTFTTKSFHMCPIPNPNNCSPGQDPTESPDRLCEDGQLINSNISRKTHVLILATTRSGS
SFVGQLFNQHTDVFYLFEPLYHVQYTLIPKMTPSKSTTDRRVMLGASRDLLRSLYDCDLY
FMENYIKPQPINHTTDRLFRRGASKALCSPPVCDALGPTDIYLEEGDCAKKCGSLNLTLA
MESCKEHGHVAIKTVRVPEVNDLRALVEDPRLNLKVIQLVRDPRGILASRS
>GN=CHST1 OR=Engystomops pustulosus DE=Sulfotransferase (Fragment) 
IRTFTTKSFQVCPIPNPNNCSPGQDPTESPDRLCEDGQLTNSNISRKTHILILATTRSGS
TFVGQLFNQHTDVFYLFEPLYHVQYTLIPKMTTSKSATDRRVMLGASRDLLRSLYDCDLY
FMENYIKPQPLNHTTDRLFRRGASKALCSPPVCDALGHIDINPEEGDCVKKCGTLNLTLA
MESCKEHGHVAIKTVRIPEVNDLRALVEDPRLNLKVIQLVRDPRGILSSRS
>GN=CHST1 OR=Eupsophus calcaratus DE=Sulfotransferase (Fragment) 
IRTFTTKSFHMCPIPNPNNCSPGQDPTESPDRLCEDGQLITSNISRKTHILILATTRSGS
SFVGQLFNQHTDVFYLFEPLYHVQYTLIPKMTPSKSTTDRRVMLGASRDLLRSLYDCDLY
FMENYIKPQPVNHTTDRLFRRGASKALCSPPVCDALGPTDIYLEEGDCVKKCGSLNLTLA
MESCKEHVHVAIKTVRVPEVNDLRALVEDPRLNLKVIQLVRDPRGILASRS
>GN=CHST1 OR=Fejervarya limnocharis DE=Sulfotransferase (Fragment) 
IRTFTTKSLHMCPVPNRSNCSLGQEPTDSPDRLCEDGQPVTSNISRKTHILILATTRSGS
SFVGQLFNQHSDVFYLFEPLYHVQYTLIPKMTQSKSPAERRVMLGASRDLLRSLYDCDLY
FMENYIKPQPVNHTTDRLFRRGASKALCSAPVCDALGPTDIYLEEGDCIKKCGSLNLTLA
MESCKDHGHVAIKTVRVPEVNDLRALVEDPRLNLKVIQLVRDPRGILASR
>GN=CHST1 OR=Gastrophryne olivacea DE=Sulfotransferase (Fragment) 
IRTLTTKSFHICPVPNPSNCSSGQDPTDPPDRLCDDGQIGVITNISRKTHILILATTRSG
STFLGQLFNQHADVFYLFEPLYHVQFTLIPKMIPSKSVADRRLMLGASRDLLRSLYDCDL
YFMENYIKPQPVNHTTDRLFRRGASKALCSAPVCDTLGFTDIYLDEGDCVKKCGSLNLTL
AMDSCKDHDHVAIKTVRVPEINDLRALVEDPRLNLKVIQLVRDPRGILASR
>GN=CHST1 OR=Gastrotheca pseustes DE=Sulfotransferase (Fragment) 
IRTFTTKSFHMCPIPNPNNCSPGQDPTESPDRLCEDGQLISSNISRKTHILILATTRSGS
SFVGQLFNQHTDVFYLFEPLYHVQYTLIPKMTPSKSATDRRVMLGASRDLLRSLYDCDLY
FMENYIKPQPLNHTTDRLFRRGASKALCSPPVCDALGPTDIYLEEGDCVKKCGSLNLTLA
MESCKDHGHVAIKTVRVPEVNDLRALVEDPRLNLKVIQLVRDPRGILASR
>GN=CHST1 OR=Heleophryne purcelli DE=Sulfotransferase (Fragment) 
IRTFTTKSFHMCPIPNPNNCSPGQDPTDSPDHLCEDGQSVVSNISRKTHILILATTRSGS
SFVGQLFNQHSDVFYLFEPLYHVQYTLIPKMTQNKSPADRRVMLGASRDLLRSLYDCDLY
FMENYIKPQPINHTTDRLFRRGASKALCSLPVCDALGATDIYLEEGDCVKKCGSLNLTLA
MESCKDHGHVAIKTVRVPEVNDLRALVEDPRLNLKVIQLVRDPRGILASR
>GN=CHST1 OR=Hemisus marmoratus DE=Sulfotransferase (Fragment) 
IRTFTTKSFQMCPAPNPNNCSLGQDPTESPDRLCEDGQPVSSNLSRKTHILILATTRSGS
SFVGQLFNQHSDIFYLFEPLYHVQYTLIPKMPQAKSSTDRRVMLGASRDLLRSLYDCDLY
FLENYIKPQPVNHTTDRLFRRGASKALCSFPVCDVQSPTDIFLEEGDCVKRCGTLNLTLA
MESCKDHGHIAIKTVRVPEVNDLRALVEDPRLNLKVIQLVRDPRGILASRS
>GN=CHST1 OR=Hoplobatrachus tigerinus DE=Sulfotransferase (Fragment) 
IRTFTTKSFHMCPVPNPSNCSLGQEPTDSPDRLCDDGQPVVSNISRKTHILILATTRSGS
SFVGQLFNQHSDVFYLFEPLYHVQYTLIPKMTQNKSPAERRVMLGASRDLLRSLYDCDLY
FMENYIKPQPVNHTTDRLFRRGASKALCSSPVCDALGPTDIYLEEGDCIKKCGSLNLTLA
MESCKDHGHVAIKTVRVPEVNDLRALVEDPRLNLKVIQLVRDPRGILASR
>GN=CHST1 OR=Hyla chinensis DE=Sulfotransferase (Fragment) 
IRTFTTKSFHMCPIPNPNNCTPGQDPTESPDRLCEDGQLITSNISRKTHILILATTRSGS
SFVGQLFNQHTDVFYLFEPLYHVQYTLIPKMTPSKSATDRRVMLGASRDLLRSLYDCDLY
FMENYIKPQPVNHTTDRLFRRGASKALCSPPVCDALGPTDIYLEEGDCVKKCGSLNLTLA
MDSCKEHGHVAIKTVRVPEVNDLRALVEDPRLNLKVIQLVRDPRGILASR
>GN=CHST1 OR=Hylomantis lemur DE=Sulfotransferase (Fragment) 
IRTFTTKSFHMCPVPNPNNCSPGQDPTESPDRLCEDGQLITSNISRKTHILILATTRSGS
SFVGQLFNQHTDVFYLFEPLYHVQYTLIPKMTPSKSATDRRVMLGASRDLLRSLYDCDLY
FMENYIKPQPINHTTDRLFRRGASKALCSPPVCDALGPTDIYLEEGDCVKKCGSLNLTLA
MDSCKDHGHVAIKTVRVPEVNDLRALVEDPRLNLKVIQLVRDPRGILASRS
>GN=CHST1 OR=Hyloscirtus lindae DE=Sulfotransferase (Fragment) 
IRTFTTKSFHMCPIPNPNNCSPGQDPTESPDRLCEDGQLITSNLSRKTHILILATTRSGS
SFVGQLFNQHTDIFYLFEPLYHVQYTLIPKMTPSKSTTDRRVMLGASRDLLRSLYDCDLY
FMENYIKPQPINHTTDRLFRRGASKALCSPPVCDALGPTDIYLEEGDCVKKCGSLNLTLA
MDSCKEHGHVAIKTVRVPEVNDLRALVEDPRLNLKVIQLVRDPRGILASRS
>GN=CHST1 OR=Hyperolius bolifambae DE=Sulfotransferase (Fragment) 
IRTFTTKSFNMCPAPNPNNCSSGQDPTEAPDRLCEDGQPIATNTSKKTHILILATTRSGS
SFVGQLFNQHSDVFYLFEPLYHVQYTLIPKMPQTKSTADRRVMLGASRDLLRSLYDCDLY
FMENYIKPQPVNHTTDRLFRRGASKALCSVPVCDALGSSEILLEEGDCVKKCGSLNLTLA
MESCKDHGHVAIKTVRVPEVNDLRALVEDPRLNLKVIQLVRDPRGILASRS
>GN=CHST1 OR=Rhinella arenarum DE=Sulfotransferase (Fragment)
MQCSWKAVLLLALASIAIQYTAIRTFTTKSFHMCPIPNPNNCSPGQDPTESPDRLCEDGQLITSNFSRKTHILILATTRSGSSFVGQLFNQHTDVFYLFEPLYHVQYTLIPKMTPSKSATDRRVMLGASRDLLRSLYDCDLYFMENYIKPQPINHTTDRLFRRGASKALCSPPVCDALGPTDIYLEEGDCVKKCGSLNLSLAMESCKEHGHVAIKTVRVPEVNDLRALVEDPRLNLKVIQLVRDPRGILASRSETFRDTYRLWRIWRATGRRPYNLDSTQLTTVCEDFLNSVSTGLSRPPWLKGRYMLLRYEDLARNPMKKMEEIYDFVGIPLDANVERWILNNTRGDQSSARHKYGTVRNSAAMAESWRLTLSYDIVEFTQNACRQVLVQLGYKTVSSSQDLRNLSYSLIEDRSFAPFL
