# Supplementary material for: The Rhinella arenarum transcriptome: de novo assembly, annotation and gene prediction
Source: Sci Rep. 2020 Jan 23;10:1053. doi: 10.1038/s41598-020-57961-4 (PMC6978513; doi:10.1038/s41598-020-57961-4)
Supplement: Supplementary file 3 — Dataset 2. [file 41598_2020_57961_MOESM3_ESM.zip › CXCR4.fasta]

>GN=CXCR4 OR=Acris crepitans DE=Chemokine (C-X-C motif) receptor 4 (Fragment) 
LSVADLLFVFTLPFWSVDAAIGWYFKEFLCKAVHVIYTVNLYSSVLILAFISLDRYLAIV
HATNSQGSRKLLAEKIVYVGVWLPAILLTVPDLVFASVTEMENSYVCDRIYPINNQDAWK
IGFRFLHITVGLVLPGLIILTCYCVIISKLSHSKGHQKRKALKTTVILILAFFACWLPYY
ICLIIDTFGTLKLLKLDCYMDNMLHKWIAI
>GN=CXCR4 OR=Agalychnis callidryas DE=Chemokine (C-X-C motif) receptor 4 (Fragment) 
LSVADLLFVFTLPFWSVDAAIGWYFKEFLCKAVHVIYTVNLYSSVLILAFISLDRYLAIV
HATNSQGSRKLLAEKIVYAGVWLPAILLTVPDLVFASVSEMEGSYVCERIYPVENRDYWT
VGFRFLHITVGLVLPGIIILTCYCVIISKLSHSKGHQKRKALKTTVILILAFFACWLPYY
ICLTIDTFGLLRLLKLDCSIDDILHKWITI
>GN=CXCR4 OR=Aglyptodactylus madagascariensis DE=Chemokine (C-X-C motif) receptor 4 (Fragment) 
LSVADLLFVFTLPFWSVDAAIGWYFKDFLCKAVHVIYTVNLYSSVLILAFISLDRYLAIV
HATNSQGSRKLLAEKIVYAGVWLPAILLTVPDLVFAGVREDNGDFMCDRFYPLENHQNWT
IGFRFLHIMVGLLLPGLVILICYCVIISKLSHSKGHQKRKALKTTVILIVAFFACWLPYY
ICLTIETFGLLGLISVDCQSDVTIHKWISI
>GN=CXCR4 OR=Allobates femoralis DE=Chemokine (C-X-C motif) receptor 4 (Fragment) 
LSVADLLFVFTLPFWSVDAAIGWYFKEFLCKAVHVIYTVNLYSSVLILAFISLDRYLAIV
HATNSQGSRKLLAEKIVYAGVWLPAVLLTVPDLVFASVSDIEGTYVCDRIYPAVNRENWT
IGFRFLHITVGLILPGLIILTCYCVIISKLSHSKGHQKRKALKTTVILILAFFACWLPYY
ICLTIDTFGLLGLLKFDCYIDNMLHKWISI
>GN=CXCR4 OR=Alsodes gargola DE=Chemokine (C-X-C motif) receptor 4 (Fragment) 
LSVADLLFVFTLPFWSVDAAIGWYFKEFLCKAVHVIYTVNLYSSVLILAFISLDRYLAIV
HATNSQGSRKLLAEKIVYAGVWLPAILLTVPDLVFASVSDIDDSYVCDRIYPADNRENWT
IGFRFLHITVGLVLPGIIILTCYCVIISKLSHSKGHQKRKALKTTVILILAFFACWLPYY
ICLTIDTFGLLGLLKLDCYFDNMLHKWISI
>GN=CXCR4 OR=Alytes obstetricans DE=Chemokine (C-X-C motif) receptor 4 (Fragment) 
LSVADLLFVFTLPFWSVDAAIGWYFKEFLCKSVHVIYTVNLYSSVLILAFISLDRYLAIV
HATSSQGSRKILAEKVVYAGVWLPAALLTVPDFVFASVSDEGGYSVCDRIFPHDNRESWT
IGFRFLHITVGLVLPGLIILTCYCVIISKLSHSKGHQKRKALRTTVILILAFFACWLPYY
ICLTTDTFMLLGIVKYDCHLETTLHMWISI
>GN=CXCR4 OR=Amietia lubrica DE=Chemokine (C-X-C motif) receptor 4 (Fragment) 
LSVADLLFVFTLPFWSVDAAIGWYFKDFLCKAVHVIYTVNLYSSVLILAFISLDRYLAIV
HATNSQGSRKMLAEKIVYAGVWLPAILLTVPDLVFASVNDVEGYYVCDRIYPLENRLNWT
IGFRFLHIMVGLVLPGFIILICYCVIISKLSHSKGHQKRKALKTTVILIVAFFVCWLPYY
ICLTIDTFSVLGFVRLSCQMDNTIHKWISI
>GN=CXCR4 OR=Amolops loloensis DE=Chemokine (C-X-C motif) receptor 4 (Fragment) 
LSVADLLFVFTLPFWSVDAAIGWYFKDFLCKAVHVIYTVNLYSSVLILAFISLDRYLAIV
HATNSQDSRKMLAEKIVYAGVWLPAILLTVPDLVFASVTDVEGYYVCDRIYPLDNRQNWT
IGFRFLHIMVGLLLPGLIILICYCVIISKLSHSKGHQKRKALKTTVILIVAFFACWLPYY
ICLTIDTFGLLGIIRLDCQMDNTIHKWISI
>GN=CXCR4 OR=Amolops ricketti DE=Chemokine (C-X-C motif) receptor 4 (Fragment) 
LSVADLLFVFTLPFWSVDAAIGWYFKDFLCKAVHVIYTVNLYSSVLILAFISLDRYLAIV
HATNSQGSRKMLAEKIVYAGVWLPAILLTVPDLVFASVTDVEGYYVCDRIYPLENRQNWT
IGFRFLHIMVGLLLPGLIILICYCVIISKLSHSKGHQKRKALKTTVILIVAFFACWLPYY
ICLTIDTFGLLGIVRLDCQMDNTIHKWISI
>GN=CXCR4 OR=Anaxyrus canorus DE=Chemokine (C-X-C motif) receptor 4 (Fragment) 
LSVADLLFVFTLPFWSVDAAIGWYFKEFLCKAVHVIYTVNLYSSVLILAFISLDRYLAIV
HATNSQGSRKLLAEKIVYAGVWLPAILLTVPDVVFASVSDIEGNFVCDRIYPVENREHWT
IGFRFLHITVGLVLPGLIILTCYCVIISKLSHSKGHQKRKALKTTVILILAFFACWLPYY
ICLTIDTFGLLGLLKFDCYMDNTLHKWISI
>GN=CXCR4 OR=Anaxyrus punctatus DE=Chemokine (C-X-C motif) receptor 4 (Fragment) 
LSVADLLFVFTLPFWSVDAAIGWYFKEFLCKAVHVIYTVNLYSSVLILAFISLDRYLAIV
HATNSQGSRKLLAEKIVYAGVWLPAILLTVPDVVFASVSDIEGNFVCDRIYPVENREHWT
IGFRFLHITVGLVLPGLIILTCYCVIISKLSHSKGHQKRKALKTTVILILAFFACWLPYY
ICLTIDTFGLLGLLKFDCHMDNTLHKWISI
>GN=CXCR4 OR=Aplastodiscus perviridis DE=Chemokine (C-X-C motif) receptor 4 (Fragment) 
LSVADLMFVFTLPFWSVDAAIGWYFKEFWCKAVHVIYTVNLYSSILILAFISLDRYLAIV
HATNSQGSRKLLAEKIVYVGVWLPAILLTVPDLVFASVTDIEGNFVCDRIYPADNRENWK
IGFRFLHITVGLVLPGLIILTCYCVIISRLSHSKGHQKRKALKTTVILILAFFACWLPYY
ICLTIDTFGLLELLKLDCYFDNMLHKWIAI
>GN=CXCR4 OR=Arthroleptis poecilonotus DE=Chemokine (C-X-C motif) receptor 4 (Fragment) 
LSVADLLFVFTLPFWSVDAAIGWYFKDFLCKAVHVIYTVNLYSSVLILAFISLDRYLAIV
HATNSQGSRKMLAEKIVYAGVWLPALLLTVPDLVFASVTVENGNYVCDRIYPVLNRQYWI
TGFRFVHVIIGFLLPGIIILICYCVIISKLSHSKGQQKRKALKTTVILIVAFFACWLPYY
ICLTTETLAGLNIIRLDCQMDSILHKWISI
>GN=CXCR4 OR=Ascaphus truei DE=Chemokine (C-X-C motif) receptor 4 (Fragment) 
LSVADLLFVFTLPFWSVDAAIGWYFKEFLCKAVHVIYTVNLYSSVLILAFISFDRYLAIV
HATNSQGSRKMLAEKVVYAGVWLPAVLLTVPDLVFASVSDEDGYSVCDRIYPLENRDNWT
IGFRFLHINVGLVLPGFIILTCYCVIISKLSHSKGHQKRKALKTTVILILAFFACWLPYY
ICLTTDTFIILGIVKYDCLLENAVHKWISI
>GN=CXCR4 OR=Astylosternus diadematus DE=Chemokine (C-X-C motif) receptor 4 (Fragment) 
LSVADLLFVFTLPFWSVDAAIGWYFKDFLCKAVHVIYTVNLYSSVLILAFISLDRYLAIV
HATNSQGSRKMLAEKIVYIGVWLPALLLTVPDLVFASVTEVDGIYVCDRIYPLLNRQNWV
IGFRFIHIIIGLLLPGVIILICYCVIISKLSHSKGHQKRKALKTTVILIVAFFACWLPYY
ICLTIETFGIFGIVKLDCQMDTTLHKWISI
>GN=CXCR4 OR=Atelognathus reverberii DE=Chemokine (C-X-C motif) receptor 4 (Fragment) 
LSVADLLFVFTLPFWSVDAAIGWYFKEFLCKAVHVIYTVNLYSSVLILAFISLDRYLAIV
HATNSQGSRKLLAEKIVYAGVWLPAILLTVPDLVFASVSDIEGNYVCDRIYPAENREEWT
VGFRFLHITVGLVLPGLIILTCYCVIISKLSHSKGHQKRKALKTTVILILAFFACWLPYY
ICLTIDTFGLLGLLKFDCFMDNMLHKWISI
>GN=CXCR4 OR=Aubria subsigillata DE=Chemokine (C-X-C motif) receptor 4 (Fragment) 
LSVADLLFVFTLPFWSVDAAIGWYFKDFLCKAVHVIYTVNLYSSVLILAFISLDRYLAIV
HATNSQGSRKLLAEKIVYAGVWLPAILLTVPDLVFASVTDVEGYHVCDRIYPVENRQDWT
IGFRFLHIVVGLVLPGIIILICYCVIISKLSHSKGHQKRKALKTTVILIVAFFACWLPYY
ICLTIDTFGVLGLVKLDCQTDNTMHKWISI
>GN=CXCR4 OR=Barbourula busuangensis DE=Chemokine (C-X-C motif) receptor 4 (Fragment) 
LSVADLLFVFTLPFWSVDAVQGWYFGVFLCKAVHVIYTVNLYSSVLILAFISLDRYLAIV
HATNSQGSRKVLAEKVVYAGVWLPALLLTVPDLIFATANVNEESGQAVCDRVYPYENQDY
WNIGFRFLHITVGLVLPGLIILTCYCVIISKLSHSKGHQKRKALKTTVILILAFFACWLP
YYICLTIDTFMLLQILKPDCILDDTLHKWISI
>GN=CXCR4 OR=Barycholos pulcher DE=Chemokine (C-X-C motif) receptor 4 (Fragment) 
LSVADLLFVFTLPFWSVDAAIGWYFREFLCKAIHVIYTVNLYSSVLILAFISLDRYLAIV
HATNSQGSRKLLAERVVYFGVWLPAILLTVPDIVFASVSDIEGNYICERVYPAENRNDWT
IGFRFLHITVGLILPGLIILVCYCVIISKLSHSKGHQKRKALKTTVILILAFFACWLPYY
ICLTVDTFGLLRILKLECDVDIMLQKWITI
>GN=CXCR4 OR=Batrachyla leptopus DE=Chemokine (C-X-C motif) receptor 4 (Fragment) 
LSAADLLFVFTLPFWSVDAAIGWYFKEFLCKAVHVIYTVNLYSSVLILAFISLDRYLAIV
HATNSQGSRKLLAEKIVYAGVWLPAILLTVPDLVFASVTDIEGNYVCDRIYPVEHRENWT
IGFRFLHITVGLVLPGLIILTCYCVIISKLSHSKGHQKRKALKTTVILILAFFACWLPYY
ICLTIDTFGLLGLLKFDCFMDNMLHKWISI
>GN=CXCR4 OR=Batrachyla taeniata DE=Chemokine (C-X-C motif) receptor 4 (Fragment) 
LSAADLLFVFTLPFWSVDAAIGWYFKEFLCKAVHVIYTVNLYSSVLILAFISLDRYLAIV
HATNSQGSRKLLAEKIVYAGVWLPAILLTVPDIVFASVSDIEGNYVCDRIYPVENRENWT
IGFRFLHITVGLVLPGLIILTCYCVIISKLSHSKGHQKRKALKTTVILILAFFACWLPYY
ICLTIDTFGLLGLLKFDCFMDNMLHKWISI
>GN=CXCR4 OR=Bombina fortinuptialis DE=Chemokine (C-X-C motif) receptor 4 (Fragment) 
LSVADLLFVFTLPFWSVDAVQGWYVGVFLCKAVHVIYTVNLYSSVLILAFISLDRYLAIV
HATNSQGSRKVLAEKVVYAGVWLPAVLLTVPDLVFATATVSEESGLAMCDRIYPYENQEY
WTIGFRFLHITVGLVLPGLIILTCYCVIISKLSHSKGHQKRKALKTTVILILAFFACWLP
YYVCLTMDTFMLLQILKYDCNLEKTLHKWISI
>GN=CXCR4 OR=Bombina orientalis DE=Chemokine (C-X-C motif) receptor 4 (Fragment) 
LSVADLLFVFTLPFWSVDAVQGWYVGVFLCKTVHVIYTVNLYSSVLILAFISLDRYLAIV
HATNSQGSRKVLAEKVVYAGVWLPAVLLTVPDLVFATATVSEESGLAMCDRIYPYENQEY
WTIGFRFLHITVGLVLPGLIILTCYCVIISKLSHSKGHQKRKALKTTVILILAFFACWLP
YYVCLTMDTFMLLQILKYDCNLEKTLHKWISI
>GN=CXCR4 OR=Breviceps macrops DE=Chemokine (C-X-C motif) receptor 4 (Fragment) 
LSVADLLFVFTLPFWSVDAAIGWYFKEFFCKAVHVIYTVNLYSSVLILAFISLDRYLAIV
HATNSQGSRKLLAEKVVYAGVWFPAVMLTLPDLVFASVTDVDGYHICDRIYPQQNRLNWT
IGFRFLHIMVGLLLPGLIILICYCVIISKLSHSKGHQKRKALKTTVILIVAFFACWLPYY
VCLAIETFGLLRILKLDCEMDNTLHKWISI
>GN=CXCR4 OR=Buergeriaycephala DE=Chemokine (C-X-C motif) receptor 4 (Fragment) 
LSVADLLFVFTLPFWSVDAAIGWYFRDFLCKAVHVIYTVNLYSSVLILAFISLDRYLAIV
HATNSQGSRKLLAEKIVYAGVWLPALLLTVPDLVFASVTDVDGYYVCDRIYPLLNRQNWI
IGFRFLHIMVGLLLPGIIILICYCVIISKLSHSKGHQKRKALKTTVILIVAFFACWLPYY
ICLTIETFGTLGIIRLDCQMDNTIHKWISI
>GN=CXCR4 OR=Bufo gargarizans DE=Chemokine (C-X-C motif) receptor 4 (Fragment) 
LSVADLLFVFTLPFWSVDAAIGWYFKEFLCKAVHVIYTVNLYSSVLILAFISLDRYLAIV
HATNSQGSRKLLAEKIVYAGVWLPAILLTVPDVVFASVSDIEGNFVCDRIYPVENRAHWT
IGFRFLHITVGLVLPGLIILTCYCVIISRLSHSKGHQKRKALKTTVILILAFFACWLPYY
ICLTIDTFGLLGLLKFDCYMDNMLHKWISI
>GN=CXCR4 OR=Callulina kreffti DE=Chemokine (C-X-C motif) receptor 4 (Fragment) 
LSVADLLFVFTLPFWSVDAAIGWYFKEFFCKAVHVIYTVNLYSSVLILAFISLDRYLAIV
HATNSQGSRKLLAEKIVYAGVWLPAVMLTIPDLVFASVTDVDGYHICDRIYPQLNRLNWT
IGFRFLHIMVGLLLPGLIILICYCVIISKLSHSKGHQKRKALKTTVILIVAFFACWLPYY
VCLSIETFGLLRIIKLDCDMDNTLHKWISI
>GN=CXCR4 OR=Callulops wilhelmanus DE=Chemokine (C-X-C motif) receptor 4 (Fragment) 
LSVADLLFVFTLPFWSVDAAIGWYFKDFLCKAVHVIYTVNLYGSVLILAFISLDRYLAIV
HATNSQGSRKLLAEKIVYAGVWLPAVLLTVPDLVFARVTDSEGYYICDRIYPAENRETWT
IGFRFLHIMVGLILPGLIILICYCVIISKLSHSKGHQKRKALKTTVILIVAFFACWLPYY
ICLTIETFGKLGILKLDCEMDNTIHKWISI
>GN=CXCR4 OR=Calyptocephallela gayi DE=Chemokine (C-X-C motif) receptor 4 (Fragment) 
LSVADLLFVFTLPFWSVDAAIGWYFKEFLCKAIHVIYTVNLYSSVLILAFISLDRYLAIV
HATNSQGSRKLLADKVVYAGVWLPAILLTVPDLVFASVIDMGDYYMCDRIYPFENRDNWT
IGFRFLHITVGLLLPGLIILTCYCVIISKLSHSKGHQKRKALKTTVILILAFFACWLPYY
ICLTIDTFVLLGVLKSDCHLDNTIHKWISI
>GN=CXCR4 OR=Ceratophrys cornuta DE=Chemokine (C-X-C motif) receptor 4 (Fragment) 
LSVADLLFVFTLPFWSVDAAIGWYFKEFLCKAVHVIYTVNLYSSVLILAFISLDRYLAIV
HATNSQGSRKLLADKIVYAGVWLPAILLTVPDLVFASVSDIEGNYVCDRIYPVENRENWT
IGFRFLHITVGLVLPGLIILTCYCVIISKLSHSKGHQKRKALKTTVILILAFFACWLPYY
ICLTIDTFGLLGLLKFDCHIDNMLHKWISI
>GN=CXCR4 OR=Chiasmocleis ventrimaculata DE=Chemokine (C-X-C motif) receptor 4 (Fragment) 
LSVADLLFVFTLPFWSVDAAIGWYFKDFLCKAVHVIYTVNLYSSVLILAFISLDRYLAIV
HATNSQGSRKLLAEKIVYAGVWLPAILLTVPDLVFASVTTNEGTFICDRIYPLENREEWA
IGFRFLHIMVGLVLPGFIILICYCVIISKLSHSKGHQKRKALKTTVILIVAFFACWLPYY
ICLTIETFGKLGIIKIDCEMDNTIHKWITI
>GN=CXCR4 OR=Conraua crassipes DE=Chemokine (C-X-C motif) receptor 4 (Fragment) 
LSVADLLFVFTLPFWSVDAAIGWYFKDFLCKAVHVIYTVNLYSSVLILAFISLDRYLAIV
HATNSQGSRKLLAEKIVYAGVWLPAILLTVPDLVFASVTDIEGNFVCDRIYPLENHQNWT
IGFRFLHIMVGLLLPGLIILICYCVIISKLSHSKGHQKRKALKTTVILIVAFFACWLPYY
ICLTIDTFGLLGIIRPDCQMDNTIHKWISI
>GN=CXCR4 OR=Cophixalus cheesmanae DE=Chemokine (C-X-C motif) receptor 4 (Fragment) 
LSVADLLFVFTLPFWSVDAAIGWYFKDFLCKAVHVIYTVNLYGSVLILAFISLDRYLAIV
HATNSQGSRKLLAEKIVYAGVWLPAILLTVPDLVFARVTDSEGYFICDRIYPAENRETWT
IGFRFLHIMVGLLLPGFIILICYCVIISKLSHSKGHQKRKALKTTVILIVAFFACWLPYY
ICLTIDTFGKLEIIRLDCEMDNTIHKWISI
>GN=CXCR4 OR=Cornufer pelewensis DE=Chemokine (C-X-C motif) receptor 4 (Fragment) 
LSVADLLFVFTLPFWSADAAIGWYFKDFLCKAVHVIYTVNLYSSVLILAFISLDRYLAIV
HATNSQGSRKMLAEKIVYVGVWLPAILLTVPDLVFARVTDVDGYYVCDRIYPLDNRQNWR
IGFRFLHIMVGFLLPGLIILICYCVIISKLSHSKGHQKRKALKTTVILIVAFFACWLPYY
ICLSLDTFGLLEILKPDCQMDNTIHKWISI
>GN=CXCR4 OR=Craugastor augusti DE=Chemokine (C-X-C motif) receptor 4 (Fragment) 
LSVADLLFVFTLPFWSVDAAIGWYFEEFLCKAIHVIYTVNLYSSVLILAFISLDRYLAIV
HATNSQGTRKLLAEKIVYAGVWLPAILLTVPDLVFASVTNIEDNYVCQRMYPLENKDEWT
IGFSFLHIIVGLVLPGFIILICYCIIISKLSHSKGHQKRKALKTTVILILAFFACWLPYY
ICLTVDTFGLLGLWKSNCYIDNMLRKWIAI
>GN=CXCR4 OR=Craugastor fitzingeri DE=Chemokine (C-X-C motif) receptor 4 (Fragment) 
LSVADLLFVFTLPFWSVDAAIGWYFEEFLCKAIHVIYTVNLYSSVLILAFISLDRYLAIV
HATNSQGTRKLLAEKIVYAGVWLPAILLTVPDLVFASVSKIEDHYMCERFYPLENKDEWT
IGFRFLHIIVGLVLPGFIILICYCIIISKLSHSKGHQKRKALKTTVILILAFFACWLPYY
ICLTVDTFALLRFWNPDCYGDNMLQKWIAI
>GN=CXCR4 OR=Crinia signifera DE=Chemokine (C-X-C motif) receptor 4 (Fragment) 
LSVADLLFVFTLPFWSVDAAIGWYFKEFLCKAIHVIYTVNLYSSVLILAFISLDRYLAIV
HATNSQGSRKLLAEKIVYAGVWLPAILLTVPDLVFSSVTEVGDTYVCDRIYPLMERDNWT
IGFRFLHIIVGLLLPGLIILTCYCVIISKLSHSKGHQKRKALKTTVILILAFFACWLPYY
ICLTIDTFSLLGLIKSDCSRDNTIHKWISI
>GN=CXCR4 OR=Cryptobatrachus sp. TNHC-GDC 451 DE=Chemokine (C-X-C motif) receptor 4 (Fragment) 
LSIADLLFVFTLPFWSVDAAIGWYFKEFLCKAVHVIYTVNLYSSILILAFISLDRYLAIV
HATNSQGSRKLLAEKIVYAGVWLPAILLTVPDLVFASVSDIEGNYVCDRIYPAMNRENWT
IGFRFLHITVGLVLPGLIILTCYCVIISKLSHSKGHQKRKALKTTVILILAFFACWLPYY
ICLTIDTFGLLGLLKVDCYMDNLLHKWISI
>GN=CXCR4 OR=Dendropsophus parviceps DE=Chemokine (C-X-C motif) receptor 4 (Fragment) 
LSVADLLFVFTLPFWSVDAAIGWYFKDFLCKSVHVIYTVNLYSSVLILAFISLDRYLAIV
HATNSQGSRKLLAEKIVYAGVWLPAILLTVPDLVFAKVVDVGFGNYVCDRIYPEDSHETW
KIGFRFLHILVGLVLPGFIILTCYCVIISKLSHSKGHQKRKALKTTVILILAFFACWLPY
YICLTIDTLNSLKLIKYDCYFDNMLHKCIAI
>GN=CXCR4 OR=Discoglossus pictus DE=Chemokine (C-X-C motif) receptor 4 (Fragment) 
LSVADLLFVFTLPFWSVDAAIGWYFKEFLCKAVHIIYTVNLYSSVLILAFISLDRYLAIV
HATSSQGSRKILAEKVVYAGVWLPAALLTVPDFVFATVSEVGDSSVCDRIYPHDNRDSWT
IGFRFLHIMFGLVLPGLIILICYCVIISKLSHSKGHQKRKALKTTVILILAFFACWLPYY
ICLTTDTFMLLGIIKYDCVLQITLHKGISI
>GN=CXCR4 OR=Dyscophus antongilii DE=Chemokine (C-X-C motif) receptor 4 (Fragment) 
LSVADLLFVFTLPFWSVDAAIGWYFKDFLCKAVHVIYTVNLYGSVLILAFISLDRYLAIV
HATNSQGSRKLLAEKIVYAGVWLPAILLTVPDLVFARVTDTDGFICDRIYPLENRENWTI
GFRFLHIMVGFLLPGLVILICYCVIISKLSHSKGHQKRKALKTTVILIVAFFACWLPYYI
CLTIETFGRLGILKLDCEMDNTIHKWISI
>GN=CXCR4 OR=Elachistocleis ovalis DE=Chemokine (C-X-C motif) receptor 4 (Fragment) 
LSVADLLFVFTLPFWSVDAAIGWYFKDFLCKAVHVIYTVNLYSSVLILAFISLDRYLAIV
HATNSQGSRKLLAEKIVYAGVWLPAILLTVPDLVFARVTEANGFFICDRIYPLENQVQWT
IGFRILHIMVGLLLPGFIILICYCVIISKLSHSKGHQKRKALKTTVILIVAFFACWLPYY
ICLTIDTLAKFGIIKLDCEMDNTIHKWISI
>GN=CXCR4 OR=Eleutherodactylus planirostris DE=Chemokine (C-X-C motif) receptor 4 (Fragment) 
LSVADLLFVFTLPFWSVDAAIGWYFKEFLCKAVHVIYTVNLYSSILILAFISLDRYLAIV
HATNSQGSRKLLAEKIVYAGVWLPAVLLTVPDLVFATVTHIEGDDRFVCDRIYPEANRDY
WTIGFRFLHIMVGLVLPGLIILICYCVIISKLSHSKGHQKRKALKTTVILILAFFACWLP
YYICLTVDTFGLLGLLKLECYIDNMLQKGIAI
>GN=CXCR4 OR=Engystomops pustulosus DE=Chemokine (C-X-C motif) receptor 4 (Fragment) 
LSVADLLFVFTLPFWSVDAAIGWYFKEFLCKAVHVIYTVNLYSSVLILAFISLDRYLAIV
HATNSQGSRKLLAERIVYAGVWLPAILLTVPDLVFASVSDIEGTFVCDRIYPVENRENWT
VGFRFLHITVGLVLPGLIILTCYCVIISKLSHSKGHQKRKALKTTVILILAFFACWLPYY
ICLTIDTFGLLGLLKFDCYMDNMLHKWISI
>GN=CXCR4 OR=Eupsophus calcaratus DE=Chemokine (C-X-C motif) receptor 4 (Fragment) 
LSVADLLFVFTLPFWSVDAAIGWYFKEFLCKAVHVIYTVNLYSSVLILAFISLDRYLAIV
HATNSQGSRKLLAERIVYAGVWLPAVLLTVPDLVFASVSDIDDGYVCDRIYPTDNRENWT
IGFRFLHITVGLILPGIIILTCYCVIISKLSHSKGHQKRKALKTTVILILAFFACWLPYY
ICLTIDTFGLLGLLKLDCYFDNMLHKWISI
>GN=CXCR4 OR=Fejervarya limnocharis DE=Chemokine (C-X-C motif) receptor 4 (Fragment) 
LSVADLLFVFSLPFWSVDAAIGWYFKDFLCKAVHVIYTVNLYSSVLILAFISLDRYLAIV
HATNSQGSRKMLAEKIVYAGVWLPAVLLTVPDLVFARVTDVEGYNVCDRVYPLANQLNWT
IGFRFLHIMVGLLLPGLIILICYCVIISKLSHSKGHQKRKALKTTVILIVAFFACWLPYY
ICLTIDTFSLLGIIRLSCQMDNTIHKWIAI
>GN=CXCR4 OR=Gastrophryne olivacea DE=Chemokine (C-X-C motif) receptor 4 (Fragment) 
LSVADLLFVFTLPFWSVDAAIGWYFKDFLCKAVHVIYTVNLYSSVLILAFISLDRYLAIV
HATNSQGSRKLLAEKIVYAGVWLPAILLTVPDLVFARVTEQDGVFICDRIYPLENRDEWA
IGFRFLHIMVGLLLPGFIILICYCVIISKLSHSKGHQKRKALKTTVILIVAFFACWLPYY
ICLTIETLGKLTVIKLDCETDNTIHKWISI
>GN=CXCR4 OR=Gastrotheca pseustes DE=Chemokine (C-X-C motif) receptor 4 (Fragment) 
LSVADLLFVFTLPFWSVDAAIGWYFKEFLCKAVHVIYTVNLYSSVLILAFISLDRYLAIV
HATNSQGSRKLLAEKIVYAGVWLPAILLTVPDLVFASVSSDIDGNHVCDRIYPVDNRNNW
TIGFRFLHITVGLILPGLIILTCYCVIISKLSHSKGHQKRKALKTTVILILAFFACWLPY
YICLTIDTFGLLELLKFDCYMDNMLHKWISI
>GN=CXCR4 OR=Heleophryne purcelli DE=Chemokine (C-X-C motif) receptor 4 (Fragment) 
LSVADLLFVFTLPFWSVDAAIGWYFREFLCKAVHVIYTVNLYSSVLILAFISLDRYLAIV
HATNSQGSRKLLAEKIVYAGVWLPAVLLTVPDLVFATVTDVDGYQVCDRIYPHDHRDNWT
IGFRFLHITVGLLLPGLIILTCYCVIISRLSHSKGHQKRKALKTTVILILAFFACWLPYY
ICLTIETFGLLGIVRFDCHLDTTIHKWISI
>GN=CXCR4 OR=Hemisus marmoratus DE=Chemokine (C-X-C motif) receptor 4 (Fragment) 
LSVADLLFVFTLPFWSIDAIFGWYFKEFFCKAVHVIYTVNLYSSVLILAFISLDRYLAIV
HATNSQGSRKLLAEKIVYAGVWLPAVMLTVPDVVFASVTEVDGYYICDRIYPLLQRQNWT
IGFRFLHIIVGLLLPGLIILICYCVIISKLSHSKGHQKRKALKTTVILIVAFFACWLPYY
ICLATETLGLLQVIQLDCEMDITLHKWISI
>GN=CXCR4 OR=Hoplobatrachus tigerinus DE=Chemokine (C-X-C motif) receptor 4 (Fragment) 
LSVADLLFVFTLPFWSVDAAIGWYFKDFLCKAVHVIYTVNLYSSVLILAFISLDRYLAIV
HATNSQGSRKMLAEKIVYAGVWLPAILLTVPDLVFASVTDVEGYYVCDRIYPLENRENWT
IGFRFLHIMVGLLLPGLIILICYCVIISKLSHSKGHQKRKALKTTVILIVAFFACWLPYY
ICLTIDTFGLLGLVKLDCQMDNTIHKWISI
>GN=CXCR4 OR=Hyla chinensis DE=Chemokine (C-X-C motif) receptor 4 (Fragment) 
LSVADLLFVFTLPFWSVDAAIGWYFKEFLCKAVHVIYTVNLYSSVLILAFISLDRYLAIV
HATNSQGSRKLLAEKIVYAGVWLPAILLTVPDLVFASVTDIDGSYVCDRIYPVDSQKDWK
IGFRFLHITVGLVLPGLIILTCYCVIISKLSHSKGHQKRKALKTTVILILAFFACWLPYY
ICLTIDTFGLLELLKFDCYIDNMLHKWIAI
>GN=CXCR4 OR=Hylomantis lemur DE=Chemokine (C-X-C motif) receptor 4 (Fragment) 
LSVADLLFVFTLPFWSVDAAIGWYFKEFLCKAVHVIYTVNLYSSVLILAFISLDRYLAIV
HATNSQGSRKLLAEKIVYAGVWLPAILLTVPDLVFASVSEMEGNYVCERIYPVENRNYWT
VGFRFLHITVGLVLPGIIILTCYCVIISKLSHSKGHQKRKALKTTVILILAFFACWLPYY
ICLTIDTFGLLRLLKLDCNIDNILHKWITI
>GN=CXCR4 OR=Hyloscirtus lindae DE=Chemokine (C-X-C motif) receptor 4 (Fragment) 
LSVADLLFVFTLPFWSVDAAIGWYFKEFLCKAVHVIYTVNLYSSVLILAFISLDRYLAIV
HATNSQGSRKLLAEKIVYAGVWLPAILLTVPDLVFASVTDIEGNYVCDRIYPGDNREYWK
IGFRFLHITVGLVLPGLIILTCYCVIISKLSHSKGHQKRKALKTTVILILAFFACWLPYY
ICLTIDTFGLLELLKLDCYFDNMLHKWIAI
>GN=CXCR4 OR=Hyperolius bolifambae DE=Chemokine (C-X-C motif) receptor 4 (Fragment) 
LSVADLLFVFTLPFWSVDAAIGWYFKDFLCKSVHVIYTVNLYSSILILAFISLDRYLAIV
HATNSQGSRKMLAEKVVYAGVWLPAILLTVPDLVFASVQEVDGRIVCDRIYPILTRQNWT
IAFRFVHIVIGLLLPGLIILICYCVIITKLSHSKGHQKRKALKTTVILIVAFFACWLPYY
ICLTTETFGMLGIISLDCEMDNTLHKWISI
>GN=CXCR4 OR=Rhinella arenarum DE=Chemokine (C-X-C motif) receptor 4 (Fragment)
MELFSGSFDILDDNSTDLNATDDFLDLLGPCFAQENNDFNRIFLPTVYSFIFLLGIIGNGLVVLVMGYQKKSRTMTDKYRLHLSVADLLFVFTLPFWSVDAAIGWYFKEFLCKAVHVIYTVNLYSSVLILAFISLDRYLAIVHATNSQGSRKLLAEKIVYAGVWLPAILLTVPDVVFASVSDIEGNFVCDRIYPVENREHWTVGFRFLHITVGLVLPGLIILTCYCVIISKLSHSKGHQKRKALKTTVILILAFFACWLPYYIGLTIDTFGLLGLLKFDCHMDNTLHKWISITEALAFFHCCLNPILYAFLGAKFKTSAQNAFTSVSRGSSLKILSKKRAGLSSVSTESESSSFHSS
