# Supplementary material for: The Rhinella arenarum transcriptome: de novo assembly, annotation and gene prediction
Source: Sci Rep. 2020 Jan 23;10:1053. doi: 10.1038/s41598-020-57961-4 (PMC6978513; doi:10.1038/s41598-020-57961-4)
Supplement: Supplementary file 3 — Dataset 2. [file 41598_2020_57961_MOESM3_ESM.zip › DISP2.fasta]

>GN=DISP2 OR=Acris crepitans DE=Dispatched homolog 2 (Fragment) 
ICWFAALAAGGAYIACVSPKLKLPSSDMSSVQMFRLSHPFERYDAEYCHQFMFEHQEHGE
GQHMSITLIWGILPVDNGDHLNPEMNGTLIRDMTFSIHSADDQRWLMELCQKVKNQSFYF
SDQTKKPNICFMEDFHKWMESRQCSQSDQDHNLCCNQFSFPYSRDLFLHCIKMMVTEQGG
GGGSEAYDLGPRFDTEGNLTALVLEFQTTYHYSFNYSVSRKFYSTLNQWLMNELKNAPRG
LQNGWFTSNLSLFNLQHTLSTEIMMITGFAVAISSVVLLVTTWNVLLSLFSVAAIGGSVL
VTVGLLVLLEWQLNVVESLFVSASVGL
>GN=DISP2 OR=Agalychnis callidryas DE=Dispatched homolog 2 (Fragment) 
ICWFAALAAGGAYIACVNPKLKLPSSDLSSVQMFRLSHPFERYDAEYCHQFMFEHQEHGE
GQHMPITLIWGIMPVDNGDHLNPENNGTLIRDTTFSIHNADDQRWLMELCQKVRNQSFYF
SDQEKKPNICFMEDFHRWMESRQCSQSDQNHNLCCNQFSFPYSNDLFLHCIKMMVTEQGG
SGPEAYDIGPRFDAEGNLTALVLEFQTTYHYSFNYSKSRKFYNTLNTWLINELKNAPRGM
QNGWFTSKLSLFNLQHTLSTEIMMITGFAIAISFVVLLLTTWNVFLSLFSVAAIGGSVLV
TVGLLVLLEWQLNLVESLFVSAAVGLS
>GN=DISP2 OR=Aglyptodactylus madagascariensis DE=Dispatched homolog 2 (Fragment) 
ICWFAALAAGGAYIACISPKLRLPSSDFSSVQMFRLSHPFERYDAEYCHQFMFEHQEYGE
GQHMPIRLIWGIKPVDNGDHLNPKVNGTLVTDATFTIRNANDQRWLLELCNKVRNQSFYY
SDQEKKPNICFMEDFHRWMESRQCSQSDQNHNLCCNQFSFPYASDLLLHCIKMMVREQGG
DGPESYDIGPRFNANGNLTALVLEFQTTYFYSFNYSKTKAFYNTLNQWLTNEIKNAPPGL
QNGWFTSKLSLFNLQHTLSTEIMMITGFSIAISFVVLLLTTWNVLLSLFSVASIGGSVLV
TVGLLVLLEWQLNVVESLFVSAAVGLS
>GN=DISP2 OR=Allobates femoralis DE=Dispatched homolog 2 (Fragment) 
ICWFAALAAGGAYIACVNPKLKLPSSDVSSVQVFRLSHPFERYDAEYCHQFMFERQEHGE
GQHMPIMLIWGVKPLDNGNHLNPDMNGTLIRDTTFSIQSTDSQRWLMELCQKVKNQSFYF
SDQDKKPNICFMEDFHRWMESRQCSQSDQNHNLCCNQFSFPYSSDLLLHCVKMMVTEQGG
SGPETYDVGPRFDGDGNLSALVLEFQTTYHYSFNYSKTKKFFNTLNMWLINELKKAPQGL
QNGWFTSNLSLFNLQHTLSTEAMMITGFAVAISFVVLLLTTWNVLLSLFSVAAIGGSVLV
TVGLLVLLEWQLNVVESLFVSAAVGLS
>GN=DISP2 OR=Alsodes gargola DE=Dispatched homolog 2 (Fragment) 
ICWFAALAAGGAYIACVNPKLKLPSSDTSSVQMFRLSHPFERYDAEYCHQFMFEHQEHGE
GQHMPITLIWGIMPVDNGDHLNPKKNGTLIRDTTFSIHDADDQRWLMEICQKVRNQSFYI
SDQDKKPNICFMEDFHRWMESRQCSQSDQNHNLCCNQFSFPYSSDLLLHCIKMMVTEQGG
RGPEAYDIGPRFDAQGNLTALVLEFQTTYYYSFNYSKARKFYDMLNNWLLNELKNAPAGL
QNGWFTSNLSLFNLQHTLSTEIMMITGFAIAISFVVLLLTTWNVLVSLFSVAAIGGSVLV
TVGLLVLLEWQLNVVESLFVSAAVGLS
>GN=DISP2 OR=Alytes obstetricans DE=Dispatched homolog 2 (Fragment) 
ICWFAALAAGGAYIACMSPKLKLPSSEVSSLQVFRLSHPFERYDAEYCHQFMFERLEHGE
EQHMPITLVWGILPVDNGDHLNPKTNGTLVTDATFTIRNAEDQKWLMELCQKVRNQSFYY
SDQEKKPNICFMEDFHRWMESRQCSQSDQNLNLCCNHFSFPYKSDLLLHCIKMMVREQGG
DGPETLDIGPRFDAEGNLVALVLEFQTVYHYSFNYSETRKFYNTLNQWLAAEIKSAPPGL
QNGWFTSNLSLYNLQHSLSTEIMVVTGLSIAISFVVLLLTTWNVLLSLFAVTAIGGSVLV
TVGLLVLLEWQLNVVESLFISAAVGLS
>GN=DISP2 OR=Amietia lubrica DE=Dispatched homolog 2 (Fragment) 
ICWFAALTAGGSYIACISPKLKLPSSGLSSFQMFRSSHPFERYDAEYCHQFMFEHQEYGE
GQYMPIRLIWGIKPVDNGDHLNPRVNGTLVTDATFTIHNADDQRWLLELCNKVRNQSFYY
SIEENKPNICFMEDFHRWMESRQCSQSDQNHNLCCNQFSFPYASDLLLHCIKMMVREQGG
EGPESYDIGPRFNADGNLTALVLEFQTTYYYSFNYSKTKAFYDTLNQWLTNEIKNAPSGL
QNGWFTSKLSLFNLQHTLSTEIMMITGFSIAITFVVLLLCTWNVLLSLFSVASIGGSVLV
TVGLLVLLEWQLNVVESLFVSAAVGLS
>GN=DISP2 OR=Amolops loloensis DE=Dispatched homolog 2 (Fragment) 
ICWFAALATGGAYIACISPKLKLPSSDPSSVQLFRLSHPFERFDAEYCHQFMFEHQEYGE
GQHMPIRLIWGIKPVDNGDHLNPKVNGTLVADATFTIRNADDQRWLLELCNKVRNQSFYY
SDQEKKPNICFMEDFHRWMESRQCSQSDQNHNLCCNQFSFPYASDLLLHCIKMMVREQGG
DGPESYDIGPRFNADGNLTALVLEFQTTYHYSFNYSKTKTFYNTLNQWLTNEIKNAPPGL
QNGWFTSKLSLFNLLHTLSTEIMMITGFSIAISFVVLLLTTWNVLLSLFSVASIGGSVLV
TVGLLVLLEWQLNVVESLFVSAAVGLS
>GN=DISP2 OR=Amolops ricketti DE=Dispatched homolog 2 (Fragment) 
ICWFGALAAGGAYIACISPKLRLPSSDLSSVQLFRLSHPFERFDAEYCHQFMFEHQEYGE
GQHMPIRLIWGIKPVDNGDHLNPKVNGTLVADATFTIRNVDDQRWLLELCNKVRNQSFYY
SDQEKKPNICFMEDFHRWMESRQCSQSDQNHNLCCNQFSFPYASDLLLHCIKMMVREQGG
DGPESYDIGPRFNADGNLTALVLEFQTTYHYSFNYSKTKTFYNTLNQWLTNEIKNAPPGL
QNGWFTSKLSLFNLQHTLSTEIMMITGFSIAISFVVLLLTTWNVLLSLFSVASIGGSVLV
TVGLLVLLEWQLNVVESLFVSAAVGLS
>GN=DISP2 OR=Anaxyrus canorus DE=Dispatched homolog 2 (Fragment) 
ICWFAALAGGGVYIACVNPKLKLPSSDVSSVQVFRLSHPFERYDAEYCHQFMFERQEHGE
GQRMPITLIWGIMPVDNGDHLNPEMNGTLIRDTTFSFKSADDQRWLMELCQKVKNQSFYF
SDLDKKPNICFMEDFHRWMESRQCSQTDQNHNLCCNQFSFPYSSDLLLHCIKMMVTEQGS
SGPEAYDIGPRFDAEGNLTALVLEFQTTYHYSFNYSKTRKFYNTLNKWLTNELKNAPQGL
QNGWFTSNLSLFSLQHTLSSEIMMITGFAIAISFVVLLLTTWNVLLSLFSVAAIGGSVLV
TVGLLVLLEWQLNVVEPLFVSAAVGLS
>GN=DISP2 OR=Anaxyrus punctatus DE=Dispatched homolog 2 (Fragment) 
ICWFAALAAGGAYIACVNPKLKLPSSDVSSVQVFRLSHPFERYDAEYCHQFMFERQEHGE
GQRMPITLIWGIMPVDNGDHLNPETNGTLIRDTTFSFKSADDQRWLMELCQKVKNQSFYF
SDLDKKPNICFMEDFHRWMESRQCSQTDQNHNLCCNQFSFPYSSDLLLHCIKMMVTEQGS
SGPEAYDIGPRFDAEGNLTALVLEFQTTYHYSFNYSKTRKFFNTLNKWLTNELKNAPQGL
QNGWFTSNLSLFSLQHTLSSEIMMITGFAIAISFVVLLLTTWNVLLSLFSVAAIGGSVLV
TVGLLVLLEWQLNVVESLFVSASVGLS
>GN=DISP2 OR=Aplastodiscus perviridis DE=Dispatched homolog 2 (Fragment) 
ICWFAALAAGGAYITCVNPKLKLPSSDMSSVQMFRQSHPFERYDAEYCHQFMFEHQEHGE
GQRMPITLIWGIMPVDNGDHLNPEMNGTPIRDTTFSIHSTDDQKWLMELCQKVRNQSFYF
SDQAKKPNICFMEDFQRWMESRQCSQSDQNHNLCCNQFSFPYSRDLLLHCIKMMVTEQGG
GGGPDSYDIGPRFDAEGNLTALVLEFQTKYHYSFNYSITRNFYNTLNTWLMNQLKNAPRG
LQNGWFTSNLSLFNLQHTLSTEIMMITGFAIAISFVVLLITTWNVLLSLFSVAAIGGSVL
VTVGLLVLLEWQLNLVESLFVSAAVGLS
>GN=DISP2 OR=Arthroleptis poecilonotus DE=Dispatched homolog 2 (Fragment) 
ICWFVALSAGGAYIACISPKLRLPSSDLSSAQMFRLSHPFERYDAEYCHQFMFERQEYGE
GQHMPIKLIWGIKPVDNGDHLNPQGNGTLVTDTSFSISSAEDQRWLLEFCNKVRNQSFYH
FDQEKKSNICFMEDFQRWMESRQCSQSDQNHNLCCNQFTFPYASDLLLHCVRMMVREQAG
DEPEPYDNGPRFNAEGNLTALVLEFHTTYHYSFNYSKTKVFYNTLNQWLRNELKSAPPGL
QNGWFTSKLSLFNLQHTLSTEIMMITGFSIAISFVVLLLTTWNVLLSLFSVASIEGSVLV
TVGLLVLLEWQLNVVESLFVAAAVGLS
>GN=DISP2 OR=Ascaphus truei DE=Dispatched homolog 2 (Fragment) 
ICWFAALAAGGAYIVCISPKLKLPSSEVSSAQVFRQSHPFERYDAEYCHQFMFERMEHGE
GQLMPITLVWGIVPTDNSDHLNPKTNGTLVTDATFTIRNADDQKWLLELCQRVRNQSFYY
SDQDKKPNICFMEEFYRWMDSRQCSQTDHNLNLCCNHFSFPYKSDLLLHCIKMMVREQGG
DGPEAYDIGPRFDAEGNLAALVLEFQTVYHYSFNYSKARQFYDALNQWLVNEIKNAPAGL
QNGWFTSNLSLYNLQQSLSTEIMVVTSLSIAISFVVLLLTTWNVLLSLFAITAIGGSVLV
TVGLLVLLEWQLNVVESLFISAAVGLS
>GN=DISP2 OR=Astylosternus diadematus DE=Dispatched homolog 2 (Fragment) 
ICWFAALAAGGAYIACINPKLRLPSSDLSSVQMFRLSHPFERYDAEYCHQFMFEHQEYGE
GQHMPIKLIWGIKPVDNGDHLNPKLNGTLITDAIFTIYSTDDQRWLLELCSKVRNQSFYY
YDQEKKLNICFMEDFHQWMESRQCSQSDQNHNLCCNLFSFPYTSELFLHCIRMMVREQAG
DGPEPYDIGPRFNADGNLTALVLEFQTTYHYSFNYSKTKVFYNTLNQWLRNELKNAPPGL
QNGWFTSKLSLFNLQHTLSTEIMMITGFSIAISFVVLLLTTWNVLLSLFSVASIEGSVLV
TVGLLVLLEWQVNVIESLFVSAAVGLS
>GN=DISP2 OR=Atelognathus reverberii DE=Dispatched homolog 2 (Fragment) 
ICWFGALAAGGAYIACVNPKLKLPSSDTSSVQMFRLSHPFERYDTEYCHQFMFEHQEHGE
GQHMTVTLIWGIMPVDNGDHLNPEMNGTLIRDTTFSIQSADDQRWLMELCQKVRNQSFYF
SDQDKKPNICFMEDFHRWMESRQCSQSDQNHNLCCNQFSFPYSSELLPHCIKMMVTEQGG
RGPEAYDIGPRFDAEGNLTALVLEFQTTYHYSFNYSKSRKFYNMLNEWLLNELKNAPPGL
QNGWFTSNLSLFNLQNTLSTEIMMITGCAIAISFVVLLLTTWNVILSLFSVAAIGGSVVV
TVGLLVLLEWQLNVVESLFVSAAVGLS
>GN=DISP2 OR=Aubria subsigillata DE=Dispatched homolog 2 (Fragment) 
ICWFAALAAGGAYIACINPKLRLPSSDPSSVQMFRLSHPFERYDAEYCHQFMFEHQEYGE
GQHMPIRLIWGIKPVDNGDHLNPRVNGTLVTDSTFTIHNADDQRWLLELCNKVRNQSFYY
FDQENKPSICFMEDFHRWMESRQCSQSDQNHNLCCNQFSFPYASDLFLHCIKMMVREQGG
EGHDFGPRFNSEGNLTALVLEFQTTYYYSFNYSKSKTFYNTLNQWLTNEIKNAPPGLQNG
WFTSKLSLFNLQYTLSTEIMMITGFSIAISFVVLLLTTWNVLLSLFSVASIGGSVLVTVG
LLVLLEWQLNVVESLFVSAAVGLS
>GN=DISP2 OR=Barbourula busuangensis DE=Dispatched homolog 2 (Fragment) 
ICWFAALAAGGAYISCMSPKLKLPSSEVSSLQVFRLSHPFERYDAEYCHQFMFERVEHGE
GQHMPITLVWGIMPVDNGDHLNPKTNGTLVTDATFTIRNAEDQKWLMQLCQKVRNQSFYY
SDQEKKPNICFMEDFHRWMESRQCSQSDQNLNLCCNHFSFPYRSDLLLHCIKMMVREQGG
DGPQALDIGPRFDVEGNLAALVLEFQTVYHYSFNYSKTRKFYSTLNQWLANEIKNAPPGL
QNGWFTSNLSLYNLQHSLSTEIMMVTGFSVAICFVILLLTTWNVLLSLFAVTAIGGSVLV
TVGLLVLLEWQLNVVESLFISSAVGLS
>GN=DISP2 OR=Barycholos pulcher DE=Dispatched homolog 2 (Fragment) 
ICWFAALAAGGAYIACVNPKLKLPSSDVSSVQMFRLSHPFERYDAEYCHQFMFEHQEHGE
GQHMPITLVWGIMPVDNGDHLNPEKNGTLIRDSTFSINSAEDQRWLMELCKKVRNQSFYF
SDQEKKPNVCFMEEFHRWMESRQCSQSDQNHNLCCNQLSFPYPSDLLLHCIKMMVTEQGG
SSGHAAYDIGPRFDAEGNLTALVLEFQTTYHYSFNYSKTRTFYDTLNKWLLNELKSAPQG
LKNGWFTSNLSLFNLQHTLSTEIMMITGFGVAISFVLLLLTTWNVLLSLFAVAAVGGSVL
VTVGLLVLLEWQLNVVESLFVSAAVGLS
>GN=DISP2 OR=Batrachyla leptopus DE=Dispatched homolog 2 (Fragment) 
ICWFAALAAGGAYIACVNPKLKLPSSDMSSVQMFRLSHPFERYDAEYCHQFMFEHQEHGE
GQHMVVTLIWGIMPVDNGDHLNPEMNGTLIRDTTFSIQSTNDQRWLMELCQKVRNQSFYF
TDQDKKPNICFMEDFHRWMESRQCSQSDQNHNLCCNQFSFPYSSELLLHCIKMMVTEQGG
RGPEAYDIGPRFDAEGNLTALVLEFQTTYHYSFNYSKSRKFYNMLNEWLINELKNAPPGL
QNGWFTSNLSLFNLQNTLSTEIMMITGCAIAVSFVVLLLTTWNVLLSLFSVAAIGGSVLV
TVGLLVLLEWQLNVVESLFVSAAVGLS
>GN=DISP2 OR=Batrachyla taeniata DE=Dispatched homolog 2 (Fragment) 
ICWFGALAAGGAYITCVNPKLKLPSSDMSSVQMFRVSHPFERYDAEYCHQFMFEHQEHGE
GQHMTVTLIWGIMPVDNGDHLNPEMNGTLIRDTTFSIQSTNDQRWLMELCQKVRNQSFYF
TDQDKKPNICFMEDFHRWMESRQCSQSDQNHNLCCNQFSFPYSSELLLHCIKMMVTEQGG
RGPEAYDIGPRFDAEGNLTAMVLEFQTTYHYSFNYSKSRKFYNMLNEWLINELKNAPPGL
QNGWFTSNLSLFNLQNTLSTEIMMITGCAIAVSFVVLLLTTWNVLLSLFSVAAIGGSALV
TVGLLVLLEWQLNVVESLFVSAAVGLS
>GN=DISP2 OR=Bombina fortinuptialis DE=Dispatched homolog 2 (Fragment) 
ICWFAALSAGGAYISCMSPKLKLPSSEVSSLQVFRVSHPFERYDAEYCHQFMFERVEHGE
GQHMPITLVWGIMPMDNGDHLNPKTNGTLVTDATFTIRNAEDQKWLMDLCQKVRNQSFYY
SDQENKPNICFMEDFHRWMESRQCSQSDQNLNLCCNHFSFPYRSDLLLHCIKMMVREQGG
DEPQALDIGPRFDIEGNLVALVLEFQTVYHYSFNYSKTRRFYNTLNQWLANEIKNAPPGL
QNGWFTSNLSLYNLQNSLSTEMMMVTGFSIAISFVILLLTTWNVLLSLFAVTAIGGSVLV
TVGLLVLLEWQLNVVESLFISSAVGLS
>GN=DISP2 OR=Bombina orientalis DE=Dispatched homolog 2 (Fragment) 
ICWFAALSAGGAYISCMSPKLKLPSSEVSSLQVFRLSHPFERYDAEYCHQFMFERLEHGE
GQHMPITLVWGIMPMDNGDHLNPKTNGTLVTDATFTIRNTEDQKWLMDLCQKVRNQSFYY
SDQENKPNICFMEDFHRWMESRQCSQSDQNLNLCCNHFSFPYRSDLLLHCIKMMVREQGG
DEPQALDIGPRFDIEGNLVALVLEFQTVYHYSFNYSKTRKFYNTLNQWLANEIKNAPPGL
QNGWFTSNLSLYNLQHSLSTEMMMVTGFSIAICFVILLLTTWNVLLSLFAVTAIGGSVLV
TVGLLVLLEWQLNVVESLFISSAVGLS
>GN=DISP2 OR=Breviceps macrops DE=Dispatched homolog 2 (Fragment) 
ICWFSALAAGGAYIACTSPKLRLPSSDLSSVQMFRLSHPFERYDAEYCHQFMFEHQQYGE
GQRMPITLIWGIKPVDNGDHLNPKVNGTLITDATFTIRNADDQQWLLELCNKVRNQSFYY
YDQEKKTNVCFMEDFHHWMESRQCSQSDQNHNLCCNQFLFPYASDLLLHCIKMMVREQGG
DGRDSYDTGLRFNADGNLTALVLEFQTTYHYSYNYSKAKTFYNTLNRWLKNEIKNAPPGL
QNGWFTSKFSLFNLQHTLSTEIMMITGFSIAISFVVLLLTTWNVLLSLFSVASIEGSVLV
TVGLLGLLEWQLNVVESLFVSAAVGLS
>GN=DISP2 OR=Buergeriaycephala DE=Dispatched homolog 2 (Fragment) 
ICWFAALAAGGAYIACINPKLRLPSSDPSSVQMFRLSHPFERYDAEYCHQFMFEHQEYGE
GQHMPIRLIWGIKPVDNGDHLNPKVNGTLVTDATFTIRNADDQRWLLELCNKVRNQSFYY
SDQEKKPNICFMEDFHRWMESRQCSQSDQNHNLCCNQFSFPYASDLLLHCIKMMVREQGG
DGPESYDIGPRFNADGNLTALVLEFQTTYHYSFNYSKTKAFYNMLNQWLTNEMKNAPPGL
QNGWFTSKLSLFNLQHTLSTEIMMITGFSVAISFVVLLLTTWNVLISLFSVASIGGSVLV
TVGLLVLLEWQLNLVESLFISAAVGLS
>GN=DISP2 OR=Bufo gargarizans DE=Dispatched homolog 2 (Fragment) 
ICWFLALAAGGSYIACVNPKLQLPSSDVSSVQVFRLSHPFERYDAEYCHQFMFERQEHGE
GQRMPITLIWGIMPVDNGDHLNPEMNGTLIRDTTFSFKSADDQRWLMELCQKVKNQSFYF
SDPDKKSNICFMEDFHRWMESRQCSQTDQNHNLCCNQFSFPYSSDLLLHCIKMMVTEQGS
SDPEAYDIGPRFDADGNLTALVLEFQTTYLYSFNYSKTRKFYNTLNKWLTNELKNAPQGL
QNGWFTSNLSLFSLQHTLNSEIMMIIGFAVAISFVVLLLTTWNVLLSLFSVAAIGGSVLV
TVGLLVLLEWQLNVVESLFVSAAVGLS
>GN=DISP2 OR=Callulina kreffti DE=Dispatched homolog 2 (Fragment) 
ICWFAALAAGGAYIACMSPKLRLPSSDLSSFQMFRLSHPFERYDAEYCHQFMFEHQEYGE
GQHMPIKLIWGITPIDNGDHLNPKENGTLITDATFTIRNADDQQWLLELCNKVQNQSFYY
PDQEKKTSICFMEDFHRWMESRQCSQSDQNHNLCCNQFSFPYASDLLLHCIKMMVREQGG
DGRESYDIGLRFNADGNLTALVLEFQTTYHYSYNYSKTKTFYNTLNQWLDNEIKNAPPGL
QNGWLTSKLSLFNLQHTLSTETMMITGFSIAISFVVLLLTTWNVLLSLFSVASIEGSVLV
TVGLLVLLEWQLNVVESLFVSAAVGLS
>GN=DISP2 OR=Callulops wilhelmanus DE=Dispatched homolog 2 (Fragment) 
ICWFAALAVGGAYIACINPKLRLPSSELSSVQMFRSSHPFERYDAEYCHQFMFERQEYGE
GQHMPIRLVWGIKPVDNGDHLNPTVNGTLITDATFTIRNADDQRWLLDLCNKVKNQSFYY
SDQVKKTNICFMEDFHRWMESRQCSLSDQNHNLCCNQFSFPYASDLLLHCIKMMVREQGE
DGTESYDFGPRFNMDGLLTALVLEFQTTYHYSFNYTKTKTFYNTLNQWLTDEIKNAPPGL
ESGWFTSKLSLFNLQNTLSTEFMTITGFSIAISFVVLLLTTWNVLLSIFSVVSIAGSVLV
TVGLLVLLEWQLNVVESLFVSAAVGLS
>GN=DISP2 OR=Calyptocephallela gayi DE=Dispatched homolog 2 (Fragment) 
ICWFAALAAGGAYIACMNPKLKLPSSDTSSVQMFRLSHPFERYDAEYCHQFMFEHQEHGE
GQYMQITLVWGIMPVDNGDHLNPKINGTLTKDATFTIHNADDQKWLLELCHKVRNQSFYY
SDQHQKPNICFMEDFHRWMESRQCSQSDQNHNLCCNQFSFPYASDLLLHCIKMMVREQGG
DGPEAYDIGPRFDAEGNLIALVLEFQTMYHYSFNYSKTRIFYNTLKQWVTNELKSAPQGL
QNGWFTSNLSLFNLQHTLSTEIMMITGFSIAISFVVLLLTTWNVLLSLFSVAAIGGSVLV
TVGLLVLLEWQLNKVESLFVSAAVGLS
>GN=DISP2 OR=Ceratophrys cornuta DE=Dispatched homolog 2 (Fragment) 
ICWFAALAAGGAYIACVNPKLKLPSSDMSLVQMFRQSHPFERYDAEYCHQFMFERQEHGE
GQRMPIILIWGIMPVDNGDHLNPEMNGTLIKDTTFSIHSADDQRWLMELCQKVRNQSFYF
SDQDKKPNICFMEDFHKWMESRQCSQSDQNHNLCCNQFSFPYSSDLLLHCIKMMITEQGG
TGPEAYDIGPRFDAKGNLIALVLEFQTTYHYSFNYSKTRKFYNMLNKWLINELKNAPRGL
QNGWFVSNLSLFNLQHTLSTEIMMITGFAIAISFVVLLLTTWNVLLSLFSVAAIGGSVLV
TVGLLVLLEWQLNVVESLFVSAAVGLS
>GN=DISP2 OR=Chiasmocleis ventrimaculata DE=Dispatched homolog 2 (Fragment) 
ICWFAVLAVGGAYIACINPKLKLPSLDLSSVQMFRSSHPFERYDAEYCHQFMFERQEYGE
GQHFPIRLIWGFKPVDNGDHLNPKVNGTLITDATFTIRNADDQKWLLELCNKVKNQSFYY
SYQVKKTNICFMEDFHRWMQSRQCSQSDQNHNLCCNQVSFPYASDLLLHCIKMMVREQGE
DGSESYDFGPRFNMDGLLTALVLEFQTTYHYSFNYTKTKTFYNTLSQWLTNEIKNAPSGL
QSGWFTSKLSLFNLQNTLSTEIMMITGFSIAISFVVLLLTTWNVLLSIFSVASIAGSVLL
TVGLLVLLEWQLNVVESLFVSAAVGLS
>GN=DISP2 OR=Conraua crassipes DE=Dispatched homolog 2 (Fragment) 
ICWFAALAAGGAYIACISPKLRLPSSDLSSVQMFRLSHPFERYDAEYCHQFMFEHQEYGE
GQHMPIRLIWGIKPVDNGDHLNPKVNGTLITDATFTIRNADDQRWLLELCNKVRNQSFYY
SDQEKKPNICFMEDFHRWMESRQCSQSDQNHNLCCNQFSFPYASDLLLHCIKMMVREQGG
DGPESYDIGPRFNAAGNLTALVLEFQTTYYYSFNYSKTKTFYNTLNQWLTNEIKNAPPGL
QNAWFTSKLSLFNLQHTLSTEIMMVTGFSIAISFVVLLLTTWNVLLSLFSVASIGGSVLV
TVGLLVLLEWQLNVVESLFVSAAVGLS
>GN=DISP2 OR=Cophixalus cheesmanae DE=Dispatched homolog 2 (Fragment) 
ICWFAALAVGGAYIACINPKLRLPSSEFSSVQMFRSSHPFERYDAEYCHQFMFERQEHGE
GQHMPIRLVWGIKPVDNADHLNPTVNGTLITDATFTIRNADDQRWLLDLCNKVKNQSFYY
SDQVKKTNICFMEDFHRWMESRQCSLSDQNHNLCCNQFSFPYASDLLLHCIKMMVREQGE
DGTESYDFGPRFNMDGLLTALVLEFQTTYHYSFNYTKTKTFYNTLNQWLTDEIKNAPPGL
ENGWFTSKLSLFNLQNTLSTEIMTITGFSIAISFVVLLLTTWNVLLSLFSVASIAGSVLV
TVGLLVLLEWQLNMVESLFVSAAVGL
>GN=DISP2 OR=Cornufer pelewensis DE=Dispatched homolog 2 (Fragment) 
ICWFAALAAGGAYIACINPKLRLPSSDLSSVQLFRLSHPFERYDAEYCHQFMFEHQEYGE
GQHMPIRLIWGIKPVDNGDHLNPKVNGTLVTDATFTILNAEDQRWLLEFCNKVRNQSFYY
AVQEKKPNICFMEDFHRWMESRQCSQSDQNQNLCCNQYSFPYASDLLLHCIKMMVQEQGG
GEPESYDIGPRFNADGNLTALVLEFQTTFHYSFNYSKTKAFYNTLNQWLTNEIKNAPPGL
QNGWFTSKLSLFNLQHTLSTEIMMITGFSIAISFVVLLLTTWNVLLSLFSVASIGGSVLV
TVGLLVLLEWQLNVVESLFVSAAVGLS
>GN=DISP2 OR=Craugastor augusti DE=Dispatched homolog 2 (Fragment) 
ICWFAALAAGGAYIACVNPKLKLPSSDVSSVQMFRLSHPFERYDDEYCHQFMFEHQEHGE
GQHMPIRLIWGIMPEDNGDYLNPEMNGTLIRDSTFSIHSDDDQRWLMELCKKVRNQSFYF
SDQDKKPNICFMEDFYRWMESRQCSQSDQNHNLCCNQFSFPYSSDLLLHCIKMMVTEQRG
SGPEAYDTGPRFDAEGNLTALVLEFQTTYHYSFNYSKTRKFYDTLNKWLINELKSAPRGL
QNGWFTSNLSLFNLQHTLSTEIMMVTGFAIAISFVVLLLTTWNVLLSLFSVAAIGGSVLV
TVGLLVLLEWQLNVVESLFVSAAVGLS
>GN=DISP2 OR=Craugastor fitzingeri DE=Dispatched homolog 2 (Fragment) 
ICWFAALAAGGAYIACVSPKLKLPSSDVSSVQMFRLSHPFERYDAEYCHQFMFEHQEHGE
GQHMPVKLIWGIMPEDNADHLNPEMNGTLIKDSTFSIHSADDQRWLMELCKKVRNQSFYF
SDQDKKPNICFMEDFHRWMESRQCSQSDQNHNLCCNQFSFPYSSDLLLHCIKMMVTEQGG
RGPEAYDIGPRFDAEGNLTALVLEFQTTYHYSFNYSKTRKFYDTLNKWIINELKNAPRGL
QNGWFTSNLSLFNLQNTLSTEIMMITGFAIAISFVVLLLTTWNALLSLFSVAAIGGSVLV
TVGLLVLLEWQLNVVESLFVSASVGLS
>GN=DISP2 OR=Crinia signifera DE=Dispatched homolog 2 (Fragment) 
ICWFAALTAGGAYIACMSPRLKLPSSVMSSVQMFRQSHPFERYDAEYCHQFMFEHREHGE
GQHMPIILVWGIMPVDNGDHLNPKINETLTKDATFTLGNADDQRWLLELCHKVRNQSFYY
SDQDKKSNICFMEDFQRWMESRQCSQSDQNHNLCCNQFSFPYASDLLLHCIKMMVREQGG
DGPEAYDIGPRFDAEGNLTALVLEFHTMYHYSFNYSKSKTFYNTLNQWLTNELKNAPPGL
QNGWFTSNLALFNLQHTLSTEIIMITGFSVAISFVVLLLTTWNVLLSLFSVAAIGGSALV
TIGLLVLLEWQLNVVESLFVSVAAGLS
>GN=DISP2 OR=Cryptobatrachus sp. TNHC-GDC 451 DE=Dispatched homolog 2 (Fragment) 
ICWFAALAAGGAYIACVNPKLKLPSSDMSLVQMFRLSHPFERYDAEYCHQFMFERQEHGE
GQHMPITLIWGIMPVDNGDHLNPEINGTLIKDTTFSIHSADDQRWLMELCQKVRNQSFYF
SDQDKKPSICFMEDFHRWMESRQCSQSDQNHNLCCNQFSFPYSSDLLLHCIKMMVTEQGG
NGPEAYDIGPRFDTEGNLTALVLEFQTTYHYSFNYSKTRKFYNTLNKWLINELKNAPRGL
QNGWFTSNLSLFNLQHTLSTEIMMITGFAIAISFVVLLLTTWNVLLSLFSVAAIGGSVLV
TVGLLVLLEWQLNVVESLFVSAAVGIS
>GN=DISP2 OR=Dendropsophus parviceps DE=Dispatched homolog 2 (Fragment) 
ICWFAALAAGGVYIACVSPKLKLPSSDMSSVQMFRLSHPFERYDAEYCHQFMFEHQEHGE
GQHMPITLIWGIMPVDNGDHLNPGMNGSLIRDTTFSIHTADDQRWLMELCQKVRNQSFYF
SDQNKKSNICFMEDFHRWMESRQCSQSDQNHNLCCNQFSFPYSRELLFHCIKMMVTEQGG
GSPEVYDIGTRFDAEGNLTALVLEFQTTYHYSFNYSITRKFYNTLNKWLMDELKNAPRGL
QNGWFTSNLSLFNLQHTLSTEIMMITGFAVAISFVVLLLTTWNVLLSLFSVAAIGGSVLV
TVGLLVLLEWQLNVVESLFVSAAVGLS
>GN=DISP2 OR=Discoglossus pictus DE=Dispatched homolog 2 (Fragment) 
ICWFAALAAGGAYIACMSPKLKLPSSEVSSLQVFRLSHPFERYDAEYCHQFMFERLEHGE
GQHMPIKLIWGILPVDNGDHLNPKTNGTLVTDATFTIRNAEDQKWLMELCQRVRNQSFFY
SDQEKKPNICFMEDFYRWMESRQCSQSDQNLNLCCNHFSFPYKSDLLLHCIKMMVREQGS
EGSEALDIGPRFDSEGNLVALVLEFQTVYHYSFNYSKTRKFYNTLNQWLAEEIKNAPPGL
QNGWFTSNLSLYNLQHSLSMEIMVVISLSVAISFVVLLLMTWNVLLSLFSVAAIGGSVLV
TIGLLVLLEWQLNVVESLFISAAAGLS
>GN=DISP2 OR=Dyscophus antongilii DE=Dispatched homolog 2 (Fragment) 
ICWFAALAMGGAYIACINPKLKLPSSELSSVQMFRSSHPFERYDAEYCHQFMFERQEYGE
GQHMPIRLIWGIKPVDNGDHLNPKVNGTLITDSTFTIRNADDQRWLLDLCTKVKNQSFYY
SDQVKKTNICFMEDFHRWMESRQCSQSDQNHNLCCNQFSFPYASDLLLHCIKMMVREQGA
DGSESYDFGPRFNTDSLLMALVLEFQTTHHYSFNYTKTKTFYTTLNQWLTNEIKNAPPGL
QNGWFTSKLSLFNLQNTLSTEIMMITGFSIAISFVVLLLSTWNVLLSLFSVASIAGSVLV
TVGLLVLLEWQLSVVESLFVSSAVGLS
>GN=DISP2 OR=Elachistocleis ovalis DE=Dispatched homolog 2 (Fragment) 
ICWFTALAVGGAYISCINPKLRLPSSELSSVQLFRSSHPFERYDSEYCHQFMFERQEYGE
GQHLPIRLIWGIKPVDNGDHLNPKVNGTLITDATFTIRNADDQRWLLDLCNRVKNQSFYY
SDQVKKTNICFMEDFHRWMESRQCSQSDQNHNLCCNQVSFPYASDLLLHCIKMMVREQGE
DGSESYDFGPRFNMDGLLTALVLEFQTTYHYSFNYTKTKTFYNTLNQWLTNDIKNAPPGL
QNGWFTSKLSLFNLQNTLSSEIMMVTGFSIAISFVVLLLTTWNVLLSIFSVASIAGSVLV
TVGLLVLLEWQLNNVESLFVSAAVGLS
>GN=DISP2 OR=Eleutherodactylus planirostris DE=Dispatched homolog 2 (Fragment) 
ICWFAALAAGGAYIACVNPKLKLPSSDISSVQMFRLSHPFERYDAEYCHQFMFERQEHGE
GQHMPITLIWGIMPVYNGDHPNPEMNGTLIRDTTFSIQGADDQRWLMELCKKVKNQSFYF
SDQDKKPNICFMEDFHRWMESRQCSQSDQNHNLCCNQFSFPYSSDLLLHCIKMMITEQGG
NGIEAYDIGPRFDAEGNLTALVLEFQTAYHYSFNYSKTKTFYNTLNQWLVNELKNAPRGL
QNGWFTSNLSLFNLQNTLSTEIMMVTGFGIAISFVVLLLTTWNVLLSLFSVAAIGGSVLV
TVGLLVLLEWQLNVVESLFVSAAVGLS
>GN=DISP2 OR=Engystomops pustulosus DE=Dispatched homolog 2 (Fragment) 
ICWFAALAAGGVYIACVSPKLKLPSSDMSSGQVFRLSHPFERYDAEYCHQFMFERQEHGE
GQHMPITLIWGIKPVDNGDHLNPEMNGTLIRDTTFSIHSADDQRWLMELCQKVKNQSFYF
ANQDKKPNICFMEDFHRWMESRQCSQTDQNHNLCCNQFSFPYSSDLLHHCIKMMVTEQGG
GGPEAYDIGPRFDAEGNLTALVLEFQTTYHYSFNYSKSRKFYNTLNNWLLNELKNAPRGL
QNGWFTSNFSLFNLQHTLSTEIMMVTGFAVAISFVVLLLTTWNVLLSLFSVATIGGSVLV
TVGLLVLLEWQLNVVESLFVAAAVGLS
>GN=DISP2 OR=Eupsophus calcaratus DE=Dispatched homolog 2 (Fragment) 
ICWFAALTAGGVYIACVNPKLKLPSSDTSSVQMFRLSHPFERYDAEYCHQFMFEHQEHGE
GQHMPITLIWGIMPVDNGDHLNPKKNGTLIRDTTFSIHGADDQRWLMEICQKVRNQSFYI
SDQDKKPNICFMEDFHRWMESRQCSQSDQNHNLCCNQFSFPYSSDLLLHCIKMMVTEQGG
SGPEAYDIGPRFDAEGNLTALVLEFQTTYHYSFNYSKARKFYDLLNEWLLNELKNAPAGL
QNGWFTSNLSLFNLQHTLSTEIMMITGFAIAISFVVLLLTTWNVLLSLFSVAAIGGSVLV
TVGLLVLLEWQLNVVESLFVSAAVGLS
>GN=DISP2 OR=Fejervarya limnocharis DE=Dispatched homolog 2 (Fragment) 
ICWFAALAAGGAYIACISPKLRLPSSDLSSAQVFRLSHPFERYDAEYCHQFMFEHQEYGE
GQHMPIRLIWGIKPVDNGDHLNPKVNGTLVTDATFTIRNADDQRWLLELCNKVRNQTFYY
SDQEKKPNICFMEDFHRWMESRQCSQSDQNHNLCCNQFSFPYASDLLLHCIKMMVREQGG
DGPESYDFGPRFNAEGNLTGLVLEFQTTYHYSFNYSKTKTFYNTLNQWLTNELKNAPPGL
QNGWFTSKLSLFNLQHTLSTEIMMITGFSIAISFVVLLLTTWNVLLSLFSVASIGGSVLV
TVGLLVLLEWQLNVVESLFVSAAVGLS
>GN=DISP2 OR=Gastrophryne olivacea DE=Dispatched homolog 2 (Fragment) 
ICWFAALAVGGAYISCINPKLRLPSSDLSSVQLFRSSHPFERYDAEYCHQFMFERQQYGE
GQHLPIRLIWGIKPVDNGDHLNPKVNGTLITDATFTIRNADDQRWLLDLCNKVKNQSFYY
SDQVKKTNICFMEDFHRWMESRQCSQSDQNHNLCCNQVSFPYASDLLLHCIKMMVREQGE
DGSESYDFGPRFNMDGLLTALVLEFQTKYHYSFNYTKTKTFYNTLNQWLTNEIKNAPLGL
QNGWFTSKLSLFNLQNTLSTEIMMVTGFSIAISFVVLLLTTWNVLLSIFSVASIAGSVLV
TVGLLVLLEWQLNNVESLFVSAAVGLS
>GN=DISP2 OR=Gastrotheca pseustes DE=Dispatched homolog 2 (Fragment) 
ICWFAALAAGGAYITCENPKLKLPSSDMSSVQMFRLSHPFERYDAEYCHQFMFEHQEHGE
GQHMTITLIWGIMPVDNGDHLNPKMNGTLIKDTTFSIHSDEDQRWLMELCQKVRNQSFYF
SDQDKKPNICFMEDFHRWMESRQCSQSDQNHNLCCNQFSFPYSSDLLLHCIKMLVTEQGG
SGPEAYDIGPRFDAEGNLAALVLEFQTTYHYSFNYSKTRKFFNTLNKWLMNELKNAPQGL
RNGWFTSNFSLFNLQHTLSTEIMMITGFAIAISFVVLLLTTWNVLISLFSVAAIGGSVLV
TVGLLVLLEWQLNVVESLFVSAAVGIS
>GN=DISP2 OR=Heleophryne purcelli DE=Dispatched homolog 2 (Fragment) 
ICWFAALAAGGAYIACMNPKLKLPSSDVSSVQMFRLSHPFERYDSEYCHQFMFERQEHGE
GQHMPITLIWGIMPVDNGDHLNPKINGTLVTDATFTIRNADDQRWLLELCHKVRNQSFYY
SDQDKKPNICFMEDFHRWMESRQCSQSDQNHNLCCNQFSFPYASDLLLHCIKMMVREQGG
DGPEAYDIGPRFDAEGNLTALVLEFQTMYHYSFNYSKTRKFYNTLSQWLANEIKNAPAGL
QNGWFTSNLSLFNLQHTLSTEIMMITGFSVAISFVVLLLTTWNVLLSLFSVAAIGGSVLV
TVGLLVLLEWQLNVVESLFVSAAVGLS
>GN=DISP2 OR=Hemisus marmoratus DE=Dispatched homolog 2 (Fragment) 
ICWFAALAAGGAYIACMSPKLRLPSSDLSSVQMFRLSHPFERYDAEYCHQFMFEHQEYGE
GQHMPIKLIWGIKPVDNGDHLNPKVNGTLITDATFTIRDADDQRWLLELCNKVRNQSFYY
SDQEEQPNVCFMEDFHRWMKSRQCSQSDQNHNLCCNQFSFPYTSNLLLHCIKMMIKEQGG
DGRESYDIGPRFNANGNLTALVLEFQTTYQYSYNYSKTKTFYNTLNQWLRNELKNAPPSL
QNGWFTSKLSLFNLQHTLSTEIMMITGFSIAISFVVLLLTTWNVLLSLFSVASIEGSVLV
TVGLLVLLEWQLNVVESLFVSAAVGLS
>GN=DISP2 OR=Hoplobatrachus tigerinus DE=Dispatched homolog 2 (Fragment) 
ICWFAALAAGGAYIACINPKLRLPSSDLSSFQVFRLSHPFERYDAEYCHQFMFEHQEYGE
GQHMPIRLIWGIKPVDNGDHLNPKVNGTLVTDATFTIRNADDQRWLLELCNKVRNQTFYY
SNQEKKPNICFMEDFHRWMESRQCSQSDQNHNLCCNQFSFPYASDLLLHCIKMMVREQGG
DGPESYDFGPRFNADGNLTALVLEFQTTYYYSFNYSKTKAFYNTLNQWLTNEIKNAPPGL
QNGWFTSKLSLFNLQHTLSTEIMMITGFSIAVSFVVLLLTTWNVLISLFSVASIGGSVLV
TVGLLVLLEWQLNVVESLFVSAAVGLS
>GN=DISP2 OR=Hyla chinensis DE=Dispatched homolog 2 (Fragment) 
ICWFAALAAGGAYIACVSPKLKLPSSDMSSVQMFRLSHPFERYDAEYCHQFMFEHQEHGE
GQHMSITLIWGILPVDNGDHLNPEMNGTLIRDTTFSIHSAEDQRWLMELCQKVKNQSFYF
SDQTKKPNICFMEDFHKWMESRQCSQSDQDHNLCCNQFSFPYSRDLFLHCIKMMVTEQGG
GGGSEAYDMGPRFDSEGNLTALVLEFQTTYHYSFNYSISRKFYNTLNQWLTNELKNAPRG
LQNGWFTSNLSLFNLQHTLSTEIMMITGFAVAISFVVLLLTTWNVFLSLFSVAAIGGSVL
VTVGLLVLLEWQLNVVESLFVSASVGLS
>GN=DISP2 OR=Hylomantis lemur DE=Dispatched homolog 2 (Fragment) 
ICWFAALAAGGAYIACVNPKLKLPSSDMSSVQMFRLSHPFERYDAEYCHQFMFEHQEHGE
GQHMPITLIWGIMPVDNGDHLNPENNGTLIRDTTFSIHNADDQRWLMELCQKVRNQSFYF
SDQEKKPNICFMEDFHRWMESRQCSQSDQNHNLCCNQFSFPYSNDLFLHCIKMMVTEQGG
SGPEAYDIGPRFDAEGNLTALVLEFQTTYHYSFNYSKSRKFYNTLNTWLINELKSAPRGL
QNGWFTSKLPLFNLQHTLSTEIMMITGFAIAISFVVLLLTTWNVFLSLFSVAAIGGSVLV
TVGLLVLLEWQLNLVESLFVSAAVGLS
>GN=DISP2 OR=Hyloscirtus lindae DE=Dispatched homolog 2 (Fragment) 
ICWFAALAAGGAYIACVNPKLKLPSSDMSSVQMFRLSHPFERYDAEYCHQFMFERQEHGE
GQHMPIMLVWGIMPVDNGDHLNPEMNGTLIRDATFTIHSADDQRWLMELCQKVRNQSFYF
SDQAKKPNICFMEDFHRWMESRQCSQSDQNHNLCCNQFSFPYSRDLFLHCINMMVTEQGG
GGPEAYDIGPRFDAEGNLTALVLEFQTTYHYSFNYSITRKFYNTLNKWLINELKNAPQGL
QNGWFTSNLSLFNLQHTLSTEIMMITGFAIAISFVVLLLTTWNVLLSLFSVAAIGGSVLV
TVGLLVLLEWQLNVVESLFVSATVGLS
>GN=DISP2 OR=Hyperolius bolifambae DE=Dispatched homolog 2 (Fragment) 
ICWFAALAAGGAYIACMNPKLRLPSSDLSSVQMFRLSHPFERYDAEYCHQFMFEHQEYGE
GQHMPIRLIWGIKPVDNGDHLNPKVNGTLVMDASFAICSADDQRWLLELCNKVRNQSFYY
SDQEKKPNICFMEDFHRWMESRQCSQSDQNHNLCCNQFSFPYPSDLLLHCIKMMVREQMG
DGLEAYDLGPRFNAEGNLTALVLEFQTSYHYSFNYSKTKVFYNTLNQWLRNEIKNAPPGL
QNGWFTSKLSLFNLQHTLSTEIMMITGFSIAISFVVLLLTTWNVLLSLFSVASIEGSVLV
TVGLLVLLEWQLNVVESLFVSAAVGLS
>GN=DISP2 OR=Rhinella arenarum DE=Dispatched homolog 2 (Fragment)
FIYLMLVSCLTTGAAFYASYLSSITLIRCFSIYMGTSILVNMTFMITWLPATMVLYERYISVNCTYKSEDYWTSNGHKRAFYNFYQKLKSVHGTLSETSKLLFEKLLPCGVIKFRYIWICWFAALAAGGAYIACVNPKLKLPSSDLSSVQVFRLSHPFERYDAEYCHQFMFEHQEHGEGQRLPITLIWGIMPVDNGDHLNPETNGTLIMDTTFSFKSADDQRWLMEIG
