# Supplementary material for: The Rhinella arenarum transcriptome: de novo assembly, annotation and gene prediction
Source: Sci Rep. 2020 Jan 23;10:1053. doi: 10.1038/s41598-020-57961-4 (PMC6978513; doi:10.1038/s41598-020-57961-4)
Supplement: Supplementary file 3 — Dataset 2. [file 41598_2020_57961_MOESM3_ESM.zip › DMXL1.fasta]

>GN=DMXL1 OR=Acris crepitans DE=Dmx-like 1 (Fragment) 
SHILTIGIGCKLLMYGQVARKLPEHSSKEDFALQLWDTAKNTSQPRFVLLRCVDLVSSVE
GSLPLPVSLSWVRDGILVVGMDCEMHVYSQWQPFSKQDSSSSDSFNGSTPSITNLIKQSQ
SVASGLYPPKKAMTRSMTSLAQKLMGKKTAFDLPVEMEDFGLFEAAHALFPILPQYHPLQ
LLELMDLGKVRRAKAILSHLVKCIAGEVVSINDNEPNPERRLRSLSISASGSTSRDPKTF
RKTETADYTEIDSVPPLPLYALLAADEDSNFNSLIEKSSTQNKSNKQNDSNANGENYDEL
FQVPPLSTDELSILDSEEENTKPQVIDLSQYS
>GN=DMXL1 OR=Agalychnis callidryas DE=Dmx-like 1 (Fragment) 
SHILTIGIGCKLLMYGQVARKVPEHSCKEDFALQLWDTAKNTAQPRFVLLRAVDLVSSVE
GSLPLPVSLSWVRDGILVVGMDCEMHVYSQWQPFSKPDSSSTDSFNGSTPSITNLVKQSQ
SVASGLYPPKKAMTRSMTSLAQKLMGKKTAYDLPVEMEDSGLFEAAHALCPILPQYHPLQ
LLELMDLGKVRRAKAILSHLVKCIAGEVVSVNDNEPNQERRLRSLSISASGSTSRDPKTF
SKPETADYTEIDSVPPLPLYALLAADEDASFTSTVEKSSNHSNSNKQMDSNANGENYDEL
FQVPTLGTDELTALDSEEENTKPQVIDLSQYN
>GN=DMXL1 OR=Aglyptodactylus madagascariensis DE=Dmx-like 1 (Fragment) 
SHMLTIGIGTKLLMYGQVARKAQDPSCKESFALQLWDTAKNTAQPRFVLLRCVDLVSSVE
GSLPLPVSLSWVRDGILVVGMDCEMHVYSQWQPFSKQDSASTDSYNGSTPSITNLVKQSH
SVPSGLNPPKKTMTRSMTSLAQKLMGKKTAFDLPVEMEDFGLFEAAHALFPTLPQYHPLQ
LLELMDLGKVRRAKAILSHLVKCIAGEVVAINDNESSHERRLRSLSISASGSTSRDPKTF
SKPENADYTEIDSVPPLPLYALLVADEDTSFTSTVEKSSNQNNSNKQNDSSTNTENYDEL
FQVPAMSSEELTTLESEEENTKPQVIDLSQYS
>GN=DMXL1 OR=Allobates femoralis DE=Dmx-like 1 (Fragment) 
SHILTIGIGCKLLMYGQVARKLPEHTCKEDIALQLWNTAKNTSQPRFVLLRSVDLVSSVE
GSLPLPVSLSWVRDGILVVGMDCEMHVYSQWQPFSKQDSSSTDSYNGSTPSITNLVKQSQ
SVASGLYPPKKAMTRSMTSLAQKLMGKRTAYDLPVEMEDSGLFEAAHALFPILPQYHPLQ
LLELMDLGKVRRAKAILSHLVKCIAGEVVSINDNEPTPERRLRSLSISASGSTSRDPKTF
SKPETADYTEIDSVPPLPLYALLAADEDSSFTSTVEKSSNQNNKQSDSNANSENYDELFQ
APVLSTDELTTLDPEEENTKPQIIDLSQYS
>GN=DMXL1 OR=Alsodes gargola DE=Dmx-like 1 (Fragment) 
SHILTIGIGCKLLMYGQVARKLPDHSCKEDFALQLWDTAKNTPQPRFVLLRSVDLVSSVE
GSLPLPVSLSWVRDGILVVGMDCEMHVYSQWQPFSKQDSSSTDSYNGSTPSITNLVKQSQ
SVASGLYPPKKAMTRSMTSLAQKLMGKKTAYDLPVEMEDSGLFEAAHALFPILPQYHPLQ
LLELMDLGKVRRAKAILSHLVKCIAGEVVSINDNESGQERRLRSLSISVSGSTSRDPKTF
SKPETADYTEIDSVPPLPLYALLAADEDSSFTSTVEKSSNHNNSNKQSDSNANGENYDEL
FQVPTLSTDELTTLDSEEENAKPQVIDLSQYS
>GN=DMXL1 OR=Alytes obstetricans DE=Dmx-like 1 (Fragment) 
SHILTIGIGSKLLMYGQVAKMLQEKSCKDDFALQLWETGKNSSQPRFVLLRCVDLVSSVE
GSLPLPVSLSWVRDGILVVGMDCEMHVYSQWQPFSKQDSTSTDSYNGSTPSITNLIKQSQ
SAASGLYPPKKAMTRSMTSLAQKLMGKKTAFDLPVEMEDSGLFEAAHALFPTLPQYHPIQ
LLALMDLGKVRRAKAILAHLVKCIAGEVVAINDNEPNHERRLRSLSISASGSTARDPKTF
SKPENADYTEIDSVPPLPLYALLAADEDISFSSTMEKSSSHNNTDKQSDTSVKDENYDTL
FQTPTLVSDELSTLDSDEEENSKPQVIDLSRYG
>GN=DMXL1 OR=Amietia lubrica DE=Dmx-like 1 (Fragment) 
FHMLTIGIGTKLLMYGQVARKAQEPSCKETFALQLWDTAKTTAQPRYVLLRCVDLVSSVE
GSLPLPVSLSWVRDGILVVGMDCEMHVYSQWQPFSKQDSASTDSYNGSTPSITNLVKQSH
SVPTGLNPPKKTMTRSMTSLAQKLMGKKTAFDLPVEMEDSGLFEAAHALFPTLPQYHPLQ
LLELMDLGKVRRAKAILSHLVKCIAGEVVAINDNESNHERRLRSLSISASGSTSRDPKTF
SKLENADYTEIESVPPLPLYALLAADEDMSFSSTVDKTSNQNKSSKQNDSSTNAENYDEL
FQVPSITSEELTTLDSDEENTKPQVIDLSQYS
>GN=DMXL1 OR=Amolops loloensis DE=Dmx-like 1 (Fragment) 
SHMLTIGIGTKLLMYGQVARKAQESSCKESFALQLWDTAKTTAQPRFVLLRCVDLVSSVE
GSLPLPVSLSWVRDGILVVGMDCEMHVYSQWQPFSKQDSASTESYNGSTPSITNLVKQSH
SVASGLNPPKKTMTRSMTSLAQKLMGKKTAFDLPVEMEDYGLFEAAHALFPTLPQYHPLQ
LLELMDLGKVRRAKAILSHLVKCIAGEVVAINDNESNHERRLRSLSISASGSTSRDPKTF
SKPESADYTEIDSVPPLPLYALLAADEDTSFVSTVEKSSNQKNSNKKNDSSTNAENYNEL
FQVPTISSEELTTLESEEENTKSQIIDLSQYS
>GN=DMXL1 OR=Amolops ricketti DE=Dmx-like 1 (Fragment) 
SHMLTIGIGTKLLMYGQVARKAQESSCKESFALQLWDTAKTTAQPRFVLLRCVDLVSSVE
GSLPLPVSLSWVRDGILVVGMDCEMHVYSQWQPFSKQDSASTESYNGSTPSITNLVKQSH
SVPSGLNPPKKTMTRSMTSLAQKLMGKKTAFDLPVEMEDYGLFEAAHALFPTLPQYHPLQ
LLELMDLGKVRRAKAILSHLVKCIAGEVVAINDNESNHERRLRSLSISASGSTSRDPKTF
SKPESADYTEIDSVPPLPLYALLAADEDTSFVSTVEKSSNQKNSNQKNDSSTNAENYDEL
FQVPTISSEELTTLESEEENTKPQVIDLSQYS
>GN=DMXL1 OR=Anaxyrus punctatus DE=Dmx-like 1 (Fragment) 
SHILTIGIGSKLFMYGQVARKLPEHSSKENFSLQLWDTAKNTSQPRFVLLRSVDLVSSVE
GSLPLPVSLSWVRDGILVVGMDCEMHVYSQWQPFSKQDSSSTDSYNGSTPSITNLVKQSQ
SVGSGLYPPKKAMTRSMTSLAQKLMGKKTAYDLPVEMEDSGLFEAAHALFPILPQYHPLQ
LLELMDLGKVRRAKAILSHLVKCIAGEVVSLNDNEATPERRLRSLSISASGSTSRDPKTF
REPETADYTEIETVPPLPLYALLAADEDSSFTSTVDKSSNSNKQTDSNANDENYEELFQV
PTLSSDELTTLDTEEENSKPQVIDLSQYS
>GN=DMXL1 OR=Aplastodiscus perviridis DE=Dmx-like 1 (Fragment) 
SHILTIGIGCKLLMYGQVARKLPEHSSKEDFALQLWDTAKNTSQPRFVLLRCVDLVSSVE
GSLPLPVSLSWVRDGILVVGMDCEMHVYSQWQPLSKQDSSSTDSFSGSTPSITNLVKQSQ
SVASGLYPPKKAMTRSMTSLAQKLMGKKTAYDLPAEMEDFGLFEAAHALFPILPQYHPLQ
LLELMDLGKVRRAKAILSHLVKCIAGEVVSINDNEPSQERRLRSLSISASGSTSRDPKTF
SKPETADYTEIDSVPPLPLYALLAADEDSSFTSIVEKSSNNSNKQADSNANGENYDELFQ
VPPLSTDELATLDSEEENTKPQVIDLSQYS
>GN=DMXL1 OR=Arthroleptis poecilonotus DE=Dmx-like 1 (Fragment) 
SHLLTIGIGTKLLMYGQVARKASEPSCKESFALQLWDTAKTSSQPRFVLLRCVDLVSSVE
GSLPLPVSLSWVRDGILVVGMDCEMHVYSQWQPFSKQDSSSTDSYNGSTPSITNLVKQSQ
SVPSGLNPPKKAMTRSMTSLAQKLMGKKTAFDLPVEMEDSGLFEAAHSLIPTLPQYHPLQ
LLELMDLGKVRRAKAILSHLVKCIAGEVVAINDESNQEPRLRSLSISASGSTSRDPRTFS
KPESADYTEIDSVPPLPLYALLAADEETSFTSTADKSSNQMNSSKRKDSNANAESYDELF
QVPTVSSEEFSTLEPEEQQTEPQLIDLSQYG
>GN=DMXL1 OR=Ascaphus truei DE=Dmx-like 1 (Fragment) 
SHILTIGIGSKLLMYGQVVKKVQEQSCKDDFTLQLWETARNTSHLRYVLLRCVDLVSSVE
GSLPLPVSLSWVRDGILVVGMDCEMHVYSQWQPSYKQDPVNSDSYSGSTPSITNLMKQSQ
SVGSGLYPPKKSMTRSMTSLAQKLMGKKTAFDLPVELEDSGLFEAAHALFPTLPQYHPLQ
LLELMDLGKVRRAKAILSHLVKCIAGEVVTINDTEPNHERRLRSLSISASGSTARDPKTF
TKAQSADYTEIDSVPPLPLYALLAADEDSSFTSAMEKSSNHNNSNKNGDRSVNEENYDEL
FQVPTLSSDELTTLESEEESTKPQVIDLSQYS
>GN=DMXL1 OR=Astylosternus diadematus DE=Dmx-like 1 (Fragment) 
SHILTIGIGTKVLMYGQVARRTQEPACKESFALQLWDTAKNSSQPRFVLLRCVDLVSSVE
GSLPLPVSLSWVRDGILVVGMDCEMHVYSQWQPFSKQDASSTDSYNGSTPSITNLVKQSQ
SVPSGLNPPKKTMTRSMTSLAQKLMGKKTAFDLPVEMEDSGLFEAAHALFPTLPQYHPLQ
LLELMDLGKVRRAKAILSHLVKCIAGEVVAINDNESNQEPRLRSLSISVSGSTSRDPRTF
SKPESADYTEIDSVPPLPLYALLAADEDTSFTSTVDKSSNQINSSKRKDSNANAENYDEL
FQAPTVGSDELSTLECEEENTEPQVIDLSQYG
>GN=DMXL1 OR=Atelognathus reverberii DE=Dmx-like 1 (Fragment) 
SHILTIAIGCKLLMYGQVARKLPEHSCKEDFALQLWDTAKSTSQPRFVLLRSVDLVSSVE
GSLPLPVSLSWVRDGILVVGMDCEMHVYSQWQPFSKQDSSSTGSYNGSTPSITNLVKQSQ
SVASGLYPPKKAMTRSMTSLAQKLMGKKTAYDLPVEMEDSGLFEAAHALFPILPQYHPLQ
LLELMDLGKVRRAKAILSHLVKCIAGEVVSINDNEPNQERRLRSLSISASGSTSRDPKTF
SKPETADYTEIDSVPPLPLHALLAADEDSSFISTVEKSSNQNNSNKQTDGNANGENYDEL
FQVPTLSTEELTTLDSEEENTKPQVIDLSQYS
>GN=DMXL1 OR=Aubria subsigillata DE=Dmx-like 1 (Fragment) 
SHMLTIGIGTKLLMYGQVARKVQEPSCKESFAMQLWDTAKNTAQPRFVLLRCVDLVSSVE
GSLPLPVSLSWVRDGILVVGMDCEMHVYSQWQPFFKQDSTSSESYNGSTPSITNLVKQSH
SVPSGLNPPKKTMTRSMTSLAQKLMGKKTAFDLPVEMEDYGLFEAAHALFPTLPQYHPLQ
LLELMDLGKVRRAKAILSHLVKCIAGEVVAINENESNHERRLRSLSISASGSTSRDPKTF
SKPESADYTEIDSVPPLPLYALLVADEDTSFNSTMDKSSSQTNSSKQNDNSTNAENYDEL
FQVPAISSEELTSFESEEENTKPQVIDLSQYS
>GN=DMXL1 OR=Barbourula busuangensis DE=Dmx-like 1 (Fragment) 
SHILTIGIGSKLLMYGQIAKKAQEISCKEDFALQLWETGKNTAHPRFVLLRCVDLVSSVE
GSLPLPVSLSWVRDGILVVGMDCEMHVYSQWQPFSKQDLANADSYNGSTPSITNLIKQSQ
SVASGLYPPKKSMTRSMTSLAQKLMGKKTAFDLPVEMEDSGLFEAAHALFPTLPQYHPLQ
LLELMDLGKVRRAKAILSHLVKCIAGEVVVINDNEPNHERRLRSLSISASGSTARDPKTF
SKLENADYTEIDSVPPLPLYALLAADEDSTFTSTVDKSSNHSNSNKQSATNANNENYDDL
FQIPTLSSDDLNISESEEENTKPQIIDLSQYS
>GN=DMXL1 OR=Barycholos pulcher DE=Dmx-like 1 (Fragment) 
SHILTIGIGCKLLMYGQVARKLPEHTCKEDFALQLWDTAKNTSQPRFVLLRSVDLVSSVE
GSLPLPVSLSWVRDGILVVGMDCEMHVYSQWQPFSKQDSSSTDSYNGSTPSITNLVKQSQ
SVASGLYPPKKAITRSMTSLAQKLMGKKTAYDLPVELEDSGLFEAAHALFPILPQYHPLQ
LLELMDLGKVRRAKAILSHLVKCIAGEVVSINDNEPNQERRLRSLSISASGSTSRDPKTF
SKPETADYTEIDSVPPLPLYALLAADEDSSFTSALEKSSNNSNSNKQTDSSAMSENYDEL
FQVPTVSNDELTALDSEEENMKPQVIDLSQYS
>GN=DMXL1 OR=Batrachyla leptopus DE=Dmx-like 1 (Fragment) 
SSTGSYNGSTPSITNLVKHSQSVASGLYPPKKAMTRSMTSLAQKLMGKKTAYDLPVEMED
SGLFEAAHALFPILPQYHPLQLLELMDLGKVRRAKAILSHLVKCIAGEVVSINDNEPNQE
RRLRSLSISVSGSTSRDPKTFSKPETADYTEIDSVPPLPLHALLAADEDSPFTSTVEKSS
NQNNSNKQSDSNANSENYDELFQVPTLSTDELTTLDSEEENTKPQVIDLSQYS
>GN=DMXL1 OR=Batrachyla taeniata DE=Dmx-like 1 (Fragment) 
SHILTIAIGCKLLMYGQVARKLPDHSCKEDFALQLWDTAKNTSQPRFVLLRSVDLVSSVE
GSLPLPVSLSWVRDGILVVGMDCEMHVYSQWQPFSKQDSSSTGSYNGSTPSITNLVKQSQ
SVASGLYPPKKAMTRSMTSLAQKLMGKKTAYDLPVEMEDSGLFEAAHALFPILPQYHPLQ
LLELMDLGKVRRAKAILSHLVKCIAGEVVSINDNEPNQERRLRSLSISVSGSTSRDPKTF
SKPETADYTEIDSVPPLPLHALLAADEDSSFTSTVEKSSNQNNSNKQNDSNANGENYDEL
FQVPTLSTDELPTLDSEEETTKPQVIDLSQYS
>GN=DMXL1 OR=Bombina fortinuptialis DE=Dmx-like 1 (Fragment) 
SHILTIGIGSKLLMYGQVAKKVQEISCKDDFALQLWETGKNTAHPRFVLLRCVDLVSSVE
GSLPLPVSLSWVRDGILVVGMDCEMHVYSQWQPFSKQDLANTDSYNGSTPSITNLIKQSQ
SVGSGLYPPKKSMTRSMTSLAQKLMGKKTAFDLPVEMEDSGLFDAAHALCPTLPQYHPLQ
LLELMDLGKVRRAKAILSHLVKCIAGEVVAINDNEPNHERRLRSLSISASGSTARDPKTF
NKPENADYTEIETVPPLPLYALLAADEDSTFTSTIDKSSNHSNSNNQSAANANNENYDEL
FQIPTLSSDELNVSESEEENTKPQVIDLSQYS
>GN=DMXL1 OR=Bombina orientalis DE=Dmx-like 1 (Fragment) 
SHILTIGIGSKLLMYGQVAKKVQEISCKDDFALQLWETGKNTAHPRFVLLRCVDLVSSVE
GSLPLPVSLSWVRDGILVVGMDCEMHVYSQWQPFSKQDLANADSYNGSTPSITNLIKQSQ
SVGSGLYPPKKSMTRSMTSLAQKLMGKKTAFDLPVEMEDSGLFDAAHALCPTLPQYHPLQ
LLELMDLGKVRRAKAILSHLVKCIAGEVVAINDNEPNHERRLRSLSISASGSTARDPKTF
NKPENADYTEIETVPPLPLYALLAADEDSTFTSTIDKSSNHSNSNNQSAANANNENYDEL
FQIPTLSSDELNVSESEEENTKPQVIDLSQYS
>GN=DMXL1 OR=Breviceps macrops DE=Dmx-like 1 (Fragment) 
SHILTIGIGTKLLMYGQVARKVQETSCKESFALQLWDSAKNTSQPRFVLLRCVDLVSSVE
GSLPLPVSLSWVRDGILVVGMDCEMHVYSQWQPYSKQDSSSTDSYNGSTPSITNLIKQSQ
SVQSGLNPPKKNMTRSMTSLAQKLMGKKTAFDLPVEMEDSGLFEAAHALFPTLPQYHPLQ
LMELMDLGKVRRAKAILSHLVKCIAGEVVSLNDNESNPERRLRSLSISASGSTSRDPKTF
SKPENADYTEIDSVPPLPLYALLTADEDTAFISAVEKSSNQNNSNKQRDSSANPDNYDEL
FQVPTIGSDELATLESEEESTKPQFINLSRYG
>GN=DMXL1 OR=Buergeriaycephala DE=Dmx-like 1 (Fragment) 
SHMLTIGIGTKLLMYGQVARKAQEPSCKESFALQLWDTAKNAAQPRFVLLRCVDLVSSVE
GSLPLPVSLSWVRDGILVVGMDCEMHVYSQWQPFSKQDSASTDSYNGSTPSITNLVKQSH
SVPSSLNPPKKMMTRSMTSLAQKLMGKKTAFDLPVEMEDYGLFEAAHALFPTLPQYHPLQ
LLELMDLGKVRRAKAILSHLVKCIAGEVVEINDNESNHERRLRSLSISASGSTSRDPKTF
SKPENAGYTEIDSVPPLPLYALLAADEDTSFTSTVDKSSNQKSSNKQSDSGTNAENYDEL
FQIPTIGSEELSTLESEEESTKPQVIDLSQYS
>GN=DMXL1 OR=Bufo gargarizans DE=Dmx-like 1 (Fragment) 
SHILTIGIGSKLLMYGQVARKLPEHSSKENFALQLWDTAKNTSQPRFVLLRSVDLVSSVE
GSLPLPVSLSWVRDGILVVGMDCEMHVYSQWQPFSKQDSSSTDSYNGSTPSITNLVKQSQ
SVGSGLYPPKKAMTRSMTSLAQKLMGKKTAYDLPVEMEDSGLFEAAHALFPILPQYHPLQ
LLELMDLGKVRRAKAILSHLVKCIAGEVVSLSDNEPTPERRLRSLSISASGSTARDPKTF
REPETADYTEIEAVPPLPLYALLAADEDSSFTSTVEKSSNSSKPTDSNANDENYDELFQV
PTLTTDELTTLDSEEENSKPQVIDLSQYS
>GN=DMXL1 OR=Callulina kreffti DE=Dmx-like 1 (Fragment) 
SHILTIGIGTKLLMYGQVARKAQEPSCKESFALQLWDSAKNTSQPRFVLLRCVDLVSSVE
GSLPLPVSLSWVRDGILVVGMDCEMHVYSQWQPYSKQDSSSTDSYNGSTPSITNLIKQSQ
SVPSGLNPPKKNMTRSMTSLAQKLMGKKTAFDLPVEMEDSGLFEAANALFPTLPQYHPLQ
LMELMDLGKVRRAKAILAHLVKCIAGEVVSINDNEPNVERRLRSLSISASGSTSRDPKTF
SKLENADYTEIDSVPPLPLYALLAADEDTSFTSTVEKSSNQNNSNKQRDSSTNPDNYDEL
FQVPTIGSDELALLESEEENTKPQLINLSQYG
>GN=DMXL1 OR=Callulops wilhelmanus DE=Dmx-like 1 (Fragment) 
SHLLTIGIGTKLLMYGQVARKAQESSSKDSFALQLWDTAKNTSQPRFVLLRSVDLVSSVE
GSLLLPVSLSWVRDGILVVGMDCEMHVYSQWQPFCKQYSPSADSYNGSTPSITNLVKQSQ
SVPSGLSPPKKIMSRSMTSLAQKLMGKKTAFDLPIEMEDSGLFEAAHSLFPTLPQYHPLQ
LLELMDLGKVRRAKAILSHLVKCIAGEVVSINDNEPNQERRLRSLSISVSGSTSRDPKTF
SKPENADYTEIDSVPPLPLYALLAADEDKSFTSSVDKSSSQNKSSMQSENSGNAENYDEL
FQVPTINNDELSTFDSEEENTKPQVIDLSQYG
>GN=DMXL1 OR=Calyptocephallela gayi DE=Dmx-like 1 (Fragment) 
SHILTIGIGSKLLMYGQVARKVHEHSCKEEFALQLWDTGKNTSEPRFVLLRCVDLVSSVE
GSLPLPVSLSWVRDGILVVGMDCEMHVYSQWQPFSKQDSTSTDSYNGSTPSITNLVKQSQ
SVASDLYPPKKTMTRSMTSLAQKLMGKKTAFDLPVEMEDSGLFEAAHALFPTLPQYHPLQ
LLELMDLGKVRRAKAILSHLVKCIAGEVVAINDNEPNQERRLRSLSISVSGSTSRDPKTF
SKPENADYTEIDSVPPLPLSALLAADEDSAFTSTVESSNLSNSNKQNDSNANVENYDELF
QVPTISSDELTTLESEEENPKPQVIDLSQYS
>GN=DMXL1 OR=Ceratophrys cornuta DE=Dmx-like 1 (Fragment) 
SHILTIGIGCKLLMYGQVSRKLPEHSCKEDFALQLWDTAKIASQPRFVLLRCVDLVSSVE
GSLPLPVSLSWVRDGILVVGMDCEMHVYSQWQPFSKQDSSSTNSYNGSTPSITNLVKQSQ
SVACGLYPPKKTMTRSMTSLAQKLMGKKTAYDLPVEMEDSGLFEAAHALFPILPQYHPLQ
LLELMDLGKVRRAKAILSHLVKCIAGEVVSINDHEPNQERRLRSLSISASGSTSRDPKTF
NKPETADYTEIDSVPPLPLYALLAADEDSSFTSTVEKSSNHSNSNKQSDSNANGENYDEL
FQVPTLSTDELTTLDSEEENTKPQVIDLSQYS
>GN=DMXL1 OR=Chiasmocleis ventrimaculata DE=Dmx-like 1 (Fragment) 
SHLLTIGIGTKLLMYGQVARKAQEPSSKDGFAVQLWDTAKNTSQPRYVLLRCVDLVSSVE
GSLPLPVSLSWVRDGILVVGMDCEMHVYSQWQPFCMQYSSSTDSYNGSTPSITNLVKQSQ
SVPSGLSPPKKTMTRSMTSLAQKLMGKKTAFDLPVEMEDSGLFEAAHALFPTLPQYHPLQ
LLELMDLGKVRRAKAILSHLVKCIAGEVVSINDNEPTQERRLRSLSISVSGSTSRDPKTF
SKPENADYTEIDSVPPLPLYALLAADEDKSFTSTMDKSSNQNKSSTQNDSNANDENYDEL
FQVPTISSDDLNTFDSEEEGTKPQVIDLSQYG
>GN=DMXL1 OR=Conraua crassipes DE=Dmx-like 1 (Fragment) 
SHMLTIGIGTKLLMYGQVARKAQEASCKESFALQLWDTARNTAQPRFVLLRCVDLMSSVE
GSLPLPVSLSWVRDGILVVGMDCEMHVYSQWQPFAKQDSTSTDSYNGSTPSITNLVKQSH
SVPSGLNPPKKTMTRSMTSLAQKLMGKKTAFDLPVEMEDYGLFEAAHALFPTLPQYHPLQ
LLELMDLGKVRRAKAILSHLVKCIAGEVVAINDNESNHERRLRSLSISASGSTSRDPKTF
SKPENADYTEIESVPPLPLYALLAADEDTSFISTVDKSSNQNNSSKPNDSSTNVENYDEL
FQVPTISSEELTTLESEDENTKPQVIDLSQYS
>GN=DMXL1 OR=Cophixalus cheesmanae DE=Dmx-like 1 (Fragment) 
SHLLTIGIGTKLLMYGQVARKVQESSSKDSFALQLWDTAKNTSQPRFVLLRSVDLVSSVE
GSLLLPVSLSWVRDGILVVGMDCEMHVYSQWQPFCKQYSPSTDSYNGSTPSITNLVKQSQ
SVPSGLSAPKKIMSRSMTSLAQKLMGKKTAFDLPIEMEDSGLFEAAHSLFPTLPQYHPLQ
LLELMDLGKVRRAKAILSHLVKCIAGEVVSINDNEPNQERRLRSLSISVSGSTSRDPKTF
SKPENADYTEIDSVPPLPLYALLAADEDKSFTSSMDKSSSQNKSSLQSENSGNAENYDEL
FQVPTINNDELSTFDSEEENTQPQVIDLSQYG
>GN=DMXL1 OR=Cornufer pelewensis DE=Dmx-like 1 (Fragment) 
SHMLTIGIGTKLLMYGQVARKTQEPSCKESFALQLWDTAKNTPQPRFVLLRCVDLVSSVE
GSLPLPVSLSWVRDGILVVGMDCEMHVYSQWQPFSKQDSASTDSYNGSTPSITNLVKQSH
SVSSGLNPPKKTMTRSMTSLAQKLMGKKTAFDLPVEMEDYGLFEAAHALFPTLPQYHPLQ
LLELMDLGKVRRAKAILSHLVKCIAGEVVSINDNESNHERRLRSLSISVSGSTSRDPKTF
SKPENADYTEIDSVPPLPLYALLAADEDTSFVSTVEKSSNQNCNKQSDSSTNAENYDELF
QVPTISSEELTTLETEEENTKPQVIDLSQYS
>GN=DMXL1 OR=Craugastor augusti DE=Dmx-like 1 (Fragment) 
SHILTIGIGCKLLMYGQVARKLPEHTTKEDFALQLWDTAKNASQPRFVLLRCVDLVSSVE
GSLPLPVSLSWVRDGILVVGMDCEMHVYSQWQPFSKQDSTSTDSYNGSTPSITNLVKQSQ
SVASGLYPPKKAMTRSMTSLAQKLMGKKTAYDLPVEMEDFGLFEAAHALFPILPQYHPLQ
LLELMDLGKVRRAKAILSHLVKCIAGEVVSINDNEPSQERRLRSLSISASGSTSRDPKTF
SKPETADYTEIDSVPPLPLYALLAADEDSAFTSTVEKSSNNSNSNKQSDSSGKGENYDEL
FQAPTPSNDELTALDSEEENTKPQIIDLSQYS
>GN=DMXL1 OR=Craugastor fitzingeri DE=Dmx-like 1 (Fragment) 
SHILTIGIGCKLLMYGQVARKLPEHTSKEDFALQLWDTAKNASQPRFVLLRCVDLVSSVE
GSLPLPVSLSWVRDGILVVGMDCEMHVYSQWQPFSKQDSTSTESYNGSTPSITNLVKQSQ
SVASGLYPPKKAMTRSMTSLAQKLMGKKTAYDLPVEMEDFGLFEAAHALFPILPQYHPLQ
LLELMDLGKVRRAKAILSHLVKCIAGEVVSINDNEPNQERRLRSLSISVSGSTSRDPKTF
SKPETADYTEIDSVPPLPLYALLAADEDSAFTSAVEKSSNNSNSKKQNENSGKDENYDEL
FQVPTMSNDELTALDSEEENAKPQIIDLSQYS
>GN=DMXL1 OR=Cryptobatrachus sp. TNHC-GDC 451 DE=Dmx-like 1 (Fragment) 
SHILTIGIGCKLLMYGQVARKLPELSCKEDFALQLWDTAKNASQPRFVLLRSVDLVSSVE
GSLPLPVSLSWVRDGILVVGMDCEMHVYSQWQPFSKQDSSSTDSYNGSTPSITNLVKQSQ
SVASGLYPPKKAMTRSMTSLAQKLMGKKTAYDLPIEMEDSGLFEAAHALFPILPQYHPLQ
LLELMDLGKVRRAKAILSHLVKCIAGEVVSINDNEPSQERRLRSLSISASGSTSRDPQTF
SKPETADYTEIDSVPPLPLYALLAADEDSSFTSTVEKLGNQNNSNKQTDSNANGENYDEL
FQVPTLSSDELTTLDSEEENTKPQVIDLSQYS
>GN=DMXL1 OR=Dendropsophus parviceps DE=Dmx-like 1 (Fragment) 
SHILTIGIGCKLLMYGQVARKIPEHSCKEDFALHLWDTAKNSSQPRFVLLRCVDLVSSVE
GSLPLPVSLSWVRDGILVVGMDCEMHVYSQWQPFSKQDSSSTDSFNGSTPSITNLVKQSQ
SVASGLYPTKKAMTRSMTSLAQKLMGKKTAYDLPIEMEDFGLFEAAHALFPILPQYHPLQ
LLELMDLGKMRRAKAILSHLVKCIAGEVVSINDNEPNQERRLRSLSISASGSTSRDPKTF
SKPETADYTEIDSVPPLPLYALLAADDDNAFTSTIEKSSNHNNSNKQNDSNANGENYDEL
FQVPPLSTDELTMLDSEEENTKPQVIDLSQYS
>GN=DMXL1 OR=Discoglossus pictus DE=Dmx-like 1 (Fragment) 
SHILTIGIGSKVLMYGQVAKKRQDKSCKEDFALQLWETAKNTSHPRFVLLRCVDLVSSVE
GSLPLPVSLSWVRDGILVVGMDCEMHVYSQWQPFSKQDSASTDSYNGSTPSITNLIKQSQ
SVASGLYPPKKAMTRSMTSLAQKLMGKKTAFDLPVEMEDSGLFEAAHALFPTLPQYHPVQ
LLELMDLGKVRRAKAILAHLVKCIAGEVVAINDNESNHERRLRSLSISASGSTARDPKTF
NKTENADYTEIDSVPPLPLYALLAADEDSIFTSTTEKSSNHSNANKLNETGVNDESYDTL
FQTPTLASDELSTLDSEEEENTKPQVIDLSRYG
>GN=DMXL1 OR=Dyscophus antongilii DE=Dmx-like 1 (Fragment) 
SHLLTIGIGTKLLMYGQVARKAQESSSKDSFALQLWDTAKNVSQPRFVLLRCVDLVSSVE
GSLLLPVSLSWVRDGILVVGMDCEMHVYSQWQPFCKQNSSSTDSYSGSTPSITNLVKQSQ
SVPSGFSPPKKTMTRSMTSLAQKLMGKKTAFDLPVEMEDFGLFEAAHVLFPTLPQYHPLQ
LLELMDLGKVRRAKAILSHLVKCIAGEVVSINDNEPSQERRLRSLSISASGSTSRDPKTF
SKPENADYTEIDSVPPLPLYALLAADEDKSFTSTADKSSSQNKSSTQNDSSANAENYDEL
FQVPTINSDELSTFDSEEESTKPQVIDLSQYG
>GN=DMXL1 OR=Elachistocleis ovalis DE=Dmx-like 1 (Fragment) 
SHLLTIGIGTKLLMYGQVARKAQEPSNKDNFALQLWDTAKNTSQPRYVLLRCVDLVSSVE
GSLPLPVSLSWVRDGILVVGMDCEMHVYSQWQPFCKQYSSSTDSYNGSTPSITNLVKQSQ
SVSSGLSPPKKTMTRSMTSLAQKLMGKKTAFDLPVEMEDSGLFEAAHALFPTLPQYHPLQ
LLELMDLGKVRRAKAILSHLVKCIAGEVVSINDNEPIPERRLRSLSISVSGSTSRDPKTF
SKPENADYTEIDSVPPLPLYALLAADEDKSFTSTVDKSSSQNKSSTQNDSSANAENYDEL
FQVPTISSDELNISDSEEESTKPQVIDLSQYG
>GN=DMXL1 OR=Eleutherodactylus planirostris DE=Dmx-like 1 (Fragment) 
SHILTIGIGCKLLMYGQVARKLPEHTCKEDFALQLWDTAKKPSQPRFVLLRSVDLVSSVE
GSLPLPVSLSWVRDGILVVGMDCEMHVYSQWQPFSKQDSSSTDSYNGSTPSITNLVKQSQ
SVASGLYPPKKAITRSMTSLAQKLMGKKTAYDLPVEMEDFGLFEAAHALFPILPQYHPLQ
LLELMDLGKVRRAKAILSHLVKCIAGEVVSINDNEPNQERRLRSLSISASGSTSRDPKTF
SKPETADYTEIDSVPPLPLYALLAADEDVSFTSMVEKSSNNSNSNKQADGSGKSENYDEL
FQVPTVSNDEFTALESEEEITKPQVIDLSQYS
>GN=DMXL1 OR=Engystomops pustulosus DE=Dmx-like 1 (Fragment) 
SHMLTIGIGSKLLMYGQVARKVPDHSCKEDFALHLWDTARNTSQPRFVLLRSVDLVSSVE
GSLPLPVSLSWVRDGILVVGMDCEMHVYSQWQPFSKQDSSSTDSYSGSTPSITNLVKQSQ
SVASGLYPPKKAMTRSMTSLAQKLMGKKTAYDLPVEMEDCGLFEAAHALFPILPQYHPLQ
LLELMDLGKGRRAKAILSHLVKCIAGEVVSINDNEPTPERRLRSLSISASGSTSRDPKTF
SKPETADYTEIDSVPPLPLYALLAADEDNAFTSSVEKSSNQNNSNKQSDSNANGENYDEL
FQVPTISNDELTPLDSEEENPKPQVIDLSQYS
>GN=DMXL1 OR=Eupsophus calcaratus DE=Dmx-like 1 (Fragment) 
SHILTIGIGCKLLMYGQVARKLPDHSCKEDFALQLWDTAKITSQPRFVLLRSVDLVSSVE
GSLPLPVSLSWVRDGILVVGMDCEMHVYSQWQPFSKQDSSSTDSYNGSTPSITNLVKQSQ
SVASGLYPPKKAMTRSMTSLAQKLMGKKTAYDLPVEMEDSGLFEAAHALFPILPQYHPLQ
LLELMDLGKVRRAKAILSHLVKCIAGEVVSINDNEPGQERRLRSLSISVSGSTSRDPKTF
KPETADYTEIDSVPPLPLYALLAADEDSSFTSTVEKSSNHNNSNKQSDSNANGENYDELF
QVPTLSTDELTTLDSEEENTKPQVIDLSQYS
>GN=DMXL1 OR=Fejervarya limnocharis DE=Dmx-like 1 (Fragment) 
SHMLTIGIGTKLLMYGQVARKAQEPSCKESFALQLWDTAKHSGQPRFVLLRCVDLVSSVE
GSLPLPVSLSWVRDGILVVGMDCEMHVYSQWQPFSKQDSTSTDSFNGSTPSITNLVKQSH
SVPSGLNPPKKTMTRSMTSLAQKLMGKKTAFDLPVEMEDYGLFEAAHALFPTLPQYHPLQ
LMELMDLGKVRRAKAILSHLVKCIAGEVVAINDNEPNHERRLRSLSISASGSTSRDPKTF
SKPESADYTEIDSVPPLPLYALLAADEDTSFVSTMDKSSNQINSNKQNDSIANAENYDEL
FQLPTMSSEELTTLESEEENTKPQVIDLSQYS
>GN=DMXL1 OR=Gastrophryne olivacea DE=Dmx-like 1 (Fragment) 
SHLLTIGIGTKLLMYGQVARKAQDSSSKDSFALQLWDTAKNTSQPRYVLLRCVDLVSSVE
GSLPLPVSLSWVRDGILVVGMDCEMHVYSQWQPFCKQCSSSTDSYNGSTPSITNLVKQSQ
SVSSGLSPPKKTMTRSMTSLAQKLMGKKTAFDLPVEMEDSGLFEAAHALFPTLPQYHPLQ
LLELMDLGKVRRAKAILSHLVKCIAGEVVSINDNEPIPERRLRSLSISVSGSTSRDPKTF
SKPENADYTEIDSVPPLPLYALLAADEDKSFTSTVDKSSSQNKSSTQNDSSANAENYDEL
FQVPTIASDELNISDSEEESTKPQVIDLSQYG
>GN=DMXL1 OR=Gastrotheca pseustes DE=Dmx-like 1 (Fragment) 
SHILTIGIGCKLLMYGQVARKLPELSCKEDFAFQLWNTAKTASQPRFVLLRSVDLVSSVE
GSLPLPVSLSWVRDGILVVGMDCEMHVYSQWQPFSKQDSSSTDSYNGSTPSITNLVKQSQ
SVASGLYPPKKAMTRSMTSLAQKLMGKKTAYDLPVEMEDSGLFEAAHALFPILPQYHPLQ
LLELMDLGKVRRAKAILSHLVKCIAGEVVSINDNEPNPERRLRSLSISASGSTSRDPQTF
TKPETADYTEIDSVPPLPLYALLAADEDSSFTSTVDKSNNQNNSNRQTDSSANGENYDEL
FQVPTLTSDELSTLDSEEENTKPQVINLSQYG
>GN=DMXL1 OR=Heleophryne purcelli DE=Dmx-like 1 (Fragment) 
SHILTIGIGSKLLMYGQVARKVQEHSCKEDFTLQLWDSCKNTSQPRFVLLRCVDLVSSVE
GSLPLPVSLSWVRDGILVVGMDCEMHVYSQWQPFSKQDTTSTDSYNGSTPSITNLVKQSQ
SVASGLYPPKKTMTRSMTSLAQKLMGKKTAFDLPVEMEDSGLFEAAHALFPTLPQYHPLQ
LLELMDLGKVRRAKAILSHLVKCIAGEVVAINDNEPNHERRLRSLSISASGSTARDPKTF
CKPENADYTEIDSVPPLPLYALLAADEDSMFTSTMEKSSNHNNSNLQHVSNANGENYDEL
FQVPTMSSDELTTLETEEENTK
>GN=DMXL1 OR=Hemisus marmoratus DE=Dmx-like 1 (Fragment) 
SHMLTIGIGTKLLMYGQVARKTQEPSCKESFALQLWDSAKNTSQPRYVLLRCVDLVSSVE
GSLPLPVSLSWVRDGILVVGMDCEMHVYSQWQPYSKQDSSSTDSYNGSTPSITNLVKQSQ
SVPSGLNPPKKTMTRSMTSLAQKLMGKKTAFDLPVEMEDSGLFEAAHALFPTLPQYHPLQ
LMELMDLGKVRRAKAILSHLVKCIAGEVVSINDNEPNHERRLRSLSISASGSTSRDPKTF
TKPENADYTEIDSVPPLPLYALLAADEDTSFTSKVETPSSQKNSSKERDSNSNPDNYDEL
FQVPAISSDELTTLEAEEENTKPQVINLSQYG
>GN=DMXL1 OR=Hoplobatrachus tigerinus DE=Dmx-like 1 (Fragment) 
SHMLTIGIGTKLLMYGQVARKTQEPSCKESFALQLWDTAKNSAQPRFVLLRCVDLVSSVE
GSLPLPVSLSWVRDGILVVGMDCEMHVYSQWQPFSKQDSMSTDSYNGSTPSITNLVKQSH
SVPSGLNPPKKTMTRSMTSLAQKLMGKKTAFDLPVEMEDYGLFEAAHALFPTLPQYHPLQ
LMELMDLGKVRRAKAILSHLVKCIAGEVVAINDNEPNHERRLRSLSISASGSTYRDPKTF
SKPENADYTEIDSVPPLPLYALLAADEDTSFVSTVEKSSNQNNSNKQNDSNTNAENYDEL
FQVPTISSEELTTLEFEEENTKPQVIDLSQYS
>GN=DMXL1 OR=Hyla chinensis DE=Dmx-like 1 (Fragment) 
SHILTIGIGCKLLMYGQVSRRLPEHSSKEDFALQLWDTAKNTSQPRFVLLRCVDLVSSVE
GSLPLPVSLSWVRDGILVVGMDCEMHVYSQWQPFSKQDSSSSDSFNGSTPSITNLVRQSQ
SVASGLYPPKKAMTRSMTSLAQKLMGKKTAYDLPVEMEDFGLFEAAHALFPILPQYHPLQ
LLELMDLGKVHRAKAILSHLVKCIAGEVVSINDNEPNPERRLRSLSISASGSTSRDPKTF
RKTETADYTEIDSVPPLPLYALLAADEDSSFNSSVEKSSTHNNSSKQNDSNANGENYDEL
FQVPPLSTDELTTLDSEEENSKPQVIDLSQFS
>GN=DMXL1 OR=Hylomantis lemur DE=Dmx-like 1 (Fragment) 
SHILTIGIGCKLLMYGQVARKLPEHSCKEDFALQLWDTAKNTAQPRFVLLRAVDLVSSVE
GSLPLPVSLSWVRDGILVVGMDCEMHVYSQWQPFSKQDSSSTDSFNGSTPSITNLVKQSQ
SVASGLYPPKKAMTRSMTSLAQKLMGKKTAYDLPVEMEDSGLFEAAHALFPILPQYHPLQ
LLELMDLGKVRRAKAILSHLVKCIAGEVVSVNDNEPNQERRLRSLSISASGSTSRDPKTF
SKPETADYTEIDSVPPLPLYALLAADEDASFTSTVEKSSNHSNSNKQMDSNANGENYDEL
FQVPTLGTDELTALDSEEENTKPQVIDLSQYN
>GN=DMXL1 OR=Hyloscirtus lindae DE=Dmx-like 1 (Fragment) 
SHILTIGIGCKLLMYGQVARKLPEHSSKEDFALQLWDTAKNTSQPRFVLLRCVDLVSSVE
GSLPLPVSLSWVRDGILVVGMDCEMHVYSQWQPFSKQDSSSTDSFSGSTPSITNLVKQSQ
SVASGLYPPKKAMTRSMTSLAQKLMGKKTAYDLPAEMEDFGLFEAAHALFPILPQYHPLQ
LLELMDLGKVRRAKAILSHLVKCIAGEVVSINDNEPNQERRLRSLSISASGSTSRDPKTF
SKPETADYTEIDSVPPLPLYALLAADEDSSFTSTVEKSSNNSNKQTDGNANGENYDELFQ
VPPLSTDELSTLDSEEENTKPQVIDLSQYS
>GN=DMXL1 OR=Hyperolius bolifambae DE=Dmx-like 1 (Fragment) 
SHLLTIGIGTKLLMYGQVARKAHDPSCKESFALQLWDTTKNASQPRFVLLRSVDLVSSVE
GSLPLPVSLSWVRDGILVVGMDCEMHVYSQWQPFSKLDSSSTESYNGSTPSITNLVKQSQ
SVPSGLNPPKKTMTRSMTSLAQKLMGKKNAFDLPVEMEDSGLFEAAHALFPTLPQYHPLQ
LLELMDLGKVRRAKAILSHLVKCIAGEVVAINDNESNPERRLRSLSISASGSTSRDPKTF
SKLESADYTEIDSVPPLPLYALLAADEDASFMSTAEKSGNQMNSSKQKDSNANDENYDEL
FQAPTISSDELSTLEFEDENPKPQVINLSQYG
>GN=DMXL1 OR=Rhinella arenarum DE=Dmx-like 1 (Fragment)
MNLHQVLTGAVNPGDNCFSVGSLQEQPITAYASGCDVVILGSDFERLQVIPGVQHGNVLVGCVDCSMQQGRIAASYNNLICIFEPVNLLKQKNAPLQGSPSQWQKSGHIVLDSVVHNLTWDPTGTRLLTGSSSLQLWSSGTRGELSSEDCQEKPDTDFGNWTCIWQCKTAFSVHLMKFSPDGEFFATAGKDDCLVKVWYNTESWHSAVTSPVTSPEKEGQGEVDFSFIYLAHPRAVTGFSWRKTSKFMPRCSVCNVLLTCCKDNVCRLWTETLLPNDSLLYGDGFSQKIESDGLNNNFKRNPSSKERVQSALELNLRHFRRGRSRSLALVAHTGYPPHQQDAHEVHRNTPFHGNALCHFHIAASINPATDIPLLPSISSMSLGETEENNGPFVVHWLNNKELHFSLSMEVFLQQLKKSFEQQSSEASTEETNPVEGNSDEENDDIGEADKKVATDKKEVTGEKAVSRASPVSFPSSVIDHEIEILLSEWNKNPDMLFSIHPVDGSLLVWHVDWLDEYQPGMFRQVQVSFSCRIPVAFPTGDANSLCRSIVMYASTKNVDLAIQQGKQKPSGMAHSSSMLISAGQTKASNSLKLSIFTPNVLMISKHADGSLNQWQVSFAEESAFSTVLSISHKSRYCGHRFHLNDLACHSVLPLLLTTSHHNSLDPVEDDGVRESPDSSRGDFNCNQNESDVDKTWQDPNAVYSELILWRVDPVGPLSFSGGVSELARINSLHISAFSNVAWLPTLIPSHCLGTYCNSPSACFVASDGQNLRLYQAVIDAKKLLCELSNPEISKYVGEVFSIISQQSTARPGCIIELDAITSLDGRKTQLLHVFQEDYILGNLKKTGSSGISGFLSDSENSQSGFSEKFYLVVIECTKNKHSVLHMWKLHLKSIPVSLEEKSSSSSSENNPPRDDSFSSASGEKVQSPVTQRYQTCKANLQSTSKMSLSSELVYSRKLSLPNGVEVISVKPSAGLLSSSSIYPVCNAPYLLATSCSDGKVRFWRCTADSDLSLSPSDPENSIVYTWEEWPLLNEDGLQNSAVRVPGRPVEVSCAHANCLAVAFKQTPHKTSNSSHDFVMHVSIFECESTGGSCWILEQTIHLDELSTILQPGISIDNNLVAYNKQDVFLSSKKQLQPSTKHLVHLDWMSREDGSHILTIGIGSKLLMYGQVARKLPEHSSKEHFALHLWDTAKNTSQPRFVLLRSVDLVSSVEGSLPLPVSLSWVRDGILVVGMDCEMHVYSQWQPFSKQDSSSTDSYNGSTPSITNLVRQSQSVGSGLYPPKKAMTRSMTSLAQKLMGKKTAYDLPVEMEDSGLFEAAHALFPILPQYHPLQLLELMDLGKVRRAKAILSHLVKCIAGEVVSLNDNEPTPERRLRSLSISASGSTSRDPKTFRETETADYTEIETVPPLPLYALLAADEDSSFTSTVDKSSSSNKQADSNANDENYDELFQVPTLNSDELTTLDSEEENAKPQVIDLSQYSPTYFGPEHSKVLSRHLLHSSLPGLTRIEQMSLMALADTIATTSTDIGESRDRSQGGETLDECGLKFFLAVRLHTFLTTSLPPAYRAQLSHQGLSTSHFAWAFHSVAEDELLATLPAMQKGDPTWADLRAMGIGWWVRNTNNLRTCIEKIAKAAFQRNNDPLDAAIFYLAMKKKAVIWGLYRSQKDAKMTQFFGNNFNEERWRKAALKNAFSLLGKQRFKHSAAFFLLAGSLKDAVEVCLEKLHDLQLALVIARLYESEFEKSSSYKSILQKRVLGIESSGREPTLSLMHPDPFVRSMAYWILEDYKKSLETLLKQVFRDEEDDSLSLSSNCDPSVFNFYNFLRTHPMLLRRHFRSSESSSTKMRLSVENGLADKINLGERKLFFTTAHAHLKAGCPVLALEVLSKMPRVVKRSKPLLRTSSLADTSKVSTPLSPLLGEKKDSACDFDWSSSLVNGVSHVSSEKQQKSGLSFDWSQPSIAIEDEPLELKWDSETDEESEGSGLSMKDLKPSQSTESDKPSATTTSLSESISIDENDVLSHSEDVIAAQLKFRACLKILTGELRTLSTGYEVDGGKLRYQLYSWLERAVVALQKICDYSANLEELNLAAAIDYSYDDSSDSSCDQVTTKQRKDIFQRRQWLLKFQSLLRMFLSFCVLHGSHGGGLASVRMELILLLQESQQDTSVLSSPQTEQTSIPLLFACTASAKTVVANPLLHLSNLTHDILHAIIDLDSPPHPDVRSNKIYVMHTLAASLSACIYQCLCGGPANSSSIQSNPFTGMVYQSVLLIQRHPLRTTSLDEAVIPNTSPAHWPGISSLIRLLNSAGEEAQPGLTILLCEILTAVYLSLFIHGLATHSSQELFCIVGHPLSDKMWSAAFGGGARIPCRGQMPVKPVTVVASPVEENDKASKRFRLSTKPPLKESPSALASPVLDQSSSLFREKFIPPELSIWDYFIAKPFFPLSQNRLEYDSEDSQGSDDEEDDDISLSDVQIQEHSNPNSYSWALMRLAMVQFVLQNLKGFYPLAGHELSELPVVSPLCHAALKTLQRWEQVLLRRLELYEGPPPDFITIPTTEEALSAGPAILRHKALLEPTNTPFKSKQSSTLPVKRLWQYLVKQEGIQETFIRNIFTKKRSLNETEADLVSSGGRARIIHKESDIITAFAVNKANRNCIAIASSHDIQELDVSAILATQIYSWIDDDFEMENKGPDDFLVVHTRDDLSAVQGSTPYTHSNPGTPINMPWLGGVQTGRGASVMIKKQIKDVRRMASHPTLPYYLTGAQDGSVRMFEWGHAQQITCFRTGGNSRITRIKFNHQGNKFGVMDADGFISLYQTNWKYSAASGSPPKPYLTWQCHNKTANDFVFISSSSLIATAGQSGDNRNICLWDTLVTPANSLVHAFTCHDSGATVIAYAPKNQILISGGRKGLICLFDLRQRQQRHAFQSHDSAVKAIAVDPTEEYFVTGSAEGNIKVWSLSTLGLMHTFLNEHARQSIFRNIGTGVMQIETGLANHIFSCGADGTVKMRLLPDRFSTVNDLLKSEVKFVL
