# Supplementary material for: The Rhinella arenarum transcriptome: de novo assembly, annotation and gene prediction
Source: Sci Rep. 2020 Jan 23;10:1053. doi: 10.1038/s41598-020-57961-4 (PMC6978513; doi:10.1038/s41598-020-57961-4)
Supplement: Supplementary file 3 — Dataset 2. [file 41598_2020_57961_MOESM3_ESM.zip › DOPEY1.fasta]

>GN=DOPEY1 OR=Acris crepitans DE=Dopey family member 1 (Fragment) 
SNIPLDSNHNFRSSMYIEILISLCLYFMRSHYPTHVKVSQQDLMGNRNMQMMSVEILTLL
FTELAKVIESSAKGFASFISDLLSKCKVQKVILHCLLSSIFSAQKWHSERMAEKNIMAIE
EGFSEDSLINFSEDELDNGSTLQSQLLKVLQGLIVLEHRVLTVPEDNEAGFDFVITDLEH
INPQQPLTSLQYMHSQPITC
>GN=DOPEY1 OR=Agalychnis callidryas DE=Dopey family member 1 (Fragment) 
SNIPLDSNHNFRSSMYIEILISLCLYFMRSHYPTHVKVSQQDLMSNRNMQMMSVEILTLL
FTELAKVIESSAKGFASFISDMLSKCKVQKVILHCLLSSIFSAQKWHSERMAEKNIMAIE
EGYSEDSLINFSEDEFDNGSTLQSQLLKVLQGLIVLEHRVLTVPEDNEAGFDFVITDLEH
INPQQPLTSLQYMHSQPITC
>GN=DOPEY1 OR=Aglyptodactylus madagascariensis DE=Dopey family member 1 (Fragment) 
SNIPLDSNHSFRSSMYIEILISLCLYFMRSHYPAHIKVSQQDLVGNRNMQMLSIEILTLL
FTELAKVIESSAKGFASFISDMLSKCKVQKVILHCLLSSIFSAQKWHSERMAEKNIMAIE
EGFSEDSIINFSEDELDNGSTLQSQLLKVLQGLIVLEHRVLTVPEDNEGGFDFVITDLEH
INPQQPMTSLQYMHSQPITC
>GN=DOPEY1 OR=Allobates femoralis DE=Dopey family member 1 (Fragment) 
SNIPLDSNHNFRSSMYIEILISLCLYFMRSHYPTHVKVSQQDLMGNRNMQMMSIEILTLL
FTELAKVIESSAKGFASFISDMLSKCKVQKVILHCLLSSIFSAQKWHSERMAEKNIMAIE
EGFSEDSLINFSEDEFDGGSTLQSQLLKVLQGLIVLEHRVLTVPEDNEAGFDFVITDLEH
INPQQPMTSLQYMHSQPITC
>GN=DOPEY1 OR=Alsodes gargola DE=Dopey family member 1 (Fragment) 
SNIPLDSNLNFRSSMYIEILISLCLYFMRSHYPTHVKVSQQDLMGNRNMQMMSVEILTLL
FTELAKVIESSAKGFASFISDMLSKCKVQKVILHCLLSSIFSAQKWHSERMAEKNLMAIE
EGFSEDSLINFSEDEFDNGSTLQSQFLKVLQGLIVLEHRVLTVPEDNEAGFDFVITDLEH
INPQQPMTSLQYMHSQPITC
>GN=DOPEY1 OR=Alytes obstetricans DE=Dopey family member 1 (Fragment) 
SNIPLDSNHNFRSSMYIEILISLCLYFMRSHYPTHVKVTQQDLMGNRNMQMISIEILTLL
FTELANVIESSAKGFASFISDMLSKCKVQKVVLHCLLSSIFSAQKWHSERMAEKNIMAIE
EGFSEDSLINFSEDELDNGSTLQSQLLKVLQGLIVLEHRVLTVPEDNEAGFDFVISDLEH
INPQQPLTSLQYLHSQPITC
>GN=DOPEY1 OR=Amietia lubrica DE=Dopey family member 1 (Fragment) 
SNIPLDSNHSFRSSMYIEILISLCLYFMRSHYPAHIKVSKQDLVGNRNMQMLSIEILTLL
FTELAKVIESSAKGFASFISDLLSKCKVQKVILHCLLSSIFSAQKWHSERMAEKNIMAIE
EGFSEDSLINFSEDELDNGSTLQSQLLKVLQGLIVLEHRVLTVPEDNEGGFDFVITDLEH
INPQQPLTSLQYMHSQPITC
>GN=DOPEY1 OR=Amolops loloensis DE=Dopey family member 1 (Fragment) 
SNIPLDSNHSFRSSMYIEILISLCLYFMRSHYPAHIKVSQQDLMGNRNMQMLSIEILTLL
FTELAKVIESSAKGFASFISDLLSKCKVQKVILHCLLSSIFSAQKWHSERMAEKNIVAIE
EGFSEDSLINFSEDELDNGSTLQSQLLKVLQGLIVLEHRVLTLPEDNEGGFDFVITDLEH
INPQQPMTSLQYMHSQPITC
>GN=DOPEY1 OR=Amolops ricketti DE=Dopey family member 1 (Fragment) 
SNIPLDSNHSFRSSMYIEILISLCLYFMRSHYPAHIKVSQQDLVGNRNMQMLSIEILTLL
FTELAKVIESSAKGFASFISDLLSKCKVQKVILHCLLSSIFSAQKWHGERMTEKNIVAIE
EGFSEDSLINFSEDELDNGSTLQSQLLKVLQGLIVLEHRVLTVPEDNEGGFDFVITDLEH
INPQQPMTSLQYMHSQPITC
>GN=DOPEY1 OR=Anaxyrus canorus DE=Dopey family member 1 (Fragment) 
SSIPLDSNHSFRSSMYIEILISLCLYFMRSHYPTHVKVSQQDLMGNCNMQMMSVEILTLL
FTELAKVIESSAKGFASFISDILSKCKVQKVILHCLLSSIFSAQKWHSERMAEKNIMVIE
EGFSEDSLINFSEDEFDNGSTLQSQLLKVLQGLIVLEHRVLTVPEDNEAGFDFVITDLEH
INPQQPMTSLQYMHSQPITC
>GN=DOPEY1 OR=Anaxyrus punctatus DE=Dopey family member 1 (Fragment) 
SSIPLDSNHSFRSSMYIEILISLCLYFMRSHYPTHVKVSQQDLMGNRNMQMMSVEILTLL
FTELAKVIESSAKGFASFISDMLSKCKVQKVILHCLLSSIFSAQKWHSERMAEKNIMAIE
EGFSEDSLINFSEDEFDNGSTLQSQLLKVLQGLIVLEHRVLTVPEDNEGGFDFVITDLEH
INPQQPMTSLQYMHSQPITC
>GN=DOPEY1 OR=Aplastodiscus perviridis DE=Dopey family member 1 (Fragment) 
SNIPLDSNHNFRSSMYIEILISLCLYFMRSHYPTHVKVSQQDLMGNRNMQMMSIEILTLL
FTELAKVIESSAKGFASFISDLLSKCKVQKVILHCLLSSIFSAQKWHSERLAEKNIMAIE
EGLSEDSLINFSEDELDNGSTLQSQLLKVLQGLIILEHRVLTVPEDNEAGFDFVITDLEH
INPQQPMTSLQYMHSQPITC
>GN=DOPEY1 OR=Arthroleptis poecilonotus DE=Dopey family member 1 (Fragment) 
SNIPLDSNHNFRSSMYVEILISLCLYFMRSHYPAHIKVSQQDLMGNRNMQMLSIEILTLL
FTELAKVIESSAKGFASFISDMLSKCKVQKVILHCLLSSIFSAQKWHSERMAEKNIMVIE
EGFSEDSLINFSEEEFDNGSTLQSQLLKVLQGLIVLEHRVLTVPEDNEGGFDFVITDLEH
INPQQPMTSLQYMHSQPITC
>GN=DOPEY1 OR=Ascaphus truei DE=Dopey family member 1 (Fragment) 
SNIPLDSNHNFRSSMYIEILISLCLYFMRSHYPTHVKVTQQDLMGNRNMQMMSIEILTLL
FTELANVIESSAKGFASFISDMLSKCKVQKVILHCLLSSIFSAQKWHSERMAEKNIMTIE
EGFSEDSLINFSEDEFDNGSTLQSRLLKVLQGLIVLEHRVLTVPEDNEAGFEFVITDLEH
INPQQPMTSLEYLHSQPITC
>GN=DOPEY1 OR=Astylosternus diadematus DE=Dopey family member 1 (Fragment) 
SNIPLDSNHNFRSSMYIEILISLCLYFMRSHYPAHLKVSQQDLVGNRNMQMLSIEILTLL
FTELAKVIESSAKGFASFISDMLSKCKVQKVILHCLLSSIFSAQKWHSARMAEKNIMAIE
EGFSEDSLINFTEEEFDNGSTLQSQLLKVLQGLIVLEHRVLTVPEDNEGGFDFVISDLEH
INPQQPMTSLQYMHSQPITC
>GN=DOPEY1 OR=Atelognathus reverberii DE=Dopey family member 1 (Fragment) 
SNIPLDSSHNFRSSMYIEILISLCLYFMRSHYPTHVKVSQQELMGNRNMQMMSVEILTLL
FTELAKVIDSSAKGFASFISDMLSKCKVQKVILHCLLSSIFSAQKWHSERLAEKNLMAIE
EGFSEDSLINFSEDEVDNGSTLQSQFLKVLQGLIVLEHRVLTVPEDNEAGFDFVITDLEH
INPQQPMTSLQYMHSQPITC
>GN=DOPEY1 OR=Aubria subsigillata DE=Dopey family member 1 (Fragment) 
SNIPLDSNHSFRSSMYIEILISLCLYFMRSHYPAHIKVSKQDLVGNRNMQMLSIEILTLL
FTELAKVIESSAKGFASFISDMLSKCKVQKVILHCLLSSIFSAQKWHSERMAEKNIMAIE
EGFSEDSLINFSEDELDNGSTLQSQLLKVLQGLIVLEHRVLTVPEDNEGGFDFVITDLEH
INPQQPITSLQYMHSQPITC
>GN=DOPEY1 OR=Barbourula busuangensis DE=Dopey family member 1 (Fragment) 
SNIPLDSNHNFRSSMFIEILISLCLYFMRSHYPTHIKVTQQELIGNRNMQMMSIEILTLL
FTELANVIESSAKGFASFISDMLSKCKVQKVILHCLLSSIFSAQKWHSERMAEKNIMAIE
EGFSEDSLINFSEDEFDNGSTLQSQLLKVLQSLIVLEHHVLTVPEDNETGFDFVISDLEH
INPQQPMTSLQYLHSQPITC
>GN=DOPEY1 OR=Barycholos pulcher DE=Dopey family member 1 (Fragment) 
SNIPLDSNHNFRSSMYIEILISLCLYFMRSHYPTHVKVSQQDLMGNRNMQMMSIEILTLL
FTELAKVIESSAKGFASFISDMLSKCKVQKVILHCLLSSIFSAQKWHSERLAEKNIIAIE
EGFSEDSLINFSEDEFDNGSTLQSQLLKVLQGLIVLEHRVLTVPEDNEACFDFVITDLEH
INPQQPLTSLQYMHSQPITC
>GN=DOPEY1 OR=Batrachyla leptopus DE=Dopey family member 1 (Fragment) 
SNIPLDSNHNFRSSMYIEILISLCLYFMRSHYPTHVKVSQQDLMGNRNMQMMSVEILTLL
FTELAKVIESSAKGFASFISDVLSKCKVQKVILHCLLSSIFSAQKWHSERMAEKNLMAIE
EGFSEDSLINFSEDEFDNGSTLQSQFLKVLQGLIVLEHRVLTVPEDNEAGFDFVITDLEH
INPQQPMTSLQYMHSQPITC
>GN=DOPEY1 OR=Batrachyla taeniata DE=Dopey family member 1 (Fragment) 
SNIPLDSNHNFRSSMYIEILISLCLYFMRSHYPTHVKVSQQDLIGNRNMQMMSVEILTLL
FTELAKVIESSAKGFASFISDVLSKCKVQKVILHCLLSSIFSAQKWHSERMAEKNLMAIE
EGFSEDSLINFSEDEFDNGSTLQSQFLKVLQGLIVLEHRVLTVPEDNEAGFDFVITDLEH
INPQQPMTSLQYMHSQPITC
>GN=DOPEY1 OR=Bombina fortinuptialis DE=Dopey family member 1 (Fragment) 
SNIPLDSNHNLRSSMYIEILISLCLYFMRSHYPTHIKLTQQDLIGNRNMQMMSIEILTLL
FTELANVIESSAKGFASFISDMLSKCKVQKVILHCLLSSIFSAQKWHSERMAEKNNMAIE
EGFSEDSLINFSEDEFDNGSTLQSQLLKVLQSLIVLEHHVLTVPEDNEAGFDFVITDLEH
INPQQPMTSLQYLHSQPITC
>GN=DOPEY1 OR=Bombina orientalis DE=Dopey family member 1 (Fragment) 
SNIPLDSNHNFRSSMYIEILISLCLYFMRSHYPTHIKVTQQDLIGNRNMQMMSIEILTLL
FTELANVIESSAKGFASFISDMLSKCKVQKVILHCLLSSIFSAQKWHSERMAEKNNMAIE
EGFSEDSLINFSEDEFDNGSTLQSQLLKVLQSLIVLEHHVLTVPEDNEAGFDFVIMDLEH
INPQQPMTSLQYLHSQPITC
>GN=DOPEY1 OR=Breviceps macrops DE=Dopey family member 1 (Fragment) 
SNIPLDSNHNFRSSMYIEILISLCLYFMRSHYPAHIKLSQQDLMGNRNMQMLSIEILALL
FTELAKVIESSAKGFASFISDVLSKCKVQKVILHCLLSSIFSAQKWHSERMAEKNIIAIE
EGFSEDSLINFSEEAFDNGNTLQSQLLKVLQSLIVLEHRVLTVPEDNEGGFDFVITDLEH
INPQQPMTSLQYMHSQPITC
>GN=DOPEY1 OR=Buergeriaycephala DE=Dopey family member 1 (Fragment) 
SNIPLDSNHSFRSSMYIEILISLCLYFMRSHYPAHIKVSQQDLAGNRNMQMLSIEILTLL
FTELAKVIESSAKGFASFISDMLSKCKVQKVILHCLLSSIFSAQKWHSERMAEKNIVAIE
EGFSEDSLINFSEDELDNGSTLQSQLLKVLQGLIVLEHRVLTVPEDNEGGFDFVITDLEH
INPQQPMTSLQYMHSQPITC
>GN=DOPEY1 OR=Bufo gargarizans DE=Dopey family member 1 (Fragment) 
SSIPLDSNHSFRSSMYIEILISLCLYFMRSHYPTHVKVLQQDLMGNRNMQMMSIEILTLL
FTELAKVIESSAKGFASFISDMLSKCKVQKVILHCLLSSIFSAQKWHSERMAEKNIMAIE
EGFSEDSLINFSEDEFDNGSTLQSQLLKVLQGLIVLEHRVLTVPEDNEGGFDFVINDLEH
INPQQPMTSLQYMHSQPITF
>GN=DOPEY1 OR=Callulina kreffti DE=Dopey family member 1 (Fragment) 
SNIPLDSNHNFRSSMYIEILISLCLYFMRSHYPAHIKLSQQDLMGNRNMQMLSIEILALL
FTELAKVIESSAKGFASFISDILSKCKVQKVILHCLLSSIFSAQKWHSERMAEKNIMAIE
EGFSEDSLINFSEEEFDNGSTLQSQLLKVLQSLIVLEHRVLTVPEDNEGGFDFVITDLEH
INPQQPMTSLQYMHSQPITC
>GN=DOPEY1 OR=Callulops wilhelmanus DE=Dopey family member 1 (Fragment) 
SNIPLDSNHNFRSSMYIEILISLCLYFMRSHYPAHIKVSQQDLMGNRNMQMLSIEILTLL
FTELAKVIESSAKGFASFISDMLSKCKVQKVILHCLLSSIFSAQKWHSERMAEKNIIAIE
EGFSEDSLINFSEDEFDNGSTLQSQLLKVLQGLIVLEHRVLTVPEDNEGGFDFVITDLEH
INPQQPMTSLQYMHSQPITC
>GN=DOPEY1 OR=Calyptocephallela gayi DE=Dopey family member 1 (Fragment) 
SNIPLDSNHNFRSSMYIEILISLCLYFMRSHYPTHVKVSQQDLMGNRNMQMMSIEILTLL
FTELAKVIESSAKGFASFISDLLSKCKVQKVILHCLLSSIFSAQKWHSERLAEKNIMAIE
EGFSDDSLINFSEDEFDNGSTLQSQLLKVLQGLIVLEHRVLTVPEDNEAGFDFVITDLEH
INPQQPMTSLQYMHSQPITC
>GN=DOPEY1 OR=Ceratophrys cornuta DE=Dopey family member 1 (Fragment) 
SNIPLDSNHNFRSSMYIEILISLCLYFMRSHYPTHVKVSQQDLMGNRNMQMMSVEILTLL
FTELAKVIESSAKGFASFISDMLSKCKVQKVILHCLLSSIFSAQKWHSERMAEKNIMVIE
EGFSEDSLINFSEDEFDNGSTLQSQLLKVLQGLIVLEHRVLTVPEDNEAGFDFVITDLEH
INPQQPMTSLQYMHSQPITC
>GN=DOPEY1 OR=Chiasmocleis ventrimaculata DE=Dopey family member 1 (Fragment) 
SNIPLDSNHNFRSSMYIEILISLCLYFMRSHYPAHIKVSQQDLMGNRNMQMLSIEILTLL
FTELAKVIESSAKGFASFISDMLSKCKVQKVILHCLLSSIFSAQKWHSERIAEKNIIAIE
EGFSEDSLINFSEDELDNGSTLQSQLLKVLQGLIVLEHRVLTVPEDNEGGFDFVITDLEH
INPQQPMTSLQYMHSQPIAC
>GN=DOPEY1 OR=Conraua crassipes DE=Dopey family member 1 (Fragment) 
SNIPLDSNHSFRSSMYIEILISLCLYFMRSHYPAHIKVSQQDLVGNRNMQMLSIEILTLL
FTELAKVIESSAKGFASFISDMLSKCKVQKVILHCLLSSIFSAQKWHSERMAEKNIMSIE
EGFSEDSLINFSEDELDNGSTLQSQLLKVLQGLIVLEHRVLTIPEDNEGGFDFVITDLEH
INPQQPMTSLQYMHSQPITC
>GN=DOPEY1 OR=Cophixalus cheesmanae DE=Dopey family member 1 (Fragment) 
SNIPLDSNHNFRSSMYIEILISLCLYFMRSHYPAHIKVSQQDLNGNRNMQMLSIEILTLL
FTELAKVIESSAKGFASFISDMLSKCKVQKVILHCLLSSIFSAQKWHSERMAEKNIIAIE
EGFSEDSLINFSEDEFDNGSTLQSQLLKVLQGLIVLEHRVLTVPEDNEGGFDFVITDLEH
INTQQPMTSLQYMHSQPITC
>GN=DOPEY1 OR=Cornufer pelewensis DE=Dopey family member 1 (Fragment) 
SNIPLDCNHSFRSSMYIEILISLCLYFMRSHYPAHIKVSQQDLVGNRNMQMLSIEILTLL
FTELAKVIESSAKGFASFISDMLSKCKVQKVILHCLLSSIFSAQKWHSERMAEKNILAIE
EGFSEDSLINFSEDELDNGSTLQSQLLKVLQGLIVLEHRVLTIPEDNEGGFDFVITDLEH
INPQQPMTSLQYMHSQPITC
>GN=DOPEY1 OR=Craugastor augusti DE=Dopey family member 1 (Fragment) 
SSIPLDSNHNFRSSMYIEILISLCLYFMRSHYPTHVKVSQQDLMGNRNMQMMSVEILTLL
FTELAKVIESSAKGFASFISDMLSKCKVQKVILHCLLSSIFSAQKWHSERMAEKNIMAIE
EGFSEDSLINFSEDEFDNGSTLQSQLLKVLQGLIVLEHRVLTIPEDSEAGFDFVITDLEH
INPQQPLTSLQYMHSQPIAC
>GN=DOPEY1 OR=Craugastor fitzingeri DE=Dopey family member 1 (Fragment) 
SSIPLDSNHNFRSSMYIEILISLCLYFMRSHYPTHVKVSQQDLMGNRNMQMMSIEILTLL
FTELAKVIESSAKGFASFISDMLSKCKVQKVILHCLLSSIFSAQKWHSERMAEKNIMAIE
EGLSEDSLINFSEDEFDNGSTLQSQLLKVLQGLIVLEHRVLTIPEDNEAVFDFVITDLEH
INPQQPLTSLQYMHSQPITC
>GN=DOPEY1 OR=Crinia signifera DE=Dopey family member 1 (Fragment) 
SNIPLDSNHNFRSSMYIEILISLCLYFMRSHYPTHVKVSQQDLIGNRNMQMMSIEILTLL
FTELAKVIESSAKGFASFISDMLSKCKVQKVILHCLLSSIFSAQKWHNERMAEKNVMAVE
EGFSEDSLINFSEDELDNGSTLQSQLLKVLQGLIVLEHRVLTIPEDSEAGFDFVITDLEQ
INPQQPMTSLQYMHSQPITC
>GN=DOPEY1 OR=Cryptobatrachus sp. TNHC-GDC 451 DE=Dopey family member 1 (Fragment) 
SNIPLDSNHNFRSSMYIEILISLCLYFMRSHYPTHVKVSQQDLLGNRNMQMMSVEILTLL
FTELAKVIESSAKGFASFISDMLSKCKVQKVILHCLLSSIFSAQKWHSERMAEKNIMAIE
EGFSEDSLINFSEDEFDNGSTLQSQLLKVLQGLIVLEHRVLTVPEDNEAGFDFVITDLEH
INPQQPMTSLQYMHSQPITC
>GN=DOPEY1 OR=Dendropsophus parviceps DE=Dopey family member 1 (Fragment) 
SSIPLDSNHNFRSSMYIEILISLCLYFMRSHYPTHVKVSQQDLMGNRNMQMMSVEILTLL
FTELAKVIESSAKGFASFISDILSKCKVQKVILHCLLSSIFSAQKWHSERMAEKNIAAIE
EGFSEDSLINFSEDELDNGSTLQSQLLKVLQGLIVLEHRVLTVPEENEPGFDFVITDLEH
INPQQPLTSLQYIHSQPITC
>GN=DOPEY1 OR=Discoglossus pictus DE=Dopey family member 1 (Fragment) 
SNIPLDSNHNFRSSMYIEILISLCLYFMRSHYPTHVKVSQQDLIGNRNMQMLSIEILTLL
FTELANVIESSAKGFASFISDMLSKCKVQKVILHCLLSSIFSAQKWHSERMAEKNIMAIE
EGFSEDSLINFSEDEFDNGSTLQSQLLKVLQGLIVLEHRVLTIPEDNEGGFDFVISDLEN
INPQQPMTSLQYMHSQPITC
>GN=DOPEY1 OR=Dyscophus antongilii DE=Dopey family member 1 (Fragment) 
SNIPLDSNHNFRSSMYIEILISLCLYFMRSHYPAHIKVSQQDLMGNRNMQMLSIEILTLL
FTELAKVIESSAKGFASFISDMLSKCKVQKVILHCLLSSIFSAQKWHSERMAEKNIVAIE
EGFSEDSLINFSEDEFDNGSTLQSQLLKVLQGLIVLEHRVLTVPEDNEGGFDFVITDLEH
INPQQPMTSLQYMHSQPITC
>GN=DOPEY1 OR=Elachistocleis ovalis DE=Dopey family member 1 (Fragment) 
SNIPLDSNHNFRSSMYIEILISLCLYFMRSHYPAHIKVSQQDLMGNRNMQMLSIEILTLL
FTELAKVIESSAKGFASFISDMLSKCKVQKVILHCLLSSIFSAQKWHSERMAEKNIIAIE
EGFSEDSLINFSEDEFDNGSTLQSQLLKVLQGLIVLEHRVLTVPEDNEGGFDFVITDLEH
INPQQPMTSLQYMHSQPITC
>GN=DOPEY1 OR=Eleutherodactylus planirostris DE=Dopey family member 1 (Fragment) 
SNIPLDSNHNFRSSMYIEILISLCLYFMRSHYPTHVKVSQQDLMGNRNMQMMSVEILTLL
FTELAKVIESSAKGFASFISDMLSKCKVQKVILHCLLSSIFSAQKWHSERMAEKNIMAIE
EGFSEDSLINFSEDEFDNGSTLQSQLLKVLQGLIVLEHRVLTVPEDNEAGFDFVITDLEH
INPQQPLTSLQYMHSQPITC
>GN=DOPEY1 OR=Engystomops pustulosus DE=Dopey family member 1 (Fragment) 
SNIPLDSNHNFRSSMYIEILISLCLYFMRSHYPTHVKVSQQDLMSNRNMQMMSVDILTML
FTELAKVIESSAKGFASFISDMLSKCKVQKVILHCLLSSIFSAQKWHSERMAEKNIMAIE
EGLSEDSLINFSEDEFDNGSTLQSQLLKVLQGLIVLEHRVLTVPEDNEAGFDFVITDLEH
INPQQPMTSLQYMHSQPITC
>GN=DOPEY1 OR=Eupsophus calcaratus DE=Dopey family member 1 (Fragment) 
SNIPLDSNHNFRSSMYIEILISLCLYFMRSHYPTHVKVSQQDLMGNRNMQMMSVEILTLL
FTELAKVIESSAKGFASFISDMLSKCKVQKVILHCLLSSIFSAQKWHSERMAEKNLMAIE
EGFSEDSLINFSEDEFDNGSTLQSQFLKVLQGLIVLEHRVLTVPEDNEAGFDFVITDLEH
INPQQPMTSLQYMHSQPITC
>GN=DOPEY1 OR=Fejervarya limnocharis DE=Dopey family member 1 (Fragment) 
SNIPLDSNHSFRSSMYIEILISLCLYFMRSHYPAHIKVSQQDLVGNRNMQMLSIEILTLL
FTELAKVIESSAKGFASFISDMLSKCKVQKVILHCLLSSIFSAQKWHSERMAEKNIIAIE
EGFSEDSLINFSEDELDNGSTLQSQLLKVLQGLIVLEHRVLTIPEDNEGGFDFVITDLEH
INPQQPMTSLQYMHSQPITC
>GN=DOPEY1 OR=Gastrophryne olivacea DE=Dopey family member 1 (Fragment) 
SNIPLDSNHNFRSSMYIEILISLCLYFMRSHYPAHIKVSQQDLMGNRNMQMLSIDILTLL
FTELAKVIESSAKGFASFISDMLSKCKVQKVILHCLLSSIFSAQKWHSERMAEKNIIAIE
EGFSEDSLINFSEDEFDNCSTLQSQLLKVLQGLIVLEHRVLTVPEDNEGGFDFVITDLEH
INPQQPMTSLQYIHSQPITC
>GN=DOPEY1 OR=Gastrotheca pseustes DE=Dopey family member 1 (Fragment) 
SNIPLDSNHNFRSSMYIEILISLCLYFMRSHYPTHVKVSQQDLMGNRNMQMMSIEILTLL
FTELAKVIESSAKGFASFISDLLSKCKVQKVILHCLLSSIFSAQKWHSERMAEKNIMAIE
EGFSEDSLINFSEDEFDNGSTLQSQLLKVLQGLIVLEHRVLTVPEDNEAGFDFVITDLEH
INPQQPMTSLQYMHSQPITC
>GN=DOPEY1 OR=Heleophryne purcelli DE=Dopey family member 1 (Fragment) 
SNIPLDSNHNFRSSMYIEILISHCLYFMRSHYPTHVKVSQQDLMGNRNMQMMSIEILTLL
FTELAKVIESSAKGFASFISDMLSKCKVQKVILHCLLSSIFSAQKWHSERMTEKNIMAIE
EGFSEDSLINFSEDEFDNCSTLQSQLLKVLQGLIVLEHRVLTVPEDNEAGFDFVITDLEH
INPQQPMTSLQYMHSQPITC
>GN=DOPEY1 OR=Hemisus marmoratus DE=Dopey family member 1 (Fragment) 
SNIPLDSNHNFRSSMYIEILISLCLYFMRSHYPAHIKLSQQDLMGNRNMQMLSIEILTLL
FTELAKVIETSAKGFASFISDVLSKCKVQKVILHCLLSSIFSAQKWHSERMAEKNIMAVE
EGFSEDSLINFSEEEFDNGSTLQSQLLKVLQSLIVLEHCVLTVPEDNEGGFDFVITDLEH
INPQQPITSLQYMHSQPITC
>GN=DOPEY1 OR=Hoplobatrachus tigerinus DE=Dopey family member 1 (Fragment) 
SNIPLDSNHSFRSSMYIEILISLCLYFMRSHYPAHIKVSQQDLVGNRNMQMLSIEILTLL
FTELAKVIESSAKGFASFISDMLSKCKVQKVILHCLLSSIFSAQKWHSERMAEKNIMAVE
EGFSEDSLINFSEDELDNGSTLQSQLLKVLQGLIVLEHRVLTVPEDNEGGFDFVITDLEH
INPQQPMTSLQYMHSQPITC
>GN=DOPEY1 OR=Hyla chinensis DE=Dopey family member 1 (Fragment) 
SNIPLDSNHNFRSSMYIEILISLCLYFMRSHYPTHVKVSQQDLMGNRNMQMMSVEILTLL
FTELAKVIESSAKGFASFISDMLSKCKVQKVILHCLLSSIFSAQKWHSERMAEKNIMAIE
EGFSEDSLINFSEDELDNGSTLQSQLLKVLQGLIVLEHRVLTVPEDNEAGFDFVITDLDH
INPQQPMTSLQYMHSQPITC
>GN=DOPEY1 OR=Hylomantis lemur DE=Dopey family member 1 (Fragment) 
SNIPLDSNHNFRSSMYIEILISLCLYFMRSHYPTHVKVSQQDLMSNRNMQMMSVEILTLL
FTELAKVIESSAKGFASFISDMLSKCKVQKVILHCLLSSIFSAQKWHSERMAEKNIMVIE
EGFSEDSLINFSEDEFDNGSTLQSQLLKVLQGLIVLEHRVLTVPEDNEAGFDFVITDLEH
INPQQPMTSLQYMHSQPITC
>GN=DOPEY1 OR=Hyloscirtus lindae DE=Dopey family member 1 (Fragment) 
SSIPLDSNHNFRSSMYIEILISLCLYFMRSHYPTHVKVSQQDLMGNRNMQMMSVEILTLL
FTELAKVIESSAKGFASFISDMLSKCKVQKVILHCLLSSIFSAQKWHSERMAEKNIMAVE
EGFSEDSLINFSEDELDNGSTLQSQLLKVLQGLIVLEHRVLTVPEDNETGFDFVITDLEH
INPQQPMTSLQYMHSQPITC
>GN=DOPEY1 OR=Hyperolius bolifambae DE=Dopey family member 1 (Fragment) 
SNIPLDSNHNFRSSMYIEILISLCLYFMRSHYPAHIKVSQQDLTGNRNVQMLSIEILTLL
FTELAKVIESSAKGFASFISDMLSKCKVQKVILHCLLSSLFSAQKWHSERMAEKNIMAVE
EGFSEDSLINFSEEEFDNGSTLQSQLLKVLQGLIVLEHRVLTIPEDNEGGFDFVITDLEH
INPQQPMTSLQYLHSQPITC
>GN=DOPEY1 OR=Rhinella arenarum DE=Dopey family member 1 (Fragment)
MSLNRRLYAWLLGFDNNGALIGPRSTRQSNPEEHASYYFNTFSKDLLVQAMVGILQGKELSRESSLMQDLKPFRILISLLDKPELGPAILEDVLIEVFRTLYTQCKAELDLQTQTPFSKDPAQLSSKLRENKRTAELIKTANLLFNSFEPYYMWDYIARWFEECCRRALHARLQPSSSDGSSQPELPLISFCLLVDFLLDIVSLETYIEIQTEHLPQLLLRMISALTSHLQALDLKELTDSLRLCSKILSKVQPPLVSAGSGGTFQLPSGQNGSSKDKEDRKLSPVSAENPGDVFEDGENPPSSQSSESGFTEFVQYQEDKADDIDKALNDGQSAAGLHLGSTSSETETASTVGSEETLVQHPCKSPKGMATRSIKSTQKTAMQCCLEYFQQFLTRLITLYILPKSAAPKTLTVEQPSGGQTEAKWETTAEDTKEKKADKSISPKDYRPAFIAACQLFLECSSFPVYIAEGSHPVDIHSDKGEGDYEKVQPPVWLQTLMNACSAAVDFSIQSVAISLVMDLVGLTQSVAVVAGENASSLEASQPLSPNQGRVSVVIRPPLTEGNLRYMAEKTDFFKNVAITLWQQLGDRTPQHHQRSVELFYQLHNLVPSSSICEDVISQQLTHKDKKIRMEAHGRFAVLWHLTRDLHINKSSSYGRTFDRSLFIMLDSLNSLDGCTSSVGQAWLHQVLQRHDIARVLEPLLLLLLHPKTQRVSVQRVQAERHWSKSSRHLEESRKVFSKASNNNDAFPSTRICSGATSKQVLMDEMENFSLTVNPLSDRLSLLSTSSETIPMGISDFELPDQQIENLQSSDSGCSQSSVGDEVDAESLTAQDNCPVSREDSVEEIVQQVITDLICSVLRNVNEDPESNYSDADQVDTSERINVCSTVVDEAPHSELEVPQANENNLLVRDPSNFLSVSAEVGIESLANAITRNLSSPSIIAQQIPAEFNSNMMGGQHRKRSHSSIQFNFKGKGTEKDPSGKDRGSKATGAKPKVKMSRRKDEDKKKGQHEKLKQTNVFFSDGLDLENWYSCGEGEISEIESDVGSPGIHKSPHFNIHPLYQHVLLYLQLYDSSRTLYALSAIKAILKTCPTVFVSAISTTSVNNAYTPQLSLLQNLLARHRISVMGKDFYSSIPLDSNHSFRSSMYIEILISLCLYFMRSHYPTHVKVSQQDLMGNRNMQMMSIEILTLLFTELAKVIESSAKGFASFISDMLSKCKVQKVILHCLLSSIFSAQKWHSERMAEKNIMAIEEGLSEDSLINFSEDEFDNGSTLQSQLLKVLQGLIVLEHRVLTVPEDNEGGFDFVITDLEHINPQQPMTSLQYMHSQPITCQGMFLCAVIRALHQHYTCKMHPQWIGLITSTLPYMGKVLQRVVVSVTLQLCRNLDNLIQQYKYERGLSDNRPLWMASFIPPDMILTLLEGITTIIHYCLLDPSAQYHQLMVSVDQKHLLEARSGILSILHLIMSSVTQLWSILHQDDSSEKNFAAAAASVTTISLGSTKNLRQQILELLGPISMNHGVHFMAAIAFVWNERRHNKNSARTKVIPLASEEQLLLVELVRSISVMRTETVIQTVKEVLKQPPAIAKDKKHLSLEVCMLQFFYAYVQRVPVSNLVDSWASFLALLKESIQLNLPAPGQFLILGVLNEFIMKNPTLDNKKDQRDLQDVTYKIVDAIGAIAGSSLEQTTWLRRNLEVKPSPKITVDGPTLESDVEDIMLSPAVEISHITPSVYSVHALTLLAEVLAHLLDMVFYSDEKEKVIPLLVNIMHYVVPYLRNHSAHNAPSYRACVQLLSSLSGYQYTRRTWKKEAFDLFMDHNFFQMDGSCVSHWRAIMDHLMTHDKTTFRDLMTRVAVAQSSSLSLFTNRDAELEQRAMLLKRLAFAIFSSEIDQYQKFLPDIQERLVESLRLPQVPTLHSQVFLFFRVLLLRMSPQHLTSLWPTMITELVQVFLLMEQELTADEDITRTSGPSVAGLETTYTGGNGFSTSYNSQRWLNLYLSACKFLDLALALPSDNLPQFQMYRWAFIPEASDDSGLEVRRQGTHQREFKPYVVRLAKLLRKRAKKNPEDDCSGRILDWDPGHLLLTISTIRSMEQLLPFFNVLSQVFNSKVTSRCVGDSGSPVLYQNSYPNKDIKLENQKMFSGKTRQKIEEMLERDFLEGVLKS
