# Supplementary material for: The Rhinella arenarum transcriptome: de novo assembly, annotation and gene prediction
Source: Sci Rep. 2020 Jan 23;10:1053. doi: 10.1038/s41598-020-57961-4 (PMC6978513; doi:10.1038/s41598-020-57961-4)
Supplement: Supplementary file 3 — Dataset 2. [file 41598_2020_57961_MOESM3_ESM.zip › DSEL.fasta]

>GN=DSEL OR=Acris crepitans DE=Dermatan sulfate epimerase-like protein (Fragment) 
LYRFLDIDRRQKYLGKIETITDEMYDYSKIRSWGKQFLHNHQTTNMLALLIGALVMEEHK
PKQANIWKQAAVDVMEKTMFLLNHVVDGTLDEGVAYGSYTSKSVTQYVFLAKRHFGMTHF
DNNWLRMHFWFYYSTLLPGYQRTIGIADSNYNWFYGPESQLVFLDSFVLKNGAGNWLASQ
IRKHRPKDGPMVQSASQRWSTLHTEYLWYNPELTAHPPVDHGTPKMHVFPNWGVVTYGAG
MPNSQANTFVSFKSGKLGGRAVYDIVHFQPYSWVNGWKSFNPGHEHPDQNSFTFAPNGQV
FVSEALYGPKLSHLNNVLVFAPSSTSQCNKPWEGQLGECSHWLKWTDNGSGDAAGEVITA
SQQGETMFVSGEAVSAYSSSMRLKSVYRCLLLLNHQTLLVVDHIEKHEDSPLSLVSAFFH
NLDIDFKYVPFRFLNKF
>GN=DSEL OR=Agalychnis callidryas DE=Dermatan sulfate epimerase-like protein (Fragment) 
LYPFLDSGRRQKYLEKIETATQEMYETSKVRGWGRQFVHNHQTTNMLSLLLGALIVEEHN
SKQANVWKQTAVDVMEKTMFLLNHVVDGTLDEGVAYGSYTSKSITQYVFLAKRHFGMNHV
DDNWLRMHFWFYYSTLLPGYQRTVGIADSNYNWFYGPESQLVFLDTFVLKNGAGNWLASQ
IRKHRPKDGPMGQSSSQRWSTLHTEYLWYNPELTAHPPVDHGTPKMHVFPNWGVVTYGGG
LPNTQTNTFLSFKSGKIGGRAVFDIVHFQPYSWIKGWRSFNPGHEHPDQNSFTFAPNGQV
FVSEALYGPKLSHLNNVLVFAPSPTSHCNEPWEGQLGECSHWLQWVGNGTEDSAGEVITA
SQQGEAMFVSGEAVSAYSSSMKLKSVYRSLLLLNHQTLLVVDHIEKHEDSPLSLVSAFFH
NLDIDFKYVPLRFLNKF
>GN=DSEL OR=Aglyptodactylus madagascariensis DE=Dermatan sulfate epimerase-like protein (Fragment) 
LYRSLDRDRKKKYLKKIETVSSEMYEFSKIRSWGKQFLHNHQTTNMIALLTGALVVEEYK
LSQASIWKEIAIDVMEKAMFLLNHVVDGSLDEGVAYGSYTAKSITQYVFLAHRHFGINHL
ENNWLKMHFWFYYSTLLPGYQRTVGIADSNYNWFYGPESQLIFLDTFILKNGAGNWLAGQ
IRKHRPKDGPMVPSVAQRWSTLHTEYLWYNPELPSFPPADHGTPKMHLFSNWGVVTYGAG
LPHSQTNTFFSFKSGKLGGRAVYDIVHFQPYSWVDGWRSFNPGHEHPDQNSFTFAPNGQV
FVSEALYGPKFSHLNNVLVFAPSPTSQCNNPWEGQLGECSQWLKWTTDASGDSSGEIITA
DQQEESVFVCGEAVASYSSSMKLKSVYRCLLLLNPQTLLVLDHIEKHEDSPINLVSAFFH
NLDIDFKYVPYKFLNKL
>GN=DSEL OR=Allobates femoralis DE=Dermatan sulfate epimerase-like protein (Fragment) 
LYRFLDSDRRQKYLEKVETVSNELYECSKIRAWGKQFLHNHQTTNMLALLTGALVLEEHK
LKQANMWKQTVVDVMEKTMFLLNHVVDGSLDEGVAYGSYTAKSITQYVFLAKRHFGMNHF
DNNWLRMHFWFYFSTLLPGFQRTVGIADSNYNWFYGPESQLVFLDTFILKNGAGNWLASQ
IRKHRPKDGPMVPSTAQRWSTLHTEYLWYNPELTSHPPLDYGSPKIHVFPNWGVVTYGAG
LPNSQKNTFLSFKSGKLGGRAVYDIVHFQPYSWIDGWRSFNPGHEHPDQNSFTFAPNGQV
FVSEALYGPKLSHLNNILVFAPSPTSQCNKPWEGQLGECSQWLKWTTNESGDAAGEVITA
NQQGEAIFVSGEAVSAYSSSMKLKSVYRSLLLINQQTLLVVDHIEKHEDSPLSLVSAFFH
NLDIDFKYVPFRYLNKF
>GN=DSEL OR=Alsodes gargola DE=Dermatan sulfate epimerase-like protein (Fragment) 
LYRFLDSDRRQKYLEKIETVSNEMYECSKVRGWGKQFLHNHQTTNMLALLTGALVVEEHK
LKQANMWKQTVVDVMEKTMFLLNHIVDGSLDEGVAYGSYTAKSITQYVFLAKRHFGMNHF
ENNWLRMHFWFYYSTLLPGYQRTIGIADSNYNWFYGPESQLVFLDTFILKNGAGNWLASQ
IRKHRPKDGPMVQSTAQRWSTLHTEYLWYNPELTSHPPVDHGIPKMHVFPNWGVVTYGAG
LPYTQTNTFLSFKSGKLGGRAVYDVVHFQPYSWIDGWRSFNPGHEHPDQNSFTFAPNGQV
FVSEALYGPKLSHLNNILVFAPSPTSQCNKPWEGQLGECSQWLKCTTNESGDAAGEIITA
SQQGETMFLSGQAVSAYSSSMKLKSVYRCLLLINHQTLLVVDHIEKHADSPLSLVSAFFH
NLDIDFKYVPFRFLNKF
>GN=DSEL OR=Alytes obstetricans DE=Dermatan sulfate epimerase-like protein (Fragment) 
LHVLLDSERRQKYLKKILVVSDEMYEYSKIRSWGKQFLHNHQSTNMLALLTGALIIEPYK
ETQANIWKQAAVDVMEKFMFLLNHVVDGSLDEGVAYGSYTAKSVTQYVVLAKRHFDINHF
ENNWLKMHFWFYYSTLLPGFQRSVGIADSNYNWFYGPESQLVFLDTFILQNGYGNWLAQQ
IRKHRPKDGPMVQSSSQRWSTLYTEFLWYNAELVPNPPPDYETAKMHVFPNWGVVTYGAG
MPNTQANTFLSFKSGKLGGRAVYDIVHFQPYSWVNGWRSFNPGHEHPDQNSFTFAPNGQV
FISEALYGPKLSHLNNVLVFAPSPTSQCNKPWEGQLGECFHWLQWKTKETGDSAGEVITA
NKSGEMLFISGEAVSAYSSSMKLKSVYRGLLLLNPQTLLVVDHIEKHNDSSLNLVSAFFH
NLDIDFKYVPFKLSNKY
>GN=DSEL OR=Amietia lubrica DE=Dermatan sulfate epimerase-like protein (Fragment) 
LYHSLDHDRRKKYLTKIESVSSEMYEYSKIRSWGKQFLHNHQTTNMMALLTGALVVEDYK
SSQASIWKEIAIDAMEKTMFLLNHVVDGSLDEGVAYGSYTAKSITQYVFLAQRHFGMNHL
ENNWLKMHFWFYYSTLLPGYQRTVGIADSNYNWFYGPESQLIFLDAFIMKNGAGNWLANQ
IRKHRPKDGPMVPSVAQRSSTLHTEYLWYDPELPLHPPSDHGTPKMHLFSNWGVVTYGAG
LPHSQTNTFFSFKSGKLGGRAVYDIVHFQPYSWVDGWRSFNPGHEHPDQNSFTFAPNGQV
FVSEALYGPKFSHLNNVLVFAPSPTSQCNNPWEGQLGECSQWLKWTTDGSGDASGEIITA
NQQGESVFVSGEAVASYSSSMKLKSVYRCLLLLNHQTLLVLDHIEKHEDSPVSLVSAFFH
NLDIDFKYVSFKHLNKL
>GN=DSEL OR=Amolops loloensis DE=Dermatan sulfate epimerase-like protein (Fragment) 
LYHSLDRDRRKKYLKKIESVSSEMYEYSKVRSWGKQFLHNHQTTNMIALLTGALVVGDYK
SSQASIWKEIAIDVMEKTMFLLNHVVDGSLDEGVAYGSYTAKSITQYVFLAQRHFGINHL
ENNWLKMHFWFYYSTLLPGYQRTVGIADSNYNWFYGPESQLIFLDTFILKNGAGNWLAGQ
IRKHRPKDGPMVPSVAQRWSTLHTEYLWYNPELPSRPPADHGTPKMHLFTNWGVVTYGAG
LPHSQTNTFFSFKSGKLGGRAVYDIVHFQPYSWVDGWRSFNPGHEHPDQNSFTFAPNGQV
FVSEALYGPKYSHLNNILVFSPSPTSQCNNPWEGQLGECSQWLKWTTDASGDASGEIITA
SQQGESVFVSGEAVASYSSSMKLKSVYRCLLLLNHQTLLVLDHIEKHEDSPISLVSAFFH
NLDIDFKYVPYKLLNKL
>GN=DSEL OR=Amolops ricketti DE=Dermatan sulfate epimerase-like protein (Fragment) 
LYHSLDRNRRKKYLKKIESVSSEMYEYSKVRSWGKQFLHNHQTTNMIALLTGALVVGDYK
SSQASIWKEIAVDVMEKTMFLLNHVVDGSLDEGVAYGSYTAKSITQYVFLAQRHFGINHL
ENNWLKMHFWFYYSTLLPGYQRTVGIADSNYNWFYGPESQLIFLDTFILKNGAGNWLAGQ
IRKHRPKDGPMVPSVAQRWSTLHTEYLWYNPELPSRPPADHGTPKMHLFSNWGVVTYGAG
LPHSQTNTFFSFKSGKLGGRAVYDIVHFQPYSWVDGWRSFNPGHEHPDQNSFTFAPNGQV
FVSEALYGPKYSHLNNILVFAPSPTSQCNNPWEGQLGECSQWLKWTADASGDAFGEIITA
NQQGESVFVSGEAVASYSSSMKLKSVYRCLLLLNHQTLLVLDHIEKHEDSPISLVSAFFH
NLDIDFKYVPYKFLNKL
>GN=DSEL OR=Anaxyrus canorus DE=Dermatan sulfate epimerase-like protein (Fragment) 
LYRFLDSNRRQKYLEKIETVSDEMYECSKVRAWGKQFLHNHQTTNMLALLTGALVVEEHR
SKQANIWKQTVVDAMEKTMFLLNHVVDGSLDEGVAYGSYTAKSITQYVFLAKRHFGMNHF
DNNWLRMHFWFYYSTLLPGYQRTVGIADSNYNWFYGPESQLVFLDTFILKNGAGNWLASQ
IRKHRPKDGPMVQSTAQRWSTLHTEYLWFNPELTSHPPVELGTPKMHVFPNWGVVTYGAG
LPISQTNTFLSFKSGKLGGRAVHDIVHFQPYSWIDGWRSFNPGHEHPDQNSFTFAPNGQV
FVSEALYGPKLSHLNNILVFAPSPTSQCNKPWEGQLGECSQWLKWTTNESGDASGEVITA
SQQGETMFVSGEAVSAYASSMRLKSVYRCLLLINHQTLLVVDHIEKHEGSPLSLVSAFFH
NLDIDFKYVPFRFLNKF
>GN=DSEL OR=Anaxyrus punctatus DE=Dermatan sulfate epimerase-like protein (Fragment) 
LYRFLDSDRRQKYLEKIETVSDEMYECSKVRAWGKQFLHNHQTTNMLALLTGALVVEEHR
SKQANIWKQTVVDAMEKTMFLLNHVVDGSLDEGVAYGSYTAKSITQYVFLAKRHFGMNHF
DNNWLRMHFWFYYSTLLPGYQRTVGIADSNYNWFYGPESQLAFLDTFILKNGAGNWLASQ
IRKHRPKDGPMVQSTAQRWSTLHTEYLWYNPELTSHPPVELGTPKMHVFPNWGVVTYGAG
LPISQTNTFLSFKSGKLGGRAVYDIVHFQPYSWIDGWRSFNPGHEHPDQNSFTFAPNGQV
FVSEALYGPKLSHLNNILVFAPSPTSQCNKPWEGQLGECSQWLKWTTNESGDASGEVITA
SQQGETMFVSGEAVSAYASSMRLKSVYRCLLLINHQTLLVVDHIEKHEGSPLSLVSAFFH
NLDIDFKYVPFRFLNKF
>GN=DSEL OR=Aplastodiscus perviridis DE=Dermatan sulfate epimerase-like protein (Fragment) 
LYRFLDSDRRQKYLEKIETVSDEMYECSKIRGWGKQFIHNHQTTNMFALLTGALVMEEHK
SKQANIWKQTAVDAMEKTMFLLNHVVDGSLDEGVAYGSYTSKSITQYVFLAKRHFGMNHF
DNNWLRMHFWFYYSTLLPGYQRTIGIADSNYNWFYGPESQLVFLDSFILKNGAGNWLASQ
IRKHRPKDGPMGSSASQRWSTLHTEYLWYNPEFTPHPPVDHGTPKMHVFPNWGVVTYGAG
LPNTQTNTFLSFKSGKLGGRAVYDIVHFQPYSWINGWRSFNPGHEHPDQNSFTFAPNGQV
FVSEALYGPKLSHLNNVLIFAPSPTSQCNTPWEGQLGECSHWLKWTINETGDAAGEVITA
SQQGETMFVSGEAVSAYSSAMKLKSVYRSLLLLNHETLLVVDHIEKHEDSPLSLVSAFFH
NLDIDFKYVPFRFLNKF
>GN=DSEL OR=Arthroleptis poecilonotus DE=Dermatan sulfate epimerase-like protein (Fragment) 
LYQSLDRDRRKSYLTKIETETSNMYECSKIRSWSKQLLHNHQTTNMLALLTGALVVEEYK
STEVNMWKQTAVDTMEKAMFLLNHVVDGSLDEGVAYGSYTAKSITQYVFLAKRHFGIDHF
ENNWLKMHFWFYYCTLLPGYQRTVGIADSNYNWFYGPESQLIFLDTFILKTGAGNWLASQ
IRKHRPKDGPMVQSVSQRWSTLHTEYVWFNPELPSHPPAGHGTPKLHVFPNWGVVTYGAG
LPYAQTNTFLSFKSGKLGGRAVYDIVHFQPYSWIDGWRSFNPGHEHPDQNSFTFAPNGQV
FVSEALYGPKLSHLNNVLVFAPSPTSQCNNPWEGQLGECSQWLKWTADEPADAAGEIITA
SQQGEAVFISGEAVGTYSSSMKLDSVYRCLLLLNHQTLLVLDHIEKQEGSPLSLVSAFFH
NLDIDFKYVPFRFLNKF
>GN=DSEL OR=Ascaphus truei DE=Dermatan sulfate epimerase-like protein (Fragment) 
LYRSLDYDRRQKYLEKIQIFSEEMYEYSKVRSWGKQLLHNHQATNMLALLTGALVTETYK
ESQASVWKQAVVDVMEKTMFLLNHIVDGSLDEGVAYGSYTAKSITQYVFLAKRHFGINHY
ENNWLKMHFWFYYSTLLPGFQRTVGIADSNYNWFYGPESQLVFLDKFILKNGFGNWLAQQ
IRKHRPKDGPMVQSTAQRWSTLHTEYLWFDAGLSPQPPPDYDTAKMHVFPNWGVVTYGAG
LPNTQTNTFLSFKSGKLGGRAVYDIVHFQPYSWIDGWRSFNPGHEHPDQNSFTFAPNGQV
FVSEALYGPKLSHLNNILVFAPSPTSQCNKPWEGQLGECSQWLKWTTDEASDAAGELITA
TQHGEIMFVSGEAVSAYSSSMKLKSVYRGLLLLNHQTLLVVDHIEKYKDSPISSVSAFFH
NLDIDFKYVPFSFLNKY
>GN=DSEL OR=Astylosternus diadematus DE=Dermatan sulfate epimerase-like protein (Fragment) 
LYQSLDRNRRKSYLSKIEKVTSEMYELAKIRSWGKHFIHNHQTTNMFALLTGALVVEEYK
SSPANMWKQIAVDMMEKTMFLLNHVVDGSLEEGVAYGSYTSKSIAQYVFLAKRHFGIDHF
ESNWLKMHFWFYYSTLLPGYQRTVGIADSNYNWFYGPESQLIFLDTFILKTGAGNWLAGQ
IRKHRPKDGPMVQSSSQSWSTLFTEYLWYNPELPSHPPAGYGTPKLHVFPNWGVVTYGAG
LPHAQTNTFLSFKAGKLGGRAVYDIVHFQPYSWVDGWKSFNPGHEHPDQNSFTFAPNGQI
FVSEALYGPKLSHLNNVLVFAPSPTSQCNNPWEGQLGECSKWLRWTADEVGDTAGEIITA
SQQGEAVFISGEAVAAYSSSMKLDSVYRCLLLLNPQTLLVLDHIEKQEDSPLSFASAFFH
NLDIDFKYAPFRLLNKF
>GN=DSEL OR=Atelognathus reverberii DE=Dermatan sulfate epimerase-like protein (Fragment) 
LYQFLDSDRRQKYLEKIETVSDEMYECSKVRGWGKQFLHNHQTTNMLALLTGALVVEEHK
SKQANMWKQTVVDAMEKTMFLLNHVVDGSLDEGVAYGSYTAKSITQYVFLAKRHFGMNHL
DNNWLRMHFWFYYSTLLPGYQRTIGIADSNYNWFYGPESQLAFLDTFILKNGAGNWLASQ
IRKHRPKDGPMVQSMSQRWSTLHTEYLWYNPELNSHPPVDHGTPKMHVFPNWGVVTYGAG
LPYTQTNTFLSFKSGKLGGRAVYDIVHFQPYSWIDGWRSFNPGHEHPDQNSFTFAPNGQV
FVSEALYGPKLSHLNNILVFSPSPTSQCNKPWEGQLGECTKWLKWTTNESGDAAGEIITA
SQQGETMFVSGQAVSAYSSSMKLKSVYRCLLLLNHQTLLVVDHIEKHEDSPLSLVSAFFH
NLDIDFKYVPLRFLNKF
>GN=DSEL OR=Aubria subsigillata DE=Dermatan sulfate epimerase-like protein (Fragment) 
LYQLLDGDRRKKYLQKIQSVSSEMYEYSKFRSWSKQLIHNHQTTNMIALLTGALVVEDYK
SNQESIWKEIAIDTMEKTMFLLNHVVDGSLDEGVAYGSYTAKSITQYVFLAQRHFGINHL
ENNWLKMHYWFYYSTLLPGYQRTVGIADSNYNWFYGPESQLIFLDTFIMKNGAGNWLANQ
IRKHRPKDGPMVPSIAQRWSTLYTEYLWYNPELPLHPPPDHGTPKMHLFSNWGVVTYGSG
LPRSQANTFFSFKSGKLGGRAVYDIVHFQPYSWVDGWRSFNPGHEHPDQNSFTFAPNGQV
FVSEALYGPKFSHLNNVLVFAPSPTSQCNNPWEGQLGECSHWLKWTANFTGDSAGEIITA
SEQGESVFVSGEAVASYSSSMKLKSVYRCLLLLNPQTLLVLDHIEKYEDSPISLVSAFFH
NLDIDFKYVPFKLFNKL
>GN=DSEL OR=Barbourula busuangensis DE=Dermatan sulfate epimerase-like protein (Fragment) 
LYKSLDDDRRRKYLAKIQLVGEEMYQYSKFRAWGRHFLHNHQTTNMLALLTSALVLQNYN
EDKANIWKQTVVNVMEKNMFLLNHVVDGSLDEGVAYGSYTAKSITQYVYLAKRHFDINHF
ENNWLKMHFWFYYSTLLPGFQRTVGVADSNYNWFYGPESQLVFLDTFILKNGSGNWLAHQ
IRKHRPKDGPMVQSTSQRWSTLHTEYLWYNAQLLPHPPSDYGKSKIFVFPNWGVVTYGAG
LPNSQANTFLSFKSGKLGGRAVYDIVHFQPYSWVDGWWNFNPGHEHPDQNSFTFAPNGQV
FVSEALYGPKLSHLNNVLVFAPSPTSQCNNPWEGQLGECSHWLKWTTDESGDAAGEIITA
NQSGEMVFVSGEAVSAYSSSMKLKSVYRALLLLNHQTLLVIDHIEKYKESPISLASAFFH
NLDIDFKYVPFRFSNKY
>GN=DSEL OR=Barycholos pulcher DE=Dermatan sulfate epimerase-like protein (Fragment) 
LYRFLDSDRKQKYLEKIETISDEMYECSKVRAWGKQFLHNHQTTNMLALLTGAVVVEQHK
VKQANIWKQTVVDAMEKTMFLLNHVVDGSLDEGVAYGSYTAKSITQYVFLAKRHFGMNHF
DNNWLRMHFWFYYSTLLPGYQRTVGIADSNYNWFYGPESQLVFLDTFILKNGAGNWLASQ
IRKHRPKDGPMVQSTAQRWSTLHTEYLWYNPELTSHPPVDHGTPRMHMFPNWGVVTYGAG
LPNTQTNTFLSFKSGKLGGRAVYDIVHFQPYSWIDGWRSFNPGHEHPDQNSFTFAPNGQV
FVSEALYGPKLSHLNNILVFAPSPTSQCNKPWEGQLGECSQWLKWTANESGDAAGEIITA
SQQGETMFLSGEAVSAYSSSMRLKSVYRCLLLLNPQTLLVVDHIEKNEDSPLSLVSAFFH
NLDIDFKYVPFRFLNKF
>GN=DSEL OR=Batrachyla leptopus DE=Dermatan sulfate epimerase-like protein (Fragment) 
LYQFLDSDRRQKYLEKIETVSDELYECSKVRGWGKQFLHNHQTTNMIALLTGALVVEEHK
SKQANMWKQTVVDAMEKTMFLLNHVVDGSLDEGVAYGSYTAKSITQYVFLARRHFGMNHL
DNNWLRMHFWFYYSTLLPGYQRTIGIADSNYNWFYGPESQLAFLDTFILKNGAGNWLASQ
IRKHRPKDGPMVQSMSQRWSTLHTEYLWYNPELNSHPPVDHGTPKMHVFPNWGVVTYGAG
LPYTQTNTFLSFKSGKLGGRAVYDIVHFQPYSWIDGWRSFNPGHEHPDQNSFTFAPNGQV
FVSEALYGPKLSHLNNILVFSPSPTSQCNKPWEGQLGECTKWLKWTTNESGDAAGEIITA
SQQGETMFVSGQAVSAYSSSMKLKSVYRCLLLLNHQTLLVVDHIEKHEDSPLSLVSAFFH
NLDIDFKYVPFRFLNKF
>GN=DSEL OR=Batrachyla taeniata DE=Dermatan sulfate epimerase-like protein (Fragment) 
LYQFLDSDRRQRYLEKIETASDEMYQCSKIRGWGKQFLHNHQTTNMLALLTGALVMEEHK
SKQANIWKQTVVDVMEKTMFLLNHVVDGSLDEGVAYGSYTAKSITQYVFLAKRHFGMNHL
DNNWLRMHFWFYYSTLLPGYQRTIGIADSNYNWFYGPESQLAFLDTFILKNGAGNWLASQ
IRKHRPKDGPMVQSTSQRWSTLHTEYLWYNPELNSHPPVDHGTPKMHVFPNWGVVTYGAG
LPNTQTNTFLSFKSGKLGGRAVYDIVHFQPYSWIDGWRSFNPGHEHPDQNSFTFAPNGQV
FVSEALYGPKLSHLNNILVFSPSPTSQCNKPWEGQLGECTKWLKWTTNESGDAAGEVITA
SQQGETMFVSGQAVSAYSSSMKLKSVYRCLLLLNHQTLLVVDHIEKHEDSPLSLVSAFFH
NLDIDFKYVPFRFLNKF
>GN=DSEL OR=Bombina fortinuptialis DE=Dermatan sulfate epimerase-like protein (Fragment) 
LYQFLDDDRRRKYLAKIQSVGEEMYRYSKFRAWGRHFLHNHQTTNMLALLTGALVMQNYK
EDEANVWKQGVVNVMEKNMFLLNHVVDGSLDEGVAYGSYTSKSITQYVFLAKRHFGINHF
ENNWLKMHFWFYYSTLLPGFQRTVGIADSNYNWFYGPESQLVFLDTFILQNGSGNWLAHQ
IRKHRPKDGPMVQSTSQRWCTLHTEYLWYNAQLLPHPPSGYGKAKIYVFPNWGVVTYGAG
LPNSQDNTFLSFKSGKLGGRAVYDIVHFQPYSWIDGWWNFNPGHEHPDQNSFTFAPNGQV
FVSEALYGPKLSHLNNVLVFAPSPTSQCNTPWEGQLGECSHWLKWTTDESGDAAGEIITA
NQSGEMVFVSGEAVSAYSSSMKLKSVYRGLLLLNHQTLLVIDHIEKYKDSPLSLASAFFH
NLDIDFKYVPFRFSSKY
>GN=DSEL OR=Bombina orientalis DE=Dermatan sulfate epimerase-like protein (Fragment) 
LYQFLDDNRRRKYLAKIQSVSEEMYRYSKFRAWGRHFLHNHQTTNMLALLTGALVMQNYK
EDEANVWKQGVVNVMEKNMFLLNHVVDGSLDEGVAYGSYTAKSITQYVFLAKRHFGINHF
ENNWLKMHFWFYYSTLLPGFQRTVGIADSNYNWFYGPESQLVFLDTFILQNGSGNWLAHQ
IRKHRPKDGPMVQSTSQRWCTLHTEYLWYNAQLLPHPPSDYGKAKIYVFPNWGVVTYGAG
LPNSQDNTFLSFKSGKLGGRAVYDIVHFQPYSWIDGWWNFNPGHEHPDQNSFTFAPNGQV
FVSEALYGPKLSHLNNVLVFAPSPSSQCNTPWEGQLGECSHWLKWTTDESGDAAGEIITA
NQSGEMVFVSGEAVSAYSSSMKLKSVYRGLLLLNHQTLLVIDHIEKYKDSPLSLASAFFH
NLDIDFKYVPFRFSSKY
>GN=DSEL OR=Breviceps macrops DE=Dermatan sulfate epimerase-like protein (Fragment) 
LYQSLDRDRRKTYFKKIETISNDMYEYSKVRSWGKQFLHNHQTTNMLSLLTAALVVEHKS
NQANTWKQIVVDVMEKTMFLLNHVVDGSLDEGVAYGSYTAKSVTQYVFLAKRHFSINHFE
NNWLKMHFWFYYSTLLPGYQRTVGIADSNYNWFYGPESQLVFLDTFILKSGAANWLAGQI
RKHRPKDGPMVQSVAQRWSTLHTEYLWFNPELTSQPPPGHGTPKIHVFPNWGVVTYGAGL
PRTQTNTFLSFKSGKLGGRAVYDIVHFQPYSWVDGWRSFNPGHEHPDQNSFTFAPNGQVF
VSEALYGPKLSHLNNILVFAPSPTSQCNKPWEGQLGECSQWLKWTANESGDASGEIITAS
HQGEAVFISGEAVSAYSSSMKLKSVYRCLLLLNHQTLLVLDHIEKREDSPLSLVSAFFHN
LDIDFKYVPFRFLNKL
>GN=DSEL OR=Buergeriaycephala DE=Dermatan sulfate epimerase-like protein (Fragment) 
LYHSLGRDRRKKYLKKIETVSNEMYEYSKIHSWGKQFLHNHQTTNMIALLTGAIVVEDYK
LSQASIWKETAIDVMEKTMFLLNHVVDGSLDEGVAYGSYTAKSITQYVFLAHRHFGINHF
ENNWLKMHFWFYYSTLLPGYQRTVGIADSNYNWFYGPESQLIFLDTFILKNGAGNWLAGQ
IRKHRPKDGPMVPSVAQRWSTLHTEYLWYNPELPSHPPVDHGTPKMHLFSNWGVVTYGAG
LPHSQINTFLSFKSGKLGGRAVYDIVHFKPYSWVEGWRSFNPGHEHPDQNSFTFAPNGQV
FVSEALYGPKFSHLNNILVFAPSPTSECNNPWEGQLGECSQWLKWTTNSSGDASGELITA
SQQGESVFVSGEAVASYSSSMKLKSVYRCLLLLNYQTLLVLDHIEKHEDSPIHLVSAFFH
NLDIDFKYVPYKLLNKL
>GN=DSEL OR=Bufo gargarizans DE=Dermatan sulfate epimerase-like protein (Fragment) 
LYRFLDSDRKQKYLEKIETVSDEMYECSKVRAWGKQFLHNHQTTNMLALLTGALVIEEHR
SKQANIWKQTVVDAMEKTMFLLNHVVDGSLDEGVAYGSYTAKSITQYVFLAKRHFGMNHF
DNNWLRMHFWFYYSTLLPGYQRTVGIADSNYNWFYGPESQLVFLDTFILKNGTGNWLASQ
IRKHRPKDGPMVQSTAQRWSTLHTEYLWYNPELTSHPPVELGIPKMHVFPNWGVVTYGAG
LPISQTNTFLSFKSGKLGGRAVYDIVHFQPYSWIDGWRSFNPGHEHPDQNSFTFAPNGQV
FVSEALYGPKLSHLNNILVFAPSPTSWCNKPWEGQLGECSQWLKWTTNESGDASGEVITA
SQQGEAMFVSGEAVSAYASSMRLKSVYRCLLLMNHQTLLVVDHIEKHEDSPLSLVSAFFH
NLDIDFKYVPFRFLNKF
>GN=DSEL OR=Callulina kreffti DE=Dermatan sulfate epimerase-like protein (Fragment) 
LYQSLDRDRRKKYLKKIETISNEMYEYSKVRSWGKQFIHNHQTTNMLSLLTGALVVEYKS
NQANMWKQIVVDAMEKTIFLLNHVVDGSLDEGVAYGSYTAKSVTQYVFLAKRHFGINHSE
NNWLKMHFWFYYSTLLPGYQRTVGIADSNYNWFYGPESQLVFLDTFILKSGAGNWLAGQI
RKHRPKDGPMVQSVAQRWSTLHTEYLWYNPELLSHPPPGHGTPKMHVFPNWGVVTYGAGL
PHTQTNTFLSFKSGKLGGRAVYDIVHFHPYSWIDGWRSFNPGHEHPDQNSFTFAPNGQVF
VSEALYGPKFSHLNNILVFAPSPTSQCNKPWEGQLGECSQWLKWTANESGDASGEIITAS
QQGEAVFISGEAVSAYSSSMKLKSVYRCLLLLNHQTLLVLDHIEKHEESPLSLVSAFFHN
LDIDFKYVPFRFLNKF
>GN=DSEL OR=Callulops wilhelmanus DE=Dermatan sulfate epimerase-like protein (Fragment) 
LYRLVDRERRKKYLKKIEKVTSDMYEYSKVRSWGKQFLHNHQTTNMIALLSGALVVEEYK
LPQVSVWKQVVVDVMEKTMFLLNHVVDGSLDEGVAYGSYTAKSITQYVFLAKRHFDINHL
QNNWLRTHFWFYYSTLLPGYQRTVGIADSNYNWFYGPESQLIFLDTFVLKNGNGNWLASQ
IRKHRPKDGPMVQSAAQRWSTLHTEYLWYNPELESNPPANHGTPKMHLFPNWGAVTYGAG
LPNVQTNTFLSFKSGKLGGRAVYDIVHSQPYSWVDGWRSFNPGHEHPDQNSFTFAPNGQV
FVSEALYGPKLSHLNNILVFAPSPTSECNKPWEGQLGECSQWLKWTVNASGDAAGEIISA
SQQGEAVFISGEAASAYSSSMKLKSVYRCLLLLNHQTLLVLDHIEKYEDSPLSFVSAFFH
NLDIDFKYVPFRFLNKF
>GN=DSEL OR=Calyptocephallela gayi DE=Dermatan sulfate epimerase-like protein (Fragment) 
LYWSLDHDRKQKYLRKIETVSDEMYEYSKVRSWGKQFLHNHQTTNMLALLTGALVVEEYK
STQANMWKQTVVDVMEKTMFLLNHVVDGSLDEGVAYGSYTAKSITQYVFLAKRHFGINHF
ENNWLKMHFWFYYYTLLPGFQRTVGIADSNYNWFYGPESQLVFLDTFILKNGAGNWLARQ
IRKHRPKDGPMVQSTAQRWSTLHTEYLWYNPELPSHPPADHGTPKMHVFPNWGVVTYGAG
LPNTQTNTFLSFKSGKLGGRAVYDIVHFQPYSWVDGWRSFNPGHEHPDQNSFTFAPNGQV
FVSEALYGPKLSHLNNILVFAPSPTSQCNKPWEGQLGECSQWLKWTTDESGDAAGEIITA
SQQGETMFVSGEAVSAYSSSMKLKSVYRCLLLLNHQTLLVVDHIEKHEGSPLSLVSAFFH
NLDIDFKYVPFRFLNKF
>GN=DSEL OR=Ceratophrys cornuta DE=Dermatan sulfate epimerase-like protein (Fragment) 
LYRFLDSDRRQKYLEKIETVSDEMYECSKVRAWGKQFLHNHQTTNMLALLTGAIVVEEHK
SKQANLWKQTVVDVMEKTMFLLNHVVDGSLDEGVAYGSYTAKSITQYVFLAKRHFGMNHF
DNNWLRMHFWFYYFTLLPGYQRTVGIADSNYNWFYGPESQLVFLDTFILKNGAGNWLASQ
IRKHRPKDGPMVQSMAQRWSTLHTEYLWYNPELTSHPPVDHGTPKMHLFPNWGVVTYGAG
LPNTQANTFLSFKSGKLGGRAVYDIVHFQPYSWIDGWRSFNPGHEHPDQNSFTFAPNGQV
FVSEALYGPKLSHLNNILVFAPSPTSQCNKPWEGQLGECSQWLKWTTNESGDAAGEIITA
SQQGETMFVSGEAVSAYSSSMKLKSVYRGLLLLNHQTLLVVDHIEKHEDSPLSLVSAFFH
NLDIDFKYVPFRFLNKF
>GN=DSEL OR=Chiasmocleis ventrimaculata DE=Dermatan sulfate epimerase-like protein (Fragment) 
LYWLVDRDRRKKYLKKIETVTSDMYEYSKVRSWGKQFLHNHQTTNMIALLTGALIVEEYK
SDKVSAWKQVVVDIMEKTMFLLNHVVDGSLDEGVAYGSYTAKSITQYVFLAKRHFGINHL
ENNWLRMHFWFYYSTLLPGYQRTVGIADSNYNWFYGPESQLIFLDTFVLKNGNGNWLAGQ
IRKHRPKDGPMVQSVAQRWSTLHTEYLWYNPELSSNPPPNHGTPRLHVFPNWGVVTYGAG
LPITQTNTFLSFKSGKLGGRAVYDIVHSQPYSWVDGWRSFNPGHEHPDQNSFTFAPNGQV
FVSEALYGPKLSHLNNILVFAPSPTSQCNTPWEGQLGECSQWLKWTVNTSGDASGEIITA
SQQGESVFISGEAAGAYSSSMKLKSVYRGLLLFNHQTLLVLDHIEKDEDSPLSFVSAFFH
NLDIDFKYVPLRLLNKF
>GN=DSEL OR=Conraua crassipes DE=Dermatan sulfate epimerase-like protein (Fragment) 
LYPSLDLTRKKKYLKKIESVSSEMYEYSKYRAWGKHFLHNHQTTNMIALLTGALVVEEYN
SSQASIWKEIAIDALEKTMFLLNHVVDGSLDEGVAYGSYTSKSITQYVFLAQRHFGINHL
ENNWLKMHFWFYYSTLLPGYQRTVGIADSNYNWFYGPESQLIFLDTFILKNGAGNWLASH
IRKHRPKDGPMLSSVSQRWSTLHTEFLWYNPELIPHPPADHGTPKMHLFSNWGVVTYGGG
LPHSQTNTFFSFKSGKLGGRAVYDIVHFQPYSWVDGWRSFNPGHEHPDQNSFTFAPNGQV
FVSEALYGPKFSHLNNVLVFAPSPTSECNNPWEGQLGECSKWLKWTTNVSGDSFGEVITA
SQQGESVFVSGEAVASYSSSMKLRSVYRCLLLVNHQTLLVLDHIEKQEDSPISLVSAFFH
NLDIDFKYVPFKFLSKL
>GN=DSEL OR=Cophixalus cheesmanae DE=Dermatan sulfate epimerase-like protein (Fragment) 
LYRLVDRDRRKKYLKKIEKVTSDMYEYSKVRSWGKQFLHNHQTTNMIALLSGALIVEGYN
LPQVSVWKQVVVDVMEKTMFLLNHVVDGSLDEGVAYGSYTAKSITQYVFLAKRHFDINHL
QNNWLRTHFWFYYSTLLPGYQRTVGIADSNYNWFYGPESQLIFLDTFVLKNGNGNWLASQ
IRKHRPKDGPMVQSAAQRWSTLHTEYLWYNPELESNPPANHGTPKMHLFPNWGVVTYGAG
LPNAQTNTFFSFKSGKLGGRAVYDIVHSQPYSWVDGWRSFNPGHEHPDQNSFTFAPNGQV
FVSEALYGPKLSHLNNILVFAPSPTSECNKPWEGQLGECSQWLKWTVNASGDAAGEIISA
SQQGEAVFISGEAASAYSSSMKLKSVYRCLLLLNHQTLLVLDHIEKYEDSPLSFVSAFFH
NLDIDFKYIPFRFLNKF
>GN=DSEL OR=Cornufer pelewensis DE=Dermatan sulfate epimerase-like protein (Fragment) 
LYHSFDHNRRKRYLEKIETVTSEMYTFSKIRSWSKQFLHNHQTTNMIALLTGALVVEDYN
SNRASIWKEVAVDVMEKAMFLLNHVVDGSLDEGVAYGSYTAKSVTQYVYLAQRHFGINHL
ENNWLKMHFWFYYSTLLPGYQRSVGIADSNYNWFYGPESQLIFLDTFILKNGAGNWLAGQ
IRKHRPKDGPMVPSASQRWSTLHTEYLWYNPELSSHPPEDHDTPKMHLFSNWGVVTYGAG
LPHSQTNTFFSFKSGKLGGRAVYDIVHFQPYSWINGWKSFNPGHEHPDQNSFTFAPNGQV
FVSEALYGPKFSHLNNVLVFAPSPTSQCNNPWEGQLGECLHWLKWTTDATGDAAGEIITA
SQQGESVFVSGEAVGSYSSSMKLKSVYRCLLLLNHQTLLVLDHIEKHEDSPISLVSAFFH
NLDIDFKYVPFKFLNKL
>GN=DSEL OR=Craugastor augusti DE=Dermatan sulfate epimerase-like protein (Fragment) 
LYKYLDNNRRQKYLEKIGTISDEMYECSKVRAWGKQFLHNHQTTNMLALLTGAVILEEHN
AKQANMWKQTVVDVMEKTMFLLNHVVDGSLDEGVAYGSYTAKSITQYVFLAKRHFGMNHF
DNNWLRMHFWFYYSTLLPGYQRTVGIADSNYNWFYGPESQLVFLDTFILKNGAGNWLASQ
IRKHRPKDGPMVQSTAQRWSTLHTEYLWYNPELTSHPPVDHGTPKMHVFPNWGVVTYGAG
LPNTQTNTFLSFKSGKLGGRAVYDIVHFQPYSWIDGWRSFNPGHEHPDQNSFTFAPNGQV
FVSEALYGPKLSHLNNILVFAPSPTSQCNKPWEGQLGECSQWLRWTTNESGDAAGEVITA
SQQGETMFLSGEAVSAYSSSMRLKSVYRCLLLLNHQTLLVVDHIEKHEDSPLSLVSAFFH
NLDIDFKYVPFRFLNKF
>GN=DSEL OR=Craugastor fitzingeri DE=Dermatan sulfate epimerase-like protein (Fragment) 
LYKYLDTNRRQKYLEKIGTIGNEMYECSKVRAWGKQFLHNHQTTNMLALLTGAIVVEEHN
AQQANMWKQTVVDVMEKTMFLLNHVVDGSLDEGVAYGSYTAKSITQYVFLAKHHFGMNHF
DNNWLKMHFWFYYSTLLPGYQRTVGIADSNYNWFYGPESQLVFLDTFILKNGAGNWLASQ
IRKHRPKDGPMVPSTAQRWSTLHTEYLWYNPELTSHPPIDHGTPKMHVFPNWGVVTYGAG
SPHTQTNTFLSFKSGKLGGRAVYDIVHFQPYSWIDGWRSFNPGHEHPDQNSFTFAPNGQV
FVSEALYGPKLSHLNNILVFAPSPTSQCNKPWEGQLGECSQWLKWTTNESGDAAGEVITA
SQQGETMFLSGEAVSAYSSSMRLKSVYRCLLLLNHQTLLVVDHIEKHEDSPLSLVSAFFH
NLDIDFKYVPFRFLNKF
>GN=DSEL OR=Crinia signifera DE=Dermatan sulfate epimerase-like protein (Fragment) 
LYWSLDHDRRQKYLKKIETVSTDLYEYSKVRSWGKQFLHNHQTTNMLALLIGTLVVEEST
KAKSTQTNMWKETVIDVMEKTMFLLNHVVDGSLDEGVAYGSYTSKSITQYVFLAKRHLGI
NHFENNWLKMHFWFYYSTLLPGFQRTVGIADSNYNWFYGPESQLVFLDTFILKNGSGNWL
VRQIRKHRPKDGPMVQSTAQRWSTLHTEYLWYNAELPSQPPPGHETPKMHVFPNWGVVTY
GAGMPNTQTNTFLSFKSGKLGGRAVYDIVHFQPYSWVDGWRSFNPGHEHPDQNSFTFAPN
GQVFVSEALYGPKFSHLNNILVFAPSPSSQCNQPWEGQLGECSQWLKWTTNESGDAAGEI
ITASQQGETMFVSGEAVAAYSSYMKLKSVYRCLLLLNHQTLLVVDHIEKNEDSPISLVSA
FFHNLDIDFKYVPFRFLNKF
>GN=DSEL OR=Cryptobatrachus sp. TNHC-GDC 451 DE=Dermatan sulfate epimerase-like protein (Fragment) 
LYRFLDSDRRQTYLEKIETVSDELYECSKVRAWGKQFLHNHQTTNMLALLTGALVAEEHK
SKQANLWKQTVVDAMEKTMFLLNHVVDGSLDEGVAYGSYTAKSVTQYVFLAKRHFGMNHF
DNNWLRMHFWFYYSTLLPGFQRTVGIADSNYNWFYGPESQLVFLDTFILKNGAGNWLASQ
IRKHRPKDGPMVPSTAQRLSTLHTEFLWYNPELTSHPPIDHGTPKMHVFPNWGVVTYGAG
LPNTQTNTFLSFKSGKLGGRAVYDIVHFQPYSWIDGWRSFNPGHEHPDQNSFTFAPNGQV
FVSEALYGPKLSHLNNILVFAPSPTSQCNKPWEGQLGECSQWLKWTTNESGDAAGEVITA
SQQGETMFVSGEAVSAYSSSMKLKSVYRCLLLLNHQTLLVVDHIEKHEDSPLSLVSAFFH
NLDIDFKYVPFRFLNKF
>GN=DSEL OR=Dendropsophus parviceps DE=Dermatan sulfate epimerase-like protein (Fragment) 
LYRFLDNDRRQKYMEKIETVSDEMYECSKVRSWGKQFLHNHQTTNMLALLIGALVVEEHN
AKQANIWKQTAVDVLEKDMFLLNHVVDGSLDEGVAYGSYTAKSITQYVFLAKRHFGMNHF
DNNWLRMHFWFYYSTLLPGYQRTIGIADSNYNWFYGPESQLVFLDSFILKNGAGNWLASQ
IRKHRPKDGPMVQSTAQRWSTLHTEYLWYNPEFTPHPPADHGTPKMHVFPNWGVVTYGAG
LPNTQANTFLSFKSGKLGGRAVYDIVHFQPYSWVDGWRSFNPGHEHPDQNSFTFAPNGQV
FVSEALYGPKMSHLNNVLVFAPSPTSQCNKPWEGQLGECSQWLKWTANDSGDAAGEVITA
SQQGETMFVCGEAVSAYSSSMKLKSVYRCLLLLNHQTLLVVDHIEKHEDSPLSLASAFFH
NLDIDFKYVPFRFLNKF
>GN=DSEL OR=Discoglossus pictus DE=Dermatan sulfate epimerase-like protein (Fragment) 
LYRSLDVERRQKYLKKIYLVSEEMYEYSKVRSWGKQFLHNHQATNMLALLTGALVIESYK
ETQANIWKQAVVDVMEKTMFLLNHIVDGSLDEGVAYGSYTAKSITQYVFLAKRHFGINHF
ENNWLKMHFWFYYSTLLPGFQRTVGIADSNYNWFYGPESQLVFLDTFILQSGAGNWLAHQ
IRKHRPKDGPMVQSTAQRWSTLHTEFLWYNAELLPYPPSDYDIAKMHVFPNWGVVTYGAG
LPNTQANTFLSFKSGKLGGRAVYDIVHFQPYSWVDGWRSFNPGHEHPDQNSFTFAPNGQV
FVSEALYGPKLSHLNNVLVFAPSPTSQCNQPWEGQLGECSQWLKWTTDESGDAAGEIITA
NQTGDMMFVSGEAVSAYSSSMKLKSVYRGLLLLNHQTLLVIDHIEKYEDSPLTVASAFFH
NLDIDFKYVPFKFSNKY
>GN=DSEL OR=Dyscophus antongilii DE=Dermatan sulfate epimerase-like protein (Fragment) 
LYRLVDRDRRKKYLKKIEKVTSDMYEYSKVRSWGKQFLHNHQTTNMIALLSGALIVAEYK
SPQVNVWKQVVVDVMEKTMFLLNHVVDGSLDEGVAYGSYTAKSITQYVFLAKRHFGINHL
ENNWLRTHFWFYYSTLLPGYQRTVGIADSNYNWFYGPESQLIFLDAFVLKNGNGNWLAGQ
IRKHRPKDGPMVQSAAQRWSTLHTEYLWYNPELASSPPANHGTPKMHIFPNWGVVTYGAG
LPNTQTNTFLSFKSGKLGGRAVYDIVHSQPYSWVNGWRSFNPGHEHPDQNSFTFAPNGQV
FVSEALYGPKLSHLNNILVFAPSPTSECNKPWEGQLGECSQWLKWTVNASGDAAGEIIAA
SQEGESVFISGEAVGTYSSSMKLKSVYRCLLLFNHQTLLVLDHIEKNEDSPLSFVSAFFH
NLDIDFKYVPFRFLNKF
>GN=DSEL OR=Elachistocleis ovalis DE=Dermatan sulfate epimerase-like protein (Fragment) 
LYRLIDRDRRKKYLKKIEKVTSDMYEFSKVRSWSKQFLHNHQTTNMIALLTGALVVEEYK
STQVSVLKQVVVDIMEKTMFLLNHVVDGSLDEGVAYGSYTAKSVTQYVFLAKRHFGINHL
ENNWLKTHFWFYYSTLLPGYQRTVGVADSNYNWFYGPESQLIFLDAFILKNGNGNWLAGQ
IRKHRPKDGPMVQSVAQRWSTLHTEYLWFNPELPSSPPPNHGTPKMHVFPNWGVVTYGAG
LPSSQTNTFLSFKSGKLGGRAVYDIVHSQPYSWVDGWRSFNPGHEHPDQNSFTFAPNGQV
FVSEALYGPKFSHLNNILVFAPSPTSQCNTPWEGQLGECSQWLKWTVNASGDAAGEIITA
TQHGEAVFISGEAAGAYSSSMKLKSVYRGLLLCNHQTLLVLDHIEKEEDSPLSFVSAFFH
NLDIDFKYVPFRFLNKF
>GN=DSEL OR=Eleutherodactylus planirostris DE=Dermatan sulfate epimerase-like protein (Fragment) 
LYRFLDSERRQKYLEKIQTVSDEMYEYSKVRAWGKQFLHNHQTTNMLALLTGAVVVEEHK
AKQANLWKQTVVDAMEKTMFLLNHVVDGSLDEGVAYGSYTAKSITQYVFLAKRHFGMNHF
DNNWLRMHFWFYYSTLLPGYQRTVGIADSNYNWFYGPESQLVFLDTFILKNGAGNWLASQ
IRQHRPKDGPMVQSTAQRWSTLHTEYLWYNPELTSHPPVDHGTPRMHVFPNWGVVTYGAG
LPNIQTNTFLSFKSGKLGGRAVYDIVHFQPYSWVDGWRSFNPGHEHPDQNSFTFAPNGQV
FVSEALYGPKLSHLNNILVFAPSPTSQCNKPWEGQLGECSQWLKWTTNESGDAAGEVITA
SQQGETMFLSGEAASAYSSSMRLKSVYRCLLLLNHQTLLVVDHIEKHEDSPLALVSAFFH
NLDIDFKYVPFKFLNKY
>GN=DSEL OR=Engystomops pustulosus DE=Dermatan sulfate epimerase-like protein (Fragment) 
LYRFLDTDRKQKYLDQIETVSDEMYRCSKIRAWGKQFLHNHQTTNMLALLTGALVMEEHN
LKKANTWKQIAVDVMEKTMFLLNHVVDGSLDEGVAYGSYTSKSITQYVFLAKHHFGMNHF
DNNWLRMHFWFYYSTLLPGYQRTIGIADSNYNWFYGPESQLVFLDTFVLKNGAGNWLASQ
IRKHRPKDGPMVQSIAQRWSTLHTEYLWYNPELTSHPPVDHNTPKMHVFPNWGVVTYGAG
LPNTQTNTFLSFKSGKLGGRAVYDIVHFQPYAWVDGWRSFNPGHEHPDQNSFTFAPNGQV
FVSEALYGPKFSHLNNILAFAPSPTSRCNSPWEGQLGECSQWLQWTANESGDATGEVITA
SQQGETMFLSGEAASAYSSSMRLRSVYRCLLLLNPQTLLVVDHIEKDEDSPVSLASAFFH
NLDIDFKYVPFRFNNKF
>GN=DSEL OR=Eupsophus calcaratus DE=Dermatan sulfate epimerase-like protein (Fragment) 
LYRLLDSDRRQKYLEKIETVSDEMYECSKVRAWGKQFLHNHQTTNMLALLTGALVVEEHK
SKKANIWKQTIVDVMEKTMFLLNHVVDGSLDEGVAYGSYTAKSITQYVFIANRHFGMNHF
ENNWLRMHFWFYYSTLLPGYQRTIGIADSNYNWFYGPESQLVFLDTFILKNGAGNWLASQ
IRKHRPKDGPMVQSTAQRWSTLHTEYLWYNPELTSHPPVDHGTPKMHVFPNWGVVTYGAG
LPSTQTNTFLSFKSGKLGGRAVYDVVHFQPYSWIDGWRSFNPGHEHPDQNSFTFAPNGQV
FVSEALYGPKISHLNNILVFAPSPTSQCNKPWEGQLGECSQWLKWTTNESGDAAGEIITA
SQQGETMFVSGQAVSAYSSSMKLKSVYRCLLLLNHQTLLVVDHIEKHEDSPLSLVSAFFH
NLDIDFKYVPFRFLNKF
>GN=DSEL OR=Fejervarya limnocharis DE=Dermatan sulfate epimerase-like protein (Fragment) 
LYHSLDLSRRKKYLKKIETVTREMYEYSKIRSWGKQFIHNHQTTNMVALLTGALVVEDYK
SNQASIWKEIAIDVMEKAMFLLNHVVDGSLDEGVAYGSYTSKSVTQYVYLAQRHFNINHL
ENNWLKMHFWFYYSTVLPGYQRTVGIADSNYNWFYGPESQLVFLDTYILKNGSGNWLASQ
IRKHRPKDGPMVPSASQKWSTLHTEYLWYNPDLPLHPPAGHGTPRMHLFSNWGVVTYGAG
LPHSQTNTFFSFKSGKLGGRAVYDIVHFQPYSWIDGWRSFNPGHEHPDQNSFTFAPNGQV
FVSEALYGPKFSHLNNVLVFAPSPTSQCNNPWEGQLGECSHWLKWTTDSNGDASGEIITA
SQEGESVFVSGEAVASYSSSMKLKSVYRCLLLLNHQTLLVLDHIEKHEDSPISLVSAFFH
NLDIDFKYVPYKFLNRL
>GN=DSEL OR=Gastrophryne olivacea DE=Dermatan sulfate epimerase-like protein (Fragment) 
LYRLVDRDRRKKYLKKIEKVTSDMYEYSRVRSWGKQFLHNHQTTNMIALLTGALVVEDYK
STQVSMWKQVVVDIMEKTMFLLNHVVDGSLDEGVAYGSYTAKSVTQYVFLAKRHFGINHL
ENNWLKTHFWFYYSTLLPGYQRTIGVADSNYNWFYGPESQLIFLDTFVLKNGNGNWLSGQ
IRKHRPKDGPMVQSVAQRWSTLHTEYLWFNPELPSSPPPNHGTPKMHVFPNWGVITYGAG
LPSSQTNTFLSFKSGKLGGRAVYDIVHSQPYSWVDGWRSFNPGHEHPDQNSFTFAPNGQV
FVSEALYGPKFSHLNNILAFAPSPTSQCNTPWEGQLGECSQWLKWTVNASGDAAGDIITA
SQQGEAVFISGEAAGAYSSSMKLKSVYRGLLLCNHQTLLVLDHIEKEEDSPLSFVSAFFH
NLDIDFKYVPFRFLNKF
>GN=DSEL OR=Gastrotheca pseustes DE=Dermatan sulfate epimerase-like protein (Fragment) 
LYRFLDSDRRQTYLEKIETVTDEMYECSKVRAWGKQFLHNHQTTNMLALLTGALVVEEHK
SKQANIWKQTVVDVMEKTMFLLNHVVDGSLDEGVAYGSYTAKSVTQYVYLAKRHFGMNHF
DNNWLRMHFWFYFSTLLPGFQRTVGIADSNYNWFYGPESQLVFLDTFILKNGAGNWLASQ
IRKHRPKDGPMVPSTAQRWSTLHTEYLWYNPELTSHPPIDYGTPKMHVFPNWGVVTYGAG
LPNTQTNTFLSFKSGKLGGRAVYDIVHFQPYSWIDGWRSFNPGHEHPDQNSFTFAPNGQV
FVSEALYGPKLSHLNNILVFAPSPTSQCNKPWEGQLGECSQWLRWTTNESGDAAGEVITA
SQQGETMFVSGEAVSAYSSSMKLKSVYRCLLLLNHQTLLVVDHIEKHEDSPLSLVSAFFH
NLDIDFKYVPFRFLNKF
>GN=DSEL OR=Heleophryne purcelli DE=Dermatan sulfate epimerase-like protein (Fragment) 
LYQSLDHDRRQKYLKKIETVCHELYEYSKVRSWGKQFLHNHQTTNVLALLTGALVVEDYE
ETEATMWKQMVIDLMEKTMFLLNHIVDGSLDEGVAYGSYTAKSITQYVFLAKRHFSINHF
GNNWLKMHFWFYYSTLLPGFQRTVGIADSNYNWFYGPESQLVFLDTFILKNGAGNWLAGQ
IRKHRPKDGPMIQSTAQGWSTLHTEYLWYNSELLPCPPSDHGTPKMHLFPNWGVVTYGAG
LPNTQTNTFLSFKSGKLGGRAVFDIVHFQPYTWIDGWRSFNPGHEHPDQNSFTFAPNGQV
FVSEALYGPKFSHLNNVLVFAPSPTSQCNIPWEGQLGECSQWLKWTTNDSGDAAGEIITA
SQQGETMFVSGEAASAYSSSMKLKSVYRGLLLLNNQTLLVVDHIEKHEDSPLSLVSAFFH
NLDIDFKYVPFRFLNKF
>GN=DSEL OR=Hemisus marmoratus DE=Dermatan sulfate epimerase-like protein (Fragment) 
LYPLLDRDRRKKYFKKIETISSEMYEYSKVRSWGKQFLHNHQTTNMLALLIGALVVEEYK
SNQANMWKQIVVDVLEKTMFLLNHVVDGSLDEGVAYGSYTAKSVTQYVFLAKRHFGINHY
ENNWLKMHFWFYYSTLLPGYQRTVGIADSNYNWFYGPESQLVFLDTFILKNGAGNWLAGQ
IRRHRPKDGPMVQSVAQRWSTLHTEYLWYNPELPSHPPSGHGTPKMHIFPNWGVVTYGAG
LPHTQTNTFLSFKSGRLGGRAVYDIVHFQPYSWIDGWRSFNPGHEHPDQNSFTFAPNGQV
FVSEALYGPKFSHLNNVLVFAPSPTSQCNKPWEGQLGECSQWLKWTGDESGDAAGEIITA
SQQGESVFISGEAVAAYSSSMKLKSVYRCLLLLNHQTLLVLDHIEKQEESPISLVSAFYH
NLDIDFKYVPFRFVNKF
>GN=DSEL OR=Hoplobatrachus tigerinus DE=Dermatan sulfate epimerase-like protein (Fragment) 
LYHSLDRNRKNKYLKKIETVTSEMYEYSKIRSWGKQYIHNHQTTNMVALLTGALVVEGYT
SNKASMWKEIAIDVMEKAMFLLNHVVDGSLDEGVAYGSYTSKSVTQYVYLAQRHFGIDHL
ENNWLKMHFWFYYSTVLPGYQRTVGIADSNYNWFYGPESQLVFLDTFILKNGSGNWLASQ
IRKHRPKDGPMVQSASQRWSTIHTEYLWYNPDLPLHPPAGHGTPRMHLFSNWGVVTYGAG
LPHSQTNTFFSFKSGKLGGRAVYDIVHFQPYSWVDGWRSFNPGHEHPDQNSFTFAPNGQV
FVSEALYGPKYSHLNNILVFAPSPTSQCNNPWEGQLGECAHWLKWTTDANGDASGEIITA
SQEGESVFVSGEAVASYSSSMKLKSVYRSLLLLNHQTLLVLDHIEKHEDSPISLVSAFFH
NLDIDFKYVPYKFLNKL
>GN=DSEL OR=Hyla chinensis DE=Dermatan sulfate epimerase-like protein (Fragment) 
LYRFLDSDRRQKYLEKIETISDEMYECSKVRSWGKQFLHNHQTTNMLALLTGALVVEEHR
SKQANIWKQTVVDVLEKTMFLLNHVVDGSLDEGVAYGSYTAKSITQYVFLAKRHFGMNHF
DNNWLRMHYWFYYSTLLPGFQRTVGIADSNYNWFYGPESQLVFLDSFILKNGAGNWLASQ
IRKHRPKDGPMVQSTAQRWSTLHTEYLWYNPELTPHPPVDHGTPKMHVFPNWGVVTYGAG
LPNTQTNTFVSFKSGKLGGRAVYDIVHFQPYSWIDGWRSFNPGHEHPDQNSFTFAPNGQV
FVSEALYGPKLSNLNNILTFAPSPTSQCNKPWEGQLGECSQWLKWTANGSGDAAGEVITA
SQQGETMFISGEAVSAYSSSMKLKSVYRCLLLLNHQTLLVVDHIEKHEDSPLSLVSAFFH
NLDIDFKYVPFRFLNKF
>GN=DSEL OR=Hylomantis lemur DE=Dermatan sulfate epimerase-like protein (Fragment) 
LYPFLDSGRRQKYLEKIETATQEMYECSKTRGWGRQFLHNHQTTNMLSLLLGALVVEDHN
SKQANIWKQTAIDAMEKTMFLLNHVVDGTLDEGVAYGSYTSKSITQYAFLAKRHFGMNHF
EDSWLRMHFWFYYSTLLPGYQRTVGIADSNYNWFYGPESQLVFLDTFILKNGAGNWLASQ
IRKHRPKDGPMGQSASQRWSTLHTEYLWYNPELTSHPPVDHGTPKMHVFPNWGVVTYGGG
LPNTQTNTFLSFKSGKLGGRAVFDIVHFQPYSWINGWRSFNPGHEHPDQNSFTFAPNGQV
FVSEALYGPKLSHLNNVLVFAPSPTSNCNEPWEGQLGECFHWLQWSGNGTGDAAGEVITA
SQQGETMYVSGEAASAYSSSMKLKSVYRSLLLLNPQTLLVVDHIEKHEDSPLSLVSAFFH
NLDIDFKYVPLKFLNKF
>GN=DSEL OR=Hyloscirtus lindae DE=Dermatan sulfate epimerase-like protein (Fragment) 
LYRFLDSDRRQKYLEKIETVSDEMYECSKVRAWGKQFLHNHQTTNMLALLTGALIVEEHK
SKQANMWKQTVVDAMEKTMFLLNHVVDGSLDEGVAYGSYTAKSVTQYVFLAKRHFGMNHF
DNNWLRMHFWFYYSTLLPGYQRTVGIADSNYNWFYGPESQLVFLDTFILKNGAGNWLASQ
IRKHRPKDGPMVQSTSQRWSTLHTEYLWYNPEFTSHPPVDHGTPKMHVFPNWGVVTYGGG
LPNTQTNTFLSFKSGKLGGRAVYDIVHFQPYSWIDGWRSFNPGHEHPDQNSFTFAPNGQV
FVSEALYGPKLSHLNNILVFSPSPTSQCNKPWEGQLGECSQWLKWTTNESGDAAGEVITA
SQQGETMFVSGEAVSAYSSSMKLKSVYRSLMLLNHQTLLVVDHIEKHEDSPLSLVSAFFH
NLDIDFKYVPFRFLNKF
>GN=DSEL OR=Hyperolius bolifambae DE=Dermatan sulfate epimerase-like protein (Fragment) 
LYQSLDRDRRTKYLKKIETVTSEMYDCSKIRAWGKQFLHNHQTTNMLALLTGALVMEEHK
SNHVNLWKQIAVDVLEKDMFLLNHVVDGSLDEGVAYGSYTAKSITQYVFLAKRHFGINHF
ENYWLKMHFWFYYSTLLPGYQRTVGIADSNYNWFYGPESQLIFLDTFILKNGAGNWLAGQ
IRKHRPKDGPMTQSAAQRWSTLYTEYLWYNPELPSHPPLGHGIPKLHVFPNWGVVTYGAG
LPHAQTNTFLSFKSGKLGGRAVYDIVHYEPYSWVDGWRSFNPGHEHPDQNSFTFAPNGQV
FVSEALYGPKFGHLNNVLVFAPSPTSQCNQPWEGQLGECSQWLKWTENATGDAAGEVITA
SQQGEAVFISGESVAAYSSSMKLKSVYRCLLLLNHQTLLVLDHIEKYEDSPLSLVSAFFH
NLDIDFKYVSSKFLNKF
>GN=DSEL OR=Rhinella arenarum DE=Dermatan sulfate epimerase-like protein (Fragment)
MITKWNMAPNVVGHSIFAIFLIFLSPISCSNYTDDWMPLKADITPYNRLFHVTASFKQKNNPTHPRLFFDSVDLQGLRQKSHTTHLHLFRAIRNAVNKMLANPSYFLPPLKHADFAAKWNEIYGNNLPPLALYCLLFPDDKTAFNFALEYMDRMVNYKDWLVQNAPGDEVPLAHSLTGFATAFDFLYRFLDSDRRQKYLEKIETVSDEMYECSKVRAWGKQFLHNHQTTNMLALLTGALVVEEHRSKQANIWKQTVVDAMEKTMFLLNHVVDGSLDEGVAYGSYTAKSITQYVFLAKRHFGMNHFDNNWLRMHFWFYYSTLLPGYQRTVGIADSNYNWFYGPESQLVFLDTFILKNGTGNWLASQIRKHRPKDGPMVQSTAQRWSTLHTEYLWYNPELNSHPPVELGTPKMHVFPNWGVVTYGAGLPISQTNTFLSFKSGKLGGRAVYDIVHFQPYSWVDGWRNFNPGHEHPDQNSFTFAPNGQVFVSEALYGPKLSHLNNILVFAPSPTSQCNKPWEGQLGECSQWLKWTTNESGDASGEVITASQQGDTMFVSGEAVSAYASSMRLKSVYRCLLLINHQTLLVVDHIEKHEDSPLSLVSAFFHNLDIDFKYVPFRFLNKFNGAMMDIWDAHYKMIWIDQNGNSPVGRIQEAEQTAEFKKRWTQFVNVTFQLNQKMSRIAYIFNGPYVNVSDLKFLDNNQYGVKISVKVNNTENIVSIVTDYNDLEVRFNFLGFGGYAKLEDLNRIVRFGLGTEHIKKATKLISMNIFHFGLKVNLVIGLILCAGLGILAFHWRFYIPFGKLMRWILVLIITLWIFELIDVWTACTQPICSKWSSEGADTEGIKKSEVHSDLPTVIITSLPGSGADILKQLFFNTSDFVYIKVPTSYIDIPEAEYKIDSFVDPCEWTSSDVVDGHFQLIQGWLQSLVQNTKLHLQNIDLQEPIKPKLFHHLIVNKEKKRRYKRRDPFSEQKTRYRGYYDRDADYVRQLRKHLTLFPNAQPVLGLSSGSWTLKLPFIEKIIGPQLRALLIVRDPRAWVYSMLYKSNPSLFSLRNVDQRLSAMFKDEEKQKCRSNAGYAPEYDFLKEELANPKSHALTKLSHVWLANTAAAIRINNDLQSKSYLLVKFEDIVNFPEETTQKIYSFFGIPLSPASLNQIMFASYTNLFYLPHEGEISPANINTWKSNMPKEDIALIEDICWTQMDKLGYARFRD
