# Supplementary material for: The Rhinella arenarum transcriptome: de novo assembly, annotation and gene prediction
Source: Sci Rep. 2020 Jan 23;10:1053. doi: 10.1038/s41598-020-57961-4 (PMC6978513; doi:10.1038/s41598-020-57961-4)
Supplement: Supplementary file 3 — Dataset 2. [file 41598_2020_57961_MOESM3_ESM.zip › FEM1B.fasta]

>GN=FEM1B OR=Acris crepitans DE=Fem-1 homolog b (Fragment) 
TDVVRYLLEQRADPNARAHCGATALHFAAEAGHLDIVRELVKWKAAMVVNGHGMTPLKVA
AESCKAEVVELLLAHSDVDIQSRVEALELLGASFANDRENYNITKTYQYLYLAMLERFRD
PNNIFHKEVLPPIGAYGMRTECRTPRELDAIRHDTDALHMEGLIVRERILGSDNIDVSHP
IIYRGAVYADNMEFEQCIKLWLHALQLRQKGNRNTHKDLLRFAQVFSQMIHLNEPVKAHD
VENVLRCSVLEIERGMTRVQNPQEPDAHSALENHECNLYTFLYLVCISTKTQCSEEEQSC
INKQIYRLVHLDPRTRDGCRLLHLAVDSSTPVD
>GN=FEM1B OR=Agalychnis callidryas DE=Fem-1 homolog b (Fragment) 
SDVVCYLLEQLADPNARAHCGATALHFAAEAGHLDIVRELVRWKAAMVVNGHGMTPLKVA
AESCKAEVVELLLAHSDVDIQSRVEALELLGASFANDRENYNITKTYQYLYLAMLERFRD
PNNILHKEVLPPIAAYGMRTECRTPRELDAIRHDTDALHMEGLIVRERILGSDNIDVSHP
IIYRGAVYADNMEFEQCIKLWLHALQLRQKGNRNTHKDLLRFAQVFSQMIHLNEPVKAPD
VENVLRCSVLEIERGTSRIQNPQEPDAHSALENHECNLYTFLYLVCISTKTQCSEEEQSR
INKQIYRLVHLDPRTREGCSLLHLAVDSSTPVD
>GN=FEM1B OR=Aglyptodactylus madagascariensis DE=Fem-1 homolog b (Fragment) 
SDVVRYLLEQCADPNARAHCGATALHFAAEAGHLDIVRELVKSKAAMVVNGHGMTPLKVA
AESCKAEVVELLLAHSDCDLQSRVEALELLGASFANDRENYNITKTYQYLYLAMLERFRD
ADNILHKEVLPPIPAYSMRTECRTPRELDAIRYDADALHMEGLIVRERILGSDNIDVSHP
IIYRGAVYADNMEFEQCIKLWLHALQLRQKGNRNTHKDLLRFAQVFSQMIHLNEPVKAHD
VESVLRCSVLEIERGITRIQNPQEPDAHSALENHECNLCTFLYLVCISTKTQCSEEEQSR
INKQIYRLVHLDPRTREGNSLLHLAVDCSTPVD
>GN=FEM1B OR=Allobates femoralis DE=Fem-1 homolog b (Fragment) 
TDVVRFLLEQLADPNSRAHCGATALHFAAEAGHLDIVRELVKWKAAMVVNGHGMTPLKVA
AESCKAEVVELLLAHSDVDIHKRVEALELLGASFANDRENYNITKTYQYLYLAMLERFRD
PDNILHKDVLPPIAAYDMRTECRTPRELDGIRHDTDALHMEGLIVRERILGSDNIDVSHP
IIYRGAVYADNMEFEQCIKLWLHALQLRQKGNRNTHKDLLRFAQVFSQMIHLNEPVKAHD
VENVLRCSVLEIERGMTRVQNPQEPDAHSTLENHECNLFTFLYLVCISTKTQCSEEEQSR
INKQIYRLVHLDPRTREGCSLLHLAVDSSTPVD
>GN=FEM1B OR=Alsodes gargola DE=Fem-1 homolog b (Fragment) 
TDVVCYLLEQLADPNARAHCGATALHFAAEAGHLVIVRELVKWKAAMVVNGHGMTPLKVA
AESCKAEVVELLLAHSDVDIQSRVEALELLGASFANDRENYNITKTYQYLYLAMLERFRD
PDNILHKEVLPPITAYGMRTECRTPRELDAIRHDTDALHMEGLIVRERILGSDNIDVSHP
IIYRGAVYADNMEFEQCIKLWLHALQLRQKGNRNTHKDLLRFAQVFSQMIHLNEPVKAHD
VENVLRCSVLEIERGITRVQNPQEPDAHSALENHECNLYTFLYLVCISTKTRCSEEEQSR
VNKQIYRLVHLDPRTREGCGLLHLAVDSSTPVD
>GN=FEM1B OR=Alytes obstetricans DE=Fem-1 homolog b (Fragment) 
TDVVRYLLEQHADPNARAHCGATALHFAAEAGHLDIVRELVKWKAAMVVNGHGMTPLKVA
AESCKAEVVELLLAHSDCDARSRVEALELLGASFANDRENYNITKTYQYLYLAMLERFRD
PGYVLHKEVLPPIEAYGMRIESRNQRELDAIRHDTDALHMEGLIVRERILGSDNIDVSHP
IIYRGAVYADNMEFEQCINLWLHALQLRQKGNRNTHKDLLRFAQVFSQMIHLNEPVKAQD
VESVLRCSVLEIERGMSRICNPQDPDAHTALENHECNLFTFLYLVCISTKTQCLEEEQSC
INKQIYRLVHLDPRTRDGCSLLHLAVDSGTPVD
>GN=FEM1B OR=Amietia lubrica DE=Fem-1 homolog b (Fragment) 
TDVVRYLLEQNADPNARAHCGATALHFAAEAGHLDIVRELVKWKAAMVVNGHMMTPLKVA
AESCKAEVVELLLAHSDCVLQSRVEALELLGASFANDRENYNITKTYQYLYLAMLERFRD
PENILHKEVLPPIPAYSMKTESRTPRELDAIRHDSDALHMEGLIVRERILGSDNIDVSHP
IIYRGAVYADNMEFEHCIKLWLHALQLRQKGNRNTHKDLLRFAQVFSQMLHLNEPVKAYD
VESVLRCSVLEIERGMTRIQNPQEPDAHSALENHECNLCTFLYLVCISTKTQCAEEEQSR
INKQIYRLVHLDPRTREGNSLLHLAVDCSTPVD
>GN=FEM1B OR=Amolops loloensis DE=Fem-1 homolog b (Fragment) 
TDVVRYLLEQNADPNARAHCGATALHFAAEAGHLDIVRELVKCKAAMVVNGHGMTPLKVA
AESCKAEVVELLLAHSDCDLRSRVGALELLGASFANDRENYNITKTYQYLYLAMLERFRD
PDNILHKQVLPPIPAYSMRTESRTPRELDAIRHDADALHMEGLIVRERILGSDNIDVSHP
IIYRGAVYADNMEFEHCIKLWLHALQLRQKGNRNTHKDLLRFAQVFSQMIHLNEPVKAHD
VESVLRCSVLEIERGMTRIQNPQEPDAHSALENHECNLCTFLYLVCISTKTQRGEEEQSR
INKQIYRLVHLDPRTREGSGLLHLAVDCSTPVD
>GN=FEM1B OR=Amolops ricketti DE=Fem-1 homolog b (Fragment) 
TDVVRYLLEQNADPNARAHCGATALHFAAEAGHLDIVRELVKCKAAMVVNGHGMTPLKVA
AESCKAEVVELLLAHSDCDLRSRVGALELLGASFANDRENYNITKTYQYLYLAMLERFRD
PDNILHKQVLPPIPAYSMRTECRTPRELDAIRHDADALHMEGLIVRERILGSDNIDVSHP
IIYRGAVYADNMEFEQCIKLWLHALQLRQKGNRNTHKDLLRFAQVFSQMIHLNEPVKAYD
VESVLRCSVLEIERGMTRIQNPQEPDAHSALENHECNLCTFLYLVCISTKTQRGEEEQSR
INKQIYRLVHLDPRTREGSSLIHLAVDCSTPVD
>GN=FEM1B OR=Anaxyrus canorus DE=Fem-1 homolog b (Fragment) 
TDVVRYLLEQCADPNARAHCGATALHFAAEAGHLDIVRELVTWKAAMVVNGHGMTPLKVA
AESCKAEVVELLLAHSDVDIQSRVEALELLGASFANDRENYNITKTYQYLYLAMLERFRD
PDNILHKEVLPPIAAYGMRTECRTPRELDAIRHDTDALHMEGLIVRERILGSDNIDVSHP
IIYRGAVYADNMEFEQCIKLWLHALQLRQKGNRNTHKDLLRFAQVFSQMIHLNEPVKAHD
VENVLRCSVLEIERGMTRVQNPQEPDAHSALENHECNLYTFLYLVCISTKTQCSEEEQSR
VNKQIYRLVHLDPRTREGCSLLHLAVDSSTPVD
>GN=FEM1B OR=Anaxyrus punctatus DE=Fem-1 homolog b (Fragment) 
TDVVRYLLEQRADPNARAHCGATALHFAAEAGHLDIVRELVTWKAAMVVNGHGMTPLKVA
AESCKAEVVELLLAHSDVDIQSRVEALELLGASFANDRENYNITKTYQYLYLAMLERFRD
PDNILHKEVLPPIAAYGMRTECRTPRELDAIRHDTDALHMEGLIVRERILGSDNIDVSHP
IIYRGAVYADNMEFEQCIKLWLHALQLRQKGNRNTHKDLLRFAQVFSQMIHLNEPVKAHD
VENVLRCSVLEIERGMTRVQNPQEPDAHSALENHECNLYTFLYLVCISTKTQCSEEEQSR
VNKQIYRLVHLDPRTREGCSLLHLAVDSSTPVD
>GN=FEM1B OR=Aplastodiscus perviridis DE=Fem-1 homolog b (Fragment) 
TDVVRYLLEQSADPNARAHCGATALHFAAEAGHLDIVRELVKWKAAMVVNGHGMTPLKVA
AESCKAEVVELLLAHSDVDIQRRVEALELLGASFANDRENYNITKTYQYLYLAMLERFRD
SNNILHKEVLPPITAYGMRTECRTPRELDAIRHDTDALHMEGLIVRERILGSDNIDVSHP
IIYRGAVYADNMEFEQCIKLWLHALQLRQKGNRNTHKDLLRFAQVFSQMIHLNEPVKAHD
VENVLRCSVLEIERGVTRVQNPQEPDAHSALENHECNLYTFLYLVCISTKTRCSEEEQSR
INKQIYRLVHIDPRTRDGCSLLHLAVDCGTPVD
>GN=FEM1B OR=Arthroleptis poecilonotus DE=Fem-1 homolog b (Fragment) 
TDVVHYLLDQTADPNARAHCGATALHFAAEAGHLDIVRELIKWKAAMVENGHGMTPLKVA
AESCKAEVVELLLTHSECDLQSRVEALELLGASFANDRENYNITKTYQYLYLAMLERYRD
ADNILHKEVLPPIPAYGMRTECRTPRELDAIRHDADALHMEGLIVRERILGSDNIDVSHP
IIYRGAVYADNMEFEQCIKLWLHALQLRQKGNRNTHKDLLRFAQVFSQMIHLNEPVKAPD
VESVLRCAVLEIERGMARIQNPQEPEAHSALENHECNLCTFLYVVCISTKTPCAEEEQSH
INKQIYRLGHLNPRTRDGCSLLHLSVDCSTPVD
>GN=FEM1B OR=Ascaphus truei DE=Fem-1 homolog b (Fragment) 
TDVVRYLLEQHADPNARAHCGATALHFAAEAGHLDIVRELVKWNAAMVVNGHGMTPLKVA
AESCKAEVVELLLAHADCDARSRVEALELLGASFANDRENYNITKTYQYLYLAMLERFRD
PANILHKDVMPPLEAYGRRVESRNPRELDARRHDTDALHMEGLIVRERILGSGNIDVSHP
IIYRGAVYADNMEFEQCIKLWLHALQLRQKGNRNTHKDLLRFAQVFSQMNHLNEPVKAHD
VESVLRCSVLEIERGMSRVRNPQEPDAHSAVDNHECNLFTFLYLVCISTKTQSGEEDQSR
INKQIYQLVHLDPRTRDGSSLLHLAVDSSTPVD
>GN=FEM1B OR=Astylosternus diadematus DE=Fem-1 homolog b (Fragment) 
TDVVHYLLEQKADPNARAHCGATALHFAAEAGHLDIVRELITWRAAMVGNGHGMTPLKVA
AESCKAEVVELLLTHSECDLQSRVEALELLGASFANDRENYNITKTYQYLYLAMRKRYRD
QDNILHKEVLPPIPAYGMRTECRTPRELEVICHDADALHMEGLIVRERILGSDNIDVSHP
IIYRGAVYADNMEFEQCIKLWLHALQLRQKGNRNTHKDLLRFAQVFSQMIHLNEPVKAPD
VESVLRCSVLEIERGMTRIENPQEPEAHSALENHECNLCTFLYLVCISTKTQCSMEEQSH
INKQIYRLVHLNPRTREGCSLLHLAVDCSTPVD
>GN=FEM1B OR=Atelognathus reverberii DE=Fem-1 homolog b (Fragment) 
GDVVRYLLEQLADPNARAHCGATALHFAAEAGHLDIVRELVKWKAAMAVNGHGMTPLKVA
AESCKAEVVELLLAHSDVDIQSRVEALELLGASFANDRENYNITKTYQYLYLAMLERFRD
PNNIHHKEVLPPITAYSMRTECRTPRELDSIRHDTDALHMEGLIVRERILGSDNIDVSHP
IIYRGAVYADNMEFEQCIKLWLHALQLRQKGNRNTHKDLLRFAQVFSQMIHLNEPVKAPD
VENVLRCSVLEIERGVSRIQNPHDPEAHSALENHECNLYTFLYLVCISTKTRCSEEEQSR
INKQIYGLVHLDPRNREGCSLLHLAVDSSTPVD
>GN=FEM1B OR=Aubria subsigillata DE=Fem-1 homolog b (Fragment) 
TDVVRYLLEQNADPNARAHCGATALHFAAEAGHLDIVRELVKWKAAMVVNGHGMTPLKVA
AESCKAEVVELLLAHSDCDLQSRVESLELLGASFANDRENYNITKTYQYLYLAMLERFRD
PDHILNKNVLPPIPAYSMRTECRTPRELDAIRHDADALHMEGLIVRERILGSDNIDVSHP
IIYRGAVYADNMEFEQCIKLWLHALQLRQKGNRNTHKDLLRFAQVFSQMIHLNEPVKAYD
VESVLKCSVLEIERGITRIQNPQELDAHSALENHECNLCTFLYLVCISTKTQCSEEEQSR
INKQIYRLVHLDPRTREGSGLLHLAVDCSTPVD
>GN=FEM1B OR=Barbourula busuangensis DE=Fem-1 homolog b (Fragment) 
TDVVRYLLEQHADPNARAHCGATALHFAAEAGHLDIVRELVKWKAAMVVNGHGMTPLKVA
AESCKAEVVELLLAHSDCDARSRVEALELLGASFANDRENYNITKTYQYLYLAMLERFRD
PANILHKEVLPPIEAYGNRVECRNPKELDLIRHDTDALHMEGLIVRERILGSDNIDVSHP
IIYRGAVYADNMEFEQCIKLWLHALQLRQKGNRNTHKDLLRFAQVFSQMIHLNEPVRAQD
VESVLRCSVLEIERGISRIRNPQEPDAHTALENHECNLFTFLYLVCISTKTQCLEEEQSR
INKQIYRLVHLDPRTRDGCSLLHLAVDSSTPVD
>GN=FEM1B OR=Barycholos pulcher DE=Fem-1 homolog b (Fragment) 
SDVVRYLLEQLADPNARAHCGATALHFAAEAGHLDIVRELVKWKAAMVVNGHGMTPLKVA
AESCKAEVVELLLAHSDVDTQSRVEALELLGASFANDRENYNITKTYQYLYLAMLERFRD
PNNIHHKEVLPPISAYSMRTECRTPRELDAIRHDTDALHMEGLIVRERILGSDNIDVSHP
IIYRGAVYADNMEFEQCIKLWLHALQLRQKGNRNTHKDLLRFAQVFSQMIHLNEPVKAPD
VENVLRCSVLEIERGVTRIENPQEPDAHSALENHECNLYTFLYLVCISTKTQCLEEEQSR
INKQIYRLVHLDPRTREGCSLLHLAVDSSTPVD
>GN=FEM1B OR=Batrachyla leptopus DE=Fem-1 homolog b (Fragment) 
TDVVRYLLEQLADPNARAHCGATALHFAAEAGHLDIVRELVKWKAAMVVNGHGMTPLKVA
AESCKAEVVELLLAHSDVDIQSRVEALELLGASFANDRENYNITKTYQYLYLAMLERFRD
PNNILHKEVLPPITAYGMRTECRTPRELDAVRHDTDALHMEGLIVRERILGSDNIDVSHP
IIYRGAVYADNMEFEQCIKLWLHALQLRQKGNRNTHKDLLRFAQVFSQMIHLNEPVKAHD
VENVLQCSVLEIERGMSRIQNPHDPDAHSALENHECNLYTFLYLVCISTKTQCSEEEQSR
INKQIYQLVHLDPRTREGCSLLHLAVDSSTPVD
>GN=FEM1B OR=Batrachyla taeniata DE=Fem-1 homolog b (Fragment) 
TDVVRYLLEQLADPNARAHCGATALHFAAEAGHLDIVRELVKWKAAMVVNGHGMTPLKVA
AESCKAEVVELLLAHSDVDIQSRVEALELLGASFANDRENYNITKTYQYLYLAMLERFRD
PNNILHKEVLPPITAYGMRTECRTPRELDAIRHDTDALHMEGLIVRERILGSDNIDVSHP
IIYRGAVYADNMEFAQCIKLWLHALQLRQKGNRNTHKDLLRFAQVFSQMIHLNEPVKAHD
VENVLQCSVLEIERGRSRIQNPHDPDAHSALENHECNLYTFLYLVCISTKTQCSEEEQSR
INKQIYQLVHLDPRTREGCSLLHLAVDSSTPVD
>GN=FEM1B OR=Bombina fortinuptialis DE=Fem-1 homolog b (Fragment) 
TDVVRYLLEQHADPNARAHCGATALHFAAEAGHLDIVRELVKWKAAMVVNGHGMTPLKVA
AESCKAEVVELLLAHSDCDARSRVEALELLGASFANDRENYNITKTYQYLYLAMLERFRD
PANILHKEVLPPIDAYGNRVECRNPRELDAIRHDTDALHMEGLIVRERILGSDNIDVSHP
IIYRGAVYADNMEFEQCIKLWLHALQLRQKGNRNTHKDLLRFAQVFSQMIHLNEPVRAQD
VESVLRCSVLEIERGMSRIHNPQEPDAHTALENHECNLFTFLYLVCISTKTQCSEEEQSR
INKQIYRLVHLDPRTRDGCSLLHLAVDSSTPVD
>GN=FEM1B OR=Bombina orientalis DE=Fem-1 homolog b (Fragment) 
TDVVRYLLEQHADPNARAHCGATALHFAAEAGHLDIVRELVKWKAAMVVNGHGMTPLKVA
AESCKAEVVELLLAHSDCDARSRVEALELLGASFANDRENYNITKTYQYLYLAMLERFRD
PANILHKEVLPPIDAYGNRVECRNPRELDAIRHDTDALHMEGLIVRERILGSDNIDVSHP
IIYRGAVYADNMEFEQCIKLWLHALQLRQKGNRNTHKDLLRFAQVFSQMIHLNEPVRAQD
VESVLRCSVLEIERGMSRIHNPQEPDAHTALENHECNLFTFLYLVCISTKTQCSEEEQSR
INKQIYRLVHLDPRTRDGCSLLHLAVDSSTPVD
>GN=FEM1B OR=Breviceps macrops DE=Fem-1 homolog b (Fragment) 
TDVVCYLLEQKADPNARAHCGATALHFAAEAGHLDIVQELVKWKAAMVENGHGMTPLKVA
AESCKAEVVELLLTHSDCDLQSRVEALELLGASFANDRENYNITKTYQYLYLAMLERFRD
PENILHKEVLPPIPAYSMRTECRTPCELDTIRHDADALHMEGLIVRERILGSDNIDVSHP
IIYRGAVYADNMEFEQCIKLWLHALQLRQKGNRNTHKDLLRFAQVFSQMIHLNEPVKAHD
VESVLRCSVLEIERGMSRIQNPQEPDAHSALENHECNLCTFLYLVCISTKTQCCEEEQSR
VNKQIYRLVHLDPRTREGCSLLHLAVDCSTPVD
>GN=FEM1B OR=Buergeriaycephala DE=Fem-1 homolog b (Fragment) 
TDVVRYLLEQNADPNARAHCGATALHFAAEAGHLDIVRELVKWKAAMVVNGHGMTPLKVA
AESCKAEVVELLLAHSDCDLQSRVEALELLGASFANDRENYNITKTYQYLYLAMLERFRD
PDNILHKEVLPPIPAYGMRTECRTPRELDAIRYDTDALHMEGLIVRERILGSDNIDVSHP
IIYRGAVYADNMEFEHCIKLWLHALQLRQKGNRNTHKDLLRFAQVFSQMIHLNEPVKAHD
VESVLKCSVLEIERGISRVQNPQEPDAHSALENHECNLCTFLYLVCISTKTQCSEEEQSR
INKQIYRLVHLDPRNREGSSLLHLAVDCSTPVD
>GN=FEM1B OR=Bufo gargarizans DE=Fem-1 homolog b (Fragment) 
TDVVRYLLGQRADPNARAHCGATALHFAAEAGHLDIVRELVTWKAAMVVNGHGMTPLKVA
AESCKAEVVELLLAHSDVDLQSRVEALELLGASFANDRENYNITKTYQYLYLAMLERFRD
PDNILHKEVLPPISAYGTRTECRTPRELDAIRHDTDALHMEGLIVRERILGSDNIDVSHP
IIYRGAVYADNMEFEQCIKLWLHALQLRQKGNRNTHKDLLRFAQVFSQMIHLNEPVKAHD
VENVLRCSVLEIERGMTRVQNPQEPDAHSALENHECNLYTFLYLVCISTKTQCSEEEQSR
VNKQIYRLVHLDPRTREGCSLLHLAVDSSTPVD
>GN=FEM1B OR=Callulina kreffti DE=Fem-1 homolog b (Fragment) 
TDVVRYLLEQNADPNARAHCGATALHFAAEAGHLDIVRELVKWKAAMVENGHGMTPLKVA
AESCKAEVVELLLTHSDCDLQSRVEALELLGASFANDRENYNITKTYQYLYLAMLERFRD
PENILHKDVLPPIPAYGMRTECRTPRELDAIRHDADALHMEGLIVRERILGSDNIDVSHP
IIYRGAVYADNMEFEQCIKLWLHALQLRQKGNRNTHKDLLRFAQVFSQMIHLNEPVKAHD
VESVLRCSVLEIERGMSRIQNPQEPDAHSALENHECNLCTFLYLVCISTKTQCAEEEQSR
VNKQIYRLVHLDPRTREGCSLLHLAVDCSTPVD
>GN=FEM1B OR=Callulops wilhelmanus DE=Fem-1 homolog b (Fragment) 
TDVVRYLLEQNAEPNARAHCGATALHFAAEAGHLDIVRELVKWKAAMVENGHGMTPLKVA
AESCKAEVVELLLAHSDCDLQSRVEALELLGASFANDRENYNITKTYQYLYLAMLERFRD
PDNILHKEVLPPIPAYGMRTECRTPRELDAIRHDTDALHMEGLIVRERILGSDNIDVSHP
IIYRGAVYADNMEFEQCIKLWLHALQLRQKGNRNTHKDLLRFAQVFSQMIHLNEPVKAHD
VESVLRCSVLEIERGMTRIQNPQEPDAHSALEIYECNLCTFLYLVCISTKTRCSEEEQSH
INKQIYRLVHLDPRIREGCSLLHLAVDCSTPVD
>GN=FEM1B OR=Calyptocephallela gayi DE=Fem-1 homolog b (Fragment) 
ADVVRYLLEQRADPNAKAHCGATALHFASEAGHLDIVRELVKWKAAMVVNGHGMTPLKVA
AESCKAEVVELLLAHSDCDVQSRVEALELLGASFANDRENYNITKTYQYLYLAMLERFRD
SDNILHKQVLPPITAYGMRTECRNPRELDAIRHDTDALHMEGLIVRERILGSDNIDVSHP
IIYRGAVYADNMEFEHCIKLWLHALQLRQKGNRNTHKDLLRFAQVFSQMIHLNESVKAYD
VESVLRCSVLEIERGMTRVQNPQEPDAHSALENHECNLFTFLYLVCISTKTQCSEEEQSR
INKQIYRLVHLDPRTREGCSLLHLAVDSGTPVD
>GN=FEM1B OR=Ceratophrys cornuta DE=Fem-1 homolog b (Fragment) 
TDVVRYLLEQLADPNARAHCGATALHFAAEAGHLDIVRELVKWKAAMVVNGHGMTPLKVA
AESCKAEVVELLLAHSDVNIESRVEALELLGASFANDRENYNITKTYQYLYLAMLERFRD
PDNILHKEVLPPIPAYGMRTECRTPRELDAIRHDTDALHMEGLLVRERILGSDNIDVSHP
IIYRGAVYADNMEFEQCIKLWLHALQLRQKGNRNTHKDLLRFAQVFSQMIHLNEPVKAHD
VENVLRCSVLEIERGMTRIQNPQEPDAHSSLENHECNLYTFLYLVCISTKTQCSEEEQSR
INKQIYGLVHLDPRTREGCSLLHLAVDSSTPVD
>GN=FEM1B OR=Chiasmocleis ventrimaculata DE=Fem-1 homolog b (Fragment) 
TDVVRYLLEQNADPNARAHCGATALHFAAEAGHLDIVRELVKWKAAMVENGHGMTPLKVA
AESCKAEVVELLLAHSDCHLQSRVEALELLGASFANDRENYNITKTYQYLYLAMLERFRD
PDNILHKEVLPPIAAYGMRTECRTPKELDAIHHDTDALHMEGLIVRERILGSDNIDVSHP
IIYRGAVYADNMEFEQCIKLWLHALQLRQKGNRNTHKDLLRFAQVFSQMIHLNEPVKAYD
VESVLRCSVLEIERGMSRIQNPQEPDAHSALEIYECNLCTFLYLVCISTKTRCSEEEQSR
INKQIYRLVHLDPRIREGCSLLHLAVDCSTPVD
>GN=FEM1B OR=Conraua crassipes DE=Fem-1 homolog b (Fragment) 
TDVVRYLLEQNADPNARAHCGATALHFAAEAGHLDIVRELVKWKAAMVVNGHGMTPLKVA
AESCKAEVVELLLAHSDCDLRSRVEALELLGASFANDRENYNITKTYQYLYLAMLERFRD
PDHILHKEVLPPIPAYSMRTECRTPRELDAIRHDADALHMEGLIVRERILGSDNIDVSHP
IIYRGAVYADNMEFEQCIKLWLHALQLRQKGNRNTHKDLLRFAQVFSQMIHLNEPVKAHD
VESVLRCSVLEIERGVTRIHNPQEPDAHSALENHECNLCTFLYLVCISTKTQCCEEEQSR
INKQIYRLVHLDPRTHEGSSLLHLAVDCSTPVD
>GN=FEM1B OR=Cophixalus cheesmanae DE=Fem-1 homolog b (Fragment) 
TDVVRYLLEQNAEPNARAHCGATALHFAAEAGHLDIVRELVRWKAAMVENGHGMTPLKVA
AESCKAEVVELLLAHSDCDLQSRVEALELLGASFANDRENYNITKTYQYLYLAMLERFRD
PDSILHKEALPPIAAYGMRTECRTPRELDAIRHDTDALHMEGLIVRERILGSDNIDVSHP
IIYRGAVYADNMEFEQCIKLWLHALQLRQKGNRNTHKDLLRFAQVFSQMIHLNEPVKAHD
VESVLRCSVLEIERGMTRIQNPQEPDAHSALEIYECNLCTFLYLVCISTKTRCSEEEQSH
INKQIYRLVHLDPRIREGCSLLHLAVDCSTPVD
>GN=FEM1B OR=Cornufer pelewensis DE=Fem-1 homolog b (Fragment) 
TDVVRYLLEQSADPNARAHCGATALHFAAEAGHLDIVRELVKCKAAMVVNGHGMTPLKVA
AESCKAEVVELLLAHSDCDLKSRVEALELLGASFANDRENYNITKTYQYLYLAMLERFRD
PDNNLHKEVLPPIPAYGMRTECRTPRELDSIRHDADALHMEGLIVRERILGSDNIDVSHP
IIYRGAVYADNMEFEQCIKLWLHALQLRQKGNRNTHKDLLRFAQVFSQMIHLNEPVKAHD
VESVLRCSVLEIERGMTRIQNPQEPDAHSALENHECNLCTFLYLVCISTKTQCSEEEQSR
INKQIYRLVHLDPRTREGSSLLHLAVDCSTPVD
>GN=FEM1B OR=Craugastor augusti DE=Fem-1 homolog b (Fragment) 
SDVVRYLLEQLADPNARAHCGATALHFAAEAGHLDIVRELVKWKAAMVVNGHGMTPLKVA
AESCKAEVVELLLAHSDVDIQSRVEALELLGASFANDRENYNITKTYQYLYLAMLERFRD
PDNILHKEVLPPIAAYGMRTECRTPRQLDAIRHNTDALHMEGLIVRERILGSDNIDVSHP
IIYRGAVYADNMEFEQCIKLWLHALQLRQKGNRNTHKDLLRFAQVFSQMIHLNEPVKAHD
VENVLRCSVLEIERGMTRVQNPQEPDAHSALENHECNLYTFLYLVCISTKTQCSEEEQSC
INKQIYRLVHLDPRTREGCSLLHLAVDSSTPVD
>GN=FEM1B OR=Craugastor fitzingeri DE=Fem-1 homolog b (Fragment) 
SDVVRYLLEQLADPNARAHCGATALHFAAEAGHLDIVRELVKWKAAMVVNGHGMTPLKVA
AESCKAEVVELLLAHSDVDIQSRVEALELLGASFANDRENYNITKTYQYLYLAMLERFRD
PANILHKEVLPPIAAYGMRTECRTPRDLDAIRHDIDALHMEGLIVRERILGSDNIDVSHP
IIYRGAVYADNMEFEQCIKLWLHALQLRQKGNRNTHKDLLRFAQVFSQMIHLNEPVKSHD
VENVLRCSVLEIERGMTRIQNPQEPDAHSALENHECNLYTFLYLVCISTKTQCSEEEQSC
INKQIYRLVHLDPRTREGCSLLHLAVDSSTPVD
>GN=FEM1B OR=Crinia signifera DE=Fem-1 homolog b (Fragment) 
TDVVRYLLEQHADPNARAHCGATALHFAAEAGHLDIVRELVKWKAAMVVNGHGMTPLKVA
AESCKAEVVELLLAHSDCDTQSRVEALELLGASFANDRENYNITKTYQYLYLAMLERFRD
PDNILSKQVLPPIPAYGMRTECCNPRELDAIRRDTDALHMEGLIVRERILGSDNIDVSHP
IIYRGAVYADNMEFEHCIKLWLHALQLRQKGNRNTHKDLLRFAQVFSQMIHLNEPVKAYD
VESVLRCSVLEIERGVTRIQNPQEPDAHSALENHECNLFTFLYLVCISTKTQCSEEEQSR
INKQIYRLVHLDPRTREGCSLLHLAVDSSTPVD
>GN=FEM1B OR=Cryptobatrachus sp. TNHC-GDC 451 DE=Fem-1 homolog b (Fragment) 
TDVVRYLLEQLADPNARAHCGATALHFAAEAGHLDIVRELVKWKAAMVVNGHGMTPLKVA
SESCKAEVVELLLAHSDVDIQSRVEALELLGASFANDRENYNITKTYQYLYLAMLERFRD
PNNILHKVVLPPITAYGMRTECRTPRELDAIRHDTDALHMEGLIVRERILGSDNIDVSHP
IIYRGAVYADNMEFEQCIKLWLHALQLRQKGNRNTHKDLLRFAQVFSQMIHLNEPVKAHD
VENVLRCSVLEIERGMTRIQNPQEPDAHSALENHECNLYTFLYLVCISTKTQCSEEEQSR
INKQIYRLVHLDPRTREGCSLLHLAVDSGTPVD
>GN=FEM1B OR=Dendropsophus parviceps DE=Fem-1 homolog b (Fragment) 
TDVVRYLLEQRADPNARAHCGATALHFAAEAGHLDIVRELVTWKAAMVVNGHGMTPLKVA
AESCKAEVVELLLAHSDVDIQSRVEALELLGASFANDRENYNITKTYQYLYLAMLERFRD
PNNILNKEVLPPIAAYSMRTECRTPRELDLIRHDTDALHMEGLIVRERILGSDNIDVSHP
IIYRGAVYADNMEFEQCIKLWLHALQLRQKGNRNTHKDLLRFAQVFSQMIHLNEPVKAHD
VENVLRCSVLEIERGITRVQNPQEPDAHSAQENHECNLYTFLYLVCISTKTQCSEEEQSR
INKQIYRLVHLDPRTRERCSLLHLAVDSSTPVD
>GN=FEM1B OR=Discoglossus pictus DE=Fem-1 homolog b (Fragment) 
TDVVRYLLEQNADPNARAHCGATALHFAAEAGHLDIVRELVKWKAAMVVNGHGMTPLKVA
AESCKAEVVELLLAHSDCDARSRIEALELLGASFANDRENYNITKTYQYLYLAMLERFRD
PGYILHKEVLPPIAAYSMRVECRNPRELDAIRHDSDALHMEGLIVRERILGSDNIDVSHP
IIYRGAVYADNMEFEQCIKLWLHALQLRQKGNRNTHKDLLRFAQVFSQMIHLNEPVKAQD
VESVLRCSVLEIERGMSRICNPQEPDAHTVLENHECNLFTFLYLVCISTKTQCSEEEQSH
INKQIYRLVHLDPRTRDGCSLLHLAVDSGTPVD
>GN=FEM1B OR=Dyscophus antongilii DE=Fem-1 homolog b (Fragment) 
SDVVRYLLEQNAEPNARAHCGATALHFAAEAGHLDIVRELVKWKAAMVENGHGMTPLKVA
AESCKAEVVELLLAHSDCDVQSRVEALELLGASFANDRENYNITKTYQYLYLAMLERFRD
PDNILHKEVLPPIPAYGMRTECRTPRELDAIRHDTDALHMEGLIVRERILGSDNIDVSHP
IIYRGAVYADNMEFEQCIKLWLHALQLRQKGNRNTHKDLLRFAQVFSQMIHLNEPVKAHD
VESVLRCSVLEIERGMTRIQNPQEPDAHSALEIYECNLCTFLYLVCISTKTRCSEEEQSR
INKQIYRLVHLDPRIREGCSLLHLAVDCSTPVD
>GN=FEM1B OR=Elachistocleis ovalis DE=Fem-1 homolog b (Fragment) 
TDVVRYLLEQNADPNARAHCGATALHFAAEAGHLDIVRELVKWKAAMVENGHGMTPLKVA
AESCKAEVVELLLAHSDCDLQSRVEALELLGASFANDRENYNITKTYQYLYLAMLERFRD
PNNILQKEVLPPIPAYGMRTECRTPQELDAIRHDTDALHMEGLIVRERILGSDNIDVSHP
IIYRGAVYADNMEFEQCIKLWLHALQLRQKGNRNTHKDLLRFAQVFSQMIHLNEPVKAHD
VESVLRCSVLEIERGMTRIQNPQEPDAHSALEIYECNLCTFLYLVCISTKTRCSEEEQSC
INKQIYRLVHLDPRIREGCSLLHLAVDCSTPVD
>GN=FEM1B OR=Eleutherodactylus planirostris DE=Fem-1 homolog b (Fragment) 
SDVVRYLLEQLADPNARAHCGATALHFAAEAGHLTIVRELVKWKAAMVINGHGMTPLKVA
AESCKAEVVELLLAHSDVDLQSRVEALELLGASFANDRENYNITKTYHYLYLAMLERFRD
PDNILHKDILPPIAAYSMRTECRTPRELDAIRHDTDALHMEGLIVRERILGSDNIDVSHP
IIYRGAVYADNMEFEQCIKLWLHALQLRQKGNRNTHKDLLRFAQVFSQMIHLNEAVKAHD
VENVLRCSVLEIERGISRIQNPQEPDAHSALENHECNLYTFLYLVCISTKTQCSEEEQSR
INKQIYRLVHLDPRTREGCSLLHLAVDSSTPVD
>GN=FEM1B OR=Engystomops pustulosus DE=Fem-1 homolog b (Fragment) 
TDVVRYLLEQRADPNARAHCGATALHFAAEAGHLDIVRELVKWKAAMVVNGHGMTPLKVA
AESCKAEVVELLLAHSDVDIHSRVEALELLGASFANDRENYNITKTYQYLYLAMLERFRD
PDNILHKEVLPPISAYGMRTECRTPRELDAIRHDTDALHMEGLIVRERILGSDNIDVSHP
IIYRGAVYADNMEFEQCIKLWLHALQLRQKGNRNTHKDLLRFAQVFSQMIHLNEPVKSHD
VENVLRCSVLEIERGITRIQNPQEPDAHSALENHECNLYTFLYLVCISTKTRCSEEEQSR
INKQIYRLVHLDPRTREGGSLLHLAVDSSTPVD
>GN=FEM1B OR=Eupsophus calcaratus DE=Fem-1 homolog b (Fragment) 
TDVVCYLLEQLADPNARAHCGATALHFAAEAGHLVIVRELVKWKAAMVVNGHGMTPLKVA
AESCKAEVVELLLAHSDVDLQSRVEALELLGASFANDRENYNITKTYQYLYLAMLERFRD
PDNILHKEVLPPITAYGMRTECRTPRELDAVRHDTDALHMEGLIVRERILGSDNIDVSHP
IIYRGAVYADNMEFEQCIKLWLHALQLRQKGNRNTHKDLLRFAQVFSQMIHLNEPVKAHD
VENVLRCSVLEIERGMTRVQNPQEPDAHSALENHECNLYTFLYLVCISTKTQCSEEEQSR
VNKQIYRLVHLDPRTREGCGLLHLAVDSSTPVD
>GN=FEM1B OR=Fejervarya limnocharis DE=Fem-1 homolog b (Fragment) 
TDVVRYLLEQNADPNARAHCGATALHFAAEAGHLDIVRELVKWKAAMVVNGHGMTPLKVA
AESCKAEVVELLLAHSDCDLRSRVEALELLGASFANDRENYNITKTYQYLYLAMLERFRD
PENILHKEVLPPIPAYGMRTECRTPRELDAIRHDADALHMEGLIVRERILGSDNIDVSHP
IIYRGAVYADNMEFKQCIKLWLHALQLRQKGNRNTHKDLLRFAQVFSQMIHLNEPVKAYD
VESVLRCSVLEIERGMTRIQNPQEPDAHSALENHECNLCTFLYLVCISTKTQCCEEEQSR
INKQIYRLVHLDPRTREGSSLLHLAVDCSTPVD
>GN=FEM1B OR=Gastrophryne olivacea DE=Fem-1 homolog b (Fragment) 
TDVVRYLLEQNADPNARAHCGATALHFAAEAGHLDIVRELVKWKAAMVENGHGMTPLKVA
AESCKAEVVELLLAHSDCDLQSRVEALELLGASFANDRENYNITKTYQYLYLAMLERFRD
PNSILHKEVLPPIPAYGMRTECRTPQELDAIRHDTDALHMEGLIVRERILGSDNIDVSHP
IIYRGAVYADNMEFEQCIKLWLHALQLRQKGNRNTHKDLLRFAQVFSQMIHLNEPVKAHD
VESVLRCSVLEIERGMTRIQNPQEPDAHSALEIYECNLCTFLYLVCISTKTRCSEEEQSC
INKQIYRLVHLDPRIREGCSLLHLAVDCSTPVD
>GN=FEM1B OR=Gastrotheca pseustes DE=Fem-1 homolog b (Fragment) 
TDVVRYLLEQFADPNARAHCGATALHFAAEAGHLDIVRELVKWKAAMVVNGHGMTPLKVA
AESCKAEVVELLLAHSDVDIHSRVEALELLGASFANDRENYNITKTYQYLYLAMLERFKD
CNNTLEKEVLPPIAAYNMRTECRNLNELDAIRHNTDALHMEGLIVRERILGSDNIDVSHP
IIYRGAVYADNMAFEQCIKLWLHALQLRQKGNRNTHKDLLRFAQVFSQMIHLNEPVKAHD
VENVLRCSVLEIERGITRIQNPQEPDAHSALENHECNLYTFLYLVCISTKTRCSEEEQSC
INKQIYRLVHLDPRTREGCSLLHLAVDSSTPVD
>GN=FEM1B OR=Heleophryne purcelli DE=Fem-1 homolog b (Fragment) 
TDVVRYLLEQHADPNARAHCGATALHFAAEAGHLDIVRELVKWKAAMVVNGHGMTPLKVA
AESCKAEVVELLLAHSDCDIQSRVGALELLGASFANDRENYNITKTYQYLYLAMLERFRD
PDNILYKEVLPPITAYNMRTECGNPRELDAIRHDTDALHMEGLIVRERILGSDNIDVSHP
IIYRGAVYADNMEFEQCIKLWLHALQLRQKGNRNTHKDLLRFAQVFSQMIHLNEPVKAPD
VESVLRCSVLEIERGVTRIQNPQEPDAHSALENHECNLFTFLYLVCISTKTQCLEEEQSR
INKQIYRLVHLDPRTREGCSLLHLAVDSSTPVD
>GN=FEM1B OR=Hemisus marmoratus DE=Fem-1 homolog b (Fragment) 
TDVVRYLLEQKADPNARAHCGATALHFAAEAGHLDIVRELVKWKAAMVENGHGMTPLKVA
AESCKAEVVELLLTHSDCDLQSRVEALELLGASFANDRENYNITKTYQYLYLAMLERFRD
PENILHKEVLPPIPAYGMRSECQTPRELDAIRHDADALHMEGLIVRERILGSDNIDVSHP
IIYRGAVYADNMEFEQCIKLWLHALQLRQKGNRNTHKDLLRFAQVFSQMIHLNEPVKAHD
VESVLNCSVLEIERGISRIQNPQEPDAHSALENHECNLCTFLYLVCISTKTQCSEEEQSR
INKQIYRLVHLDPRTREGCSLLHLAVDCSTPVD
>GN=FEM1B OR=Hoplobatrachus tigerinus DE=Fem-1 homolog b (Fragment) 
TDVVRYLLEQNADPNARAHCGATALHFAAEAGHLDIVRELVKWKAAMVVNGHGMTPLKVA
AESCKAEVVELLLAHSDCDLQSRVEALELLGASFANDRENYNITKTYQYLYLAMLERFRD
PDNILHKEVLPPIPAYGMRTECRTPRELDAIRHDADALHMEGLIVRERILGSDNIDVSHP
IIYRGAVYADNMEFEQCIKLWLHALQLRQKGNRNTHKDLLRFAQVFSQMIHLNEPVKAHD
VESVLRCSVLEIERGMTRIQNPQEPDAHSALENHECNLCTFLYLVCISTKTQCSEEEQSR
INKQIYRLVHLDPRTREGSSLLHLAVDCSTPVD
>GN=FEM1B OR=Hyla chinensis DE=Fem-1 homolog b (Fragment) 
TDVVRYLLEQHADPNARAHCGATALHFAAEAGHLDIVRELVKWKAAMVVNGHGMTPLKVA
AESCKAEVVELLLAHSDVDIQSRVEALELLGASFANDRENYNITKTYQYLYLAMLERFRD
PNNILHKEVLPPVGAYGMRTECRTPRELDAIRHDTDALHMEGLIVRERILGSDNIDVSHP
IIYRGAVYADNMEFEQCIKLWLHALQLRQKGNRNTHKDLLRFAQVFSQMIHLNEPVKAHD
VENVLRCSVLEIERGMTRVQNPQEPDAHSALENHECNLYTFLYLVCISTKTQCSEEEQSC
INKQIYRLVHLDPRTREGCRLLHLAVDSSTPVD
>GN=FEM1B OR=Hylomantis lemur DE=Fem-1 homolog b (Fragment) 
TDVVCYLLEQLADPNARAHCGATALHFAAEAGHLAIVRELVKWKAAMVVNGHGMTPLKVA
AESCKAEVVELLLAHSDVDIQSRVEALELLGASFANDRENYNITKTYQYLYLAMLERFRD
PDNIHHKEVLSPIAAYGMRTECRTPRELDAIRHDTDALHMEGLIVRERILGSDNIDVSHP
IIYRGAVYADNMEFEQCIKLWLHALQLRQKGNRNTHKDLLRFAQVFSQMIHLNEPVKAPD
VENVLRCSVLEIERGTSRIQNPQEPDAHSALENHECNLYTFLYLVCISTKTQCSEEEQSR
INKQIYRLVHLDPRTREGCSLLHLAVDSSTPVD
>GN=FEM1B OR=Hyloscirtus lindae DE=Fem-1 homolog b (Fragment) 
TDVVRYLLEQSADPNARAHCGATALHFAAEAGHLDIVRELVKWKAAMVVNGHGMTPLKVA
AESCKAEVVELLLAHSDVDIQSRVEALELLGASFANDRENYNITKTYQYLYLAMLERFRD
PNNILHKEVLCPISAYSMRTECRTLRELDAIRHDTDALHMEGLIVRERILGSENIDVSHP
IIYRGAVYADNMEFEQCIKLWLHALQLRQKGNRNTHKDLLRFAQVFSQMIHLNEPVKAHD
VENVLRCSVLEIERGVTRIQNPQEPDAHSALENHECNLYTFLYLVCISTKTQCSEEEQSR
INKQIYRLVHLDPRTRDGCSLLHLAVDCGTPVD
>GN=FEM1B OR=Hyperolius bolifambae DE=Fem-1 homolog b (Fragment) 
TDVVKYLLEQRADPNARAHCGATALHFAAEAGHLDIVRELIRWQAAMVENGHGMTPLKVA
AESCKAEVVELLLTHSECDLQSRVEALELLGASFANDRENYNITKTYQYLYLAMLERYRD
PENILHKEVLPPIPAYGMRTECSTPRELDAIRHDADALHMEGLIVRERILGSDNIDVSHP
IIYRGAVYADNMEFEQCIKLWLHALQLRQKGNRNTHKDLLRFAQVFSQMIHLNEPVKASD
VESVLRCSVLEIERGMTRVQNPQEPEAHSALENHECNLCTFLYLVCISTKTQCSEEEQSR
VNKQIYRLVHLNPRTREGCSLLHLAVDCSTPVD
>GN=FEM1B OR=Rhinella arenarum DE=Fem-1 homolog b (Fragment)
MALEGLSVYVYKAAAEGRVLTLAALLLNRTESEVRTLLSSVTQHGGQRSTPLIIAARNGHSKVVRLLLEHYGVDTQQTGTVRFDGYVIDGATALWCAAGAGHYEVVKLLVGHGANVNHTTVTNSTPLRAACFDGRLDIVRFLVENNANIGIANKYDNTCLMIAAYKGHTDVVRYLLEQRADPNARAHCGATALHFAAEAGHLDIVRQLVTWKAAMVVNGHGMTPLKVAAESCKAEVVELLLAHSDVDIQSRVEALELLGASFANDRENYNITKTYQYLYLAMLERFRDPDNILHKEVLPPIAAYGMRTECRTPRELDAIRHDTDALHMEGLIVRERILGSDNIDVSHPIIYRGAVYADNMEFEQCIKLWLHALQLRQKGNRNTHKDLLRFAQVFSQMIHLNEPVKAHDVENVLRCSVLEIERGMTRVQNPQEPDAHSALENHECNLYTFLYLVCISTKTQCSEEEQSRINKQIYRLVHLDPRTREGCSLLHLAVDSSTPVDDFHTNDVCSFPSAPVAKLLIDCGANVNATDNVGNTPLHLIVQYNRPISDFLTLHSIIISLVEAGAHTDMTNKEKKTPLDRSTTGVSEILLKTQMKLSLKCLAARAVRLHNIKYQNQIPRTLEEFVEFH
