# Supplementary material for: The Rhinella arenarum transcriptome: de novo assembly, annotation and gene prediction
Source: Sci Rep. 2020 Jan 23;10:1053. doi: 10.1038/s41598-020-57961-4 (PMC6978513; doi:10.1038/s41598-020-57961-4)
Supplement: Supplementary file 3 — Dataset 2. [file 41598_2020_57961_MOESM3_ESM.zip › GGPS1.fasta]

>GN=GGPS1 OR=Acris crepitans DE=Geranylgeranyl diphosphate synthase 1 (Fragment) 
SIYGVPSVINSANYVYFLGLEKVLTLKSPQAVHVFTQQLLELHRGQGLDIYWRDTYTCPT
EAEYKAMVLQKTGGLFGLAIGLMQLFSSYDKDLKPLLNTLGLFFQIRDDYANLHSKEYSE
NKSFCEDLTEGKFSFPTI
>GN=GGPS1 OR=Agalychnis callidryas DE=Geranylgeranyl diphosphate synthase 1 (Fragment) 
SIYGVPSVINSANYVYFLGLEKVLTLNHPQAVHVFTQQLLELHRGQGLDIYWRDTYTCPT
EAEYKAMVLQKTGGLFGLAIGLMQLFSSYDKDLKPLLNTLGLFFQIRDDYANLHSKEYTE
NKSFCEDLTEGKFSFPTI
>GN=GGPS1 OR=Aglyptodactylus madagascariensis DE=Geranylgeranyl diphosphate synthase 1 (Fragment) 
SIYGVPSVINSANYVYFLGLEKVLTLNHPDAVNVFTQQLLELHRGQGLDIYWRDTYTCPT
EIEYKGMVLQKTGGLFGLAVGLMQLFSSYDKDLKPLLNTLGLFFQIRDDYANLNSTEYSE
NKSFCEDLTEGKFSFPTI
>GN=GGPS1 OR=Allobates femoralis DE=Geranylgeranyl diphosphate synthase 1 (Fragment) 
SIYGVPSVINSANYVYFLGLEKVLTLSHPQAVHVFTQQLLELHRGQGLDIYWRDTYTCPT
EAEYKAMVLQKTGGLFGLAIGLMQLFSSYDKDLKPLLNTLGLFFQIRDDYANLHSKEYSE
NKSFCEDLTEGKFSFPTI
>GN=GGPS1 OR=Alsodes gargola DE=Geranylgeranyl diphosphate synthase 1 (Fragment) 
SIYGIPSVINSANYVYFLGLEKVLTLNHPQAVHVFTQQLLELHRGQGSDIYWRDTYTCPT
EAEYKAMVLQKTGGLFGLAIGLMQLFSSYVKDLKPLLNTLGLFFQIRDDYANLHSKEYSE
NKSFCEDLTEGKFSFPTI
>GN=GGPS1 OR=Alytes obstetricans DE=Geranylgeranyl diphosphate synthase 1 (Fragment) 
GIYGIPSVINSANYVYFLGLEKVLTLNHPNAVNVFTQQLLELHRGQGLDIYWRDTYTCPT
EAEYKVMVLQKTGGLFGLAVGLMQLFSSYDKDLKPLLNTLGLFFQIRDDYANLNSKEYSE
NKSFCEDLTEGKFSFPTI
>GN=GGPS1 OR=Amietia lubrica DE=Geranylgeranyl diphosphate synthase 1 (Fragment) 
SIYGVPSVINSANYVYFLGLEKVLTLNHPDAINVFTQQLLELHRGQGLDIHWRDTYTCPT
EIEYKAMVLQKTGGLFGLAVGLMQLFSSYDKDLKPLLNTLGLFFQIRDDYANLNSKEYSE
NKSFCEDLTEGKFSFPTI
>GN=GGPS1 OR=Amolops loloensis DE=Geranylgeranyl diphosphate synthase 1 (Fragment) 
SIYGVPSVINSANYVYFLGLEKVLTLNHPDAVNVFTQQLLELHRGQGLDIYWRDTYTCPT
EIEYKSMVLQKTGGLFGLAVGLMQLFSSYKKDLKPLLNTLGLFFQIRDDYANLNSKEYSE
NKSFCEDLTEGKFSFPTI
>GN=GGPS1 OR=Amolops ricketti DE=Geranylgeranyl diphosphate synthase 1 (Fragment) 
SIYGVPSVINSANYVYFLGLEKVLTLNHPDAVNVFTQQLLELHRGQGLDIYWRDTYTCPT
ETEYKSMVLQKTGGLFGLAVGLMQLFSSYKKDLKPLLNTLGLFFQIRDDYANLNSKEYSE
NKSFCEDLTEGKFSFPTI
>GN=GGPS1 OR=Anaxyrus canorus DE=Geranylgeranyl diphosphate synthase 1 (Fragment) 
SIYGVPSVINSANYVYFLGLEKVLTLNHPKAVHVFTQQLLELHRGQGLDIYWRDTYACPT
EAEYKAMVLQKTGGLFGLAIGLMQLFSSYDKDLKPLLNTLGLFFQIRDDYANLHSKEYSE
NKSFCEDLTEGKFSFPTI
>GN=GGPS1 OR=Anaxyrus punctatus DE=Geranylgeranyl diphosphate synthase 1 (Fragment) 
SIYGVPSVINSANYVYFLGLEKVLTLNHPKAVHVFTQQLLELHRGQGLDIYWRDTYACPT
EAEYKAMVLQKTGGLFGLAIGLMQLFSSYDKDLKPLLNTLGLFFQIRDDYANLHSKEYSE
NKSFCEDLTEGKFSFPTI
>GN=GGPS1 OR=Aplastodiscus perviridis DE=Geranylgeranyl diphosphate synthase 1 (Fragment) 
SIYGVPSVINSANYVYFLGLEKVLTLNHPQAVHVFTQQLLELHRGQGLDIYWRDTYTCPT
EAEYKAMVLQKTGGLFGLAIGLMQLFSSNDKDLKPLLNTLGLFFQIRDDYANLHSKEYSE
NKSFCEDLTEGKFSFPTI
>GN=GGPS1 OR=Arthroleptis poecilonotus DE=Geranylgeranyl diphosphate synthase 1 (Fragment) 
SIYGVPSVINSANYVYFLGLEKVVTLNHPEAVNVFTQQLLELHRGQGLDIYWRDTYTCPT
ETEYKAMVLQKTGGLFGLAVGLMQLFSCYDKDLKPLLNTLGLFFQIRDDYANLYSKEYSE
NKSFCEDLTEGKFSFPII
>GN=GGPS1 OR=Ascaphus truei DE=Geranylgeranyl diphosphate synthase 1 (Fragment) 
SIYGIPSVINSANYVYFLGLEKVLTLNHPNAVNVFTQQLLELHRGQGLDIYWRDTYTCPT
EAEYKCMVLQKTGGLFGLAVGLMQLFSTYDTDLKPLLNTLGLFFQIRDDYANLNSKEYSE
NKSFCEDLTEGKFSFPTI
>GN=GGPS1 OR=Astylosternus diadematus DE=Geranylgeranyl diphosphate synthase 1 (Fragment) 
SIYGVPSVINSANYVYFLGLEKVLTLNHPEAVNVFTQQLLELHRGQGLDIYWRDTYTCPT
ETEYKAMVLQKTGGLFGLAVGLMQLFSSCDKDLKPLLNTLGLFFQIRDDYANLYSKEYSE
NKSFCEDLTEGKFSFPII
>GN=GGPS1 OR=Atelognathus reverberii DE=Geranylgeranyl diphosphate synthase 1 (Fragment) 
SIYGVPSVINSANYVYFLGLEKVLTLNHPQAVHVFTQQLLELHRGQGLDIYWRDTYTCPT
EAEYRGMVLQKTGGLFGLAIGLMQLFSSYDKDLKPLLNTLGLFFQIRDDYANLHSKEYSE
NKSFCEDLTEGKFSFPTI
>GN=GGPS1 OR=Aubria subsigillata DE=Geranylgeranyl diphosphate synthase 1 (Fragment) 
SIYGVPSVINSSNYVYFLGLEKVLTLNHPDAVNVFTQQLLELHRGQGLDIYWRDTYTCPT
EVEYKAMVLQKTGGLFGLAVGLMQLFSSYDKDLKPLLNTLGLLFQIRDDYANLNSKEYSE
NKSFCEDLTEGKFSFPTI
>GN=GGPS1 OR=Barbourula busuangensis DE=Geranylgeranyl diphosphate synthase 1 (Fragment) 
SIYGIPSVINSANYVYFLGLEKVLTLNHPNAVNIFTQQLLELHRGQGLDIYWRDTYTCPT
ESEYKAMVLQKTGGLFGLAVGLMQLFSTYDKDLKPLLNTLGLFFQIRDDYANLNSKEYSE
NKSFCEDLTEGKFSFPTI
>GN=GGPS1 OR=Barycholos pulcher DE=Geranylgeranyl diphosphate synthase 1 (Fragment) 
SIYGVPSVINSANYVYFLGLEKVLTLNHPEAVNVFTQQLLELHRGQGSDIYWRDTYTCPT
EAEYKAMVLQKTGGLFGLAIGLMQLFSSYNKDLKPLLNTLGLFFQIRDDYANLHSKEYSE
NKSFCEDLTEGKFSFPTI
>GN=GGPS1 OR=Batrachyla leptopus DE=Geranylgeranyl diphosphate synthase 1 (Fragment) 
SIYGVPSVINSANYVYFLGLEKVLTLNHPQAVHVFTQQLLELHRGQGLDIYWRDTYTCPT
EAEYKAMVLQKTGGLFGLAIGLMQLFSSYNKDLKPLLNTLGLFFQIRDDYANLHSKEYSE
NKSFCEDLTEGKFSFPTI
>GN=GGPS1 OR=Batrachyla taeniata DE=Geranylgeranyl diphosphate synthase 1 (Fragment) 
SIYGVPSVINSANYVYFLGLEKVLTLNHPQAVHVFTQQLLELHRGQGLDIYWRDTYTCPT
EAEYKAMVLQKTGGLFGLAIGLMQLFSSYNKDLKPLLNTLGLFFQIRDDYANLHSKEYSE
NKSFCEDLTEGKFSFPTI
>GN=GGPS1 OR=Bombina fortinuptialis DE=Geranylgeranyl diphosphate synthase 1 (Fragment) 
SIYGIPSVINSANYVYFLGLEKVLTLNHPNAVNVFTQQLLELHRGQGLDIYWRDTYTCPT
EAEYKSMVLQKTGGLFGLAVGLMQLFSTYDKDLKPLLNTLGLFFQIRDDYANLNSKEYSE
NKSFCEDLTEGKFSFPTI
>GN=GGPS1 OR=Bombina orientalis DE=Geranylgeranyl diphosphate synthase 1 (Fragment) 
SIYGIPSVINSANYVYFLGLEKVLTLNHPNAVNVFTQQLLELHRGQGLDIYWRDTYTCPT
EAEYKSMVLQKTGGLFGLAVGLMHLFSTYDKDLKPLLNTLGLFFQIRDDYANLNSKEYSE
NKSFCEDLTEGKFSFPTI
>GN=GGPS1 OR=Breviceps macrops DE=Geranylgeranyl diphosphate synthase 1 (Fragment) 
SIYGIPSVINSANYVYFLGLEKVLTLNHPDAVNVFTQQLLELHQGQGLDIYWRDTYTCPT
ETEYKAMVLQKTGGLFGLAVGLMQLFSSYDKDLKPLLNTLGLFFQIRDDYANLNSKEYSE
NKSFCEDLTEGKFSFPTI
>GN=GGPS1 OR=Buergeriaycephala DE=Geranylgeranyl diphosphate synthase 1 (Fragment) 
SIYGVPSVINSANYVYFLGLEKVLTLNHPDAVNVFTQQLLELHRGQGLDIYWRDTYTCPT
EIEYKDMVLQKTGGLFGLAVGLMQLFSSYDKDLKPLLNTLGLFFQIRDDYANLNSKEYSE
NKSFCEDLTEGKFSFPTI
>GN=GGPS1 OR=Bufo gargarizans DE=Geranylgeranyl diphosphate synthase 1 (Fragment) 
SIYGVPSVINSANYVYFMGLEKVLTLNHPKAVHVFTQQLLELHRGQGLDIYWRDTYACPT
EAEYKAMVLQKTGGLFGLAIGLMQLFSSYDKDLKPLLNTLGLFFQIRDDYANLHSKEYSE
NKSFCEDLTEGKFSFPTI
>GN=GGPS1 OR=Callulina kreffti DE=Geranylgeranyl diphosphate synthase 1 (Fragment) 
SIYGVPSVINSANYVYFLGLEKVLTLNHPDAVNVFTQQLLELHRGQGLDIYWRDTYTCPT
ETEYKAMVLQKTGGLFGLAVGLMQLFSSYDKDLKPLLNILGLFFQIRDDYANLNSKEYSE
NKSFCEDLTEGKFSFPTI
>GN=GGPS1 OR=Callulops wilhelmanus DE=Geranylgeranyl diphosphate synthase 1 (Fragment) 
SIYGVPSVINSANYVYFLGLEKVLTLNHPNAVNIFTQQLLELHRGQGLDIYWRDAYTCPT
ETEYKAMVLQKTGGLFGLAVGLMQLFSSYDKDLKPLLNTLGLFFQIRDDYANLYSKEYSE
NKSFCEDLTEGKFSFPTI
>GN=GGPS1 OR=Calyptocephallela gayi DE=Geranylgeranyl diphosphate synthase 1 (Fragment) 
SIYGVPSVINSANYVYFLGLEKVLTLNHPNAVNVFTQQLLELHRGQGLDIYWRDTYTCPT
EAEYKSMVLQKTGGLFGLAVGLMQLFSSYDKDLKPLLNTLGLYFQIRDDYANLNSKEYSE
NKSFCEDLTEGKFSFPTI
>GN=GGPS1 OR=Ceratophrys cornuta DE=Geranylgeranyl diphosphate synthase 1 (Fragment) 
SIYGVPSVINSANYVYFLGLEKVLTLNHAQAVHVFTQQLLELHRGQGLDIYWRDTYTCPT
EAEYKAMVLQKTGGLFGLAIGLMQLFSSYDKDLKPLLNTLGLFFQIRDDYANLHSREYSE
NKSFCEDLTEGKFSFPTI
>GN=GGPS1 OR=Chiasmocleis ventrimaculata DE=Geranylgeranyl diphosphate synthase 1 (Fragment) 
SIYGVPSVINSANYVYFLGLEKVLTLNHPDAVNVFTQQLLELHRGQGLDIYWRDTYTCPT
ETEYKAMVLQKTGGLFGLAVGLMQLFSSYDKDLKPLLNTLGLFFQIRDDYANLYSKEYSE
NKSFCEDLTEGKFSFPTI
>GN=GGPS1 OR=Conraua crassipes DE=Geranylgeranyl diphosphate synthase 1 (Fragment) 
SIYGVPSVINSANYVYFLGLEKVLTLNHPDAVNVFTQQLLELHRGQGLDIYWRDTYTCPT
EIEYKAMVLQKTGGLFGLAVGLMQLFSTYDKDLKPLLNTLGLLFQIRDDYANLNSKEYSE
NKSFCEDLTEGKFSFPTI
>GN=GGPS1 OR=Cophixalus cheesmanae DE=Geranylgeranyl diphosphate synthase 1 (Fragment) 
SIYGVPSVINSANYVYFLGLQKVLTLNHPNAVNIFTQQLLELHRGQGLDIYWRDTYTCPT
ETEYKAMVLQKTGGLFGLAVGLMQLFSSYDKDLKPLLNTLGLFFQIRDDYANLYSKEYSE
NKSFCEDLTEGKFSFPTI
>GN=GGPS1 OR=Cornufer pelewensis DE=Geranylgeranyl diphosphate synthase 1 (Fragment) 
SIYGVPSVINSANYVYFLGLEKVLTLNHPEAVNVFTQQLLELHRGQGLDIHWRDAYTCPT
EIEYKAMVLQKTGGLFGLAVGLMQLFSSYDKDLKPLLNTLGLLFQIRDDYANLNSKEYSE
NKSFCEDLTEGKFSFPTI
>GN=GGPS1 OR=Craugastor augusti DE=Geranylgeranyl diphosphate synthase 1 (Fragment) 
SIYGVPSVVNSANYVYFLGLEKVLTLNHPEAVHVFTRQLLELHRGQGLDIYWRDTYTCPT
EAEYKAMVLQKTGGLFGLAIGLMQLFSSYDKDLKPLLNTLGLFFQIRDDYANLHSKEYSE
NKSFCEDLTEGKFSFPTI
>GN=GGPS1 OR=Craugastor fitzingeri DE=Geranylgeranyl diphosphate synthase 1 (Fragment) 
SIYGVPSVINSANYVYFLGLEKVLTLNHPEAVHVFTQQLLELHRGQGLDIYWRDTYTCPT
EAEYKAMVLQKTGGLFGLAIGLMQLFSSYDKDLKPLLNTLGLFFQIRDDYANLHSKEYSE
NKSFCEDLTEGKFSFPTI
>GN=GGPS1 OR=Crinia signifera DE=Geranylgeranyl diphosphate synthase 1 (Fragment) 
SIYGVPSVINSANYVYFLGLEKVLTLNHPNAVNVFTQQLLELHHGQGLDIYWRDTYTCPT
EAEYKAMVLQKTGGLFGLAVGLMQLFSSYDKDLKPLLNTLGLFFQIRDDYANLNSKEYSE
NKSFCEDLTEGKFSFPII
>GN=GGPS1 OR=Cryptobatrachus sp. TNHC-GDC 451 DE=Geranylgeranyl diphosphate synthase 1 (Fragment) 
SIYGVPSVINSANYVYFLGLEKVLTLNHPQAVHVFTQQLLELHRGQGLDIYWRDAYKCPT
EAEYKSMVLQKTGGLFGLAIGLMQLFSSYDKDLKPLLNTLGLFFQIRDDYANLHSKEYSE
NKSFCEDLTEGKFSFPTI
>GN=GGPS1 OR=Dendropsophus parviceps DE=Geranylgeranyl diphosphate synthase 1 (Fragment) 
SIYGIPSVINSANYVYFLGLEKVLTLNHPQAVHVFTQQLLELHRGQGLDIYWRDTYTCPT
EAEYKAMVLQKTGGLFGLAIGLMQLFSSYDKDLKPLLNTLGLFFQIRDDYANLHSKEYSE
NKSFCEDLTEGKFSFPTI
>GN=GGPS1 OR=Discoglossus pictus DE=Geranylgeranyl diphosphate synthase 1 (Fragment) 
SIYGIPSVINSANYVYFLGLEKVLTLNHPNAVNVFTQQLLELHRGQGLDIYWRDTYTCPT
EAEYRCMVLQKTGGLFGLAVGLMQLFSSYRKDLKPLLNTLGLFFQIRDDYANLNSKEYSE
NKSFCEDLTEGKFSFPTI
>GN=GGPS1 OR=Dyscophus antongilii DE=Geranylgeranyl diphosphate synthase 1 (Fragment) 
SIYGVPSVINSANYVYFLGLEKVLTLNHPDAVNVFTQQLLELHRGQGLDIYWRDTYTCPT
ETEYKAMVLQKTGGLFGLAVGLMQLFSSYDKDLKPLLNTLGLFFQIRDDYANLYSKEYSE
NKSFCEDLTEGKFSFPTI
>GN=GGPS1 OR=Elachistocleis ovalis DE=Geranylgeranyl diphosphate synthase 1 (Fragment) 
SIYGVPSVINSANYVYFLGLEKVLTLNHPDAVNVFTQQLLELHRGQGLDIYWRDTYTCPT
EVEYKAMVLQKTGGLFGLAVGLMQLFSSYDKDLKPLLNTLGLFFQIRDDYANLYSKEYSE
NKSFCEDLTEGKFSFPTI
>GN=GGPS1 OR=Eleutherodactylus planirostris DE=Geranylgeranyl diphosphate synthase 1 (Fragment) 
SIYGVPSVINSANYVYFLGLEKVLTLNHPEAVHVFTQQLLELHRGQGSDIYWRDTYTCPT
EAEYKAMVLQKTGGLFGLAIGLMQLFSSYDKDLKPLLNTLGLFFQIRDDYANLHSKEYSE
NKSFCEDLTEGKFSFPTI
>GN=GGPS1 OR=Engystomops pustulosus DE=Geranylgeranyl diphosphate synthase 1 (Fragment) 
SIYGVPSVINSANYVYFLGLEKVLTLNHPQAVHVFTQQLLELHRGQGLDIYWRDTYTCPT
EAEYKAMVLQKTGGLFGLAIGLMQLFSSYVKDLKPLLNTLGLFFQIRDDYANLHSKEYTE
NKSFCEDLTEGKFSFPTI
>GN=GGPS1 OR=Eupsophus calcaratus DE=Geranylgeranyl diphosphate synthase 1 (Fragment) 
SIYGIPSVINSANYVYFLGLEKVLTLNHPQAVHVFTQQLLELHRGQGSDIYWRDTYTCPT
EAEYKAMVLQKTGGLFGLAIGLMQLFSSYDKDFKPLLNTLGLFFQIRDDYANLHSKEYSE
NKSFCEDLTEGKFSFPTI
>GN=GGPS1 OR=Fejervarya limnocharis DE=Geranylgeranyl diphosphate synthase 1 (Fragment) 
SIYGVPSVINSANYVYFLGLEKVLTLNHPDAVNVFTRQLLELHRGQGLDIYWRDTYTCPT
EIEYRNMVLQKTGGLFGLAVGLMQLFSSYDKDLKPLLNTLGLFFQIRDDYANLNSKEYSE
NKSFCEDLTEGKFSFPTI
>GN=GGPS1 OR=Gastrophryne olivacea DE=Geranylgeranyl diphosphate synthase 1 (Fragment) 
SIYGVPSVINSANYVYFLGLEKVLTLNHPDAVNVFTQQLLELHRGQGLDIYWRDTYTCPT
ETEYKAMVLQKTGGLFGLAVGLMQLFSSYDKDLKPLLNTLGLLFQIRDDYANLYSKEYSE
NKSFCEDLTEGKFSFPTI
>GN=GGPS1 OR=Gastrotheca pseustes DE=Geranylgeranyl diphosphate synthase 1 (Fragment) 
SIYGIPSVINSANYVYFLGLEKVLTLNNPQAVHVFTQQLLELHHGQGLDIYWRDTYTCPT
EAEYKAMVLQKTGGLFGLAIGLMQLFSSYDKDLKPLLNTLGLFFQIRDDYANLHSKEYSE
NKSFCEDLTEGKFSFPTI
>GN=GGPS1 OR=Heleophryne purcelli DE=Geranylgeranyl diphosphate synthase 1 (Fragment) 
SIYGVPSVINSANYVYCLGLEKVLTLNHPNAVNIFTQQLLELHRGQGLDIYWRDTYTCPT
ETEYKSMVLQKTGGLFGLAVGLMQLFSSYDKDLKPLLNTLGLFFQIRDDYANLNSKEYSE
NKSFCEDLTEGKFSFPTI
>GN=GGPS1 OR=Hemisus marmoratus DE=Geranylgeranyl diphosphate synthase 1 (Fragment) 
SIYGVPSVINSANYVYFLGLEKVLTLNHPDAVNVFTQQLLELHRGQGLDIYWRDTYTCPT
ETEYKAMVLQKTGGLFGLAVGLMQLFSCYDKDLKPLLNTLGLFFQIRDDYANLNSKEYSE
NKSFCEDLTEGKFSFPTI
>GN=GGPS1 OR=Hoplobatrachus tigerinus DE=Geranylgeranyl diphosphate synthase 1 (Fragment) 
SIYGVPSVINSANYVYFLGLEKVLTLNHPDAVNVFTRQLLELHRGQGLDIYWRDTYTCPT
ETEYKSMVLQKTGGLFGLAVGLMQLFSSYDKDLKPLLNTLGLFFQIRDDYANLNSKEYSE
NKSFCEDLTEGKFSFPTI
>GN=GGPS1 OR=Hyla chinensis DE=Geranylgeranyl diphosphate synthase 1 (Fragment) 
SIYGVPSVINSANYVYFLGLEKVLTLENPQAVHVFTQQLLELHRGQGLDIYWRDTYTCPT
EAEYKAMVLQKTGGLFGLAIGLMQLFSSYDKDLKPLLNTLGLFFQIRDDYANLHSKEYSE
NKSFCEDLTEGKFSFPTI
>GN=GGPS1 OR=Hylomantis lemur DE=Geranylgeranyl diphosphate synthase 1 (Fragment) 
SIYGIPSVINSANYVYFLGLEKVLTLNHPQAVHVFTQQLLELHRGQGLDIYWRDTYTCPT
EAEYKAMVLQKTGGLFGLAIGLMQLFSSYDKDLKPLLNTLGLFFQIRDDYANLHSKEYTE
NKSFCEDLTEGKFSFPTI
>GN=GGPS1 OR=Hyloscirtus lindae DE=Geranylgeranyl diphosphate synthase 1 (Fragment) 
SIYGVPSVINSANYVYFLGLEKVLTLNHPQAVHVFTQQLLELHRGQGLDIYWRDTYTCPT
EAEYKAMVLQKTGGLFGLAIGLMQLFSSYDKDLKPLLNTLGLFFQIRDDYANLHSKEYSE
NKSFCEDLTEGKFSFPTI
>GN=GGPS1 OR=Hyperolius bolifambae DE=Geranylgeranyl diphosphate synthase 1 (Fragment) 
SIYGVPSVINSANYVYFLGLEKVLTLNHPEAVNVFTQQLIELHRGQGLDIYWRDTYTCPT
ETEYKAMVLQKTGGLFGLAVGLMQLFSSYGKDLKPLLDTLGLFFQIRDDYANLNSKEYSE
NKSFCEDLTEGKFSFPII
>GN=GGPS1 OR=Rhinella arenarum DE=Geranylgeranyl diphosphate synthase 1 (Fragment)
MANSSERILLEPYKYLLQLPGKQIRTKLSQAFNHWLNVPEDKAQVIIEVTEMLHNASLLIDDIEDNSKLRRGFPVAHSIYGVPSVINSANYVYFLGLEKVLTLNHPKAVHVFTQQLLELHRGQGLDIYWRDTYACPTEAEYKAMVLQKTGGLFGLAIGLMQLFSLYDKDLKPLLNTLGLFFQIRDDYANLHSKEYSENKSFCEDLTEGKFSFPTIHAIWSRPESTQVQNILRQRTENVDIKKYCVHYLEKVGSFEYTRQVLRELENEAYGHIESLGGNPELVSIIKHLSSMYKNPP
