# Supplementary material for: The Rhinella arenarum transcriptome: de novo assembly, annotation and gene prediction
Source: Sci Rep. 2020 Jan 23;10:1053. doi: 10.1038/s41598-020-57961-4 (PMC6978513; doi:10.1038/s41598-020-57961-4)
Supplement: Supplementary file 3 — Dataset 2. [file 41598_2020_57961_MOESM3_ESM.zip › GLCE.fasta]

>GN=GLCE OR=Acris crepitans DE=Glucuronic acid epimerase (Fragment) 
RKLGEGFKALEPGWYSAMAQGQAISTLVRAYLLTKEPVYLDSALKATVPFKLPSEKHGVK
AVFMNKYDWYEEYPTTPSSFVLNGFIYALLGLYDLKETAGEKQGKEARLLYERGMESLHA
MLPLYDTGSGSIYDLRHFMLGTAPNLAR
>GN=GLCE OR=Agalychnis callidryas DE=Glucuronic acid epimerase (Fragment) 
RKLGEGFKALEPGWYSAMAQGQAISTLVRAFLLTKEQVYLDSALKATTPFKLPSEKHGVK
AVFMNKYDWYEEYPTTPSSFVLNGFIYALLGLYDLKETAGEKPGKEARLLYERGMESLRA
MLPLFDTGSGSIYDLRHFMLGTAPNLAR
>GN=GLCE OR=Aglyptodactylus madagascariensis DE=Glucuronic acid epimerase (Fragment) 
RKLGEGFKALEPGWYSAMAQGQAISTLVRAYLLTKEQVYLDSALRATAPFKLPSEKHGVK
AVFMNKYDWYEEYPTTPSSFVLNGFIYALLGLYDLKETAGEKQGKEARLLYDRGMESLRA
MLPLYDTGSGSIYDLRHFMLGTAPNLAR
>GN=GLCE OR=Allobates femoralis DE=Glucuronic acid epimerase (Fragment) 
RKLGEGFKALEPGWYSAMAQGQAISTLVRAYLLTKEQVYLDSALKATAPFKSPSEKHGVK
AVFMNKYDWYEEYPTTPSSFVLNGFIYALLGLYDLKETAGEKQGKEARLLYDRGMESLRA
MLPLYDTGSGSIYDLRHFMLGTAPNLAR
>GN=GLCE OR=Alsodes gargola DE=Glucuronic acid epimerase (Fragment) 
RKLGEGFKALEPGWYSAMAQGQAISTLVRAYLLTKEQVYLDSALKATAPFKLPSEKHGVK
AVFMNKYDWYEEYPTTPSSFVLNGFIYALFGLYDLKETAGEKQGKEARLLYDRGIESLRA
MLPLYDTGSGSIYDLRHFMLGTAPNLAR
>GN=GLCE OR=Alytes obstetricans DE=Glucuronic acid epimerase (Fragment) 
RKLGEGFKALEPGWYSAMAQGQAISTLVRAYLLTKEQPYLDSALRATAPFKLSSEKHGVK
AVFMNKYDWYEEYPTTPSSFVLNGFIYALLGLYDLKETAGEKQGKEARLLYDRGVESLKA
MLPLYDTGSGTIYDLRHFMLGSAPNLAR
>GN=GLCE OR=Amietia lubrica DE=Glucuronic acid epimerase (Fragment) 
RKLGEGFKALEPGWYSAMAQGQAISTLVRAYLLTKEQVYLDSALKATAPFKLPSEKHGVK
AVFMNKYDWYEEYPTTPSSFVLNGFIYALFGLYDLKETAGEKQGKEAWLLYERGMDSLRA
MLPLYDTGSGSIYDLRHFMLGTAPNLAR
>GN=GLCE OR=Amolops loloensis DE=Glucuronic acid epimerase (Fragment) 
RKLGEGFKALEPGWYSAMAQGQAISTLVRAYLLTKEQVYLDSALRATAPFKLPSEKHGVK
AVFMNKYDWYEEYPTTPSSFVLNGFIYALLGLYDLKETGGEKQGKEARLLYERGMESLRA
MLPLYDTGSGSIYDLRHFMLGTAPNLAR
>GN=GLCE OR=Amolops ricketti DE=Glucuronic acid epimerase (Fragment) 
RKLGEGFKALEPGWYSAMAQGQAISTLVRAYLLTKEQVYLDSALRATAPFKLPSEKHGVK
AVFMNKYDWYEEYPTTPSSFVLNGFIYALLGLYDLKETAGEKQGKEARLLYERGMESLRA
MLPLYDTGSGSIYDLRHFMLGTAPNLAR
>GN=GLCE OR=Anaxyrus canorus DE=Glucuronic acid epimerase (Fragment) 
RKLGEGFKALEPGWYSAMAQGQALSTLVRAYLLTKEQVYLDSALKATAPFKLASEKHGVK
AVFMNKYDWYEEYPTTPSSFVLNGFIYALLGLYDLKETAGEKQGKEARLLYERGMESLRA
MLPLYDTGSGSIYDLRHFMLGTAPNLAR
>GN=GLCE OR=Anaxyrus punctatus DE=Glucuronic acid epimerase (Fragment) 
RKLGEGFKALEPGWYSAMAQGQALSTLVRAYLLTKEQVYLDSALKATAPFKLASEKHGVK
AVFMNKYDWYEEYPTTPSSFVLNGFIYALLGLYDLKETAGEKQGKEARLLYERGMESLHA
MLPLYDTGSGSIYDLRHFMLGTAPNLAR
>GN=GLCE OR=Aplastodiscus perviridis DE=Glucuronic acid epimerase (Fragment) 
RKLGEGFKALEPGWYSAMAQGQAISTLVRAYLLTKEQVYLDSALKATAPFKLPSEKHGVK
AVFMSKYDWYEEYPTTPSSFVLNGFIYALLGLYDLKETAGEKQGKEARLLYERGMESLRA
MLPLYDTGSGSIYDLRHFMLGTAPNLAR
>GN=GLCE OR=Arthroleptis poecilonotus DE=Glucuronic acid epimerase (Fragment) 
RKLGEGFKALEPGWYSAMAQGQAISTLVRAYLLTKELVYLDSALKATAPFKLPSEKHGVK
AVFMNKYDWYEEYPTTPSSFVLNGFIYALLGLYDLKETAGEKQGKEARLLYERGMESLRA
MLPLYDTGSGSIYDLRHFMLGTAPNLAR
>GN=GLCE OR=Ascaphus truei DE=Glucuronic acid epimerase (Fragment) 
RKLGEGFKALEPGWYSAMAQGQAISTLVRAYLLTKEQRYLDSALRATTPFKLPSEKHGVK
ATFMNKYDWYEEYPTTPSSFVLNGFIYSLLGLYDLKETAGEKQGKEARLLYERGMESLRA
MLPLYDTGSGSIYDLRHFMLGTAPNLAR
>GN=GLCE OR=Astylosternus diadematus DE=Glucuronic acid epimerase (Fragment) 
RKLGEGFKALEPGWYSAMAQGQAISTLVRAFLLTKEQVFLDSALRATAPFKLPSEKHGVK
AVFMNKYDWYEEYPTTPSSFVLNGFIYALLGLYDLKETAGEKQGKEAQLLYERGMESLRA
MLPLYDTGSGSIYDLRHFMVGTAPNLAR
>GN=GLCE OR=Atelognathus reverberii DE=Glucuronic acid epimerase (Fragment) 
RKLGEGFKALEPGWYSAMAQGQAISTLVRAYLLTKEQVYLDSALKATAPFKLPSEKHGVK
AVFMNKYDWYEEYPTTPSSFVLNGFIYALLGLYDLKETAGEKPGKEARLLFERGLESLRA
MLPLYDTGSGSIYDLRHFMLGTAPNLAR
>GN=GLCE OR=Aubria subsigillata DE=Glucuronic acid epimerase (Fragment) 
RKLGEGFKALEPGWYSAMAQGQAISTLVRAYLLTKEQVYLDSALRATAPFKLPSEKHGVK
AVFMNKYDWYEEYPTTPSSFVLNGFIYALLGLYDLKETAGEKLGKEARLLYDRGMESLRA
MLPLYDTGSGSIYDLRHFMLGTAPNLAR
>GN=GLCE OR=Barbourula busuangensis DE=Glucuronic acid epimerase (Fragment) 
RKLGEGFRALEPGWYSAMAQGQAISTLVRAFLLTKEQVFLDSALKATAPFKLSSEKHGVK
AVFMNKYDWYEEYPTTPSSFVLNGFIYALLGLYDLKETAGEKTGKEARLLYDRGIESLKA
MLPLYDTGSGSIYDLRHFMLGIAPNLAR
>GN=GLCE OR=Barycholos pulcher DE=Glucuronic acid epimerase (Fragment) 
RKLGEGFKALEPGWYSAMAQGQAISTLVRAHLLTKEQIYLDSALKATAPFKLPSEKHGVK
AVFMNKYDWYEEYPTTPSSFVLNGFIYALLGLYDLKETAGEKQGKEARLLYDRGMESLRA
MLPLYDTGSGSIYDLRHFMLGTAPNLAR
>GN=GLCE OR=Batrachyla leptopus DE=Glucuronic acid epimerase (Fragment) 
RKLGEGFKALEPGWYSAMAQGQAISTLVRAYLLTKEQVYLDSALKATAPFKLPSEKHGVK
AVFMNKYDWYEEYPTTPSSFVLNGFIYALLGLYDLKETAGEKPGKEARLLYERGLESLRA
MLPLYDTGSGSIYDLRHFMLGTAPNLAR
>GN=GLCE OR=Batrachyla taeniata DE=Glucuronic acid epimerase (Fragment) 
RKLGEGFKALEPGWYSAMAQGQAISTLVRAYLLTKEQVYLDSALKATAPFKLPSEKHGVK
AVFMNKYDWYEEYPTTPSSFVLNGFIYALLGLYDLKETAGEKPGKEARLLYERGLESLRA
MLPLYDTGSGSIYDLRHFMLGTAPNLAR
>GN=GLCE OR=Bombina fortinuptialis DE=Glucuronic acid epimerase (Fragment) 
RKLGEGFRALEPGWYSAMAQGQSISTLVRAYLLTKDQVYLDSALKATAPFKLSSEKHGVK
AVFMNKYDWYEEYPTTPSSFVLNGFIYALLGLYDLKETAGEKTGKEARLLYDRGIESLKA
MLPLYDTGSGTIYDLRHFMLGTAPNLAR
>GN=GLCE OR=Bombina orientalis DE=Glucuronic acid epimerase (Fragment) 
RKLGEGFRALEPGWYSAMAQGQAISTLVRAYLLTKDQVYLDSALKATAPFKLSSEKHGVK
AVFMNKYDWYEEYPTTPSSFVLNGFIYALLGLYDLKETAGEKTGKEARLLYDRGIDSLKA
MLPLYDTGSGTIYDLRHFMLGTAPNLAR
>GN=GLCE OR=Breviceps macrops DE=Glucuronic acid epimerase (Fragment) 
RKLGEGFKALEPGWYSAMAQGQAISTLVRAYHLTKEQVYLDSALRATAPFKLPSEKHGVK
AVFMNKYDWYEEYPTTPSSFVLNGFIYALLGLYDLKETAGEKQGKEARLLYERGMESLRA
MLPLYDTGSGSIYDLRHFMLGTAPNLAR
>GN=GLCE OR=Buergeriaycephala DE=Glucuronic acid epimerase (Fragment) 
RKLGEGFKALEPGWYSAMAQGQAISTLVRAYLLTKEQVYLDSALRATAPFKLPSEKHGVK
AVFMNKYDWYEEYPTTPSSFVLNGFIYALLGLYDLKETAGEKQGKEARLLYERGMESLRA
MLPLYDTGSGSIYDLRHFMLGTAPNLAR
>GN=GLCE OR=Bufo gargarizans DE=Glucuronic acid epimerase (Fragment) 
RKLGEGFKALEPGWYSAMAQGQALSTLVRAHLLTKEQVYLDSALKATAPFKLASEKHGVK
AVFMNKYDWYEEYPTTPSSFVLNGFIYALLGLYDLKETAGEKQGKEARLLYERGMESLRA
MLPLYDTGSGSIYDLRHFMLGTAPNLAR
>GN=GLCE OR=Callulina kreffti DE=Glucuronic acid epimerase (Fragment) 
RKLGEGFKALEPGWYSAMAQGQAISTLVRAYLLTKEQVYLDSALRATAPFKLPSEKHGVK
AVFMNKYDWYEEYPTTPSSFVLNGFIYALLGLYDLKETAGEKQGKEARLLYERGMESLRA
MLPLYDTGSGSIYDLRHFMLGTAPNLAR
>GN=GLCE OR=Callulops wilhelmanus DE=Glucuronic acid epimerase (Fragment) 
RKLGEGFKPLEPGWYSAMAQGQAISTLVRAYLLTKEQVYLDSALRATSPFKLPSEKHGVK
AVFMNRYDWYEEYPTIPSSFVLNGFIYALIGLYDLKETAGEKQGKEAQLLYERGMESLHA
MLPLYDTGSGSIYDLRHFMLGTAPNLAR
>GN=GLCE OR=Calyptocephallela gayi DE=Glucuronic acid epimerase (Fragment) 
RKLGEGFKALEPGWYSAMAQGQAISTLVRAYLLTKEQVYLDSALKATAPFKLSSEKHGVK
AVFMNKYDWYEEYPTTPSSFVLNGFIYALLGLYDLKETAREKQGKEAWLLYERGMESLRA
MLPLYDTGSGSIYDLRHFMLGTAPNLAR
>GN=GLCE OR=Ceratophrys cornuta DE=Glucuronic acid epimerase (Fragment) 
RKLGEGFKALEPGWYSAMAQGQAISTLVRAYLLTKEQVYLDSALKATAPFKLPSEKHGVK
AIFMNKYDWYEEYPTTPSSFVLNGFIYALLGLYDLKETAGEKQGKEARLLFERGMESLRA
MLPLYDTGSGSIYDLRHFMLGTAPNLAR
>GN=GLCE OR=Chiasmocleis ventrimaculata DE=Glucuronic acid epimerase (Fragment) 
RKLGEGFKPLEPGWYSAMAQGQAISTLVRAYLLTKEQVYLESALRATSPFKLPSDKHGVK
AVFMNRYDWYEEYPTIPSSFVLNGFIYALMGLYDLKETAGEKQGKEARLLYERGMESLHA
MLPLYDTGSGSIYDLRHFMLGTAPNLAR
>GN=GLCE OR=Conraua crassipes DE=Glucuronic acid epimerase (Fragment) 
RKLGEGFKALEPGWYSAMAQGQAISTLVRAYLLTKEQVYLDSALRATAPFKLPSEKHGVK
AVFMNKYDWYEEYPTTPSSFVLNGFIYALLGLYDLKETAGEKQGKEARLLYERGMESLRA
MLPLYDTGSGSIYDLRHFMLGTAPNLAR
>GN=GLCE OR=Cophixalus cheesmanae DE=Glucuronic acid epimerase (Fragment) 
RKLGEGFKPLEPGWYSAMAQGQAISTLVRAYLLTKEQVYLDSALRATSPFKLPSEKHGVK
AVFMNRYDWYEEYPTIPSSFVLNGFIYALIGLYDLKETAGEKQGKEAQLLYERGMESLHA
MLPLYDTGSGSIYDLRHFMLGTAPNLAR
>GN=GLCE OR=Cornufer pelewensis DE=Glucuronic acid epimerase (Fragment) 
RKLGEGFKALEPGWYSAMAQGQAISTLVRSYLLTKEQVYLDSALRATAPFKLLSEKHGVK
AVFMNKYDWYEEYPTTPSSFVLNGFIYALLGLYDLKETAGDKLGKEARLLYERGMESLRA
MLPLYDTGSGSIYDLRHFMLGTAPNLAR
>GN=GLCE OR=Craugastor augusti DE=Glucuronic acid epimerase (Fragment) 
RKLGEGFKALEPGWYSAMAQGQAISTLVRAYLLTKEQVYLDSALKATAPFKLPSEKHGVK
AVFMNKYDWYEEYPTTPSSFVLNGFIYALLGLYDLKETAGEKPGKEARLLYERGMESLRA
MLPLYDTGSGSIYDLRHFMLGTAPNLAR
>GN=GLCE OR=Craugastor fitzingeri DE=Glucuronic acid epimerase (Fragment) 
RKLGEGFKALEPGWYSAMAQGQAISTLVRAYLLTKEQVYLDSALKATAPFKLPSEKHGVK
AVFMNKYDWYEEYPTTPSSFVLNGFIYALLGLYDLKETAGEKPGKEARLLYDRGMESLRA
MLPLYDTGSGSIYDLRHFMLGTAPNLAR
>GN=GLCE OR=Crinia signifera DE=Glucuronic acid epimerase (Fragment) 
RKLGEGFKSLEPGWYSAMAQGQAISTLVRAYLLTKEQVYLDSALKATAPFKLPSEKHGVK
AVFMNKYDWYEEYPTTPSSFVLNGFIYALLGLFDLKETAGEKQGKEAWLLYERGMESLRA
MLPLYDTGSGSIYDLRHFMLGSAPNLAR
>GN=GLCE OR=Cryptobatrachus sp. TNHC-GDC 451 DE=Glucuronic acid epimerase (Fragment) 
RKLGEGFKALEPGWYSAMAQGQAISTLVRAYLLTKEQVYLDSALKATAPFKLPSEKHGVK
AVFMNKYDWYEEYPTTPSSFVLNGFIYALLGLYDLKETAGEKQGKEARLLYERGIESLRA
MLPLYDTGSGSIYDLRHFMLGTAPNLAR
>GN=GLCE OR=Dendropsophus parviceps DE=Glucuronic acid epimerase (Fragment) 
RKLGEGFKSLEPGWYSAMAQGQAISTLVRAYLLTKEQVYLDSALKATAPFKLPSEKHGVK
AVFMNRYDWYEEYPTTPSSFVLNGFIYALLGLYDLKETAGDKQGKEARLLYERGMESLHA
MLPLYDTGSGSIYDLRHFMLGTAPNLAR
>GN=GLCE OR=Discoglossus pictus DE=Glucuronic acid epimerase (Fragment) 
RKLGEGFKALEPGWYSAMAQGQAISTLVRAYLLTKEKRYLDSAIKATAPFKLSSEKHGVK
AVFMSKYDWYEEYPTTPSSFVLNGFIYALLGLYDLKETAEEKHGKEARLLYERGMDSLKA
MLPLYDTGSGTIYDLRHFMLGSAPNLAR
>GN=GLCE OR=Dyscophus antongilii DE=Glucuronic acid epimerase (Fragment) 
RKLGEGFKPLEPGWYSAMAQGQAISTLVRAYLLTKEQMYLDSALRATSPFKLPSEKHGVK
AVFMNRYDWYEEYPTIPSSFVLNGFIYALIGLYDLKETAGEKQGKEARLLYERGMESLHA
MLPLYDTGSGSIYDLRHFMLGTAPNLAR
>GN=GLCE OR=Elachistocleis ovalis DE=Glucuronic acid epimerase (Fragment) 
RKLGEGFRPLEPGWYSAMAQGQAISTLVRAYLLTKEQVYLDSAIRATFPFKLPSEKHGVK
AVFMNRYDWYEEYPTIPSSFVLNGFIYALIGLYDLKETAGEKQGKEARLLYERGMESLHA
MLPLYDTGSGSIYDLRHFMLGTSPNLAR
>GN=GLCE OR=Eleutherodactylus planirostris DE=Glucuronic acid epimerase (Fragment) 
RKLGEGFKALEPGWYSAMAQGQAISTLVRAYLLTKEQAYLDSALKATAPFKLPSEKHGVK
AVFMNKYDWYEEYPTTPSSFVLNGFIYALLGLYDLKETAGEKAGKEARLLYDRGMESLRA
MLPLYDTGSGSIYDLRHFMLGTAPNLAR
>GN=GLCE OR=Engystomops pustulosus DE=Glucuronic acid epimerase (Fragment) 
RKLGEGFKALEPGWYSAMAQGQAISTLVRAYLLTKEQVYLDSALKATTPFKLPSEKHGVK
AVFMNRYDWYEEYPTTPSSFVLNGFIYALLGLYDLKETAGEKTGKEARLLFERGVESLRA
MLPLYDTGSGSIYDLRHFMLGTAPNLAR
>GN=GLCE OR=Eupsophus calcaratus DE=Glucuronic acid epimerase (Fragment) 
RKLGEGFKALEPGWYSAMAQGQAISTLVRAYLLTKEQVYLDSALKATAPFKLPSEKHGVK
AVFMNKYDWYEEYPTTPSSFVLNGFIYALLGLYDLKETAGEKPGKEARLLYERGMESLRA
MLPLYDTGSGSIYDLRHFMLGTAPNLAR
>GN=GLCE OR=Fejervarya limnocharis DE=Glucuronic acid epimerase (Fragment) 
RKLGEGFKALEPGWYSAMAQGQAISTLVRAYLLTKEQVYLDSALKATAPFKLPSEKHGVK
AVFMNKYDWYEEYPTTPSSFVLNGFIYALLGLYDLKETAGEKQGKEARLLYDRGMESLRA
MLPLYDTGSGSIYDLRHFMLGTAPNLAR
>GN=GLCE OR=Gastrophryne olivacea DE=Glucuronic acid epimerase (Fragment) 
RKLGEGFKPLEPGWYSAMAQGQAISTLVRAYLLTKEQVYLDSAIRATSPFKLPSEKHGVK
AVFMNRYDWYEEYPTIPSSFVLNGFIYALIGLYDLKETAGEKQGKEARLLYERGMESLHA
MLPLYDTGSGSIYDLRHFMLGTAPNLAR
>GN=GLCE OR=Gastrotheca pseustes DE=Glucuronic acid epimerase (Fragment) 
RKLGEGFKALEPGWYSAMAQGQAISTLVRAHLLTKEQVYLDSALKATAPFKLPSEKHGVK
AVFMNKYDWYEEYPTTPSSFVLNGFIYALLGLYDLKETAGEKQGKEARLLYERGMESLRA
MLPLYDTGSGSIYDLRHFMLGTAPNLAR
>GN=GLCE OR=Heleophryne purcelli DE=Glucuronic acid epimerase (Fragment) 
RKLGEGFKALEPGWYSAMAQGQAISTLVRAYLLTKEQVYLDSALKATAPFKLPSEKHGVK
AVFMNKYDWYEEYPTTPSSFVLNGFIYALLGLYDLKETAGEKQGKEAQLLYERGMESLRA
MLPLYDTGSGSIYDLRHFMLGTAPNLAR
>GN=GLCE OR=Hemisus marmoratus DE=Glucuronic acid epimerase (Fragment) 
RKLGEGFKALEPGWYSAMAQGQAISTLVRAYLLTKEQVYLDSALRATAPFKLSSEKHGVK
AVFMNKYDWYEEYPTTPSSFVLNGFIYALLGLYDLKETAGEKQGKEARLLYDRGMESLRA
MLPLYDTGSGSIYDLRHFMLGTAPNLAR
>GN=GLCE OR=Hoplobatrachus tigerinus DE=Glucuronic acid epimerase (Fragment) 
RKLGEGFKALEPGWYSAMAQGQAISTLVRAYLLTKEQVYLDSALRATAPFKLPSEKHGVK
AVFMNKYDWYEEYPTTPSSFVLNGFIYALLGLYDLKETAGEKQGKEARLLYERGMESLRA
MLPLYDTGSGSIYDLRHFMLGTAPNLAR
>GN=GLCE OR=Hyla chinensis DE=Glucuronic acid epimerase (Fragment) 
RKLGEGFKALEPGWYSAMAQGQAISTLVRAYLLTKEQVYLDSALKATAPFKLPSEKHGVK
AVFMNKYDWYEEYPTTPSSFVLNGFIYALLGLYDLKETAGEKRGKEARLLYERGIESLHA
MLPLYDTGSGSIYDLRHFMLGTAPNLAR
>GN=GLCE OR=Hylomantis lemur DE=Glucuronic acid epimerase (Fragment) 
RKLGEGFKALEPGWYSAMAQGQAISTLVRAYLLTKEQVYLDSALKATAPFKLPSEKHGVK
AVFMNKYDWYEEYPTTPSSFVLNGFIYALLGLYDLKETAGEKQGKEARLLYERGLESLRA
MLPLYDTGSGSIYDLRHFMLGTAPNLAR
>GN=GLCE OR=Hyloscirtus lindae DE=Glucuronic acid epimerase (Fragment) 
RKLGEGFKALEPGWYSAMAQGQAISTLVRAYLLTKEQVYLETALKATAPFKLPSEKHGVK
AVFMSKYDWYEEYPTTPSSFVLNGFIYALLGLYDLKETAGEKQGKEARLLYERGMESLRA
MLPLYDTGSGSIYDLRHFMLGTAPNLAR
>GN=GLCE OR=Hyperolius bolifambae DE=Glucuronic acid epimerase (Fragment) 
RKLGEGFKALEPGWYSAMAQGQAISTLVRAYLLTKEQVYLDSALKATAPFKLPSEKHGVK
AVFMNRYDWYEEYPTTPSSFVLNGFIYALLGLYDLKETAREKQGKEARLLYERGMESLRA
MLPLYDTGSGSIYDLRHFMLGTAPNLAR
>GN=GLCE OR=Rhinella arenarum DE=Glucuronic acid epimerase (Fragment)
MRCLAARVNYKTLIFICSLFTLVTVLLWNKCSSNDHSSTLPWGPQLGLRVESLEKRAAASESNVANGQLRSEEASPQEQQKAPPLVGSKGTGLKYEEIDCLINEDQNVRCRREGNEVYMPFSWVEKYFEVYGKIAQYDGFERFEFSHSYSKVYAQRGPYHPDGVFMSFEGYNVEVRDRVKCISGVEGVPLSTQWGPQGYFYPIQIAQYGLSHYSKNLTEKPPHTEVYEKADDKSEGVLGTWTTPKGASVTTVYDKTRSSHVRHFVVPENSEGASLMLGNTKDFILSLDLKFLTNGSISVVLETTEKNQLFTIHYVTNTQLIDFQNHDIYYGIGPRNTWSTLTRDLLTDLKKGVGLSNTKAVRQTKIMPKKVVRIVARGSGFLDNITISTTAHTAAFFAASDWLVRNQDAKGGWPIMVTRKLGEGFKALEPGWYSAMAQGQALSTLVRAYLLTKEQVYLDSALKATAPFKLASEKHGVKAVFMNKYDWYEEYPTTPSSFVLNGFIYALLGLYDLKETAGEKQGKEARLLYERGVESLRAMLPLYDTGSGSIYDLRHFMLGTAPNLARWDYHTTHINQLQLLASIDGSPIFREFVRRWTFYLKGGRAKHN
