# Supplementary material for: The Rhinella arenarum transcriptome: de novo assembly, annotation and gene prediction
Source: Sci Rep. 2020 Jan 23;10:1053. doi: 10.1038/s41598-020-57961-4 (PMC6978513; doi:10.1038/s41598-020-57961-4)
Supplement: Supplementary file 3 — Dataset 2. [file 41598_2020_57961_MOESM3_ESM.zip › GRIN3A.fasta]

>GN=GRIN3A OR=Acris crepitans DE=Glutamate receptor, ionotropic, N-methyl-D-aspartate 3A (Fragment) 
RNVDADGQCPAGQLCLDPMTNDSGALDSLFESLQSDNDTVPIEYKKCCYGYCIDLLEKLA
EDLNFDFDLYIVGDGKYGAWKNGHWTGLVGDLLSGAAHMAVTSFSINTARSQVIDFTSPF
FSTSLGILVRTKDTAAPIGAFMWPLHWTMWLGIFVSLHVTAVFLTLYEWKSPYGMTPNGR
NRSKVFSFSSALNVCYAILFGRTAAIKTPKCWTGRFL
>GN=GRIN3A OR=Agalychnis callidryas DE=Glutamate receptor, ionotropic, N-methyl-D-aspartate 3A (Fragment) 
RNVDSDGQCPAGQLCLDPMTNDSGVLDNLFESLQSGNDSVPIEYKKCCYGYCIDLLEKLA
EDLNFDFDLYIVGDGKYGAWKNGHWTGLVGDLLSGAAHMAVTSFSINTARSQVIDFTSPF
FSTSLGILVRTKDTAAPIGAFMWPLHWTMWLGIFVSLHVTAVFLTLYEWKSPFGMTPNGR
NRSKVFSFSSALNVCYAILFGRTAAIKTPKCWTGRFL
>GN=GRIN3A OR=Aglyptodactylus madagascariensis DE=Glutamate receptor, ionotropic, N-methyl-D-aspartate 3A (Fragment) 
RNVDDDGQCPAGQLCLDPMTNDSAVLDNLFESLQGGNDTVPIEYKKCCYGYCIDLLEKLA
EDMNFDFDLYIVGDGKYGAFKSGHWSGLVGDLLSGAAHMAVTSFSINTARSQVIDFTSPF
FSTSLGILVRTKDTAAPIGAFMWPLHWTMWLGIFVSLHITAIFLTLYEWKSPFGMTPNGR
NRSKVFSFSSALNVCYAILFGRTAAIKTPKCWTGRFL
>GN=GRIN3A OR=Allobates femoralis DE=Glutamate receptor, ionotropic, N-methyl-D-aspartate 3A (Fragment) 
RNVDGDGQCPAGQLCLDPMTNDSGVLDSLFESLQSGNDSVPIEYKKCCYGYCIDLLEKLA
EDLNFDFDLYIVGDGKYGAWKSGHWTGLVGDLLSGTAHMAVTSFSINTARSQVIDFTSPF
FSTSLGILVRTKDTAAPIGAFMWPLHWTMWLGIFVSLHITAVFLTLYEWKSPFGMTPNGR
NRSKVFSFSSALNVCYAILFGRTAAIKTPKCWTGRFL
>GN=GRIN3A OR=Alsodes gargola DE=Glutamate receptor, ionotropic, N-methyl-D-aspartate 3A (Fragment) 
RNVDDDGQCPAGQLCLDPMTNDSGVLDSLFESLQSGNDSVPIEYKKCCYGYCIDLLEKLS
EDLNFDFDLYIVGDGKYGAWKNGHWTGLVGDLLSGAAHMAVTSFSINTARSQVIDFTSPF
FSTSLGILVRTKDTAAPIGAFMWPLHWTMWLGIFVSLHVTAVFLTLYEWKSPFGMTPNGR
NRSKVFSFSSALNVCYAILFGRTAAIKTPKCWTGRFL
>GN=GRIN3A OR=Alytes obstetricans DE=Glutamate receptor, ionotropic, N-methyl-D-aspartate 3A (Fragment) 
RNVDDDGQCPAGQLCLDPMTKDSGVLDSLFESLQGDNDTVPIKFKKCCYGYCIDLLEKLA
EDMNFDFDLYVVGDGKYGAWKNGQWTGLVGDLLSGAAHLAVTSFSINTARSQVIDFTSPF
FSTSLGILVRTKDTAAPIGAFMWPLHWTMWLGIFVSLHITAIFLTLYEWKSPFGMTPKGR
NRNKVFSFSSALNVCYAILFGRTAAIKTPKCWTGRFL
>GN=GRIN3A OR=Amietia lubrica DE=Glutamate receptor, ionotropic, N-methyl-D-aspartate 3A (Fragment) 
RNVDDDGQCPAGQLCLDPMTNDSAALDNLFESLQGGNDTVPIEYKKCCYGYCIDLLEKLA
EDMNFDFDLYIVGDGKYGAFKSGHWTGLVGDLLSGAAHMAVTSFSINTARSQVVDFTSPF
FSTSLGILVRTKDTAAPIGAFMWPLHWTMWLGIFVSLHITAIFLTLYEWKSPFGMTPNGR
NRSKVFSFSSALNVCYAILFGRTAAIKTPKCWTGRFL
>GN=GRIN3A OR=Amolops loloensis DE=Glutamate receptor, ionotropic, N-methyl-D-aspartate 3A (Fragment) 
RNVDDDGQCPAGQLCLDPMINDSAMLDSLFESLQGGNDTVPIEYKKCCYGYCIDLLEKLA
EDMNFDLDLYIVGDGKYGAFKSGHWTGLVGDLLSGAAHMAVTSFSINTARSQVIDFTSPF
FSTSLGILVRTKDTAAPIGAFMWPLHWTMWLGIFVSLHVTAIFLTLYEWKSPFGMTPNGR
NRSKVFSFSSALNVCYAILFGRTAAIKTPKCWTGRFL
>GN=GRIN3A OR=Amolops ricketti DE=Glutamate receptor, ionotropic, N-methyl-D-aspartate 3A (Fragment) 
RNVDDDGQCPAGQLCLDPMTNDSAVLDSLFESLQGGNDTVPIQYKKCCYGYCIDLLEKLA
EDMNFDFDLYIVGDGKYGAFKSAHWTGLVGDLLSGAAHMAVTSFSINTARSQVIDFTSPF
FSTSLGILVRTKDTAAPIGAFMWPLHWTMWLGIFVSLHVTAIFLTLYEWKSPFGMTPNGR
NRSKVFSFSSALNVCYAILFGRTAAIKTPKCWTGRFL
>GN=GRIN3A OR=Anaxyrus canorus DE=Glutamate receptor, ionotropic, N-methyl-D-aspartate 3A (Fragment) 
RNVDGDGQCPAGQLCLDPMTNDSGVLDSLFESLQSGNDSVPIEYKKCCYGYCIDLLEKLA
EDLNFDFDLYIVGDGKYGAWKNGHWTGLVGDLLSGAAHMAVTSFSINTARSQVIDFTSPF
FSTSLGILVRSKDTAAPIGAFMWPLHWTMWLGIFVSLHVTAVFLTLYEWKSPFGMTPNGR
NRSKVFSFSSALNVCYAILFGRTAAIKTPKCWTGRFL
>GN=GRIN3A OR=Anaxyrus punctatus DE=Glutamate receptor, ionotropic, N-methyl-D-aspartate 3A (Fragment) 
RNVDGDGQCPAGQLCLDPMTNDSGVLDSLFESLQSGNDSVPIKYKKCCYGYCIDLLEKLA
EDLNFDFDLYIVGDGKYGAWKNGHWTGLVGDLLSGAAHMAVTSFSINTARSQVIDFTSPF
FSTSLGILVRSKDTAAPIGAFMWPLHWTMWLGIFVSLHVTAVFLTLYEWKSPFGMTPNGR
NRNKVFSFSSALNVCYAILFGRTAAIKTPKCWTGRFL
>GN=GRIN3A OR=Aplastodiscus perviridis DE=Glutamate receptor, ionotropic, N-methyl-D-aspartate 3A (Fragment) 
RSVDADGQCPAGQLCLDPMTNDSGALDRLFESLQSGNDSVPIEYKKCCYGYCIDLLEKLA
EDLNLDFDLYIVGDGKYGAWKNGHWTGLVGDLLSGAAHMAVTSFSINTARSQVIDFTSPF
FSTSLGILVRSKDTAAPIGAFMWPLHWTMWLGIFVSLHVTAVFLTLYEWKSPFGMTPNGR
NRSKVFSFSSALNVCYAILFGRTASIKTPKCWTGRFL
>GN=GRIN3A OR=Arthroleptis poecilonotus DE=Glutamate receptor, ionotropic, N-methyl-D-aspartate 3A (Fragment) 
RNVDDDGQCPAGQLCLDPMTNDSGVLDSLFESLQGGNDTVPIEYKKCCYGYCIDLLEKLA
EDMNFDFDLYIVGDGKYGAFKSGHWTGIVGDLLSGTADLAITSFSINTARSQVIDFTSPF
FSTSLGILVRTKDTAAPIGAFMWPLHWTMWLGIFVSLHITAVFLTLYEWKSPFGMTPNGR
NRSKVFSFSSALNVCYAILFGRTAAIKTPKCWTGRFL
>GN=GRIN3A OR=Ascaphus truei DE=Glutamate receptor, ionotropic, N-methyl-D-aspartate 3A (Fragment) 
RNVDDDGKCPAGQLCLDPMTNDSGVLDSLFEILQGDNDTVPIELKKCCYGYCIDLLEKLA
EDMNFDFDLYIVGDGKYGAWKNGHWTGLVGDLLSGAAHLAVTSFSINTARSQVIDFTSPF
FSTSLGILVRTKDTAAPIGAFMWPLHWTMWLGIFVSLHITAIFLTLYEWKSPFGMTPNGR
NRNKVFSFSSALNVCYAILFGRTAAIKTPKCWTGRFL
>GN=GRIN3A OR=Astylosternus diadematus DE=Glutamate receptor, ionotropic, N-methyl-D-aspartate 3A (Fragment) 
RNVDDDGHCPAGHLCLDPMTNDSEVLDSLFESLQGGNDTVPLEYKKCCYGYCIDLLEKLS
EDLNFDFDLYIVGDGKYGAFKSGHWTGLVGDLLSGTADMAVTSFSINTARSQVIDFTSPF
FSTSLGILVRTRDTAAPIGAFMWPLHWTMWLGIFVSLHVTAIFLTLYEWKSPFGMTPNGR
NRSKVFSFSSALNVCYAILFGRTAAIKTPKCWTGRFL
>GN=GRIN3A OR=Atelognathus reverberii DE=Glutamate receptor, ionotropic, N-methyl-D-aspartate 3A (Fragment) 
RNVDDDGQCLAGQLCLDPMSNDSGILDSLFESLQSGNDTVPIKYKKCCYGYCIDLLEKLS
EDLNFDFDLYIVGDGKYGAWKNGHWTGLVGDLLSGAAHMAVTSFSINTARSQVIDFTSPF
FSTSLGILVRTKDTAAPIGAFMWPLHWTMWLGIFVALHITAVFLTLYEWKSPFGMTPNGR
NRSKVFSFSSALNVCYAILFGRTAAIKTPKCWTGRFL
>GN=GRIN3A OR=Aubria subsigillata DE=Glutamate receptor, ionotropic, N-methyl-D-aspartate 3A (Fragment) 
RNVDDDGQCPAGQLCLDPMTNNSATLDNLFDSLQGGNDTVPIEYKKCCYGYCIDLLEKLA
EDMNFDFDLYIVGDGKYGAFKSGHWTGLVGDLLSGAAHMAVTSFSINTARSQVIDFTSPF
FSTSLGILVRTKDTAAPIGAFMWPLHWTMWLGIFVSLHVTAIFLTLYEWKSPFGMTPNGR
NRSKVFSFSSALNVCYAILFGRTAAIKTPKCWTGRFL
>GN=GRIN3A OR=Barbourula busuangensis DE=Glutamate receptor, ionotropic, N-methyl-D-aspartate 3A (Fragment) 
RNVDDDGQCPAGQLCLDPMTNDSGVLDSLFESLQGGNDTVPIKFKKCCYGYCIDLLEKLA
EDMNFDFDLYVVGDGKYGAWKNGHWTGLVGDLLSGAAHMAVTSFSINTARSQVIDFTSPF
FSTSLGILVRTKDTAAPIGAFMWPLHWTMWLGIFVSLHVTAIFLTLYEWKSPFGMTPKGR
NRSKVFSFSSALNVCYAILFGRTAAIKTPKCWTGRFL
>GN=GRIN3A OR=Barycholos pulcher DE=Glutamate receptor, ionotropic, N-methyl-D-aspartate 3A (Fragment) 
RNVDDDGQCPAGQLCLDPMTNDSGVLDSLFESLQSGNDSVPIEYKKCCYGYCIDLLEKLA
EDLNFDFDLYIVGDGKYGAWKNGHWTGLVGDLLSGAAHMAVTSFSINTARSQVIDFTSPF
FSTSLGILVRTKDTAAPIGAFMWPLHWTMWLGIFVSLHITAVFLTLYEWKSPFGMTPNGR
NRSKVFSFSSALNVCYAILFGRTAAIKTPKCWTGRFL
>GN=GRIN3A OR=Batrachyla leptopus DE=Glutamate receptor, ionotropic, N-methyl-D-aspartate 3A (Fragment) 
RNVDDDGQCLAGQLCLDPMSNDSGVLDSLFESLQSGNDSVPIQYKKCCYGYCIDLLEKLA
EDLNFDFDLYIVGDGKYGAWKSGHWTGLVGDLLSGAAHMAVTSFSINTARSQVIDFTSPF
FSTSLGILVRTKDTAAPIGAFMWPLHWTMWLGIFVSLHITAVFLTLYEWKSPFGMTPNGR
NRSKVFSFSSALNVCYAILFGRTAAIKTPKCWTGRFL
>GN=GRIN3A OR=Batrachyla taeniata DE=Glutamate receptor, ionotropic, N-methyl-D-aspartate 3A (Fragment) 
RNVDDDGQCLAGQLCLDPMSNDSGVLDSLFESLQSGNDSVPIQYKKCCYGYCIDLLEKLA
EDLNFDFDLYIVGDGKYGAWKSGHWTGLVGDLLSGAAHMAVTSFSINTARSQVIDFTSPF
FSTSLGILVRTKDTAAPIGAFMWPLHWTMWLGIFVSLHITAVFLTLYEWKSPFGMTPNGR
NRSKVFSFSSALNVCYAILFGRTAAIKTPKCWTGRF
>GN=GRIN3A OR=Bombina fortinuptialis DE=Glutamate receptor, ionotropic, N-methyl-D-aspartate 3A (Fragment) 
RNVDDDGQCPAGQLCLDPMTNDTGVLDSLFESLQGGNDTVPIKFKKCCYGYCIDLLEKLA
EDMNFDFDLYVVGDGKYGAWKNGHWTGLVGDLLSGAAHMAVTSFSINTARSQVIDFTSPF
FSTSLGILVRTKDTAAPIGAFMWPLHWTMWLGIFVSLHITAIFLTLYEWKSPFGMTPKGR
NRNKVFSFSSALNVCYAILFGRTASIKTPKCWTGRFL
>GN=GRIN3A OR=Breviceps macrops DE=Glutamate receptor, ionotropic, N-methyl-D-aspartate 3A (Fragment) 
RNVDDDGQCSAGQLCLDPMTNDSGVLDSLFERLQGGNDTVPIEYKKCCYGYCIDLLEKLA
EDMNFDFDLYVVGDGKYGAFKNGHWTGLVGDLLSDAAHMAVTSFSINTARSQIIDFTSPF
FSTSLGILVRTKDTAAPIGAFMWPLHWTMWLGIFVSLHVTAVFLTLYEWKSPFGMTPNGR
NRSKVFSFSSALNVCYAILFGRTAAIKTPKCWTGRFL
>GN=GRIN3A OR=Buergeriaycephala DE=Glutamate receptor, ionotropic, N-methyl-D-aspartate 3A (Fragment) 
RNVDDDGQCPAGQLCLDPMTNDSAVLDSLFESLQGGNDTVPIEYKKCCYGYCIDLLEKLA
EDMNFDFDLYIVGDGKYGAFKSGHWTGLVGDLLSGAAHMAVTSFSINTARSQVIDFTSPF
FSTSLGILVRTKDTAAPIGAFMWPLHWTMWLGIFVSLHVTAIFLTLYEWKSPFGMTPNGR
NRSKVFSFSSALNVCYAILFGRTAAIKTPKCWTGRFL
>GN=GRIN3A OR=Bufo gargarizans DE=Glutamate receptor, ionotropic, N-methyl-D-aspartate 3A (Fragment) 
RNVDSDGQCPAGQLCLDPMTNDSGVLDSLFESLQSGNDSVPIEYKKCCYGYCIDLLEKLA
EDLNFDFDLYIVGDGKYGAWKNGHWTGLVGDLLSGAAHMAVTSFSINTARSQVIDFTSPF
FSTSLGILVRSKDTAAPIGAFMWPLHWTMWLGIFVSLHVTAVFLTLYEWKSPFGMTPNGR
NRSKVFSFSSALNVCYAILFGRTAAIKTPKCWTGRFL
>GN=GRIN3A OR=Callulina kreffti DE=Glutamate receptor, ionotropic, N-methyl-D-aspartate 3A (Fragment) 
RNVDDDGQCPAGQLCLDPMTNDSGVLDNLFESLQGGNDTVPIEYKKCCYGYCIDLLEKLA
EDMNFDFDLYVVGDGKYGGFKNGHWTGLVGDLLSGAAHMAVTSFSINTARSQVIDFTSPF
FSTSLGILVRTKDTAAPIGAFMWPLHWTMWLGIFVSLHITAVFLTLYEWKSPFGMTPNGR
NRSKVFSFSSALNVCYAILFGRTAAIKTPKCWTGRFL
>GN=GRIN3A OR=Callulops wilhelmanus DE=Glutamate receptor, ionotropic, N-methyl-D-aspartate 3A (Fragment) 
RNVDADGKCPAGQLCLDPMTNDSGILDSLFESLNGENDTVPIEYKKCCYGYCIDLLEKLA
EDMNFDFDLYIVGDGKYGAIKNGHWTGLVGDLLSGAAHMAVTSFSINTARSQVVDFTSPF
FSTSLGILVRTKDTAAPIGAFMWPLHWTMWLGIFVSLHVTAIFLTLYEWKSPFGMTPNGR
NRSKVFSFSSALNVCYAILFGRTAAIKTPKCWTGRFL
>GN=GRIN3A OR=Calyptocephallela gayi DE=Glutamate receptor, ionotropic, N-methyl-D-aspartate 3A (Fragment) 
RNVDDDGQCIAGQLCLDPMTNDSGVLDSLFESLQGGNDTVPIAYKKCCYGYCIDLLEKLS
EDMNFDFDLYIVGDGKYGAWKNGHWTGLVGDLLSGAAHLAVTSFSINTARSQVIDFTSPF
FSTSLGILVRTKDTAAPIGAFMWPLHWTMWLGIFVSLHITAVFLTLYEWKSPFGMTPNGR
NRSKVFSFSSALNVCYAILFGRTAAIKTPKCWTGRFL
>GN=GRIN3A OR=Ceratophrys cornuta DE=Glutamate receptor, ionotropic, N-methyl-D-aspartate 3A (Fragment) 
RNVDDDGQCPAGQLCLDPMTNDSGVLDSLFESLQSGNDSVPIEYKKCCYGYCIDLLEKLA
EDLNFDFDLYIVGDGKYGAWKNGHWTGLVGDLLSGAAHMAVTSFSINTARSQVIDFTSPF
FSSSLGILVRTKDTAAPIGAFMWPLHWTMWLGIFVSLHVTAVFLTLYEWKSPFGMTPNGR
NRSKVFSFSSALNVCYAILFGRTAAIKTPKCWTGRFL
>GN=GRIN3A OR=Chiasmocleis ventrimaculata DE=Glutamate receptor, ionotropic, N-methyl-D-aspartate 3A (Fragment) 
RNVDDDGKCPAGQLCLDPMTNDSGLLDSLFESLNGENDTVPIEYKKCCYGYSIDLLEKLA
EDMNFDFDLYIVGDGKYGAFKNGHWTGLVGDLLSGAAHMAVTSFSINTARSQVIDFTSPF
FSSSLGILVRTKDTAAPIGAFMWPLHWTMWLGIFVSLHITAVFLTLYEWKSPFGMTPNGR
NRSKVFSFSSALNVCYAILFGRTAAIKTPKCWTGRFL
>GN=GRIN3A OR=Conraua crassipes DE=Glutamate receptor, ionotropic, N-methyl-D-aspartate 3A (Fragment) 
RNVDDDGQCPAGQLCLDPMTNDSAVLDSLFESLQGGNDTVPIEYKKCCYGYCIDLLEKLA
EDLNFDFDLYIVGDGKYGAFKSGHWTGLVGDLLSGAAHMAVTSFSINTARSQVIDFTSPF
FSTSLGILVRTKDTAAPIGAFMWPLHWTMWLGIFVSLHVTAIFLTLYEWKSPFGMTPNGR
NRSKVFSFSSALNVCYAILFGRTAAIKTPKCWTGRFL
>GN=GRIN3A OR=Cophixalus cheesmanae DE=Glutamate receptor, ionotropic, N-methyl-D-aspartate 3A (Fragment) 
NVDNDGKCPAGQLCLDPMTNDSDILDSLFESLNGENDTVPIEYKKCCYGYCIDLLEKLAE
DMNFDFDLYIVGDGKYGAFKSGHWTGLVGDLLSGAAHMAVTSFSINTARSQVIDFTSPFF
STSLGILVRSKDTAAPIGAFMWPLHWTMWLGIFVSLHVTAIFLTLYEWKSPFGMTPNGRN
RSKVFSFSSALNVCYAILFGRTAAIKTPKCWTGRFL
>GN=GRIN3A OR=Cornufer pelewensis DE=Glutamate receptor, ionotropic, N-methyl-D-aspartate 3A (Fragment) 
RNVDDDGQCPAGQLCLDPMTNDSAILDSLFESLQGGNDTVPIEYKRCCYGYCIDLLEKLA
EDMNFDFDLYIVGDGKYGAFKSGHWTGLVGDLLSGAAHMAVTSFSINTARSQVIDFTSPF
FSTSLGILVRTKDTAAPIGAFMWPLHWTMWLGIFVSLHITAIFLTLYEWKSPFGMTPNGR
NRSKVFSFSSALNVCYAILFGRTAAIKTPKCWTGRFL
>GN=GRIN3A OR=Craugastor augusti DE=Glutamate receptor, ionotropic, N-methyl-D-aspartate 3A (Fragment) 
RNVDNDGQCPAGQLCLDPMTNDSGVLDSLFESLQSGNDSVPIEYKKCCYGYCIDLLEKLA
EDLNFDFDLYIVGDGKYGAWKNGHWTGLVGDLLSGAAHMAVTSFSINTARSQVIDFTSPF
FSTSLGILVRTKDTAAPIGAFMWPLHWTMWLGIFVSLHITAVFLTLYEWKSPFGMTPNGR
NRSKVFSFSSALNVCYAILFGRTAAIKTPKCWTGRFL
>GN=GRIN3A OR=Craugastor fitzingeri DE=Glutamate receptor, ionotropic, N-methyl-D-aspartate 3A (Fragment) 
RNVDDDGQCSAGQLCLDPMTNDSGVLDNLFDSLQSGNDSVPIEYKKCCYGYCIDLLEKLA
EDLNFDFDLYIVGDGKYGAWKNGHWTGLVGDLLSGAAHMAVTSFSINTARSQVIDFTSPF
FSSSLGILVRTKDTAAPIGAFMWPLHWTMWLGIFVSLHITAVFLTLYEWKSPFGMTPNGR
NRSKVFSFSSALNVCYAILFGRTAAIKTPKCWTGRFL
>GN=GRIN3A OR=Crinia signifera DE=Glutamate receptor, ionotropic, N-methyl-D-aspartate 3A (Fragment) 
RNVDADGQCPAGQLCLDPMTNDSGVLDSLFESLQGDNDTVPIEYKKCCYGYCIDLLEKLS
EDMNFDFDLYIVGDGKYGAWKNGHWTGLVGDLLSGAAHLAVTSFSINTARSQVIDFTSPF
FSTSLGILVRTKDTAAPIGAFMWPLHWTMWLGIFVSLHITAIFLTLYEWKSPFGMTPNGR
NRSKVFSFSSALNVCYAILFGRTAAIKTPKCWTGRFL
>GN=GRIN3A OR=Cryptobatrachus sp. TNHC-GDC 451 DE=Glutamate receptor, ionotropic, N-methyl-D-aspartate 3A (Fragment) 
RNVDSDGQCPAGQLCLDPMTNDSGALDSLFESLQSGNDSVPIEYKKCCYGYCIDLLEKLA
EDLNFDFDLYIVGDGKYGAWKNGHWTGLVGDLLSGAAHMAVTSFSINTARSQVIDFTSPF
FSTSLGILVRTKDTAAPIGAFMWPLHWTMWLGIFVSLHVTAVFLTLYEWKSPFGMTPNGR
NRSKVFSFSSALNVCYAILFGRTAAIKTPKCWTGRFL
>GN=GRIN3A OR=Dendropsophus parviceps DE=Glutamate receptor, ionotropic, N-methyl-D-aspartate 3A (Fragment) 
RNVDADGQCPAGQLCLDPMTNDSGVLDSLFESLQSGNDSVPIEYKKCCYGYCIDLLEKLG
EDLNFDFDLYIVGDGKYGAWKNGHWTGLVGDLLSGAAHMAVTSFSINTARSQVIDFTSPF
FSTSLGILVRSKDTAAPIGAFMWPLHWTMWLGIFVSLHVTAVFLTLYEWKSPFGMTPNGR
NRSKVFSFSSALNVCYAILFGRTAAIKTPKCWTGRFL
>GN=GRIN3A OR=Discoglossus pictus DE=Glutamate receptor, ionotropic, N-methyl-D-aspartate 3A (Fragment) 
RNVDDDGQCPAGQLCLDPMTNDSGVLDSLFESLQGGNDTVPIKYKKCCYGYCIDLLEKLS
EDMNFDFDLYVVGDGKYGAWKSGHWTGLVGDLLSGAAHLAVTSFSINTARSQVIDFTSPF
FSTSLGILVRSKDTAAPIGAFMWPLHWTMWLGIFVSLHITAIFLTLYEWKSPFGMTPKGR
NRSKVFSFSSALNVCYAILFGRTAAIKTPKCWTGRFL
>GN=GRIN3A OR=Dyscophus antongilii DE=Glutamate receptor, ionotropic, N-methyl-D-aspartate 3A (Fragment) 
RNVDDDGKCPAGQLCLDPMTNDSGILDSLFESLNGENDTVPIEYKKCCYGYCIDLLEKLA
EDMNFDFDLYIVGDGKYGAFKNGHWTGLVGDLLSGAAHMAVTSFSINTARSQVIDFTSPF
FSTSLGILVRTKDTAAPIGAFMWPLHWTMWLGIFVSLHITAIFLTLYEWKSPFGMTPNGR
NRSKVFSFSSALNVCYAILFGRTAAIKTPKCWTGRFL
>GN=GRIN3A OR=Elachistocleis ovalis DE=Glutamate receptor, ionotropic, N-methyl-D-aspartate 3A (Fragment) 
RNVDDDGKCPAGQLCLDPMTNDSGALDSLFESLNGENDTVPIEYKKCCYGYCIDLLEKLA
EDMNFDFDLYIVGDGKYGAFKNGHWTGLVGDLLSGAAHMAVTSFSINTARSQVIDFTSPF
FSTSLGILVRTKDTAAPIGAFMWPLHWTMWLGIFVSLHVTAIFLTLYEWKSPFGMTPNGR
NRSKVFSFSSALNVCYAILFGRTAAIKTPKCWTGRFL
>GN=GRIN3A OR=Eleutherodactylus planirostris DE=Glutamate receptor, ionotropic, N-methyl-D-aspartate 3A (Fragment) 
RNVDADGQCPAGQLCLDPMTNDSEVLDSLFESLQSGNDSVPIEYKKCCYGYCIDLLEKLS
EDLNFDFDLYIVGDGKYGAWKSGHWTGLVGDLLSGAAHMAVTSFSINTARSQVIDFTSPF
FSTSLGILVRTKDTAAPIGAFMWPLHWTMWLGIFVSLHITAIFLTLYEWKSPFGMTPNGR
NRSKVFSFSSALNVCYAILFGRTASIKTPKCWTGRFL
>GN=GRIN3A OR=Engystomops pustulosus DE=Glutamate receptor, ionotropic, N-methyl-D-aspartate 3A (Fragment) 
RNVDADGQCPAGQLCLDPMSNDSGVLDSLFESLQSGNDSVPIEYKKCCYGYCIDLLEKLS
EDLNFDFDLYIVGDGKYGAWKNGHWTGLVGDLLSGAAHMAVTSFSINTARSQVIDFTSPF
FSTSLGILVRSKDTAAPIGAFMWPLHWTMWLGIFVSLHITAVFLTLYEWKSPFGMTPNGR
NRSKVFSFSSALNVCYAILFGRTAAIKTPKCWTGRFL
>GN=GRIN3A OR=Fejervarya limnocharis DE=Glutamate receptor, ionotropic, N-methyl-D-aspartate 3A (Fragment) 
RNVDDDGLCPAGQLCLDPMTNDSGKLDNLFESLQSGNDTIPLTYKKCCYGYCIDLLEKLA
EDMNFDFDLYIVGDGKYGAFKSGHWTGLVGDLLSGAAHMAVTSFSINTARSQVIDFTSPF
FSTSLGILVRTKDTAAPIGAFMWPLHWTMWLGIFVSLHVTAIFLTLYEWKSPFG
>GN=GRIN3A OR=Gastrophryne olivacea DE=Glutamate receptor, ionotropic, N-methyl-D-aspartate 3A (Fragment) 
RNVDDDGKCLAGQLCLDPMTNDSGVLDNLFESLNGENDTVPIEYKKCCYGYCIDLLEKLA
EDMNFDFDLYIVGDGKYGAFKNGHWTGLVGDLLSGAAHMAVTSFSINTARSQVIDFTSPF
FSTSLGILVRTKDTAAPIGAFMWPLHWTMWLGIFVSLHVTAIFLTLYEWKSPFGMTPNGR
NRSKVFSFSSALNVCYAILFGRTAAIKTPKCWTGRFL
>GN=GRIN3A OR=Gastrotheca pseustes DE=Glutamate receptor, ionotropic, N-methyl-D-aspartate 3A (Fragment) 
RNVDSDGQCPAGQLCLDPLTNDSGVLDSLFEILQSGNDSVPIEYKKCCYGYCIDLLVKLA
EDLNFDFDLYIVGDGKYGAWKNGHWTGLVGDLLSGAAHMAVTSFSINTARSQVIDFTSPF
FSTSLGILVRTKDTAAPIGAFMWPLHWTMWLGIFVSLHITAVFLTLYEWKSPFGMTPNGR
NRSKVFSFSSALNVCYAILFGRTAAIKTPKCWTGRFL
>GN=GRIN3A OR=Heleophryne purcelli DE=Glutamate receptor, ionotropic, N-methyl-D-aspartate 3A (Fragment) 
RNVDADGQCPAGQLCLDPMTNDSGVLDSLFESLQGDNDTVPIEYKKCCYGYCIDLLEKLA
EDMNFDFDLYVVGDGKYGAWKNGHWTGLVGDLLSGAAHLAVTSFSINTARSQVIDFTSPF
FSTSLGILVRTKDTAAPIGAFMWPLHWTMWLGIFVSLHITAVFLTLYEWKSPFGMTPNGR
NRNKVFSFSSALNVCYAILFGRTAAIKTPKCWTGRFL
>GN=GRIN3A OR=Hemisus marmoratus DE=Glutamate receptor, ionotropic, N-methyl-D-aspartate 3A (Fragment) 
RNVDDDGQCPAGQLCLDPMTNDSGVLDNLFESLQGGNDTVPIEYKKCCYGYCIDLLEKLA
EDMNFDFDLYVVGDGKYGAFKTGHWTGLVGDLLSGAAHMAVTSFSINTARSQVIDFTSPF
FSTSLGILVRTKDTAAPIGAFMWPLHWTMWLGIFVSLHVTAVFLTLYEWKSPFGMTPNGR
NRSKVFSFSSALNVCYAILFGRTAAIKTPKCWTGRFL
>GN=GRIN3A OR=Hoplobatrachus tigerinus DE=Glutamate receptor, ionotropic, N-methyl-D-aspartate 3A (Fragment) 
RNVDDDGLCPAGQLCLDPMTNDSGRLDNLFESLQGGNDTVPISYKKCCYGYCIDLLEKLA
EDMNFDFDLYIVGDGKYGAFKSGHWTGLVGDLLSGAAHMAVTSFSINTARSQVIDFTSPF
FSTSLGILVRTKDTAAPIGAFMWPLHWTMWLGIFVSLHVTAIFLTLYEWKSPFGMTPNGR
NRSKVFSFSSALNVCYAILFGRTAAIKTPKCWTGRFL
>GN=GRIN3A OR=Hyla chinensis DE=Glutamate receptor, ionotropic, N-methyl-D-aspartate 3A (Fragment) 
RNVDADGQCPAGQLCLDPMTNDSGVLDNLFESLQSGNDTVPIEYKRCCYGYCIDLLEKLA
EDLNFDFDLYIVGDGKYGAWKNGHWTGLVGDLLSGAAHMAVTSFSINTARSQVIDFTSPF
FSTSLGILVRTKDTAAPIGAFMWPLHWTMWLGIFVSLHVTAVFLTLYEWKSPYGMTPNGR
NRSKVFSFSSALNVCYAILFGRTAAIKTPKCWTGRF
>GN=GRIN3A OR=Hylomantis lemur DE=Glutamate receptor, ionotropic, N-methyl-D-aspartate 3A (Fragment) 
RNVDSDGQCPAGQLCLDPMTNDSGALDSLFESLQSGNDSVPIEYKKCCYGYCIDLLEKLA
EDLNFDFDLYIVGDGKYGAWKNGHWTGLVGDLLSGAAHMAVTSFSINTARSQVIDFTSPF
FSTSLGILVRTKDTAAPIGAFMWPLHWTMWLGIFVSLHVTAVFLTLYEWKSPFGMTPNGR
NRSKVFSFSSALNVCYAILFGRTAAIKTPKCWTGRFL
>GN=GRIN3A OR=Hyloscirtus lindae DE=Glutamate receptor, ionotropic, N-methyl-D-aspartate 3A (Fragment) 
RSVDADGQCPAGQLCLDPMTNDSGVLDSLFESLQSGNDSVPIEYKKCCYGYCIDLLEKLA
EDLNFDFDLYIVGDGKYGAWKNGHWTGLVGDLLSGAAHMAVTSFSINTARSQVIDFTSPF
FSTSLGILVRSKDTAAPIGAFMWPLHWTMWLGIFVSLHITAVFLTLYEWKSPFGMTPNGR
NRSKVFSFSSALNVCYAILFGRTAAIKTPKCWTGRFL
>GN=GRIN3A OR=Hyperolius bolifambae DE=Glutamate receptor, ionotropic, N-methyl-D-aspartate 3A (Fragment) 
RNVDGDGQCPAGRLCLDPMTNDSGVLDSLFESLQGGNDTVPIEYKKCCYGYCIDLLEKLA
EDMNFDFDLYIVGDGKYGAYKSGQWSGLVGDLLSGAAHMAVTSFSINTARSQVIDFTSPF
FSTSLGILVRTKDTAAPIGAFMWPLHWTMWLGIFVSLHITAIFLTLYEWKSPFGMTPNGR
NRSKVFSFSSALNVCYAILFGRTAAIKTPKCWTGRFL
>GN=GRIN3A OR=Rhinella arenarum DE=Glutamate receptor, ionotropic, N-methyl-D-aspartate 3A (Fragment)
MRRLSWWCLVLGRVCLLIPCALVLARVPGSSSHPQPCQILKRIGHTVRIGAVQLQPWRTRGITAQYTRTWPENESGHQKMGAGRDQDADEAGGMERLPELGDPTLERKSSHGPRSSMGHRGGEELLFPREALLLAVENLNRVPGLLPYNLSLEVVMAIEAGLGDLPILPSSSSSWSSDPVSFLQSVCHTVVVQGVTSIIAFPQNKGEILELEFISSILQIPVVSIVKSEFTRKTENPLHLQLSIENSLTSNADVTLSILTMNNWYNYSILLCQEDWNITDFLTLTQNNSRFHLGSILNITVNLTLTNDIMSYLQYNLESIKDTTSTIVMFGCDMEDTRRIFETTAQYGIVLPEFYWIFGDSQNVDKLKTEGLPLGLIAHGTTAASFFEHYVQDAMELIARAVATATMDQPELALIPSTMNCMSRDSLNLTSGQYLSRFLTNTSFSGVSGHIKVKDSSIINSENHYFIWNLQHDPVGNPMWTRLGSWKDEKIIMDYGLWPDQAQRHKNHYQQPARLHLRVVTLIEPPFVFTRNVDGDGQCPAGQLCLDPMTNDSGVLDSLFESLQSGNDSVPIEYKKCCYGYCIDLLEKLAEDLNFDFDLYIVGDGKYGAWKNGHWTGLVGDLLSGAAHMAVTSFSINTARSQVIDFTSPFFSTSLGILVRSKDTAAPIGAFMWPLHWTMWLGIFVSLHVTAVFLTLYEWKSPFGMTPNGRNRSKVFSFSSALNVCYAILFGRTAAIKTPKCWTGRFLMNLWAIFCLFCLSTYTANLAAVMVGEKIYEELSGIHDPKLHHPSQGFRFGTVKESSAEDYVKKSFPEMHEYMRRYNTPSTSEGVTFLKNDPETLDAFIMDKALLDYEVSIDAECKLLTVGKPFAIEGYGIGLPPNSPLTSNISELVSQYKSSGYMDMLHDKWYKVVPCGKRSFAVTETLQMGIKHFSGLFVMLCIGIGVSILTTIGEHIVFRLVLPRIKKKSKLKYWLHTSQRLHRALNTSFNEENFQQKLKRLERRCNAGNSQPRVWNTANQSSCNRRKYIPKEAHNELSFRHQQDLPLPQLRRETPKLLTTNGKTESLNISRNSVVQELTELEKQIQVIKQELQIAMNRKNELEEFQRKNRTAES
