# Supplementary material for: The Rhinella arenarum transcriptome: de novo assembly, annotation and gene prediction
Source: Sci Rep. 2020 Jan 23;10:1053. doi: 10.1038/s41598-020-57961-4 (PMC6978513; doi:10.1038/s41598-020-57961-4)
Supplement: Supplementary file 3 — Dataset 2. [file 41598_2020_57961_MOESM3_ESM.zip › IRS1.fasta]

>GN=IRS1 OR=Acris crepitans DE=Insulin receptor substrate 1 (Fragment) 
RHKSGAPKRSIPLESCFNINKRADSKNKHLVALYTKDECFAIAADCEQEQEGWYQALVDL
HNRGKTHTHHHYSEGAANGVHDGVNGEDVYGEVNHPGLAFKEVWQVIMKPKGLGQLKNLV
GIYRLCLTHRTISLVKLNSDAAAVVLQLMNIRRCGHSENFFFIEVGRSAVTGAGEFWMQV
DDSVVAQNMHETILEAMKALSDEFRPRSKSQSSSNCSNPISVPLRRHHLNHPPPSQVGLN
RRARTESVTATSPAGGNGKHGSSSSFRVRASSDGEGTMSRPASMDGSPVSPSASRAQSHR
HRGSSRLHPPLNHSRSIPMPTSRCSPSATSPVSLSSSSTS
>GN=IRS1 OR=Agalychnis callidryas DE=Insulin receptor substrate 1 (Fragment) 
RHKSGAPKRSIPLESCFNINKRADSKNKHLVALYTKDECFAIAADCEQEQDGWYQALVDL
HNRGKTHSHYSEGAANGVHDGVNGEDVYGDVAPPGLAFKEVWQVIMKPKGLGQLKNLVGI
YRLCLTHRTISLVKLNSDAAAVVLQLMNIRRCGHSENFFFIEVGRSAVTGAGEFWMQVDD
SVVAQNMHETILEAMKALSDEFRPRSKSQSSSNCSNPISVPLRRHHLNHPPPSQVGLNRR
ARTESVTATSPAGGTGKHGSSSSFRVRASSDGEGTMSRPASMDGSPVSPSASRAQSHRHR
GSSRLHPPLNHSRSIPMPTSRCSPSATSPVSLSSSSTS
>GN=IRS1 OR=Aglyptodactylus madagascariensis DE=Insulin receptor substrate 1 (Fragment) 
RHKSGAPKRSIPLESCFNINKRADSKNKHLVALYTKDECFAIAADCEQEQEGWYQALVEL
HNRGKSHHHHYVDGASNGTHDGINGEDVYGEVNPPGLAFKEVWQVSMKPKGLGQLKNLVG
IYRLCLTHRTISLVKLNSDAAAVVLQLMNIRRCGHSENFFFIEVGRSAVTGAGEFWMQVD
DSVVAQNMHETILEAMKALSDEFRPRSKSQSSSNCSNPISVPLRRHHLNHPPPSQVGLNR
RARTESVTATSPAGGNTKHGSSSSFRVRASSDGEGTMSRPASMDGSPVSPSAGRAQSHRR
TGSSRLHPPLNHSRSIPMPATRCSPSATSPVSLSSSSTS
>GN=IRS1 OR=Allobates femoralis DE=Insulin receptor substrate 1 (Fragment) 
RHKSGAPKRSIPLESCFNINKRADSKNKHLVALYTKDECFAIAADCEQEQEGWYQALVDL
HNRGKTQHHHHYSEGAANGLHDGVNGEDVYGEVPPPGLAFKEVWQVIMKPKGLGQLKNLV
GIYRLCLTHRTISLVKLNSDAVAVVLQLMNIRRCGHSENFFFIEVGRSAVTGAGEFWMQV
DDSVVAQNMHETILEAMKALSDEFRPRSKSQSSSNCSNPISVPLRRHHLNHPPPSQVGLS
RRARTESVTATSPAGGTSRHGSSSSFRVRASSDGEGTMSRPASMDGSPVSPSASRAQSHR
HRGSSRLHPPLNHSRSIPMPTNRCSPSATSPVSLSSSSTS
>GN=IRS1 OR=Alsodes gargola DE=Insulin receptor substrate 1 (Fragment) 
RHKSGAPKRSIPLESCFNINKRADSKNKHLVALYTKDECFAIAADCEQEQEGWYQALVDL
HNRGKTHHHQPNYSEGAANGMHDGVNGEDVYGEVSPPGLAFKEVWQVIMKPKGLGQLKNL
VGIYRLCLTHRTISLVKLNSDAAAVVLQLMNIRRCGHSENFFFIEVGRSAVTGAGEFWMQ
VDDSVVAQNMHETILEAMKALSDEFRPRSKSQSSSNCSNPISVPLRRHHLNHPPPSQVGL
NRRARTESVTATSPAGGTGKHGSSSSFRVRASSDGEGTMSRPASMDGSPVSPSGGRAQSH
RHRGSSRLHPPLNHSRSIPMPTSRCSPSATSPVSLSSSSTS
>GN=IRS1 OR=Alytes obstetricans DE=Insulin receptor substrate 1 (Fragment) 
RHKSGAPKRSIPLESCFNINKRADSKNKHLVALYTKDECFAIAADCEQEQDGWYQALVDL
HNRGKTHHRHNHHDGAANGVLDGVNGEDVYGEVTPPGLAFKEVWQVIMKPKGLGQLKNLV
GIYRLCLTHRTISLVKLNSDAAAVVLQLMNIRRCGHSENFFFIEVGRSAVTGAGEFWMQV
DDSVVAQNMHETILDAMKALSEEFRPRSKSQSSSNCSNPISVPLRRHHLNHPPPSQVGLN
RRARTESVTATSPAGGAGKHGSSSSFRVRASSDGEGTMSRPASMDGSPVSPSANRAQSHR
QRGSSRLHPPLNHSRSIPMPATRCSPSATSPVSLSSSSTS
>GN=IRS1 OR=Amietia lubrica DE=Insulin receptor substrate 1 (Fragment) 
RHKSGAPKRSIPLESCFNINKRADSKNKHLVALYTKDECFAIAADCEQEQEGWYQALVEL
HNRGKSHHHHYIDGAANGTHDGINGEDVYGEVNPPGLAFKEVWQVIMKPKGLGQLKNLVG
IYRLCLTHRTISLVKLNSDAAAVVLQLMNIRRCGHSENFFFIEVGRSAVTGAGEFWMQVD
DSVVAQNMHETILEAMKALSDEFRPRSKSQSSSNCSNPISVPLRRHHLNHPPPSQVGLNR
RARTESVTATSPAGGNAKHGSSSTFRVRASSDGEGTMSRPASMDGSPVSPSAVRAQSHRR
TGSSRLHPPLNHSRSIPMPATRCSPSATSPVSLSSSSTS
>GN=IRS1 OR=Amolops loloensis DE=Insulin receptor substrate 1 (Fragment) 
RHKSGAPKRSIPLESCFNINKRADSKNKHLVALYTKDECFAIAADCEQEQEGWYQALVEL
HNRGKTHHHHYIDGASNGTHDGINGEDVYGEVNPPGLAFKEVWQVIMKPKGLGQLKNLVG
IYRLCLTHRTISLVKLNSDAAAVVLQLMNIRRCGHSENFFFIEVGRSAVTGAGEFWMQVD
DSVVAQNMHETILEAMKALSDEFRPRSKSQSSSNCSNPISVPLRRHHLNHPPPSQVGLNR
RARTESVTATSPAGGNTKHGSSSSFRVRASSDGEGTMSRPASMDGSPVSPSASRAQTHRR
TGSSRLHPPLNHSRSIPMPTTRCSPSATSPVSLSSSSTS
>GN=IRS1 OR=Amolops ricketti DE=Insulin receptor substrate 1 (Fragment) 
RHKSGAPKRSIPLESCFNINKRADSKNKHLVALYTKDECFAIAADCEQEQEGWYQALVEL
HNRGKTHHHHYIDGASNGTHDGINGEDVYGEVNPPGLAFKEVWQVIMKPKGLGQLKNLVG
IYRLCLTHRTISLVKLNSDAAAVVLQLMNIRRCGHSENFFFIEVGRSAVTGAGEFWMQVD
DSVVAQNMHETILEAMKALSDEFRPRSKSQSSSNCSNPISVPLRRHHLNHPPPSQVGLNR
RARTESVTATSPAGGNSKHGSSSSFRVRASSDGEGTMSRPASMDGSPVSPSASRAQSHRR
TGSSRLHPPLNHSRSIPMPTTRCSPSATSPVSLSSSSTS
>GN=IRS1 OR=Anaxyrus canorus DE=Insulin receptor substrate 1 (Fragment) 
RHKSGAPKRSIPLESCFNINKRADSKNKHLVALYTKDECFAIAADCEQEQEGWYQALVDL
HNRGKTHQHHHDSEGAANGVHDGVNGEDVYGEVNHPGLAFKEVWQVVMKPKGLGQLKNLV
GIYRLCLTHRTISLVKLNSDAAAVVLQLMNIRRCGHSENFFFIEVGRSAVTGAGEFWMQV
DDSVVAQHMHETILEAMKALSDEFRPRSKSQSSSNCSNPISVPLRRHHLNHPPPSQVGLN
RRARTESVTATSPAGGTGRHGSSSSFRVRASSDGEGTMSRPASMDGSPVSPSASRAQSHR
HRASSRLHPPLNHSRSIPMPTSRFSPSATSPVSLSSSSTS
>GN=IRS1 OR=Anaxyrus punctatus DE=Insulin receptor substrate 1 (Fragment) 
RHKSGAPKRSIPLESCFNINKRADSKNKHLVALYTKDECFAIAADCEQEQEGWYQALVDL
HNRGKTHQHHHDGEGAANGVHDGVNGEDVYGEVNHPGLAFKEVWQVVMKPKGLGQLKNLV
GIYRLCLTHRTISLVKLNSDAAAVVLQLMNIRRCGHSENFFFIEVGRSAVTGAGEFWMQV
DDSVVAQNMHETILEAMKALSDEFRPRSKSQSSSNCSNPISVPLRRHHLNHPPPSQVGLN
RRARTESVTATSPAGGTGRHGSSSSFRVRASSDGEGTMSRPASMDGSPVSPSASRAQSHR
HRASSRLHPPLNHSRSIPMPTSRCSPSATSPVSLSSSSTS
>GN=IRS1 OR=Aplastodiscus perviridis DE=Insulin receptor substrate 1 (Fragment) 
RHKSGAPKRSIPLESCFNINKRADSKNKHLVALYTKDECFAIAADCEQEQDGWYQALVDL
HNRGKTHQHPNYSEGAANGVHDGVNGEDVYGEVNPPGLAFKEVWQVIMKPKGLGQLKNLV
GIYRLCLTHRTISLVKLNSDAAAVVLQLMNIRRCGHSENFFFIEVGRSAVTGAGEFWMQV
DDSVVAQNMHETILEAMKALSDEFRPRSKSQSSSNCSNPISVPLRRHHLNHPPPSQVGLN
RRARTESVTATSPAGGTGKHGSSSSFRVRASSDGEGTMSRPASMDGSPVSPSASRAQSHR
HRGSSRLHPPLNHSRSIPMPTSRCSPSATSPVSLSSSSTS
>GN=IRS1 OR=Arthroleptis poecilonotus DE=Insulin receptor substrate 1 (Fragment) 
RQKSGAPKRSILLESCFNINKRADSKNKHLVALYTKDECFAIAADTEQEQEGWYQALVDL
HNRGKTHHHHCNEGAANGTHNGFHGEDVYGEISPPGLAFKEVWQVIMKPKGLGQLKNLVG
IYRLCLTHRTISLVKLNSDAAAVVLQLMNIRRCGHSESFFFIEVGRSAVTGAGEFWMQVD
DSVVAQHMHETILDAMKALSEEFRPRSKSQSSSNCSNPISVPLRRHHVNNPPPSQVGLNR
RARTESITTITATSPAGGNTKHASSSSFRVRASSDGEGTMSRPASVDGSPVSPSAGRAHS
HRRTGSSRLHPPLNHSRSIPMPPTQCSPSATSPVSLSSSSTS
>GN=IRS1 OR=Ascaphus truei DE=Insulin receptor substrate 1 (Fragment) 
RHKSGAPKRSIPLESCFNINKRADSKNKHLVALYTKDECFAIAAECDQEQEGWYQALVDL
HNRGKTHHQQHDGAANGVHNGVNGEEVYGEVAPPGLAFKEVWQVIMKPKGLGQIKNLVGI
YRLCLTHRTISLVKLNSDAAAVVLQLMNIRRCGHSENFFFIEVGRSAVTGPGEFWMQVDD
SVVAQNMHETILEAMKALSDEFRPRSKSQSSSNCSNPISVPLRRHHLNHPPPSQVGLNRR
ARTESVTATSPAGRTAKHGSSSSFRVRASSDGEGTMSRPASVDGSPVSPSANRTHSHRHR
GSSRLHPPLNHSRSIPMPATRCSPLATSPISLSSSSTS
>GN=IRS1 OR=Astylosternus diadematus DE=Insulin receptor substrate 1 (Fragment) 
RHKSGAPKRSIPLESCFNINKRADSKNKHLVALYTKDECFAIAADCEQEQEGWYQALVDL
HNHGKTHHHHYIEGATNGTHDGINGEDVYGEVNPPGLAFKEVWQVIMKPKGLGQLKNLVG
IYRLCLTHRTISLVKLNSDAAAVVLQLMNIRRCGHSENFFFIEVGRSAVTGAGEFWMQVD
DSVVAQNMHETILEAMKALSDEFRPRSKSQSSSNCSNPISVPLRRHHLNHPPPSQVGLNR
RARTESITATSPAGGNTKHGSSSSFRVRASSDGEGTMSRPASMDGSPVSPSAGRAPSHRR
TGSSRLHPPLNHSRSIPMPATRCSPSATSPVSLSSSSTS
>GN=IRS1 OR=Atelognathus reverberii DE=Insulin receptor substrate 1 (Fragment) 
RHKSGAPKRSVPLESCFNINKRADSKNKHLVALYTKDECFAIAADCEQEQEGWYQAIVDL
HNRGKTHHHHHYSEGAANGVHDGVNGEDVYGEVNPPGLAFKEVWQVIMKPKGLGQLKNLV
GIYRLCLTHRTISLVKLTSDAAAVVLQLMNIRRCGHSENFFFIEVGRSAVTGAGEFWMQV
DDSVVAQNMHETILEAMKALSDEFRPRSKSQSSSNCSNPISVPLRRHHLNHPPPSQVGLN
RRARTESVTATSPAGGTGKHGSSSSFRVRASSDGEGTMSRPASIDGSPVSPSAGRAQSHR
HRGSSRLHPPLNHSRSIPMPTSRCSPSATSPVSLSSSSTS
>GN=IRS1 OR=Aubria subsigillata DE=Insulin receptor substrate 1 (Fragment) 
RHKSGAPKRSIPLESCFNINKRADSKNKHLVALYTKDECFAIAADCEQEQEGWYQALVEL
HNRGKSHSHHYIEGAANGTHDGVNGEDVYGEVNPPGLAFKEVWQVIMKPKGLGQLKNLVG
IYRLCLTHRTISLVKLNSDAAAVVLQLMNIRRCGHSENFFFIEVGRSAVTGAGEFWMQVD
DSVVAQNMHETILEAMKALSDEFRPRSKSQSSSNCSNPISVPLRRHHLNHPPPSQVGLNR
RARTESVTATSPAGGSAKHGSSNSFRVRASSDGEGTMSRPASMDGSPVSPSATRAQSHRR
TASSRLHPPLNHSRSIPMPATRCSPSATSPVSLSSSSTS
>GN=IRS1 OR=Barbourula busuangensis DE=Insulin receptor substrate 1 (Fragment) 
RHKSGAPKRSIPLESCFNINKRADSKNKHLVALYTKDECFAIAAECEQEQEGWYQALVDL
HNRGKSHHSHHHHNGTANGVHDGINGEEIYGEVTPPGLAFKEVWQVIMKPKGLGQLKNLV
GIYRLCLTHRTISLVKLNSDAAAVVLQLMNIRRCGHSENFFFIEVGRSAVTGAGEFWMQV
DDSVVAQNMHETILEAMKALSDEFRPRSKSQSSSNCSNPILVPLRRHHLNHPPPSQIGLN
RRARTESVTATSPAGGNSKHGSSSSFRVRASSDGEGTMSRPASIDGSPVSPSANRTQSHR
QRGNSRLHPPLNHSRSIPMPGTRCSPSATSPVSLSSSSTS
>GN=IRS1 OR=Batrachyla leptopus DE=Insulin receptor substrate 1 (Fragment) 
RHKSGAPKRSIPLESCFNINKRADSKNKHLVALYTKDECFAIAADCDQEQEGWYQALVDL
HNRGKTHHHHHYSEGAANGVHDEVNGEDVYGEVNPPGLAFKEVWQVIMKPKGLGQLKNLV
GIYRLCLTHRTISLVKLNSDAAAVVLQLMNIRRCGHSENFFFIEVGRSAVTGAGEFWMQV
DDSVVAQNMHETILEAMKALSDEFRPRSKSQSSSNCSNPISVPLRRHHLNHPPPSQVGLN
RRARTESVTATSPAGGTGKHGSSSSFRVRASSDGEGTMSRPASIDGSPVSPSAGRAQSHR
HRGSSRLHPPLNHSRSIPMPTSRCSPSATSPVSLSSSSTS
>GN=IRS1 OR=Batrachyla taeniata DE=Insulin receptor substrate 1 (Fragment) 
RHKSGAPKRSIPLESCFNINKRADSKNKHLVALYTKDECFAIAADCEQEQEGWYQALVDL
HNRGKTHHHHHYSEGAANGVHDGVNGEDVYGEVNPPGLAFKEVWQVIMKPKGLGQLKNLV
GIYRLCLTHRTISLVKLNSDAAAVVLQLMNIRRCGHSENFFFIEVGRSAVTGAGEFWMQV
DDSVVAQNMHETILEAMKALSDEFRPRSKSQSSSNCSNPISVPLRRHHLNHPPPSQVGLN
RRARTESVTATSPAGGSGKHGSSSSFRVRASSDGEGTMSRPASIDGSPVSPSAGRAQSHR
HRGSSRLHPPLNHSRSIPMPTSRCSPSATSPVSLSSSSTS
>GN=IRS1 OR=Bombina fortinuptialis DE=Insulin receptor substrate 1 (Fragment) 
RHKSGAPKRSIPLESCFNINKRADSKNKHLVALYTKDECFAIAAECEQEQEGWYQALVDL
HNRGKTHQSHHHHNGTTNSVHDGVNGEDVYGEITPPGLAFKEVWQVIMKPKGLGQLKNLV
GIYRLCLTHRTISLVKLNSDAAAVVLQLMNIRRCGHSENFFFIEVGRSAVTGAGEFWMQV
DDSVVAQNMHETILEAMKALSDEFRPRSKSQSSSNCSNPISVPLRRHHLNHPPPSQVGLN
RRARTESVTATSPAGGNSKHGSSSSFRVRASSDGEGTMSRPASIDGSPVSPSANRTQSHR
QRGNSRLHPPLNHSRSIPMPGTRCSPSATSPVSLSSSSTS
>GN=IRS1 OR=Bombina orientalis DE=Insulin receptor substrate 1 (Fragment) 
RHKSGAPKRSIPLESCFNINKRADSKNKHLVALYTKDECFAIAAECEQEQEGWYQALVDL
HNRGKTHHSHHHHNGTTNGVHDGVNGEGEDVYGEVTPPGLAFKEVWQVIMKPKGLGQLKN
LVGIYRLCLTHRTISLVKLNSDAAAVVLQLMNIRRCGHSENFFFIEVGRSAVTGAGEFWM
QVDDSVVAQNMHETILEAMKALSDEFRPRSKSQSSSNCSNPISVPLRRHHLNHPPPSQVG
LNRRARTESVTATSPAGGNSKHGSSSSFRVRASSDGEGTMSRPASIDGSPVSPSANRTQS
HRQRGNSRLHPPLNHSRSIPMPGTRCSPSATSPVSLSSSSTS
>GN=IRS1 OR=Breviceps macrops DE=Insulin receptor substrate 1 (Fragment) 
RHKSGAPKRSIPLESCFNINKRADSKNKHLVALYTKEECFAIAADCEQEQEGWYQALVDL
HNRGKTHHHHYIEGATNGTHDGTNGEDVYGEVNPPGLAFKEVWQVIMKPKGLGQLKNLVG
IYRLCLTHRTISLVKLNSDAAAVVLQLMNIRRCGHSENFFFIEVGRSAVTGAGEFWMQVD
DSVVAQNMHETILEAMKALSDEFRPRSKSQSSSNCSNPISVPLRRHHLNHPPPSQVGLNR
RARTESVTATSPASGNAKHGSSSSFRVRASSDGEGTMSRPASMDGSPVSPSASRAQSHRR
PGNSRLHPPLNHSRSIPMPTTRCSPSATSPVSLSSSSTS
>GN=IRS1 OR=Bufo gargarizans DE=Insulin receptor substrate 1 (Fragment) 
RHKSGAPKRSIPLESCFNINKRADSKNKHLVALYTKDECFAIAADCEQEQEGWYQALVDL
HNRGKTHQHHHYSEGAANGVHDGVNGEDVYGEVNHPGLAFKEVWQVIMKPKGLGQLKNLV
GIYRLCLTHRTISLVKLNSDAAAVVLQLMNIRRCGHSENFFFIEVGRSAVTGAGEFWMQV
DDSVVAQNMHETILEAMKALSDEFRPRSKSQSSSNCSNPISVPVRRHHLNHPPPSQVGLN
RRARTESVTATSPAGGIGKHGSSFRVRASSDGEGTMSRPASMDGSPVSPSASRAQSHRHR
ASSRLHPPLNHSRSIPMPTSRCSPSATSPVSLSSSSTS
>GN=IRS1 OR=Callulina kreffti DE=Insulin receptor substrate 1 (Fragment) 
RHKSGAPKRSIPLESCFNINKRADSKNKHLVALYTKDECFAIAADCEQEQEGWYQALVDL
HNRGKTHHHHSIEGATNGTHDGINGEDVYGEVNPPGLAFKEVWQVIMKPKGLGQLKNLVG
IYRLCLTHRTISLVKLNSDAAAVVLQLMNIRRCGHSENFFFIEVGRSAVTGAGEFWMQVD
DSVVAQNMHETILEAMKALSDEFRPRSKSQSSSNCSNPISVPLRRHHLNHPPPSQVGLNR
RARTESVTATSPASGNAKHGSSFRVRASSDGEGTMSRPASIDGSPVSPSAGRAQSHRRTG
SSRLHPPLNHSRSIPMPTTRCSPSATSPVSLSSSSTS
>GN=IRS1 OR=Callulops wilhelmanus DE=Insulin receptor substrate 1 (Fragment) 
RHKSGAPKRSIPLESCFNINKRADSKNKHLVALYTKDECFAIAADCEQEQEGWYQALVDL
HNRSKNPNRYIEGAANGTHDGINGEEVYGEVNPPGLAFKEVWQVIMKPKGLGQIKNLVGI
YRLCLTHRTISLVKLNSDAAAVVLQLMNIRRCGHSENFFFIEVGRSAVTGAGEFWMQVDD
SVVAQNMHETILEAMKALSDEFRPRSKSQSSSNCSNPISVPLRRHHLNHPPPSQVGLNRR
ARTESITATSPAGGNAKHGSSSSFRVRASSDGEGTMSRPASVDGSPVSPSAGRAQSYRRA
GSSRLHPPLNHSRSIPMPTTRCSPSATSPVSLSSSSTS
>GN=IRS1 OR=Calyptocephallela gayi DE=Insulin receptor substrate 1 (Fragment) 
RHKSGAPKRSIPLESCFNINKRADSKNKHLVALYTKDECFAIAAECEQEQEGWYQALVDL
HNRGKTHHHHHYSEGAANGVHDGINGEDVYGEVTPPGLAFKEVWQVIMKPKGLGQLKNLV
GIYRLCLTHRTISLVKLNSDAAAVVLQLMNIRRCGHSENFFFIEVGRSAVTGAGEFWMQV
DDSVVAQNMHETILEAMKALSDEFRPRSKSQSSSNCSNPISVPLRRHHLNHPPPSQVGLN
RRARTESVTATSPAGGTTKHGSSSSFRVRASSDGEGTMSRPASMDGSPVSPSAGRAQMHR
HRGSSRLHPPLNHSRSIPMPATRCSPSATSPVSLSSSSTS
>GN=IRS1 OR=Ceratophrys cornuta DE=Insulin receptor substrate 1 (Fragment) 
RHKSGAPKRSIPLESCFNINKRADSKNKHLVALYTKDECFAIAADCEQEQEGWYQALVDL
HNRGKSHHHHHYSEGAANGVHDGVNGEDAYGEVNPPGLAFKEVWQVIMKPKGLGQLKNLV
GIYRLCLTHRTISLVKLNSDAAAVVLQLMNIRRCGHSENFFFIEVGRSAVTGAGEFWMQV
DDSVVAQNMHETILEAMKALSDEFRPRSKSQSSSNCSNPISVPLRRHHLNHPPPSQVGLN
RRARTESVTATSPAGGTGKHGSSSSFRVRASSDGEGTMSRPASMDGSPVSPSVSRAQSHR
HRGSSRLHPPLNHSRSIPMPTSRCSPSATSPVSLSSSSTS
>GN=IRS1 OR=Chiasmocleis ventrimaculata DE=Insulin receptor substrate 1 (Fragment) 
RHKSGAPKRSIPLDSCFNINKRADSKNKHLVALYTKDECFAIAADCEQEQEGWYQALVDL
HNRGKSHPQHYMEGAANGTHDGITNEEVYGEVNPPGLAFKEVWQVIMKPKGLGQIKNLVG
IYRLCLTHRTISLVKLNSDAAAVVLQLMNIRRCGHSENFFFIEVGRSAVTGAGEFWMQVD
DSVVAQNMHETILEAMKALSDEFRPRSKSQSSSNCSNPISVPLRRHHLNHPPPSQVGLNR
RARTESITATSPAGGNSRHGSSSSFRVRASSDGEGTMSRPASVDGSPVSPSAGRAQSYRR
AGSSRLHPPLNHSRSIPMPTRCSPSATSPVSLSSSSTS
>GN=IRS1 OR=Conraua crassipes DE=Insulin receptor substrate 1 (Fragment) 
RHKSGAPKRSIPLESCFNINKRADSKNKHLVALYTKDECFAIAADCEQEQEGWYQALVEL
HNRGKTHHHHYIEGAANGTHDGVNGEDVYGEVNPPGLAFKEVWQVIMKPKGLGQLKNLVG
IYRLCLTHRTISLVKLNSDAAAVVLQLMNIRRCGHSENFFFIEVGRSAVTGAGEFWMQVD
DSVVAQNMHETILEAMKALSDEFRPRSKSQSSSNCSNPISVPLRRHHLNHPPPSQVGLNR
RARTESVTATSPAGGNTKHGSSSSFRVRASSDGEGTMSRPASMDGSPVSPSAGRAQSHRR
TGSSRLHPPLNHSRSIPMPATRCSPSATSPVSLSSSSTS
>GN=IRS1 OR=Cophixalus cheesmanae DE=Insulin receptor substrate 1 (Fragment) 
RHKSGAPKRSIPLESCFNINKRADSKNKHLVALYTKDECFAIAADCEQEQEGWYQALVDL
HNRSKNHHRCIEGAANGTHDGINEEEVYGEVNPPGLAFKEVWQVIMKPKGLGQIKNLVGI
YRLCLTHRTISLVKLNSDAAAVVLQLMNIRRCGHSENFFFIEVGRSAVTGAGEFWMQVDD
SVVAQNMHETILEAMKALSDEFRPRSKSQSSSNCSNPISVPLRRHHLNHPPPSQVGLNRR
ARTESITATSPAGGNAKHGSSSSFRVRASSDGEGTMSRPASVDGSPVSPSAGRAQSYRRA
GSSRLHPPLNHSRSIPMPTTRCSPSATSPVSLSSSSTS
>GN=IRS1 OR=Cornufer pelewensis DE=Insulin receptor substrate 1 (Fragment) 
RHKSGAPKRSIPLESCFNINKRADSKNKHLVALYTKDECFAIAADCEQEQEGWYQALVEL
HNRGKTHHHHYIEGAANGTHDGINGEDVYGEVNPPGLAFKEVWQVIMKPKGLGQLKNLVG
IYRLCLTHRTISLVKLNSDAAAVVLQLMNIRRCGHSENFFFIEVGRSAVTGAGEFWMQVD
DSVVAQNMHETILEAMKALSDEFRPRSKSQSSSNCSNPISVPLRRHHLNHPPPSQVGLNR
RARTESVTATSPAGGNAKHGSSSFRVRASSDGEGTMSRPASMDGSPVSPSAGRAQSHRRT
GSSRLHPPLNHSRSIPMPATRCSPSATSPVSLSSSSTS
>GN=IRS1 OR=Craugastor augusti DE=Insulin receptor substrate 1 (Fragment) 
RHKSGAPKRSIPLESCFNINKRADSKNKHLVALYTKDECFAIAADCEQEQEGWYQALVDL
HNRGKTHHHQHYSEGAANGVHDGVNGEDVYGEVNPPGLAFKEVWQVIMKPKGLGQLKNLV
GIYRLCLTHRTISLVKLNSDAAAVVLQLMNIRRCGHSENFFFIEVGRSAVTGAGEFWMQV
DDSVVAQNMHETILEAMKALSDEFRPRSKSQSSSNCSNPISVPLRRHHLNHPPPSQVGLN
RRARTESVTATSPAGGTGKHGSSSSFRVRASSDGEGTMSRPASMDGSPVSPSASRAQSHR
HRGSSRLHPPLNHSRSIPMPTSRCSPSATSPVSLSSSSTS
>GN=IRS1 OR=Craugastor fitzingeri DE=Insulin receptor substrate 1 (Fragment) 
RHKSGAPKRSIPLESCFNINKRADSKNKHLVALYTKDECFAIAADCEQEQEGWYQALVDL
HNRGKTHHHQHYSEGAANGVHDSVNGEDVYGEVNPPGLAFKEVWQVIMKPKGLGQLKNLV
GIYRLCLTHRTISLVKLNSDAAAVVLQLMNIRRCGHSENFFFIEVGRSAVTGAGEFWMQV
DDSVVAQNMHETILDAMKALSDEFRPRSKSQSSSNCSNPISVPLRRHHLNHPPPSQVGLN
RRARTESVTATSPAGGTGKHGSSSSFRVRASSDGEGTMSRPASMDGSPVSPSASRAQSHR
HRGSSRLHPPLNHSRSIPMPTSRCSPSATSPVSLSSSSTS
>GN=IRS1 OR=Crinia signifera DE=Insulin receptor substrate 1 (Fragment) 
RHKSGAPKRSIPLENCFNINKRADSKNKHLVSLYTKDECFAIAAECEQEQEGWYQALVDL
HNRGKSHPHHYNEGAANGVHDGINGEDIYGEVTPPGLAFKEVWQVIMKPKGLGQIKNLVG
IYRLCLTHRTISLVKLNSDAAAVVLQLMNIRRCGHSENFFFIEVGRSAVTGAGEFWMQVD
DSVVAQNMHETILEAMKALSDEFRPRSKSQSSSNCSNPISVPLRRHHHLNHPPPSQVGLN
RRARTESVTATSPAGGTSKHGSSSSFRVRASSDGEGTMSRPASMDGSPVSPSATRAQSHR
HRGSSRLHPPLNHSRSIPMPATRCSPSATSPVSLSSSSTS
>GN=IRS1 OR=Cryptobatrachus sp. TNHC-GDC 451 DE=Insulin receptor substrate 1 (Fragment) 
RHKSGAPKRSIPLESCFNINKRADSKNKHLVALYTKDECFAIAADCEQEQEGWYQALVDL
HNRGKTHHHHHYSEGAANGVHDGVNGEDVYGEVNPPGLAFKEVWQVIMKPKGLGQLKNLV
GIYRLCLTHRTISLVKLNSDAAAVVLQLMNIRRCGHSENFFFIEVGRSAVTGAGEFWMQV
DDSVVAQNMHETILEAMKALSDEFRPRSKSQSSSNCSNPISVPLRRHHLNHPPPSQVGLN
RRARTESVTATSPAGGTGKHGSSSSFRVRASSDGEGTMSRPASIDGSPVSPSASRAQSHR
HRGSSRLHPPLNHSRSIPMPTSRCSPSATSPVSLSSSSTS
>GN=IRS1 OR=Dendropsophus parviceps DE=Insulin receptor substrate 1 (Fragment) 
RHKSGAPKRSIPLESCFNINKRADSKNKHLVALYTKDECFAIAADSEQEQEGWYQALVDL
HNRGKMHHHHPYSEGAANGVHDGVNGEDVYGEVNPPGLAFKEVWQVIMKPKGLGQLKNLV
GIYRLCLTHRTISLVKLNSDAAAVVLQLMNIRRCGHSENFFFIEVGRSAVTGAGEFWMQV
DDSVVAQNMHETILEAMKALSDEFRPRSKSQSSSNCSNPISVPLRRHHLNHPPPSQVGLN
RRARTESVTATSPAGGTGKHGSSSSFRVRASSDGEGTMSRPASMDGSPVSPSASRAQSHR
HRGSSRLHPPLNHSRSIPMPTSRCSPSATSPVSLSSSSTS
>GN=IRS1 OR=Discoglossus pictus DE=Insulin receptor substrate 1 (Fragment) 
RHKSGAPKRSIPLESCFNINKRADSKNKHLVALYTKDECFAIAAECEQEQDGWYQALVDL
HNRGKTHHHHHHHHHHDGAANGVHDVHNGEDVYGEMTPPGLAFKEVWQVIMKPKGLGQLK
NLVGIYRLCLTHRTISLVKLNSDAAAVVLQLMNIRRCGHSENFFFIEVGRSAVTGAGEFW
MQVDDSVVAQNMHETILEAMKALSDEFRPRSKSQSSSNCSNPISVPLRRHHLNHPPPSQV
GLNRRARTESVTATSPAGGASKHGSSSSFRVRASSDGEGTMSRPASMDGSPVSPSANRTQ
SHRQRGSSRLHPPLNHSRSIPMPATRCSPSATSPVSLSSSSTS
>GN=IRS1 OR=Dyscophus antongilii DE=Insulin receptor substrate 1 (Fragment) 
RHKSGAPKRSIPLQSCFNINKRADSKNKHLVALYTKDECFAIAADCEQEQDGWYQALVDL
HNRSKSHHHPYIEGAANGTHDGINGEDVYGEVSPPGLAFKEVWQVIMKPKGLGQIKNLVG
IYRLCLTHRTISLVKLNSDAAAVVLQLMNIRRCGHSENFFFIEVGRSAVTGAGEFWMQVD
DSVVAQNMHETILEAMKALSDEFRPRSKSQSSSNCSNPISVPLRRHHLNHPPPSQVGLNR
RARTESITATSPAGGNAKHGSSSSFRVRASSDGEGTMSRPASVDGSPVSPSAGRAQSYRR
AGSARLHPPLNHSRSIPMPTTRCSPSATSPVSLSSSSTS
>GN=IRS1 OR=Elachistocleis ovalis DE=Insulin receptor substrate 1 (Fragment) 
RHKSGAPKRSIPLESCFNINKRADSKNKHLVALYTKDECFAIAADCEQEQEGWYQALVDL
HNRGKSHHHHYMEGATNGTHDGVSAEDVYGEVSPPGLAFKEVWQVIMKPKGLGQIKNLVG
VYRLCLTHRTISLVKLNSDAAAVVLQLMNIRRCGHSENFFFIEVGRSAVTGAGEFWMQVD
DSVVAQNMHETILEAMKALSDEFRPRSKSQSSSNCSNPISVPLRRHHLNHPPPSQVGLNW
RARTESITATSPAGGKHGSSSSFRVRASSDGEGTMSRPASVDGSPVSPSAGRAQSYRRAG
GSRLHPPLNHSRSIPMPTTRCSPSATSPVSLSSSSTS
>GN=IRS1 OR=Eleutherodactylus planirostris DE=Insulin receptor substrate 1 (Fragment) 
RHKSGAPKRSIPLESCFNINKRADSKNKHLVALYTKDECFAIAADCEQEQEGWYQALVDL
HNRGKTHHHQHYSEGAANGVHDGINGEDVYGEVNPPGLAFKEVWQVIMKPKGLGQLKNLV
GIYRLCLTHRTISLVKLNSDAAAVVLQLMNIRRCGHSENFFFIEVGRSAVTGAGEFWMQV
DDSVVAQNMHETILEAMKALSDEFRPRSKSQSSSNCSNPISVPLRRHHLNHPPPSQVGLN
RRARTESVTATSPAGGTGKHGSSSSFRVRASSDGEGTMSRPASMDGSPVSPSASRAQSHR
HRGSSRLHPPLNHSRSIPMPTSRCSPSATSPVSLSSSSTS
>GN=IRS1 OR=Engystomops pustulosus DE=Insulin receptor substrate 1 (Fragment) 
RHKSGAPKRSIPLESCFNINKRADSKNKHLVALYTKDECFAIAADCEQEQEGWYQALVDL
HNRGKTHQHHHYSEGAANGVHDGVNGEDVYGEITPPGLAFKEVWQVIMKPKGLGQIKNLV
GIYRLCLTHRTISLVKLNSDAAAVVLQLMNIRRCGHSENFFFIEVGRSAVTGAGEFWMQV
DDSVVAQNMHETILEAMKALSDEFRPRSKSQSSSNCSNPISVPLRRHHLNHPPPSQVGLN
RRPRTESVTATSPAGGTGKHGSSSSFRVRASSDGEGTMSRPASMDGSPVSPSASRAQSHR
HRGSSRLHPPLNHSRSIPMPTSRCSPSATSPVSLSSSSTS
>GN=IRS1 OR=Eupsophus calcaratus DE=Insulin receptor substrate 1 (Fragment) 
RHKSGAPKRSIPLESCFNINKRADSKNKHLVALYTKDECFAIAADCDQEQEGWYQALVDL
HNRGKTHHHHHYSEGAANGVHDGDDGEDVYGEVNPPGLAFKEVWQVIMKPKGLGQLKNLV
GIYRLCLTHRTISLVKLNSDAAAVVLQLMNIRRCGHSENFFFIEVGRSAVTGAGEFWMQV
DDSVVAQNMHETILEAMKALSDEFRPRSKSQSSSNCSNPISVPVRRHHLNHPPPSQVGLN
RRARTESVTAISPAGGSGKHGSSSSFRVRASSDGEGTMSRPASMDGSPVSPSAGRAQSHR
HRGSSRLHPPLNHSRSIPMPTSRCSPSATSPVSLSSSSTS
>GN=IRS1 OR=Fejervarya limnocharis DE=Insulin receptor substrate 1 (Fragment) 
RHKSGAPKRSIPLESCFNINKRADSKNKHLVALYTKDECFAIAADCEQEQEGWYQALVEL
HNRGKTHHHHHHYIEGAANGTHDGVNGEDVYGEVNPPGLAFKEVWQVIMKPKGLGQLKNL
VGIYRLCLTHRTISLVKLNSDAAAVVLQLMNIRRCGHSENFFFIEVGRSAVTGAGEFWMQ
VDDSVVAQNMHETILEAMKALSDEFRPRSKSQSSSNCSNPISVPLRRHHLNHPPPSQVGL
NRRARTESITATSPAGGNAKHGSSSFRVRASSDGEGTMSRPASMDGSPVSPSAGRAQSHR
RTGSSRLHPPLNHSRSIPMPATRCSPSATSPVSLSSSSTS
>GN=IRS1 OR=Gastrophryne olivacea DE=Insulin receptor substrate 1 (Fragment) 
RHKSGAPKRSIPLESCLNINKRADSKNKHLVALYTKDECFAIAADCEQEQEGWYQALVDL
HNRGKSHHQHYMEGAANGTHDGISSEDVYGEVSPPGLAFKEVWQVIMKPKGLGQIKNLVG
IYRLCLTHRTISLVKLNSDVAAVVLQLMNIRRCGHSENFFFIEVGRSAVTGAGEFWMQVD
DSVVAQNMHETILEAMKALSDEFRPRSKSQSSSNCSNPISVPLRRHHLNHPPPSQVGLNW
RARTESITATSPAGGKHGSSSSFRVRASSDGEGTMSRPASVDGSPVSPSAGRAQSYRRTG
GSRLHPPLNHSRSIPMPTTRCSPSATSPVSLSSSSTS
>GN=IRS1 OR=Gastrotheca pseustes DE=Insulin receptor substrate 1 (Fragment) 
RHKSGAPKRSIPLESCFNINKRADSKNKHLVALYTKDECFAIAADCEQEQEGWYQALVDL
HNRGKTHHYSEGGANGVHDGVNGEDVYGEVNPPGLAFKEVWQVIMKPKGLGQLKNLVGIY
RLCLTHRTISLVKLNSDAAAVVLQLMNIRRCGHSENFFFIEVGRSAVTGAGEFWMQVDDS
VVAQNMHETILEAMKALSDEFRPRSKSQSSSNCSNPISVPLRRHHLNHPPPSQVGLNRRA
RTESVTATSPAGGTGKHGSSSSFRVRASSDGEGTMSRPASMDGSPVSPSASRAQLHRHRG
SSRLHPPLNHSRSIPMPTSRCSPSATSPVSLSSSSTS
>GN=IRS1 OR=Heleophryne purcelli DE=Insulin receptor substrate 1 (Fragment) 
RHKSGAPKRSIPLESCFNINKRADSKNKHLVALYTKDECFAIAAECEQEQEGWYQALVDL
HNRGKTHHHHHHHHHHHHHHHIEGAANGVHDGINGEDVYGEVTPPGLAFKEVWQVIMKPK
GLGQLKNLVGIYRLCLTHRTISLVKLNSDAAAVVLQLMNIRRCGHSENFFFIEVGRSAVT
GAGEFWMQVDDSVVAQNMHETILEAMKALSDEFRPRSKSQSSSNCSNPISVPLRRHHLNH
PPPSQVGLNRRARTESVTATSPAGGTVKHGSSSSFRVRASSDGEGTMSRPASIDGSPVSP
SASRAQSHRHRGNSRLHPPLNHSRSIPMPTTRCSPSATSPVSLSSSSTS
>GN=IRS1 OR=Hemisus marmoratus DE=Insulin receptor substrate 1 (Fragment) 
RHKSGAPKRSIPLESCFNINKRADSKNKHLVALYTKDECFAIAADCEQEQEGWYQALVDL
HNRGKTHHNHYIEGATNGTHDGINGEDVYGEVNPPGLAFKEVWQVIMKPKGLGQLKNLVG
IYRLCLTHRTISLVKLNSDAAAVVLQLMNIRRCGHSENFFFIEVGRSAVTGAGEFWMQVD
DSVVAQNMHETILEAMKALSDEFRPRSKSQSSSNCSNPISVPLRRHHLNHPPPSQVGLNR
RARTESVTATSPAGGNAKHGSSFRVRASSDGEGTMSRPASMDGSPVSPSVGRAPSHRRTG
SSRLHPPLNHSRSIPMPATRCSPSATSPVSLSSSSTS
>GN=IRS1 OR=Hoplobatrachus tigerinus DE=Insulin receptor substrate 1 (Fragment) 
RHKSGAPKRSIPLESCFNINKRADSKNKHLVALYTKDECFAIAADCEQEQEGWYQALVEL
HNRGKTHNHHHYIEGAANGTHDGINGEDVYGEVNPPGLAFKEVWQVIMKPKGLGQLKNLV
GIYRLCLTHRTISLVKLNSDAAAVVLQLMNIRRCGHSENFFFIEVGRSAVTGAGEFWMQV
DDSVVAQNMHETILEAMKALSDEFRPRSKSQSSSNCSNPISVPLRRHHLNHPPPSQVGLN
RRARTESVTATSPAGGNAKHGSSSSFRVRASSDGEGTMSRPASMDGSPVSPSAGRAQSHR
RTGSSRLHPPLNHSRSIPMPATRCSPSATSPVSLSSSSTS
>GN=IRS1 OR=Hyla chinensis DE=Insulin receptor substrate 1 (Fragment) 
RHKSGAPKRSIPLESCFNINKRADSKNKHLVALYTKDECFAIAADCEQEQEGWYQALVDL
HNRGKTHHHHHYSEGAVNGVHDGVNGEDVYGEVNPPGLAFKEVWQVIMKPKGLGQLKNLV
GIYRLCLTHRTISLVKLNSDAAAVVLQLMNIRRCGHSENFFFIEVGRSAVTGAGEFWMQV
DDSVVAQNMHETILEAMKALSDEFRPRSKSQSSSNCSNPISVPLRRHHLNHPPPSQVGLN
RRARTESVTATSPAGGTGKHGSSSSFRVRASSDGEGTMSRPASMDGSPVSPSASRAQSHR
HRGSSRLHPPLNHSRSIPMPTSRCSPSATSPVSLSSSSTS
>GN=IRS1 OR=Hylomantis lemur DE=Insulin receptor substrate 1 (Fragment) 
RHKSGAPKRSIPLESCFNINKRADSKNKHLVALYTKDECFAIAADCEQEQEGWYQALVDL
HNRGKSHPHYIEGAANGVHDAEDVYGDVTPPGLAFKEVWQVIMKPKGLGQLKNLVGIYRL
CLTHRTISLVKLNSDAAAVVLQLMNIRRCGHSENFFFIEVGRSAVTGAGEFWMQVDDSVV
AQNMHETILEAMKALSDEFRPRSKSQSSSNCSNPISVPLRRHHLNHPPPSQVGLNRRART
ESITATSPAGGTGKHGSSSSFRVRASSDGEGTMSRPASMDGSPVSPSASRAQSHRHRGGS
RLHPPLNHSRSIPMPTSRCSPSATSPVSLSSSSTS
>GN=IRS1 OR=Hyloscirtus lindae DE=Insulin receptor substrate 1 (Fragment) 
RHKSGAPKRSIPLESCFNINKRADSKNKHLVALYTKDECFAIAADCEQEQEGWYQALVDL
HNRGKTHHHHHYSEGAANGVHDGVNGEDVYGEVNPPGLAFKEVWQVIMKPKGLGQLKNLV
GIYRLCLTHRTISLVKLNSDAAAVVLQLMNIRRCGHSENFFFIEVGRSAVTGAGEFWMQV
DDSVVAQNMHETILEAMKALSDEFRPRSKSQSSSNCSNPISVPLRRHHLNHPPPSQVGLN
RRARTESVTATSPAGGTGKHGSSSSFRVRASSDGEGTMSRPASMDGSPVSPSASRAQSHR
HRGSSRLHPPLNHSRSIPMPTSRCSPSATSPVSLSSSSTS
>GN=IRS1 OR=Hyperolius bolifambae DE=Insulin receptor substrate 1 (Fragment) 
RHKSGAPKRSIPLESCFNINKRADSKNKHLVALYTKDEYFAIAADCEQEQEGWYQALVDV
HNKGKTHHHHYIEGATNGTHDGVNGEDVYGEVNPPGLAFKEVWQVIMKPKGLGQLKNLVG
IYRLCLTHRTISLVKLNSDAAAVVLQLMNIRRCGHSENFFFIEVGRSAVTGAGEFWMQVD
DSVVAQNMHETILEAMKALSDEFRPRSKSQSSSNCSNPISVPLRRHHLNHPPPSQVGLNR
RARTESVTATSPAGAKHGSSSSFRVRASSDGEGTMSRPASMDGSPVSPSAGRAPSHRRTG
SSRLHPPLNHSRSIPMPATRCSPSATSPVSLSSSSTS
>GN=IRS1 OR=Rhinella arenarum DE=Insulin receptor substrate 1 (Fragment)
MASPTDPPPQDGFSDVKKVGYLRKPKSMHKRFFVLRAASESGLARLEYYENEKKWRHKSGAPKRSIPLESCFNINKRADSKNKHLVALYTKEECFAIAADCEQEQEGWYQALVDLHNRGKTHQHHHDSEGAANGVHDGINGEDVYGEVNHPGLAFKEVWQVIMKPKGLGQLKNLVGIYRLCLTHRTISLVKLNSDAAAVVLQLMNIRRCGHSENFFFIEVGRSAVTGAGEFWMQVDDSVVAQNMHETILEAMKALSDEFRPRSKSQSSSNCSNPISVPLRRHHLNHPPPSQVGLNRRARTESVTATSPAGGTGKHGSSSFRVRASSDGEGTMSRPASMDGSPVSPSASRAQSHRHRASSRLHPPLNHSRSIPMPTSRCSPSATSPVSLSSSSTSGHGSTSDCLCPRRSSASVSGSPSDGGFISSDEYGSSPCDFRSSFRSVTPDSLGHTPPAREEDLNNYISMGKTNNLIQRSTPQRYQSSRIEENSDLDKVFRKRTHSSGTSPPTISHQKTPSQSSIEEYTEMMPSYPLRLSSFRHSAFVPTYSYPEECLDLHLENNRPNHSDDGYMPMSPGVAPVPTKNGDYMPMSPKSVSAPQQIINPRRHTQVDSNGYMMMSPSGSCSPDSCNYSKIWTNGANPKLSIESNDGKLVCSDYINMSPASGSTTSTPPDCYLNSVEEPSKPVYSYFSLPRSFKHVHRKNDDGLSRTSVSSGHPLYTEESSSSSTSSDSLGGQETQQSRKNEICLQGRSNRLTRPTRLSLESSSKASTLPRAREPALPPEPKSPGEYVNIEFNEKIFPGGLISSIHLPSYVQSRVVPQRENLSEYMNMDLKHWRAKNAHTSCKPASTVCSTDICSSRPPVRGKPIQRDYMSMQLGSLCSDYSQLPPTRTTSKPISPSCNSNYAEMSIGGVSDNLHAPPPSDNTSLTETSCSLLGQGSGPSAFTRVSLSPNRSQSAKVVRAGDPQGRRRHSSETFSSTPTTARVSTGPVSGDDVKRHSSASFENVWLRPGEPVRRESQQPSDHHHNGLNYIDLDLVKDLSGLEHCNPHQTGMTHPSDDLSAYASITFHKLDERRSQAETEE
