# Supplementary material for: The Rhinella arenarum transcriptome: de novo assembly, annotation and gene prediction
Source: Sci Rep. 2020 Jan 23;10:1053. doi: 10.1038/s41598-020-57961-4 (PMC6978513; doi:10.1038/s41598-020-57961-4)
Supplement: Supplementary file 3 — Dataset 2. [file 41598_2020_57961_MOESM3_ESM.zip › KBTBD2.fasta]

>GN=KBTBD2 OR=Acris crepitans DE=Kelch repeat and BTB (POZ) domain containing 2 (Fragment) 
REAAMSWLDYNTVSRSQYLSTVLSHLRIDALSEVIQREWFQGLPPNDKSVVVQGLYKSMP
RFFKPRLGMTKEEMIIIIEAALENPGCYSTICYSPQAEKVYKLCNPPSELLKVGTVVSPD
NDIYIAGGQVPLKNAKSNHNKPGKFQAIFRTVNSFYWFDAQQNTWIPKTPMLCVRVKPSL
VWCDGYIYAIGGDSVGGELNRRTVERYDCEKDEWALVSPLPSAFQWSVAVVVHDCIYVMA
YNLTYCLIPRSGIWVEMAKRQTSRCFASAAAFDGKIFYLGGLQTDNNSGVRLPSSTLDGS
SVAVEVYDVHKNEWYMAANIPAKRFADPCVRAVVISNSLCVFMRETHMNEKAKYAIYQYD
MDLDQWFLRQQISERVL
>GN=KBTBD2 OR=Agalychnis callidryas DE=Kelch repeat and BTB (POZ) domain containing 2 (Fragment) 
REAAMSWLDYNTVSRSQYLSTVLSHLRIDALSEVIQREWFQGLPPNDKSVVVQGLYKSMP
RFFKPRLGMTKEEMIIILEAALENPGCYSTICYSPQAEKVYKLCNPPSELLKVGAVVSPD
NDIYIAGGQVPLKNAKSNHNKPGKFQATFRTVNSFYWFDAQQNTWIPKTPMLCIRVKPSL
VWCDGYIYAIGGDSVGGELNRRTVERYDCEKDEWTMVSPLPSAFQWSVAVIVHDCIYVMA
YNLTYCFIPRSGIWVEMAKRQTSRCFASAAAFDGKIFYLGGLQTDNNSGVRLPSSTLDGS
SVAVEVYDVHKNEWYMAANIPAKRFADPCVRAVVISNSLCVFIRETHMNEKAKYAIYQYD
MDLDQWFLRQQISERVL
>GN=KBTBD2 OR=Aglyptodactylus madagascariensis DE=Kelch repeat and BTB (POZ) domain containing 2 (Fragment) 
REAAMSWLDYNTVSRSQYLSTVLSHLRIDALSEVIQREWFQGLPPNDKSVVVQGLYKSMP
RFFKPRLGMTKEEMIIIIEAALENPGSYSTICYSPQAEKVYKICNPPSELHKVGTVVTPD
NDIFIAGGQVPVKTTKSNHSKPGKLQATFRAVNSFYWFDAQQNTWIPKTPMLCVRIKPSL
VWCDGYIYAIGGDSVGGELNRRTVERYDCEKDEWTLVSPLPCAFSWSVAVVVNDCIHVMA
YNLTYCYIPRSGIWVEVAKRQTSRCFASAAAFDSKIFYLGGLQTDNNSGVRLPTSTLDGS
SVAVEIYDVHKNEWYMAASIPAKRFADPCVRAVVISNSLCVFIRETHMNEKAKYAIYQYD
MDLDQWFLRQQISERVL
>GN=KBTBD2 OR=Allobates femoralis DE=Kelch repeat and BTB (POZ) domain containing 2 (Fragment) 
REAAMSWLDYNTVSRSQYLSTVLSHLRIDALSEVIQREWFQGLPPNDKSVVVQGLYKSMP
RFFKPRLGMTKEEMIIIIEAALENPGCYSTICYSPQAEKVYKLCNPPSELLKVGAVVSPD
NDIYIAGGQVPLKNAKSNHNKPGKFQASFRLVNSFYLFDAQQNTWIPKTPMLCVRLKPSL
VWCDGYIYAIGGDSVGGELNRRTVERYDCEKDEWTLVSPLPSAFQWSVAVVVHDCIYVMA
YNLTYCFIPRSGIWVEMAKRQTSRCFASAAAFDGKIFYLGGLQTDNNSTVRLPSSTLDGS
SAAVDVYDVHKNEWYLAANIPAKRFADPCIRAMVISNSLCVFVRETQMNEKAKYAIYQYN
MDLDQWFLRQQISERVL
>GN=KBTBD2 OR=Alsodes gargola DE=Kelch repeat and BTB (POZ) domain containing 2 (Fragment) 
REAAMSWLDYNTVSRSQYLSTVLSHLRIDALSEVIQREWFQGLPPNDKSVVVQGLYKSMP
RFFKPRLGMTKEEMIIIVEAALENPGCFSTICYSPQAEKVYKLCNPPSELLKVGAVVSPD
NDIYIAGGQVPLKNAKSNHNKPGKFQATFRTVNYFYWFDAQQNTWIPKTPMLCVRVKPSL
VWCDGYIYAIGGDNVGGELNRRTVERYDCEKDEWTMVSPLPSAFQWSFAVVVLDCIYVMA
YNLTYCFIPRSGIWVEMAKRQTSRCFASAAAFDGKIFYLGGLQTDNNSGVRLPSSTLDGS
SVAVEVYDVHKNEWCMAANIPAKRFADPCVRAVVISNSLCVFIRETHMNEKAKYAIYQYG
MDLDQWFLRQPISERVL
>GN=KBTBD2 OR=Alytes obstetricans DE=Kelch repeat and BTB (POZ) domain containing 2 (Fragment) 
REAAMSWLDYNTVSRSQYLSTVLSHLRIDALSEVIQREWFQGLPPNDKSVVVQGLYKSMP
RFFKPRLGMTKEEMVIIIEAASEHPGSSLSSICYSPQAEKVYKLRNPPGDLQKVGTVVTP
DNDIFIAGGQVPLKSTKSNLSKPSKLPAAFRTVNFFYWFDAQQNTWIPKTPMLSVRTKPS
LVWCEGYIYAIGGDNAGGELNRRTVERYDCERDEWTMVSPLPCAWQWNVAVVVHDCIYVM
AHNLTYCYIPRAGSWVEMAMRQTSRCFSSAAAFEDKIFYLGGLHTGNNSGIRLPSNTVDG
SSLTVDVYDVNSNEWNMTANIPAKRYSDPCMRAVVISNSLCVFIRETHMNEKAKYAIYQY
DMDLDQWFLRQHISERVL
>GN=KBTBD2 OR=Amietia lubrica DE=Kelch repeat and BTB (POZ) domain containing 2 (Fragment) 
REAAMSWLDYNTVSRSQYLSTVLSHLRIDALSEVIQREWFQGLPPNDKSVVVQGLYKSMP
RFFKPRLGMTKEEMIIIIEAALENPGCYSTICYSPQAEKVYKICNPPSELHKVGTVVTPD
NDIFIAGGQVPVKTTKTNHSKPGKLQATFRAVNSFYWFDAQQNTWIPKTPILCVRIKPSL
VWCDGYIYAIGGDSVGGELNRRTVERYDCEKDEWTLVSPLPCAFSWSVAVVVNDCIYVMA
YNLTYCYIPRSGIWVEVAKRQTSRCFASAAAFDGKIFYLGGLQTDNNSGVRLPSGTLDGS
SVAVEVYNVHKNEWYMAASIPAKRFADPCVRAMVISNSLCVFIRETHMNEKAKYAIYQYD
MDLDQWFLRQQISERVL
>GN=KBTBD2 OR=Amolops loloensis DE=Kelch repeat and BTB (POZ) domain containing 2 (Fragment) 
REAAMSWLEYNTVSRSQYLSTVLSHLRIDALSEVVQREWFQGLPPNDKSVVVQGLYKSMP
RFFKPRLGMTKEEMIIIIEAALENPGCYSTICYSPQAEKVYKICNPPSELHKVGTVVTPD
NDIFIAGGQIPVKTTKSNHSKPGKLQSTFRAVNSFYWFDAQQNTWIPKTPMLCVRIKPPL
VWCDGYIYAIGGDSVGGEQNRRTVERYDCEKDEWTLMSPLPCAFSWSVAVVVNDCIYVMA
YNLTYCYIPRSGIWVEVAKRQTSRCFASATAFVGKIFYLGGLQTDNNSGVWLPSGTLDGS
SVAVEIYDVHKNEWYMAASIPAKRFADPCVRAVVISSSLCVFIRETHMNEKAKYAIYQYD
MDLDQWFLRQQISERVL
>GN=KBTBD2 OR=Amolops ricketti DE=Kelch repeat and BTB (POZ) domain containing 2 (Fragment) 
REAAMSWLEYNTVSRSQYLSTVLSHLRIDALSEVVQREWFQGLPPNDKSVVVQGLYKSMP
RFFKPRLGMTKEEMIIIIEAALENPGCYSTICYSPQAEKVYKICNPPSELHKVGTVVTPD
NDIFIAGGQIPVKTTKSNHSKPGKLQAAFRAVNSFYWFDAQQNTWIPKTPMLCVRIKPSL
VWCDGYIYAIGGDSVGGEQNRRTVERYDCEKDEWTLMSPLPCAFSWSVAVVVNDCIYVMA
YNLTYCYIPRSGIWVEVAKRQTSRCFASAAAFVGKIFYLGGLQTDNNSGVWLPSGTLDGS
SVAVEIYDVHKNEWYMAASIPAKRFADPCVRAVVISSSLCVFIRETHMNEKAKYAIYQYD
MDLDQWFLRQQISERVL
>GN=KBTBD2 OR=Anaxyrus canorus DE=Kelch repeat and BTB (POZ) domain containing 2 (Fragment) 
REAAMSWLDYNTVSRSQYLSTVLSHLRIDALSEVIQREWFQGLPPNDKSVVVQGLYKSMP
RFFKPRLGMTKEEMIIIVEAALESPGCYSTICYSPQAEKVYKLCNPPSELLKVGAVVSPD
NDIYIAGGQVPLKNAISNHNKPGKFQATFRTVNSFYWFDAQQNTWIPKTPMLCVRVKPSL
VWCDGYIYAIGGDSVGGELNRRTVERYDCEKDEWTLVSPLPSAFQWSVAVVANDCVYVMA
YNLTYCFIPRSGIWVEMAKRQTSRCFASAAAFDGKIFYLGGLQTDNSGVRLPSGTLDGSS
VAVEIYDVHKNEWYMAANIPAKRFSDPCVRAVVISNSLCVFIRETHMNEKAKYAIYQYDM
DLDQWFLRQQISERVL
>GN=KBTBD2 OR=Anaxyrus punctatus DE=Kelch repeat and BTB (POZ) domain containing 2 (Fragment) 
REAAMSWLDYNTVSRSQYLSTVLSHLRIDALSEVIQREWFQGLPPNDKSVVVQGLYKSMP
RFFKPRLGMTKEEMIIIVEAALESPGCYSTICYSPQAEKVYKLCNPPSELLKVGAVVSPD
NDIYIAGGQVPLKNAISNHNKPGKFQATFRTVNSFYWFDAQQNTWIPKTPMLCVRVKPSL
VWCDGYIYAIGGDSVGGELNRRTVERYDCEKDEWTLVSPLPSAFQWSVAVVVHDCVYVMA
YNLTYCFIPRSGIWVEMAKRQTSRCFASAAAFDGKIFYLGGLQTDNSGVRLPSGTLDGSS
VAVEVYDVHKNEWYMAANIPAKRFSDPCVRAVVISNSLCVFIRETHMNEKAKYAIYQYDT
DLDQWFLRQQISERVL
>GN=KBTBD2 OR=Aplastodiscus perviridis DE=Kelch repeat and BTB (POZ) domain containing 2 (Fragment) 
REAAMSWLDYNTVSRSQYLSTVLSHLRIDALSEVIQREWFQGLPPNDKSVVVQGLYKSMP
RFFKPRLGMTKEEMIIIIEAALENPGCYSTICYSPQAEKVYKLCDPPSELLKVGAVVSPD
NDIYIAGGQVPFKNAKSNHNKPGKFQAIFRTVNSFYMFDAQQNTWIPKTPMLCVRLKPSL
VWCDGYIYAIGGDSVGGELNRRSVERYDCEKDEWTLVSPLPSALQWSVAVVVHDCIYVMA
YNLTYCFIPRSGIWVEMAKRETSRCFASAAAFDGKIFYLGGLQTDNNSGVRLPSRTLDGS
SVAVDVYDVHKNEWYMAANIPAKRFSDPCVRAVVISNSLCVFIRETHTNEKAKYAIYQFD
MDLDQWFLRQQISERVL
>GN=KBTBD2 OR=Arthroleptis poecilonotus DE=Kelch repeat and BTB (POZ) domain containing 2 (Fragment) 
REAAMSWLDYNTVSRSQYLSTVLSHLRIDALSEVIQREWFQGLPPNDKSVVVQGLYKSMP
RFFKPRLGMTKEEMIIIIEAALENPGCYSTICYSPQAEKVYKICNPPSELHNVGAVVTPD
NDIFIAGGQVPIKTTKSNHSKPGKVQAAFRAVNSFYWFDAQQNTWIPKTPMLCVRAKPSL
VWCDGYIYAVGGDSVGGELSRRTVERYDTEKDEWTLVNPLPCAFSWSVAVVVNDCIYVMA
FNLTYCFIPRSGIWVEMAKRPASRCFASAAAFDGKIFYLGGLQTDNNSGVRFPSNTLDGS
SVAVEIYDVHKNEWYMAANIPAKRFADPCVRAVVISSSLCVFIRETHMNEKAKYAIYQYD
IDLDQWFLRQQISERVL
>GN=KBTBD2 OR=Ascaphus truei DE=Kelch repeat and BTB (POZ) domain containing 2 (Fragment) 
REAAMSWLDYNTVSRSQYLSTVLSHLRIDALSEVIQREWFQGLPPNDKSVVVQGLYKSMP
RFFKPRLGMTKEEMIIIIEAASENPGSYYSSICYSPQAEKVYKLRNPPAELHKVGTVVTP
DNDLFIAGGQVPLKTTKTNHGKPSKLLAAFRTVNCFYWFDAQQNTWIPKTPMLFVRTKPS
LVWCEGYIYAIGGDSVGGELNRRTVERYDCERDEWTMVSPLPCASQWNVATVVHDCIYVM
AHNLTYCYVPRSGSWMEMATRQTSRCFASAATFEDKIFYLGGLHTGNNSGIRLPSHTVDG
SSVTVEVYDVNKNEWSMAANIPAKRYSDPCVRAVVISNSLCVFIRETHMNERAKYAIYQY
DMDLDQWFLRQQISERIL
>GN=KBTBD2 OR=Astylosternus diadematus DE=Kelch repeat and BTB (POZ) domain containing 2 (Fragment) 
REAAMSWLDYNTVSRSQYLSTVLSHLRIDALSEVIQREWFQGLPPNDKSVVVQGLYKSMP
RFFKPRLGMTKEEMIIIIEAALENPGCYSTICYSPQAEKVYKLCNPPSELHKVGAVVTPD
NDIFIAGGQVPIKTTKSNHSKPGKLQATFRAVNNFYWFDAQQNTWIPKTPMLCVRIKPSL
VWCEGYIYAVGGDSVGGELNRRTVESYDCEKDEWTLVSPLPCAFSWSVAVVVNDCIYVMA
FNLTYCFIPRSGIWVEMAKRQTSRCFASAAAFDGKIFYLGGLQTDNNSGVRLPSSTLDGS
SVAVEIYDVHKNEWYMAANIPAKRFADPCVRAVVISNSLCVFIRETHMNEKARYAIYQYD
IDLDQWFLRQQISERVL
>GN=KBTBD2 OR=Atelognathus reverberii DE=Kelch repeat and BTB (POZ) domain containing 2 (Fragment) 
REAAMSWLDYNTVSRSQYLSTVLSHLRIDALSEVIQREWFQGLPPNDKSVVVQGLYKSMP
RFFKPRLGMTKEEMIIIIEAALENPGCYSTICYSPQAEKVYKLCNPPSELLKVGTVVSPD
NDIYIAGGQVPSKNAKSNHNKPGKFQATFRTVNSFYWFDAQQNTWIPKTPMLCVRLKPSL
VWCDGYIYAIGGDGVGGELNRRTVERYDCEKDEWTMVSPLPSAFQWSVAVVVDDCIYVMA
YNLTYCFIPRSGIWVEMAKRQTSRCFASAAAYDGKIFYLGGLQTDNNSGVRLPSSTLDGS
SVAVEVYDVHKNEWYMAANIPAKRFADPCVRAVVISNSLCVFIRETHMNEKAKYAIYQYD
MDLDQWFLRQQISERVL
>GN=KBTBD2 OR=Aubria subsigillata DE=Kelch repeat and BTB (POZ) domain containing 2 (Fragment) 
REAAMSWLDYNTVSRSQYLSTVLSHLRIDALSEVIQREWFQGLPPNDKSVVVQGLYKSMP
RFFKPRLGMTKEEMIIIIEAALENPGCYSTICYSPQAEKVYKLCNPPSELHKVGTVVTPD
NDIFIAGGQVPVKATKSNHSKPGKLQASFRALNSFYWFDAQQNTWIPKTPMLCVRIKPSL
VWCDGYIYAIGGDSVGGELNRRTVERYDCEKDEWTLVSPLPCAFSWSVAVVVNDCIYVMA
YNITYCYIPRSGIWVEVAKRQSSRCFASAAAFDGKIFYLGGLQTDNNSGVRLPSTTLDGS
SVAVEVYDVHKNEWYVAASIPAKRFADPCVRAVVISNSLCVFIRETHMNEKAKYAIYQYD
MDLDQWFLRQHISERVL
>GN=KBTBD2 OR=Barbourula busuangensis DE=Kelch repeat and BTB (POZ) domain containing 2 (Fragment) 
REAAMSWLDYNTVSRSQYLSTVLSHLRIDALSEVIQREWFQGLPPNDKSVVVQGLYKSMP
RFFKPRLGMTKEEMIIIIEAASEHPGSSFSSICYSPQAEKVYKLSNPPADLQKVGTVVTP
DNDIFIAGGQVPLKNTKSNHSKPSKLPAAFRTANSFYWFDAQQNTWIPKTPMLSVRTKPS
LVWCDGYIYAIGGDNVGGELNRRTVERYDCERDEWTMVSPLPSAWQWSVAVVVQDCIYVM
AHNLTYCYIPRSGSWVEMAMRQTSRCFASAAAFEDKIFYLGGLHIGNNSGIRLPSNTVDG
SALTVEVYDVNKNEWTMVANIPAKRYSDPCVRAVVISNSLCVFIRETHMNEKAKYAIYQY
DMDLDRWFLRQHISERVL
>GN=KBTBD2 OR=Barycholos pulcher DE=Kelch repeat and BTB (POZ) domain containing 2 (Fragment) 
REAAMSWLDYNTVSRSQYLSTVLSHLRIDALSEVIQREWFQGLPPNDKSVVVQGLYKSMP
RFFKPRLGMTKEEMIIIIEAALENPGCYSTICYSPQAEKVYKLCNPPSELLKVGAVVSPD
NDIYIAGGQVPLKNAKSNHNKPGKYQANFRTVNSFYWFDAQQNTWIPKTPMLCVRVKPSL
VWCDGYIYAIGGDNVGGEFNRRTVERYDCEKDEWTLVSPLPSAFQWSVAVVVHDCIYVMA
YNLTYCFIPRSGIWAEMAKRQTSRCFSSAAAFDGKIFYLGGLQTDNNSGVRLPSSTLDGS
SIAVEVYDVHKNEWYMAANIPAKRVADHCVRAVVISNSLCVFIREAHANEKAKYAIYQYD
SDLDRWFLRQQIPERVL
>GN=KBTBD2 OR=Batrachyla leptopus DE=Kelch repeat and BTB (POZ) domain containing 2 (Fragment) 
REAAMSWLDYNTVSRSQYLSSVLSHLRIDALSEVIQREWFQGLPPNDKSVVVQGLYKSMP
RFFKPRLGMTKEEMIIIIEAALEIPGCYSTICYSPQAEKVYKLCNPPSELLKVGTVVSPD
NDIYIAGGQVPLKNAKSNHNKPGKFQATFRTVNSFYWFDAQQNTWIPKTPMLCVRVKPSL
VWCDGYIYAIGGDNVGGELNRRTVERYDCEKDEWTMVNPLPSAFQWSVAVVVHDCIYVMA
YNLTYCFIPRSVIWVEMAKRQTSRCFASAAAFDGKIFYLGGLQTDNNSGVRLPSSTLDGS
SVAVEVYDVHKNEWCMAANIPAKRFADPCVRAVVISNSLCVFIRETHMNEKAKYAIYQYD
MDLDQWFLRQQISERVL
>GN=KBTBD2 OR=Batrachyla taeniata DE=Kelch repeat and BTB (POZ) domain containing 2 (Fragment) 
REAAMSWLDYNTVSRSQYLSTVLSHLRIDALSEVIQREWFQGLPPNDKSVVVQGLYKSMP
RFFKPRLGMTKEEMIIIIEAALEIPGCYSTICYSPQAEKVYKLCNPPSELLKVGTVVSPD
NDIYIAGGQVPLKNAKSNHNKPGKFQATFRTVNSFYWFDAQQNTWIPKTPMLCVRVKPSL
VWCDRYIYAIGGDSVGGELNRRTVERYDCEKDEWTMVNPLPSAFQWSVAVVVHDCIYVMA
YNLTYCFIPRSGIWVEMAKRQTSRCFASAAAFDGKIFYLGGLQTDNNSGVRLPSSTLDGS
SVAVEVYNVHKNEWYMAANIPAKRFADPCVRAVVISNSLCVFIRETHMNEKAKYAIYQYD
MDLDQWFLRQQLSERVL
>GN=KBTBD2 OR=Bombina fortinuptialis DE=Kelch repeat and BTB (POZ) domain containing 2 (Fragment) 
REAAMSWLDYNTVSRSQYLSTVLSHLRIDALSEVIQREWFQGLPPNDKSVVVQGLYKSMP
RFFKPRLGMTKEEMIIIIEAASEHPGSSYSSICYSPQAEKVYKLSNPPADLQKVGTVVTP
DNDIFIAGGQVPLKNTKSNHSKPSKLPAAFRTVNSFYWFDAQQNTWIPKTPMLSVRTKPS
LVWCNGYIYAIGGDNVGGELNRRTVERYDCERDEWTMVSPLPCAWQWSVAVVVQDCIYVM
AHNLTYCYIPRSGSWVEMAMRQTSRCFASAAAFEDKIFYLGGLHIGNNSGIRLPSNTVDG
SALTVEVYDVNKNEWTMAANIPAKRYSDPCVRAVVISNSLCVFIRETHMNEKAKYAIYQY
DMDLDHWFLRQHISERVL
>GN=KBTBD2 OR=Bombina orientalis DE=Kelch repeat and BTB (POZ) domain containing 2 (Fragment) 
REAAMSWLDYNTVSRSQYLSTVLSHLRIDALSEVIQREWFQGLPPNDKSVVVQGLYKSMP
RFFKPRLGMTKEEMIIIIEAASEHPGSSYSSICYSPQAEKVYKLSNPPADLQKVGTVVTP
DNDIFIAGGQVPLKNTKSNHSKPSKLPAAFRTVNYFYWFDAQQNTWIPKTPMLSVRTKPS
LVWCDGYIYAIGGDNVGGELNRRTVERYDCERDEWTMVSPLPCAWQWSVAVVIQDCIYVM
AHNLTYCYIPRSGSWVEMAMRQTSRCFASAAAFEDKIFYLGGLHIGNNSGIRLPSNTVDG
SALTVEVYDVNKNEWTMAANIPAKRYSDPCVRAVVISNSLCVFIRETHMNEKAKYAIYQY
DMDLDHWFLRQHISERVL
>GN=KBTBD2 OR=Breviceps macrops DE=Kelch repeat and BTB (POZ) domain containing 2 (Fragment) 
REAAMSWLDYNTVSRSQYLSTVLSHLRIDALSEVIQREWFQGLPPNDKSVVVQGLYKSMP
RFFKPRLGMTKEEMIIIIEAALENPGCYSTICYSPQAEKVYKICNPPSELHKVGVVVTPD
NDIFISGGQVPTKTKSNHSKPGKIQATFRAINSFYWFDAQLNTWIPKTPMLCVRIKPSLV
WCDGYIYAIGGDSVGGELNRRTVERYDCEKDEWTLVSPLPCAFSWSIAVVVNDCIYVMAF
NLTYCFISRSGIWVEMAKRQASRCFASAAAFDGKIFYLGGLQTDNNSGVRLPSSTLDGSS
VAVEIYDVHKNEWYMAASIPAKRFADPCVRAVVISNYLCVFIRETHLNEKAKYAIYQYDI
DLDQWFLRQQISERVL
>GN=KBTBD2 OR=Buergeriaycephala DE=Kelch repeat and BTB (POZ) domain containing 2 (Fragment) 
REAAMSWLDYNTVSRSQYLSTVLSHLRIDALSEVIQREWFQGLPPNDKSVVVQGLYKSMP
RFFKPRLGMTKEEMIIIIEAALENPGCYSTICYSPQAEKVYKICNPPSELHKVGTVVTPD
NDIFIAGGQVPVKTTKSNHSKPGKLQATFRAVNSFYWFDAQQNTWIPKTPMLCVRIKPSL
VWCDGYIYAIGGDSVGGELNRRTVERYDCEKDEWTLVSPLPCAFSWSVAVVVNDCIYVMA
YNLTYCYIPRSGIWVEVAKRQTSRCFASAAAFDGKIFYLGGLQTDNNSGVRLPSSTLDGS
SVAVEIYDVHKNEWCMAASIPAKRFADPCVRAVVISNSLCVFIRETHMNEKAKYAIYQYD
MDLDQWFLRQQISERVL
>GN=KBTBD2 OR=Bufo gargarizans DE=Kelch repeat and BTB (POZ) domain containing 2 (Fragment) 
REAAMSWLDYNTVSRSQYLSTVLSHLRIDALSEVIQREWFQGLPPNDKSVVVQGLYKSMP
RFFKPRLGMTKEEMIIIVEAALENPGCYSTICYSPQAEKVYKLCNPPSELLKVGAVVSPD
NDIYIAGGQVPLKNAISNHNKPGKLQATFRTVNSFYWLDAQQNTWIPKTPMLCVRVKPSL
VWCDGYIYAIGGDSVGGELNRRTVERYDCEKDEWTLVSPLPSAFQWSVAVVVHNCVYVMA
FNLTYCFIPRSGIWVEMAKRQTSRCFASAAAFNGKIFYLGGLQTDNSGVRLPSGTLDGSS
VAVEVYDVHKNEWYMAANIPAKRFADPCVRAVVISNSLCVFIRETHMNEKAKYAIYQYDM
DLDQWFLRQQISERVL
>GN=KBTBD2 OR=Callulina kreffti DE=Kelch repeat and BTB (POZ) domain containing 2 (Fragment) 
REAAMSWLDYNTVSRSQYLSTVLSHLRIDALSEVIQREWFQGLPPNDKSVVVQGLYKSMP
RFFKPRLGMTKEEMIIIIEAALENPGCYSTVCYSPQAEKVYKICNPPSELHKVGVVVTPD
NDIFIAGGQVPTKTTKSNHSKPGKTQATFRAVNSFYWFDAQLNTWIPKTPLLCVRIKPSL
VWCDGYIYAIGGDSVGGELNRRTVERYDCEKDEWTLVSPLPCAFSWSVAVVINDCIYVMA
FNLTYCFISQSGIWVEMAKRQASRCFASAAAFDGKIFYLGGLQTDNNSGVRLPSSTLDGS
SVAVEIYDVHKNEWYMAASIPAKRFADPCVRAVVITNSLCVFIRETHLNEKAKYAIYQYD
LDLDQWFLRQQLSERVL
>GN=KBTBD2 OR=Callulops wilhelmanus DE=Kelch repeat and BTB (POZ) domain containing 2 (Fragment) 
REAAMSWLDYNTVSRSQYLSTVLSHLRIDALSEVIQREWFQGLPPNDKSVVVQGLYKSMP
RFFKPRLGMTKEEMIIIIEAALESPGCYSTICYSPQAEKVYKICNPPSEVHKIGAVVTPD
NDIFIAGGQVPIKAPKSNHSKPGKLQATFRAVNGFHWFDAQQNTWIPKTPMLCVRVKPSL
VCCDGYIYAIGGDSIGGELNRRTVEKYDTEKDEWTLVSPLPCAFSWSVAVVVNDCIYVMA
YNLTYCYIPRSGIWVEMAKRQTSRCFASAAAFDGKIFYLGGLQTDNNSGVRLPSSTLDGS
SVAVEVYDVHKNEWYMAANIPAKRFADPCVRAVVISNSLCVFIRETHLNEKAKYAIYQYD
MDLDQWFLRQQISERVL
>GN=KBTBD2 OR=Calyptocephallela gayi DE=Kelch repeat and BTB (POZ) domain containing 2 (Fragment) 
REAAMSWLDYNTVSRSQYLSTVLSHLRIDALSEVVQREWFQGLPPNDKSVVVQGLYKSMP
RFFKPRLGMTKEEMIIIVEAALENPGCYSTICYSPQAEKVYKLCNPPSEIHKVGAVVSPD
NDIFIAGGQVPIKTGRSKPGKVQTTFRNVNCFYWFDAQQNTWIPKTPMLYVRIKPSLIWC
DGYIYAIGGDSVGGELNRRTVERYDCERDDWTMVSPLPSAFQWSVAVVVHDCIYVMAYNL
TYCFIPRSGIWVEMAKRQTSRCFASAAAFDGKIFYLGGLQTDNNSGVRLPSNTLDGSSLT
VEVFDVHKNEWYMAANIPAKRFADPCIRAVVISNSLCVFIRETHMNEKAKYAIYQYDVDL
DQWFLRQQISERVL
>GN=KBTBD2 OR=Ceratophrys cornuta DE=Kelch repeat and BTB (POZ) domain containing 2 (Fragment) 
REAAMSWLDYNTVSRSQYLSTVLSHLRIDALSEVIQREWFQGLPPNDKSVVVQGLYKSMP
RFFKPRLGMTKEEMIIIIEAALENPGSYSTICYSPQAEKVYKLCNPPSELLKVGAVVSPD
NDIYIAGGQVPLKNAKSNHNKPGKFQATFRTVNSFYWFDAQQNTWIPKTPMLCVRVKPSL
VWCDGYIYAIGGDSVGGELNRRTVERYDCEKDEWTMVSPLPSAFQWSVAVVVHDCIYVMA
YNLTYCFIPRSGIWVEMAKRQTSRCFSSAAAFDGKIFYLGGLQTDNNSGVRLPSSTLDGS
SVAVEVYDVHKNEWFMAANIPAKRFADPCVRAVVISNSLCVFIRETHMNEKAKYAIYQYD
MDLDQWFLRQQISERVL
>GN=KBTBD2 OR=Chiasmocleis ventrimaculata DE=Kelch repeat and BTB (POZ) domain containing 2 (Fragment) 
REAAMSWLDYNTVSRSQYLSTVLSHLRIDALSEVIQREWFQGLPPNDKSVVVQGLYKSMP
RFFKPRLGMTKEEMIIIIEAALESPGCYSTICYSPQAEKVYKICNPPSEVHKIGAVVTPE
NDIFIAGGQVPLKTTKSNHSKPGKLQATFRAVNSFYWFDAQQNTWIPKTPMLCVRVKPSL
VCCDGYIYAIGGDSIGGELNRRTVERYDTEKDEWTLVSPLPCAFSWSVAVVVNDCIYVMA
YNLTFCFIPRSGIWVEMAKRQTSRCFASAAAFDGKIFYLGGLQTDNNSGVRLPSTTLDGS
SVAVEVYDVHKNEWYMAANIPAKRFADPCVRAVVISNTLCVFIRETHLNEKAKYAIYQYD
MDLDQWFLRQQISERVL
>GN=KBTBD2 OR=Conraua crassipes DE=Kelch repeat and BTB (POZ) domain containing 2 (Fragment) 
REAAMSWLDYNTVSRSQYLSTVLSHLRIDALSEVIQREWFQGLPPNDKSVVVQGLYKSMP
RFFKPRLGMTKEEMIIIIEAALENPGCYSTICYSPQAEKVYKICNPPSEIHKVGAVVTPD
NDIFIAGGQVPVKTTKSNHSKPGKLQATFRAVNSFYWFDAQQNTWIPKTPMLCVRIKPSL
VWCDGYIYAIGGDSVGGELNRRTVERYDCEKDEWTLVSPLPCAFSWSVAVVVNDCIYVMA
YNLTYCYIPRSGIWVEVAKRQTSRCFASAAAFDGKIFYLGGLQTDNNSGVRLPSTTLDGS
SVAVEIYDVHKNEWYMAASIPAKRFADPCVRAVVISNSLCVFIRETHMNEKAKYAIYQYD
MDLDQWFLRQQISERVL
>GN=KBTBD2 OR=Cophixalus cheesmanae DE=Kelch repeat and BTB (POZ) domain containing 2 (Fragment) 
REAAMSWLDYNTVSRSQYLSTVLSHLRIDALSEVIQREWFQGLPPNDKSVVVQGLYKSMP
RFFKPRLGMTKEEMIIIIEAALESPGCYSTICYSPQAEKVYKICNPPSDVHKIGAVVTPD
NDIFIAGGQVPMKAPKSNHSKPGKLQATFRAVNGFYWFDAQQNTWIPKTPMLCVRVKPSL
VCCDGYIYAIGGDSIGGELNRRTVEKYDTEKDEWTLVSPLPCAFSWSVAVVVNDCIYVMA
YNLTYCYIPRSGIWVEMAKRQTSRCFASAAAFDGKIFYLGGLQTDNNSGVRLPSSTLDGS
SVAVEVYDVHKNEWYMAANIPAKRFADPCVRAVVISNSLCVFIRETHLNEKAKYAIYQYD
MDLDQWFLRQQISERVL
>GN=KBTBD2 OR=Cornufer pelewensis DE=Kelch repeat and BTB (POZ) domain containing 2 (Fragment) 
REAAMSWLDYNTVSRSQYLSTVLSHLRIDALSEVIQREWFQGLPPNDKSVVVQGLYKSMP
RFFKPRLGMTKEEMIVIIEAALENPGSYSTICYSPQAEKVYKICNPPSELHKVGTVVTPD
NDIFIAGGQVPVKTTKSNHSKPGKLQATFRAVNSFYWFDAQQNTWIPKTPMLCVRIKPSL
VWCDGYIYAIGGDSVGGELNRRTVERYDCEKDEWTLVSPLPCAFSWSVAVVVNDCIYAMA
YNLTYCYIPRSGIWVEVAKRQTSRCFSSAAAFDGKIFYLGGLQTDNNSGVRLPSSTLDGS
SVAVEIYDVHKNEWYMAASIPAKRFADPCVRAVVISNSLCVFIRETHMNEKAKYAIYQYD
LDLDQWFLRQQISERVL
>GN=KBTBD2 OR=Craugastor augusti DE=Kelch repeat and BTB (POZ) domain containing 2 (Fragment) 
REAAMSWLDYNTVSRSQYLSTVLSHLRIDALSEVIQREWFQGLPPNDKSVVVQGLYKSMP
RFFKPRLGMTKEEMIIIIEAALENPGCYSTVCYSPQAEKVYKLCNPPTELLKVGTVVSPD
NDIYIAGGQVPLKNAKSNHNKPGKYQATFRTVNSFYWLDAQLNTWIPKTPMLCVRVKPAL
VWCDGYIYAIGGDSVGGELNRRTVERYDCEKDEWTLVSPLPSAFQWSVAVVVHDCIYVMA
HNLTYCFTPRSGIWVEMAKRQASRCFASASAFNGKIFYLGGLQTDNNSGVRLPSSTLDGS
CIAVEVYDVHKNEWYMAANVPTKRFADPCVRAVVISNSLCVFVRETHLNEKAKYAIYQYD
TDLDRWFLRQQISERVL
>GN=KBTBD2 OR=Craugastor fitzingeri DE=Kelch repeat and BTB (POZ) domain containing 2 (Fragment) 
REAAMSWLDYNTVSRSQYLSTVLSHLRIDALSEVIQREWFQGLPPNDKSVVVQGLYKSMP
RFFKPRLGMTKEEMIIIIEAALENPGCYSTICYSPQAEKVYKLCNPPSELLKVGAVVSPD
NDIYIAGGQMPLKNAKSNHNKPGKVQAAFRTVNSFYWFDAQQNTWIPKTPMLCVRVKPSL
VWCDGYIYAIGGDSVGGELSRRTVERYDCEKDEWTLVSPLPSAFQWSIAVVVHDCIYVMA
NNLTYSFTPRSGIWVEMAKRQSSRSFASAAAFDGKIFYLGGLPTDNNSGVRLPSSTLDGP
CIAVEVYDVHKNEWYVAANIPAKRFADPCVRAVVISNSLCVFVRETHLNEKARYVIYQYE
LDLDKWFLRQQISERVL
>GN=KBTBD2 OR=Crinia signifera DE=Kelch repeat and BTB (POZ) domain containing 2 (Fragment) 
REAAMSWLDYNTVSRSQYLSTVLSHLRIDALSEVIQREWFQGLPPNDKSVVVQGLYKSMP
RFFKPRLGMTKEEMIIIVEAALENPGCYSTICYSPQAEKVYKLCNPPSELHKVGALVSPD
NDIFVAGGQVPVKTTKSKPGKLQASFRTVNYFYWFDAQLNTWIPKTPMLCVRVKPSLIWC
DGYIYAIGGDSVGGELNRRTVERYDCERDEWTMVTPLPSAFQWSVAVVVHDCIYVMSYNL
TYCFIPRSGIWVEMAKRQTSRCFASATAFDGKIFYLGGLQTDNNSGLRLPSNTLDGSSVT
VEVYDVHKNEWYMAANIPVKRFSDPCVRAVVISSSLCVFIRETHMNEKAKYAIYQYDMDL
DQWFLRQQISERVL
>GN=KBTBD2 OR=Cryptobatrachus sp. TNHC-GDC 451 DE=Kelch repeat and BTB (POZ) domain containing 2 (Fragment) 
REAAMSWLDYNTVSRSQYLSTVLSHLRIDALSEVIQREWFQGLPPNDKSVVVQGLYKSMP
RFFKPRLGMTKEEMIIIIEAALENPGCYSTICYSPQAEKVYKLCNPPSELLKVGAVVSPD
NDIYIAGGQVPLKNAKTNHNKPGKFQATFRTVNSFYWFDAQQNTWIPKTPMLCVRVKPPL
VWCDGYIYAIGGDSVGGELNRRTVERYDCEKDEWTMLSPLPSAFQWSVAVEVHDCIYVMA
YNLTYCFIPRSGIWVEMAKRQTSRCFASAAAFDGKIFYLGGLQTDNNSGVRLPSGTLDGS
SVAVEVYDVHKNEWYMAANIPAKRFADPCVRAVVISNSLCVFIRETHMNEKAKYAIYQYD
LDLDQWFLRQQISERVL
>GN=KBTBD2 OR=Dendropsophus parviceps DE=Kelch repeat and BTB (POZ) domain containing 2 (Fragment) 
REAAMSWLDYNTVSRSQYLSTVLSHLRIDALSEVIQREWFQGLPPNDKSVVVQGLYKSMP
RFFKPRLGMTKEEMIIIIEAALENPGCYSTICYSPQAEKVYKLCNPPSELLKVGAVVSPD
NDIYIAGGQVPLKNAKSNHNKPGKIQATFRSVNSFYWLDAQQNTWIPKTPMLCVRVKPSL
VWCDGYIYAIGGDSVGGELNRRTVERYDCEKDEWTLVSPLPSAFQWSVAVVVHDCIYVMA
YNLTYCFIPRSGIWVEMAKRQASRCFASAAAFDGKIFYLGGLQTDNNSGVRLPSSTLDGS
SVAVEVYDVHKNEWYMAANIPAKRFADPCVRAVVISNSLCVFIRETHMNEKAKYAIYQYD
MDLDQWFLRQQISERVL
>GN=KBTBD2 OR=Discoglossus pictus DE=Kelch repeat and BTB (POZ) domain containing 2 (Fragment) 
REAAMSWLDYNTVSRSQYLSTVLSHLRIDALSEVIQREWFQGLPPNDKSVVVQGLYKSMP
RFFKPRLGMTKEEMIIIIEAASEHPGSSFTSICYSPQAEKVYKLSNPPADLQKVGTVVTP
DNDIFIAGGQVPLKNTKSNHSKPSKLPAAFRTVNFFYWFDAQQNTWIPKTPMLSVRTKPS
LVWCDGYIYAIGGDNVGGELNRRTVERYDCERDEWTMVSPLPCAWQWNVAVVVHDCIYVM
AHNLTYCYIPRSGSWVEMAMRQTSRCFASAAAFEDKIFYLGGLHTGNNSGIRLPSNTVDG
SSLTVEVYDVNKNEWSMAANIPAKRYSDPCVRAVVISNSLCVFIRETHMNEKAKYAIYQY
DMDLDQWFLRQHISERVL
>GN=KBTBD2 OR=Dyscophus antongilii DE=Kelch repeat and BTB (POZ) domain containing 2 (Fragment) 
REAAMSWLDYNTVSRSQYLSTVLSHLRIDALSEVIQREWFQGLPPNDKSVVVQGLYKSMP
RFFKPRLGMTKEEMIIIIEAALESPGCYSTICYSPQAEKVYKICNPPSEVHKIGAVVTPD
NDIFIAGGQVPIKTTKSNHSKPGKLQATFRAVNSFCWFDAQQNTWIPKTPMLCVRIKPSL
VCCDGYIYAIGGDSIGGELNRRTVERYDTEKDEWTLVSPLPYAFSWSIAVVVNDCIYVMA
HNLTYCFIPRSGIWVEMAKRQTSRCFASAAAFDGKIFYLGGLQTDNNSGVRLPSTTLDGS
SVAVEVYDVHKNEWYMAANIPAKRFADPCVRAVVISNFLCVFIRETHLNEKAKYALYQYD
MDLDQWFLRQQISERVL
>GN=KBTBD2 OR=Elachistocleis ovalis DE=Kelch repeat and BTB (POZ) domain containing 2 (Fragment) 
REAAMSWLDYNTVSRSQYLSTVLSHLRIDALSEVIQREWFQGLPPNDKSVVVQGLYKSMP
RFFKPRLGMTKEEMIIIIEAALESPGCYSTICYSPQAEKVYKISNPPSEVHKIGAVVTPE
NDIFIAGGQIPLKTTKSNHGKPGKLQATFRAVNSFYWFDAQQNTWIPKTPMLCVRIKPSL
VCCDGYIYAIGGDSIGGELNRRTVERYDTEKDEWTLVSPLPCAFSWSVAVVVNDCIYVMA
YNLTYCFIPRSGIWVEMAKRQTSRCFASAAAFDGKIFYLGGLQTDNNSGVRLPSTTLDGS
SVAVEVYDVHKNEWYMAANIPAKRFADPCVRAVVVSNSLCVFIRETHLNEKAKYAIYQYD
MDLDQWFLRQQISERVL
>GN=KBTBD2 OR=Eleutherodactylus planirostris DE=Kelch repeat and BTB (POZ) domain containing 2 (Fragment) 
REAAMSWLDYNTVSRSQYLSTVLSHLRIDALSEVIQREWFQGLPPNDKSVVVQGLYKSMP
RFFKPRLGMTKEEMIIIIEAAMENPGCYSTICYSPQAEKVYKLCNPPSELLKVGAVVSPD
NDIYIAGGQVPLKNAKSNQNKPGKFQATFRTVNSLYCFDAQQNTWIPKTPMLCVRVKPSL
VWCDGYIYAIGGDSVGGELNRRTVERYDCEKDEWTLVSPLPSPLQWSVAVVVHDCIYVMA
YNLTYCFIPRSGIWVEMAKRQTSRCFASAAAFDGKIFYLGGLQTDNNSAVRLPSSLPSTL
DGSSVVVEVFDVHKNEWYMAANIPAKRFADPCIRAVVISNSLCVFIRETHMNEKAKYAIY
QYDTDLDQWFLRQQISERVL
>GN=KBTBD2 OR=Engystomops pustulosus DE=Kelch repeat and BTB (POZ) domain containing 2 (Fragment) 
REAAMSWLDYNTVSRSQYLSTVLSHLRIDALSEVIQREWFQGLPPNDKSVVVQGLYKSMP
RFFKPRLGMTKEEMIIIIEAALENPGSYSTICYSPQAEKVYKLCNPPSELLKVGAVVSPD
NDIYIAGGQVPLKNAKSNHNKPGKFQATFRTVNSFYWFDAQQNTWIPKTPMLCVRVKPSL
VWCDGYIYAIGGDSVGGELNRRTVERYDCEKDEWTLVSPLPSAFQWSVAVVVHDCIYVMA
YNLTYCFIPRSGIWVEMAKRQSSRCFASAAAFDGKIFYLGGLQTDNNSGVRLPSSTLDGS
SVAVEVYDVHKNEWYMAANIPAKRFADPCVRAVVISNSLCVFIRETHMNEKAKYAIYQYN
MDLDQWFLRQQISERVL
>GN=KBTBD2 OR=Eupsophus calcaratus DE=Kelch repeat and BTB (POZ) domain containing 2 (Fragment) 
REAAMSWLDYNTVSRSQYLSTVLSHLRIDALSEVIQREWFQGLPPNDKSVVVQGLYKSMP
RFFKPRLGMTKEEMIIIVEAALENPGCYSTICYSPQAEKVYKLCNPPSELLKVGAVVSPD
NDIYIAGGQVPLKNAKSNHNKPGKFQATHRAVNFFYWFDAQQNTWIPKTPMLYVRVKPSL
VWCDGYIYAIGGDSVGGELNRRTVERYDCEKDEWTLVSPLPSAFQWSFAVVVHDCIYVMA
YNLTYCFIPRSGIWVEMAKRQTSRCFASAAVFDGKIFYLGGLQTDNNSGVRLPSSTLDGS
SVAVEVYNVHKNEWYMAANIPAKRFADPCVRAVVISNALCVFIRETHMNEKAKYAIYQYD
MDLDQWFLRQPISERVL
>GN=KBTBD2 OR=Fejervarya limnocharis DE=Kelch repeat and BTB (POZ) domain containing 2 (Fragment) 
REAAMSWLDYNTVSRSQYLSTVLSHLRIDALSEVIQREWFQGLPPNDKSVVVQGLYKSMP
RFFKPRLGMTKEEMIIIIEAALETPGCYSIICYSPQAEKVYKICNPPSELHKLGTVVTPD
NDIFIAGGQVPVKTTKSNHSKPGKLQATFRAVNSFYWFDAQQNTWIPKTPMLCVRVKPSL
VWCDGYIYAIGGDSVGGELNRRTVERYDCEKDEWTLVSPLPCAFSWSVAVVVNDCIYVMA
YNLTYCYIPRSGIWVEVAKRQTSRCFASAAAFDGKIFYLGGLQTDNNSCVRLPSSTLDGS
SVAVEIYDVLKNEWYLAASIPAKRFADPCVRAVVISNSLCVFIRETHMNEKAKYAIYQYD
MDLDQWFLRQQISERVL
>GN=KBTBD2 OR=Gastrophryne olivacea DE=Kelch repeat and BTB (POZ) domain containing 2 (Fragment) 
REAAMSWLDYNTVSRSQYLSTVLSHLRIDALSEVIQREWFQGLPPNDKSVVVQGLYKSMP
RFFKPRLGMTKEEMIIIIEAALESPGCYSTICYSPQAEKVYKISNPPSEVHKIGVVVTPE
NDIFIAGGQIPLKTTKSNHSKPGKLQATFRAVNSFYWFDAQQNTWIPKTPMLCVRIKPSL
VCCDGYIYAIGGDSIGGELNRRTVERYNTEKDEWTLVSPLPCAFSWSVAVVVNDCIYVMA
YNLTYCFIPRSGIWVEMAKRQTSRCFASAAAFDGKIFYLGGLQTDNNSGVRLPSTTLDGS
SVAVEVYDVHKNEWYMAANIPAKRFADPCVRAVVVSNSLCVFIRETHLNEKAKYAIYQYN
IDLDQWFLRQQISERVL
>GN=KBTBD2 OR=Gastrotheca pseustes DE=Kelch repeat and BTB (POZ) domain containing 2 (Fragment) 
REAAMSWLDYNTVSRSQYLSTVLSHLRIDALSEVIQREWFQGLPPNDKSVVVQGLYKSMP
RFFKPRLGMTKEEMIIIIEAALENPGCYSTICYSPQAEKVYKLCNPPSELLKVGAVVSPD
NDIYIAGGQVPLKNAKSNHNKPGKFQAAFRTVNSFYWFDAQQNTWIPKTPMLCVRVKPSL
VWCDGYIYAIGGDSVGGELNRRTVERYDCEKDEWTMLSPLPSTFQWSVAVVLNDCIYVMA
YNLTYCFIPRSGIWVEMAKRQTSRCFASAAAFDGKIFYLGGLQTDNNSGVKLPSGTLDGS
SVAVEVYDVHKNEWYMAANIPAKRFADPCVRAVVISNALCVFIRETHMNEKAKYAIYQYD
MDLDQWFLRQQISERVL
>GN=KBTBD2 OR=Heleophryne purcelli DE=Kelch repeat and BTB (POZ) domain containing 2 (Fragment) 
REAAMSWLDYNTVSRSQYLSTVLSHLRIDALSEVIQREWFQGLPPNDKSVVVQGLYKSMP
RFFKPRLGMTKEEMIIIVEAALESPGYYSTICYSPQAEKVYKLCNPPSELHKVGTVVTPD
NDIFIAGGQVPLKTTKSNHSKPGKLQATFRTVNFFYWLDAQQNTWIPKTPMLCVRIKPCL
VWCDGYIYAIGGDSVGGELNRRTVEKYDCERDEWTMVSPLPNAWQWSVAVVVHDCIYVMA
YNLTYCFIPRSGIWVEMAKRQNSRCFASAAAFDGKIFYLGGLQTDNNSGVRLPSTTLDGS
SVTVEVYDVHKNEWFLAANIPAKRFADPCVRAVVISNSLCVFIRETHMNEKAKYAIYQYD
MDLDQWFLRQQISERVL
>GN=KBTBD2 OR=Hemisus marmoratus DE=Kelch repeat and BTB (POZ) domain containing 2 (Fragment) 
REAAMSWLDYNTVSRSQYLSTVLSHLRIDALSEVIQREWFQGLPPNDKSVVVQGLYKSMP
RFFKPRLGMTKEEMIIIIEAALENPGCYSTICYSPQAEKVYKICNPPSELHKVGAVVTPD
NDIFIAGGQVPTKTTKTNHSKPGKIQATFRCVNSFYWFDAQLNTWIPKTPMLCARVKPSL
VWCDGYIYAIGGDSVGGELNRRTVERYDCEKDEWTLVSPLPCAFSWSVAVVVNDCIYVMA
FNLTYCFISRSGIWVEMAKRQASRCFASAAAFDGKIFYLGGLQTDNNSGVRLPSSTLDGS
SVAVEVYDVHKNEWFMAASIPAKRFADPCVRAVVISNSLCVFIRETHLNEKAKYAIYQYD
IELDQWFLRQQISERVL
>GN=KBTBD2 OR=Hoplobatrachus tigerinus DE=Kelch repeat and BTB (POZ) domain containing 2 (Fragment) 
REAAMSWLDYNTVSRSQYLSTVLSHLRIDALSEVIQREWFQGLPPNDKSVVVQGLYKSMP
RFFKPRLGMTKEEMIIIIEAALENPGCYSTICYSPQAEKVYKICNPPSELHKVGTVVTPD
NDIFIAGGQVPVKTTKSNHSKPGKLQATFRAVNSFYWFDAQQNTWIPKTPMLCVRIKPSL
VWCDGYIYAIGGDSVGGELNRRTVERYDCEKDEWTLVSPLPCAFSWSVAVVVNECIYVMA
YNLTYCYIPRSGIWVEVAKRQTSRCFASAAAFDGKIFYLGGLQTDNNSGVRLPSSTLDGS
SVAVEIYDVLKNEWYLAASIPAKRFADPCVRAVVISNSLCVFIRETHMNEKAKYAIYQYD
MDLDQWFLRQQISERVL
>GN=KBTBD2 OR=Hyla chinensis DE=Kelch repeat and BTB (POZ) domain containing 2 (Fragment) 
REAAMSWLDYNTVSRSQYLSTVLSHLRIDALSEVIQREWFQGLPPNDKSVVVQGLYKSMP
RFFKPRLGMTKEEMIIIIEAALENPGCYSTICYSPQAEKVYKLCNPPSELLKVGTVVSPD
NDIYIAGGQVPLKNAKSNHNKPGKLQAVFRTVNSFYWFDAQQNTWIPKTPMLCVRVKPSL
VWCDGYIYAIGGDSVGGELNRRTVERYDCEKDEWTLVSPLPSAFQWSVAVVVHDCIYVMA
YNLTYCFIPRSGIWVEMAKRQTSRCFASAAAFDGKIFYLGGLQTDNNSGVRLPSSTLDGS
SVAVEVFDVHKNEWYMTANIPAKRYADPCVRAVVISNSLCVFIRETHMNEKAKYAIYQYD
MDLDQWFLRQQISERVL
>GN=KBTBD2 OR=Hylomantis lemur DE=Kelch repeat and BTB (POZ) domain containing 2 (Fragment) 
REAAMSWLDYNTVSRSQYLSTVLSHLRIDALSEVIQREWFQGLPPNDKSVVVQGLYKSMP
RFFKPRLGMTKEEMIIIIEAALENPGCYSTICYSPQAEKVYKLCNPPSELLKVGAVVSHD
NDIYIAGGQVPLKNAKSNHNKPGKFQATFRTVNSFYWFDAQQNTWIPKTPMLCIRVKPSL
VWCDGYIYAIGGDSVGGELNRRTVERYDCEKDEWTMVSPLPSAFQWSAAVIVHDCIYVMA
YNLTYCFIPRSGIWVEMAKRQTSRCFASAAAFDGKIFYLGGLQTDNNSGVRLPSSTLDGS
SVAVEVYDVHKNEWYMAANIPAKRFADPCVRAVVISNSLCVFIRETHMNEKAKYAIYQYD
MDLDQWFLRQPISERVL
>GN=KBTBD2 OR=Hyloscirtus lindae DE=Kelch repeat and BTB (POZ) domain containing 2 (Fragment) 
REAAMSWLDYNTVSRSQYLSTVLSHLRIDALSEVIQREWFQGLPPNDKSVVVQGLYKSMP
RFFKPRLGMTKEEMIIVIEAALESPGCYSTICYSPQAEKVYKLCNPPSELLKVGAVVSPD
NDIYIAGGQVPLKNAKSNHNKPGKLQATFRTVNSFYWFDAQQNTWIPKTPMLCVRVKPSL
VWCDGYIYAIGGDSVGGELNRRTVERYDCEKDEWTLVSPLPSAFQWTVAVVVHDCIYVMA
YNLTYCFIPRSGIWVEMAKRQTSRCFASAAAFDGKIFYLGGLQTDNNSGVRLPSSTLDGS
SVAVEVYDVHKNEWYLAANIPAKRFADPCVRAVVISNSLCVFIRETHMNEKAKYAIYQFD
MDLDQWFLRQQISERVL
>GN=KBTBD2 OR=Hyperolius bolifambae DE=Kelch repeat and BTB (POZ) domain containing 2 (Fragment) 
REAAMSWLDYNTVSRSQYLSTVLSHLRIDALSEVIQREWFQGLPPNDKSVVVQGLYKSMP
RFFKPRLGMTKEEMIIIIEAALENPGCYSTICYSPQAEKVYKICNPPSELHKIGAVVTPD
NDIFIAGGQVPLKTTKSNHSKPGKLQATFRAVNCFYWFDAQLNTWIPKTPMLCVRIKPSL
IWCDGYIYAVGGDSVGGELNRRTVERYDCEKDEWTLMSPLPCAFSWSVAVVVNDCIYVMA
FNLTYCFIPRSGIWVEMAKRQTSRCFASAAAFDGKIFYLGGLQTDNNSGVRLPSSTLDGS
CVAVEIYDVHKNEWYMAASIPAKRFADPCVRAVVISNSLCVFIRETHMNEKAKYAIYQYD
IDLDQWFLRQQISERVL
>GN=KBTBD2 OR=Rhinella arenarum DE=Kelch repeat and BTB (POZ) domain containing 2 (Fragment)
MSTQDERQINTEYAVSLLEQLKLFYEQQLLTDIVLIVEGTEFPCHKMVLATCSSYFRAMFMSGLSESKQTHVHLRNVDAASLQIIITYAYTGNLAINESTVEQLYETACFLQVDDVLQLCREYLIKKVNAKNCVRLMSFADLFSCEELKQSAKRMVEHKFTSVYRQDAFMQLSSELLIDLVSSDNLNVEKEETVREAAMSWLDYNTVSRSQYLSTVLSHLRIDALSEVIQREWFQGLPPNDKSVVVQGLYKSMPRFFKPRLGMTKEEMIIIVEAALENPGCYSTICYSPQAEKVYKLCNPPSDLLKVGAVVSPDNDIYIAGGQVPLKNAISNHNKPGKFQATFRTVNSFYWFDAQQNTWIPKTPMLCVRVKPSLVWCDGYIYAIGGDSVGGELNRRTVERYDCEKDEWTLVSPLPSAFQWSVSVVVHDCVYVMAYNLTYCFIPRSGIWVEMAKRQTSRCFASAAAFDGKIFYLGGLQTDNSGVRLPSGTLDGSSVAVEVYDVHKNEWYMAANIPAKRFADPCVRAVVISNSLCVFIRETHMNEKAKYAIYQYDMDLDQWFLRQQISERVLWDLGKEFRCTVGKLYPSCLEVSPWKPLTHVFSQDGADDFELDGNMVTLPPV
