# Supplementary material for: The Rhinella arenarum transcriptome: de novo assembly, annotation and gene prediction
Source: Sci Rep. 2020 Jan 23;10:1053. doi: 10.1038/s41598-020-57961-4 (PMC6978513; doi:10.1038/s41598-020-57961-4)
Supplement: Supplementary file 3 — Dataset 2. [file 41598_2020_57961_MOESM3_ESM.zip › KCNF1.fasta]

>GN=KCNF1 OR=Acris crepitans DE=Potassium voltage-gated channel, subfamily F, member 1 (Fragment) 
MCFKNEMEFWKVDLGFLDDCCKSHLNEKKEELEEIARRVQTILDDLGFDTSESRWKRFQK
YVWKFMEKPESSFPARVTAVLSFLFILTSSIVMCLGTIPDLQVEDSEGNHVEHPTLDNIE
TACIIWFTIEYVLRLISSPNKLHFALSFMNIIDVLAILPFYVSLILTHLGARMMELTNVQ
QAVQALRIMRIARIFKLARHSSGLQTLTYALKSSFKELGLLLMYLAVGIFVFSALGYTME
QSHPETLFKSIPQSF
>GN=KCNF1 OR=Agalychnis callidryas DE=Potassium voltage-gated channel, subfamily F, member 1 (Fragment) 
ICFKNEMEFWKVDLCFLDDCCKSHLEEKKEELEEIARRVQTILDDLGFDTSESKWKRFQK
YVWKFMEKPESSFPARVTAVLSFLFILISSIVMCLGTIPDLQVEDSEGNHVEHPTLDNIE
TACIIWFTMEYVLRLISSPNKLHFALSFMNIIDVLAILPFYVSLILTHLGARMMELTNVQ
QAVQALRIMRIARIFKLARHSSGLQTLTYALKSSFKELGLLLMYLAVGIFVFSALGYTME
QSHPETLFKSIPQSF
>GN=KCNF1 OR=Aglyptodactylus madagascariensis DE=Potassium voltage-gated channel, subfamily F, member 1 (Fragment) 
ICFKNEMEFWKVDLAFLDECCKSHLSEKKEELEEIARRVQTILDDLGVDTTVSRWTRFQK
YVWKFMEKPESSFPARVTAVLSFLFILTSSVVMCVGTIPEMQIEDAEGNHVEHPVLDNIE
TACIGWFTLEYVLRLMSSPNKLHFTFSFMNIIDVLAILPFYVSLTLTHLGARMMELTNVQ
QAVQALRIMRIARIFKLARHSSGLQTLTYALKSSFKELGLLLMYLAVGIFVFSALGYTME
QSHPDTLFKSIPQSFWWAIITMTT
>GN=KCNF1 OR=Allobates femoralis DE=Potassium voltage-gated channel, subfamily F, member 1 (Fragment) 
ICFQNEMEFWKVDLCFLDECCKSHLSEKKEELEEIARRVQTILDDLGVDTSESRWKRFQK
YVWKFMEKPESSFPARVTAVLSFLFILISSIVMCLGTIPDLQVEDSEGNHVEHPTLDNIE
TACIIWFTMEYVLRLMSSPNKLHFALSFMNIIDVLAILPFYVSLILTHLGARMMELTNVQ
QAVQALRIMRIARIFKLARHSSGLQTLTYALKSSFKELGLLLMYLAVGIFVFSALGYTME
QSHPETLFKSIPQSFWWAIITMTT
>GN=KCNF1 OR=Alsodes gargola DE=Potassium voltage-gated channel, subfamily F, member 1 (Fragment) 
ICFQNEMEFWKVDLDFLDDCCKSHLSEKKEELEEIARRVQTILDDLGFDTSESRWKRFQK
YVWKFMEKPESSFPARVTAVLSFLFILISSIVMCLGTIPDLQVEDSEGNHVEHPTLDNIE
TACIIWFTMEYVLRLISSPNKLHFALSFMNIIDVLAILPFYVSLILTHLGARIMELTNVQ
QAVQALRIMRIARIFKLARHSSGLQTLTYALKSSFKELGLLLMYLAVGIFVFSAIGYTME
QSHPETLFKSIPQSFWWAIITMTT
>GN=KCNF1 OR=Alytes obstetricans DE=Potassium voltage-gated channel, subfamily F, member 1 (Fragment) 
ICFQNEMEFWKVDLSLLDDCCKSHLSEKKEELEEIARRVQTILDDLGGDTSESRWKRFQK
YVWKFMEKPESSFPARVTAVLSFLFILISSVVMCVGTIPELQVEDLEGNRVEHPTLDNIE
TACIGWFTLEYVLRLISSPNKLHFSLSFMNIIDAMAILPFYVSLVLTHLGASLMELTNVQ
QAIQALRIMRIARIFKLARHSSGLQTLTYALKSSFKELGLLLMYLAVGIFVFSALGYTME
QSHPDTLFKSIPQSFWWAIITMTT
>GN=KCNF1 OR=Amietia lubrica DE=Potassium voltage-gated channel, subfamily F, member 1 (Fragment) 
MCFKNEMEFWKVDLSFLDECCKSHLSEKKEELEEIARRVQTILDDLGVDTTESRWKRFQK
YVWKFMEKPESSYPARVTAVLSFLFILTSSVVMCVGTIPELQVEDAEGNHVEHPVLDNIE
TACIGWFTLEYILRLLSSPNKLHFTFSFMNIIDVLAILPFYVSLTLTHLGAQMMELTNVQ
QAVQALRIMRIARIFKLARHSSGLQTLTYALKSSFKELGLLLMYLAVGIFVFSALGYTME
QSHPDTLFKSIPQSFWWAIITMTT
>GN=KCNF1 OR=Amolops loloensis DE=Potassium voltage-gated channel, subfamily F, member 1 (Fragment) 
ICFKNEMEFWKVDLAFLDECCKSHLSEKKEELEEIAKRVQTILDDLGVDTTESHWKRFQK
YVWKFMEKPESSFPARVTAVLSFLFILTSSVVMCVGTIPEMQVEDAEGNHVEHPVLDNIE
TACIGWFTLEYLLRLLSSPNKLHFTFSFMNIIDVLAILPFYVSLTLTHLGARIMELTNVQ
QAVQALRIMRIARIFKLARHSSGLQTLTYALKSSFKELGLLLMYLAVGIFVFSALGYTME
QSHPDTLFKSIPQSFWWAIITMTT
>GN=KCNF1 OR=Amolops ricketti DE=Potassium voltage-gated channel, subfamily F, member 1 (Fragment) 
ICFKNEMEFWKVDLTFLDECCKSHLSEKKEELEEIAKRVQTILDDLGVDTTESRWKRFQK
YVWKFMEKPESSFPARVTAVLSFLFILTSSVVMCVGTIPEMQVEDAEGNHVEHPVLDNIE
TACIGWFTLEYLLRLLSSPNKLHFTFSFMNIIDVLAILPFYVSLTLTHLGARMMELTNVQ
QAVQALRIMRIARIFKLARHSSGLQTLTYALKSSFKELGLLLMYLAVGIFVFSALGYTME
QSHPDTLFKSIPQSFWWAIITMTT
>GN=KCNF1 OR=Anaxyrus canorus DE=Potassium voltage-gated channel, subfamily F, member 1 (Fragment) 
ICFQNEMEFWKVDLCFLDECCKIHLNEKKEELEEIARRVQTILDDLGFDTSESRWKRFQK
YVWKFMEKPESSFPARVTAVLSFLFILISSIVMCLGTIPDLQVEDSEGNHVEHPTLDNIE
TACIIWFTIEYVLRLMSSPNKLHFALSFMNIIDVLAILPFYVSLILTHLGARMMELTNVQ
QAVQALRIMRIARIFKLARHSSGLQTLTYALKSSFKELGLLLMYLAVGIFVFSALGYTME
QSHPETLFKSIPQSF
>GN=KCNF1 OR=Aplastodiscus perviridis DE=Potassium voltage-gated channel, subfamily F, member 1 (Fragment) 
ICFQNEMEFWKVDLSFLDDCCKSHLNEKKEELEEIARRVQTILDDLGFDTSESRWKRFQK
YVWKFMEKPESSFPARVTAVLSFLFILISSIVMCLGTIPDLQVEDSEGNHVEHPTLDNIE
TACIIWFTMEYVLRLMSSPNKLHFALSFMNIIDVLAILPFYVSLILTHLGARLMELTNVQ
QAVQALRIMRIARIFKLARHSSGLQTLTYALKSSFKELGLLLMYLAVGIFVFSALGYTME
QSHPETLFKSIPQSF
>GN=KCNF1 OR=Arthroleptis poecilonotus DE=Potassium voltage-gated channel, subfamily F, member 1 (Fragment) 
ICFQNEMEFWKVDLDYLDECCKSHLSEKKEELEEIARRVQTILDDLGVDTTESRWKRFQK
YIWKFMEKPESSYPARVTAVLSFLFILTSSVVMCIGTIPELQVEDAEGNHVEHPTLDNIE
TACIGWFTLEYILRLISSPNKLHFALSFMNIIDALAILPFYVSLILTHLGASMMELTTVQ
QAVQALRIMRIARIFKLARHSSGLQTLTYALKSSFKELGLLLMYLAVGIFVFSAIGYTME
QSHPDTLFKSIPQSFWWAIITMTT
>GN=KCNF1 OR=Ascaphus truei DE=Potassium voltage-gated channel, subfamily F, member 1 (Fragment) 
ICFQNEMEFWRVDLGLLDDCCKTHLSEKKEELEEIARRVQTILDDLGVDTSESRWKRFQK
YMWKFMEKPESSFPARVTAVLSFLFILISSVVMCVGTIPDLQVEDYEGNRVEHPTLDNIE
TACIGWFTLEYVLRLISSPNKLHFATSFMNIIDVLAILPFYVSLILTHLGASMMGLSNVQ
QAIQALRIMRIARIFKLARHSSGLQTLTYALKSSFKELGLLLMYLAVGIFVFSALGYTME
QSHPDTLFKSIPQSFWWAIITMTT
>GN=KCNF1 OR=Astylosternus diadematus DE=Potassium voltage-gated channel, subfamily F, member 1 (Fragment) 
ICFKNEMEFWKVDLVYLDECCKSHLCEKKEELEEIARRVQTILDDLGVDITESRWKRFQK
YLWKFMEKPESSFPARVTAVLSFLFILTSSVVMCVGTIPELQVEDAEGNHVEHPTLDNIE
TACIGWFTLEYVLRLISSPNKLHFALSFMNIIDALAILPFYVSLILTHLGAGMMELTTVQ
QAVQALRIMRIARIFKLARHSSGLQTLTYALKSSFKELGLLLMYLAVGIFVFSALGYTME
QSHPDTLFKSIPQSFWWAIITMTT
>GN=KCNF1 OR=Atelognathus reverberii DE=Potassium voltage-gated channel, subfamily F, member 1 (Fragment) 
ICFKNEMEFWKVDLCFLDDCCKSHLNEKKEELEEIARRVQTILDDLGFDTSESRWKRFQK
YVWKFMEKPESSFPARVTAVLSFLFILISSIVMCLGTIPDLQMEDTEGNHVEHPTLDNIE
TACIIWFTMEYVLRLMSSPNKLHFALSFMNIIDVLAILPFFVSLILTHLGARLMELTNVQ
QAVQALRIMRIARIFKLARHSSGLQTLTYALKSSFKELGLLLMYLAVGIFVFSALGYTME
QSHPETLFKSIPQSF
>GN=KCNF1 OR=Aubria subsigillata DE=Potassium voltage-gated channel, subfamily F, member 1 (Fragment) 
ICFQNEMEFWKVDLSYLDECCKSHLSEKKEELEEIARRVQTILDDLGVDTTESRWKRFQK
YVWKFMEKPESSFPARVTAVLSFLFILTSSVVMCVGTIPELQVEDAEGNHVEHPVLDNIE
TACIGWFTLEYLLRLLSSPNKLHFTFSFMNIIDVLAILPFYVSLILTHLGARMMELTNVQ
QAVQALRIMRIARIFKLARHSSGLQTLTYALKSSFKELGLLLMYLAVGIFVFSALGYTME
QSHPDTLFKSIPQSFWWAIITMTT
>GN=KCNF1 OR=Barbourula busuangensis DE=Potassium voltage-gated channel, subfamily F, member 1 (Fragment) 
ICFQNEMEFWKVDLSLLDDCCKSHLSEKKEELEEIARRVQTILDDLGEDKSESRWKRFQK
YVWKFMEKPESSLPARVTAVLSFLFILISSIVMCVGTIPELQVEDAEGNHVEHPTLDNIE
TACIGWFTLEYVLRLISSPNKVHFALSFMNIIDVLAILPFYVSLVLTHLGASLMELTNVQ
QAIQALRIMRIARIFKLARHSSGLQTLTYALKSSFKELGLLLMYLAVGIFVFSALGYTME
QSHPDTLFKSIPQSFWWAIITMTT
>GN=KCNF1 OR=Barycholos pulcher DE=Potassium voltage-gated channel, subfamily F, member 1 (Fragment) 
ICFKNEMEFWKVDLCFLDDCCKSHLNEKKEELEEIARRVQTILDDLGFDTSESKWKRFQK
YVWKFMEKPESSFPARVTAVLSFLFILISSIVMCLGTIPDLQVEDSEGNSVEHPTLDNIE
TACIIWFTMEYVLRLISSPNKLHFALSFMNIIDVLAILPFYVSLILTHLGARMMELTNVQ
QAVQALRIMRIARIFKLARHSSGLQTLTYALKSSFKELGLLLMYLAVGIFVFSALGYTME
QSHPETLFKSIPQSF
>GN=KCNF1 OR=Batrachyla leptopus DE=Potassium voltage-gated channel, subfamily F, member 1 (Fragment) 
ICFKNEMEFWKVDLCFLDDCCKSNLNEKNEELEEIARRVQTILDDLGFDTSESRWKRFQK
YVWKFMEKPESSFPARVTAVLSFLFILISSIVMCLGTIPDLQVEDSEGNHVEHPTLDNIE
TACIIWFTMEYVLRLMSSPNKLHFALSFMNIIDVLAILPFYVSLILTHLGARLMELTNVQ
QAVQALRIMRIARIFKLARHSSGLQTLTYALKSSFKELGLLLMYLAVGIFVFSAIGYTME
QSHPETLFKSIPQSF
>GN=KCNF1 OR=Batrachyla taeniata DE=Potassium voltage-gated channel, subfamily F, member 1 (Fragment) 
ICFKNEMEFWKVDLCFLDDCCKSNLNEKKEELEEIARRVQTILDDLGFDTSESRWKRFQK
YVWKFMEKPESSFPARVTAVLSFLFILISSVVMCMGTIPDLQVEDSEGNHVEHPTLDNIE
TACIIWFTMEYVLRLMSSPNKLHFALSFMNIIDVLAILPFYVSLILTHLGARLMELTNVQ
QAVQALRIMRIARIFKLARHSSGLQTLTYALKSSFKELGLLLMYLAVGIFVFSAIGYTME
QSHPETLFKSIPQSF
>GN=KCNF1 OR=Bombina fortinuptialis DE=Potassium voltage-gated channel, subfamily F, member 1 (Fragment) 
ICFQNEMEFWKVDLSLLDDCCKSHLSEKKEELEEIARRVQTILDDLGEDKSESRWKRFQK
YVWKFMEKPESSLPARVTAVLSFLFILISSIVMCVGTIPELQVEDAEGNHVEHPTLDNIE
TACIGWFTLEYVLRLISSPNKVHFALSFMNIIDVLAILPFYVSLILTHLGASLMELTNVQ
QAIQALRIMRIARIFKLARHSSGLQTLTYALKSSFKELGLLLMYLAVGIFVFSALGYTME
QSHPDTLFKSIPQSFWWAIITMTT
>GN=KCNF1 OR=Breviceps macrops DE=Potassium voltage-gated channel, subfamily F, member 1 (Fragment) 
ICFKSEMEFWKVDLGFLDECCKSHLSEKREELDEIARRVQTILDDLGVDTSESRWKRFQK
YVWKFMEKPESSFPARVTAVLSFLFILTSSVVMCVGTIPELQVEDAEGNYVEHPTLDNIE
TACIGWFTLEYVLRFISSPNKIHFALSFMNIIDALAILPFYVSLILTHLGASLMELTTVQ
QAVQALRIMRIARIFKLARHSSGLQTLTYALKSSFKELGLLLMYLAVGIFVFSALGYTME
QSHPDTLFKSIPQSFWWAIITMTT
>GN=KCNF1 OR=Buergeriaycephala DE=Potassium voltage-gated channel, subfamily F, member 1 (Fragment) 
MCFKNEMEFWKVDLDFLDECCKSHLSEKKEELEEIARRVQTILDDLGVDTTEGRWKRFQK
YVWKFMEKPESSYPARVTAVLSFLFILTSSVVMCVGTIPEMQVEDAEGNHVEHPVLDNIE
TACIGWFTLEYVLRLLSSPNKLHFTFSFMNIIDVLAILPFYVSLTLTHLGARMMELTNVQ
QAVQALRIMRIARIFKLARHSSGLQTLTYALKSSFKELGLLLMYLAVGIFVFSALGYTME
QSHPDTLFKSIPQSFWWAIITMTT
>GN=KCNF1 OR=Bufo gargarizans DE=Potassium voltage-gated channel, subfamily F, member 1 (Fragment) 
MCFQNEMEFWKVDLCFLDECCKIHLNEKKEELEEIARRVQTILDDLGFDTSESRWKRFQK
YVWKFMEKPESSFPARVTAVLSFLFILISSIVMCLGTIPDLQVEDSEGNHVEHPSLDHIE
TACIIWFTIEYVLRLMSSPNKLHFALSFMNIIDVLAILPFYVSLILTHLGTRMMELTNVQ
QAVQALRIMRIARIFKLARHSSGLQTLTYALKSSFKELGLLLMYLAVGIFVFSALGYTME
QSHPETLFKSIPQSFWWAIITMTT
>GN=KCNF1 OR=Callulina kreffti DE=Potassium voltage-gated channel, subfamily F, member 1 (Fragment) 
ICFKNEMEFWKVDLDFLDECCKSHLSEKKEELEEIARRVQTILEDLGVDTSESHWKRFQK
YVWKFMEKPESSFPARVTAILSFLFILTSSVVMCVGTIPELQVEDAEGNHVEHPTLDNIE
TACIGWFTLEYVLRFISSPNKIHFALSFMNIIDALAILPFYVSLILTHLGASLMELTTVQ
QAVQALRIMRIARIFKLARHSSGLQTLTYALKSSFKELGLLLMYLAVGIFVFSALGYTME
QSHPDTLFKSIPQSFWWAIITMTT
>GN=KCNF1 OR=Callulops wilhelmanus DE=Potassium voltage-gated channel, subfamily F, member 1 (Fragment) 
ICFKNEMEFWKVDLFFLDECCKSHLSEKKEELEEIARRVQAILDDLGVDTSESHWKRFQK
YVWKFMEKPESSFPARVTAVLSFLFILTSSVVMCLGTIPELQIEDAEGNYVEHPTLDNIE
TACIVWFTIEYVLRLISSPNKLHFVLSFMNIIDVLAILPFYVSLILTHLGARLMELTNVQ
QAVQALRIMRIARIFKLARHSSGLQTLTYALKSSFKELGLLLMYLAVGIFVFSALGYTME
QSHPDTLFKSIPQSFWWAIITMTT
>GN=KCNF1 OR=Calyptocephallela gayi DE=Potassium voltage-gated channel, subfamily F, member 1 (Fragment) 
ICFKNEMEFWKVDLGFLDDCCKSHLSEKKEELEEIARRVQTILDDLGVDTSESRWKRFQK
YVWKFMEKPESSYPARVTAVLSFLFILISSVVMCVGTIPELQVEDSDGNHIEHPTLDNIE
TACIGWFTLEYILRLISSPNKLHFALSFMNIIDVLAILPFYVSLILTHLGASMMELTNVQ
QAVQALRIMRIARIFKLARHSSGLQTLTYALKSSFKELGLLLMYLAVGIFVFSALGYTME
QSHPDTLFKSIPQSFWWAIITMTT
>GN=KCNF1 OR=Ceratophrys cornuta DE=Potassium voltage-gated channel, subfamily F, member 1 (Fragment) 
ICFQNEMEFWKVDLCFLDDCCKSHLNEKKEELEEIARRVQTILDDLGFDTSESRWKRFQK
YVWKFMEKPESSFPARVTAVLSFFFILISSIVMCLGTIPDLQVEDSEGNHVEHPTLDNIE
TACIIWFTVEYVLRLMSSPNKLHFALSFMNIIDVLAILPFYVSLILTHLGARMMELTNVQ
QAVQALRIMRIARIFKLARHSSGLQTLTYALKSSFKELGLLLMYLAVGIFVFSALGYTME
QSHPETLFKSIPQSF
>GN=KCNF1 OR=Chiasmocleis ventrimaculata DE=Potassium voltage-gated channel, subfamily F, member 1 (Fragment) 
ICFKNEMEFWKVDLYYLDECCKSYLSEKKEELEEIARRVQTILDDLGVDTSESRWKRFQK
YVWKFMEKPESSFPARVTAVLSFLFILTSSVVMCLGTIPELQVEDAEGNHIEHPTLDNIE
TACIVWFTLEYILRLISSPNKLHFALSFMNIIDVLAILPFYVSLILTHLGARMMELTNVQ
QAVQALRIMRIARIFKLARHSSGLQTLTYALKSSFKELGLLLMYLAVGIFVFSALGYTME
QSHPDTLFKSIPQSFWWAIITMTT
>GN=KCNF1 OR=Conraua crassipes DE=Potassium voltage-gated channel, subfamily F, member 1 (Fragment) 
ICFKNEMEFWKVDLAYLDECCKSHLSEKKEELEEIARRVQTILDDLGVDTTESRWKRFQK
YVWKFMEKPESSFPARVTAVLSFLFILTSSVVMCVGTIPELQVEDAEGNHVEHPVLDNIE
TACIGWFTLEYVLRLLSSPNKLHFTFSFMNIIDVLAILPFYVSLTLTHLGARMMELTNVQ
QAVQALRIMRIARIFKLARHSSGLQTLTYALKSSFKELGLLLMYLAVGIFVFSALGYTME
QSHPDTLFKSIPQSFWWAIITMTT
>GN=KCNF1 OR=Cophixalus cheesmanae DE=Potassium voltage-gated channel, subfamily F, member 1 (Fragment) 
ICFQNEMEFWKVDLFFLDECCKSHLSEKKEELEEIARRVQAILDDLGVDTSESRWKRFQK
YVWKFMEKPESSFPARVTAVLSFLFILTSSVVMCLGTIPELQIEDAEGNNVEHPTLDNIE
TACIVWFTIEYVLRLISSPNKLHFVLSFMNIIDVLAILPFYVSLILTHLGARMMELTNVQ
QAVQALRIMRIARIFKLARHSSGLQTLTYALKSSFKELGLLLMYLAVGIFVFSALGYTME
QSHPDTLFKSIPQSFWWAIITMTT
>GN=KCNF1 OR=Cornufer pelewensis DE=Potassium voltage-gated channel, subfamily F, member 1 (Fragment) 
MCFKNEMEFWKVDLAFLDECCKSHLSEKKEELEEIARRVQTILDDLGVDTTESRWKRFQK
YVWKFMEKPESSFPARVAAVLSFLFILTSSVVMCVGTIPELQVEDSEGNHIEHPVLDNIE
TACIGWFTLEYVLRLLSSPNKLHFTFSFMNIIDVLAILPFYVSLTLTHLGARMMELTNVQ
QAVQALRIMRIARIFKLARHSSGLQTLTYALKSSFKELGLLLMYLAVGIFVFSALGYTME
QSHPDTLFKSIPQSFWWAIITMTT
>GN=KCNF1 OR=Craugastor augusti DE=Potassium voltage-gated channel, subfamily F, member 1 (Fragment) 
ICFKNEMEFWKVDLCFLDDCCKSHLNEKKEELEEIARRVQTILDDLGFDTTEGRWKRFQK
YVWKFMEKPESSFPARVTAVLSFLFILISSIVMCLGTIPDLQVEDSEGNNVEHPTLDNIE
TACIIWFTMEYVLRLISSPNKLHFALSFMNIIDVLAILPFYVSLILTHLGARLMELTNVQ
QAVQALRIMRIARIFKLARHSSGLQTLTYALKSSFKELGLLLMYLAVGIFVFSALGYTME
QSHPETLFKSIPQSF
>GN=KCNF1 OR=Craugastor fitzingeri DE=Potassium voltage-gated channel, subfamily F, member 1 (Fragment) 
ICFKNEMEFWKVDLCFLDDCCKSHLNEKKEELEEIARRVQTILDDLGFDTTESRWKRFQK
YVWKFMEKPESSFPARVTAVLSFLFILISSIVMCLGTIPDLQVEDSEGNNVEHPTLDNIE
TACIIWFTMEYVLRLISSPNKLHFALSFMNIIDVLAILPFYVSLILTHLGARLMELTNVQ
QAVQALRIMRIARIFKLARHSSGLQTLTYALKSSFKELGLLLMYLAVGIFVFSALGYTME
QSHPETLFKSIPQSF
>GN=KCNF1 OR=Crinia signifera DE=Potassium voltage-gated channel, subfamily F, member 1 (Fragment) 
MCFKNEMEFWKVDLSFLDDCCKSHLSEKKEELEEIARRVQTILDDLGVDTSISRWKRFQK
YLWKFMEKPESSYPARVTAVLSFLFILISSIVMCVGTIPELQVEDSEGNHIEHPTLDNIE
TACIGWFTLEYILRLISSPNKLHFALSFMNIIDVLAILPFYVSLILTHLGASMMELTNVQ
QAVQALRIMRIARIFKLARHSSGLQTLTYALKSSFKELGLLLMYLAVGIFVFSALGYTME
QSHPDTLFKSIPQSF
>GN=KCNF1 OR=Cryptobatrachus sp. TNHC-GDC 451 DE=Potassium voltage-gated channel, subfamily F, member 1 (Fragment) 
ICFQNEMEFWKVDLCFLDDCCKSHLNEKKEELEEIARRVQTILDDLGFDTSESRWKRFQK
YVWKFMEKPESSFPARVTAILSFLFILISSIVMCLGTIPDLQVEDSEGNHVEHPTLDNIE
TACIIWFTMEYVLRLMSSPNKLHFALSFMNIIDVLAILPFYVSLILTHLGARLMELTNVQ
QAVQALRIMRIARIFKLARHSSGLQTLTYALKSSFKELGLLLMYLAVGIFVFSALGYTME
QSHPETLFKSIPQSF
>GN=KCNF1 OR=Dendropsophus parviceps DE=Potassium voltage-gated channel, subfamily F, member 1 (Fragment) 
ICFQNEMEFWKVDLSFLDDCCKSHLNEKKEELEEIARRVQTILDDLGFDTSESRWKRFQK
YVWKFMEKPESSFPARVTAVLSFLFILISSIVMCLGTIPDLQVEDSEGNHVEHPTLDNIE
TACIIWFTMEYILRLMSSPNKLHFALSFMNIIDVLAILPFYVSLILTHLGARMMELTNVQ
QAVQALRIMRIARIFKLARHSSGLQTLTYALKSSFKELGLLLMYLAVGIFVFSALGYTME
QSHPETLFKSIPQSFWWAIITMTT
>GN=KCNF1 OR=Discoglossus pictus DE=Potassium voltage-gated channel, subfamily F, member 1 (Fragment) 
ICFQNEMEFWKVDLSFLDDCCKSHLSEKKEELEEIARRVQTILDDLGGDTSESRWKRFQK
YVWKFMEKPESSFPARVTAVMSFLLILISSVVMCVGTIPELQVEDSEGNRVEHPTLDNIE
TACIGWFTLEYVLRLISSPNKLHFSLSFMNIIDAMAILPFYVSLVLTHLGASLMELTNVQ
QAIQALRIMRIARIFKLARHSSGLQTLTYALKSSFKELGLLLMYLAVGIFVFSALGYTME
QSHPDTLFKSIPQSFWWAIITMTT
>GN=KCNF1 OR=Dyscophus antongilii DE=Potassium voltage-gated channel, subfamily F, member 1 (Fragment) 
ICFQNEMEFWKVDLFFLDECCKSHLSEKKEELEEIARRVQTILDDLGVDTSESRWKRFQK
YVWKFMEKPESSFPARVTAVLSFLFILTSSVVMCLGTIPELQVEDAEGNNVEHPTLDNIE
TACIVWFTLEYILRLISSPNKLHFALSFMNIIDVLAILPFYVSLILTHLGARMMELTNVQ
QAVQALRIMRIARIFKLARHSSGLQTLTYALKSSFKELGLLLMYLAVGIFVFSALGYTME
QSHPDTLFKSIPQSFWWAIITMTT
>GN=KCNF1 OR=Elachistocleis ovalis DE=Potassium voltage-gated channel, subfamily F, member 1 (Fragment) 
ICFKNEMEFWKVDLYFLDECCKSYLSEKKEELEEIARRVQTILDDLGVDTSESRWKRFQK
YVWKFMEKPESSFPARVTAVLSFLFILTSSVVMCLGTIPELQVEDAEGNNVEHPTLDNIE
TACIVWFTLEYILRLISSPNKLHFALSFMNIIDVLAILPFYVSLILTHLGARMMELTNVQ
QAVQALRIMRIARIFKLARHSSGLQTLTYALKSSFKELGLLLMYLAVGIFVFSALGYTME
QSHPDTLFKSIPQSFWWAIITMTT
>GN=KCNF1 OR=Eleutherodactylus planirostris DE=Potassium voltage-gated channel, subfamily F, member 1 (Fragment) 
ICFQNEMEFWKVDLSFLDDCCKSHLNEKKEELEEIARRVQTILDDLGYDTTESRCKRFQK
YVWKFMEKPESSFPARVTAVLSFLFILISSIVMCLGTIPDLQVEDAEGNNVEHPTLDNIE
TACIIWFTMEYVLRLMSSPNKLHFALSFMNIIDVLAILPFYVSLILTHVGAKMMELINVQ
QAVQALRIMRIARIFKLARHSSGLQTLTYALKSSFKELGLLLMYLAVGIFVFSALGYTME
QSHPETLFKSIPQSF
>GN=KCNF1 OR=Engystomops pustulosus DE=Potassium voltage-gated channel, subfamily F, member 1 (Fragment) 
ICFQNEMEFWKVDLSFLDDCCKSHLNEKKEELEEIARRVQTILDDLGFDTSESRWKRFQK
YVWKFMEKPESSFPARVTAVLSFLFILISSIVMCLGTIPDLQVEDAEGNHVEHPTLDNIE
TACIIWFTIEYILRLMSSPNKLHFALSFMNIIDVLAILPFYVSLTLTHLGARMMELTNVQ
QAVQALRIMRIARIFKLARHSSGLQTLTYALKSSFKELGLLLMYLAVGIFVFSALGYTME
QSHPETLFKSIPQSF
>GN=KCNF1 OR=Eupsophus calcaratus DE=Potassium voltage-gated channel, subfamily F, member 1 (Fragment) 
ICFQNEMEFWKVDLGFLDDCCISHLSEKKEELEEIARRVQTILDDLGFDTSESRWKRFQK
YVWKFMEKPESSFPARVTAVLSFLFILISSIVMCLGTIPDLQVEDSEGNHVEHPSLDNIE
TACIIWFTMEYVLRLMSSPNKLHFALSFMNIIDVLAILPFYVSLILTHLGARMMELTNVQ
QAVQALRIMRIARIFKLARHSSGLQTLTYALKSSFKELGLLLMYLAVGIFVFSAIGYTME
QSHPETLFKSIPQSF
>GN=KCNF1 OR=Fejervarya limnocharis DE=Potassium voltage-gated channel, subfamily F, member 1 (Fragment) 
ICFKNEMEFWKVDLAFLDECCKSHLSEKKEELEEIARRVQTILDDLGVDTTESRWKRFQK
YVWKFMEKPESSYPARVTAVLSFLFILTSSVVMCVGTIPELQVEDAEGNHVEHPVLDNIE
TACIGWFTLEYVLRLLSSPNKLHFTFSFMNIIDVLAILPFYVSLVLTHLGARMMELTNVQ
QAVQALRIMRIARIFKLARHSSGLQTLTYALKSSFKELGLLLMYLAVGIFVFSALGYTME
QSHPDTLFKSIPQSFWWAIITMTT
>GN=KCNF1 OR=Gastrophryne olivacea DE=Potassium voltage-gated channel, subfamily F, member 1 (Fragment) 
ICFKNEMEFWKVDLYYLDECCKSYLSEKKEELEEIARRVQTILDDLGVDTSESRWKRFQK
YVWKFMEKPESSFPARVTAVLSFLFILTSSVVMCLGTIPELQVEDVEGNLVEHPTLDNIE
TACIVWFTLEYVLRLISSPNKLHFALSFMNIIDVLAILPFYVSLILTHLGARMMELTNVQ
QAVQALRIMRIARIFKLARHSSGLQTLTYALKSSFKELGLLLMYLAVGIFVFSALGYTME
QSHPDTLFKSIPQSFWWAIITMTT
>GN=KCNF1 OR=Gastrotheca pseustes DE=Potassium voltage-gated channel, subfamily F, member 1 (Fragment) 
ICFQNEMEFWKVDLCFLDDCCKSHLNEKKEELEEIARRVQTILDDLGFDTSESRWKRFQK
YVWKFMEKPESSFPARVTAVLSFLFILISSIVMCLGTIPDLQVEDSDGNHVEHPTLDNIE
TACIIWFTMEYVLRLMSSPNKLHFALSFMNIIDVLAILPFYVSLILTHLGARMMELTNVQ
QAVQALRIMRIARIFKLARHSSGLQTLTYALKSSFKELGLLLMYLAVGIFVFSALGYTME
QSHPETLFKSIPQSF
>GN=KCNF1 OR=Heleophryne purcelli DE=Potassium voltage-gated channel, subfamily F, member 1 (Fragment) 
ICFKNEMEFWKVDLCFLDDCCKSHLSEKKEELEEIARRVQTILDDLGVDTSESRWKRFQK
YVWKFMEKPESSFPARITAVLSFLFILISSVVMCVGTIPELQVEDSEGNPVEHPTLDNIE
TACIGWFTLEYILRLISSPNKFHFALSFMNIIDVLAILPFYVSLILTHLGASMMELTNVQ
QAVQALRIMRIARIFKLARHSSGLQTLTYALKSSFKELGLLLMYLAVGIFVFSALGYTME
QSHPDTLFKSIPQSFWWAIITMTT
>GN=KCNF1 OR=Hemisus marmoratus DE=Potassium voltage-gated channel, subfamily F, member 1 (Fragment) 
ICFQNEMEFWKVDLGFLDECCKSHLSEKKEELEEIARRVQTILDDLGVDTSESRWKRFQK
YMWKFMEKPESSFPARVTAVLSFLFILTSSVVMCVGTIPELQVEDAEGNHVEHPTLDNIE
TACIGWFTLEYVLRLISSPNKIHFSLSFMNIIDALAILPFYVSLILTHLGASMMELTTVQ
QAVQALRIMRIARIFKLARHSSGLQTLTYALKSSFKELGLLLMYLAVGIFVFSALGYTME
QSHPDTLFKSIPQSFWWAIITMTT
>GN=KCNF1 OR=Hoplobatrachus tigerinus DE=Potassium voltage-gated channel, subfamily F, member 1 (Fragment) 
ICFKNEMEFWKVDLAFLDECCKSHLSEKKEELEEIARRVQTILDDLGVDTTESRWKRFQK
YVWKFMEKPESSFPARVTAVLSFLFILTSSVVMCVGTIPELQVEDAEGNHVEHPVLDNIE
TACIGWFTLEYVLRLLSSPNKLHFTFSFMNIIDVLAILPFYVSLVLTHLGARMMELTNVQ
QAVQALRIMRIARIFKLARHSSGLQTLTYALKSSFKELGLLLMYLAVGIFVFSALGYTME
QSHPDTLFKSIPQSFWWAIITMTT
>GN=KCNF1 OR=Hyla chinensis DE=Potassium voltage-gated channel, subfamily F, member 1 (Fragment) 
MCFKNEMEFWKVDLCFLDDCCKSHLNEKKEELEEIARRVQTILDDLGFDTSESRWKRFQK
YVWKFMEKPESSFPARVTAVLSFLFILTSSIVMCLGTIPDLQVEDSEGNHVEHPTLDNIE
TACIIWFTMEYVLRLISSPNKLHFALSFMNIIDVLAILPFYVSLILTHLGARMMELTNVQ
QAVQALRIMRIARIFKLARHSSGLQTLTYALKSSFKELGLLLMYLAVGIFVFSALGYTME
QSHPETLFKSIPQSFWWAIITMTT
>GN=KCNF1 OR=Hylomantis lemur DE=Potassium voltage-gated channel, subfamily F, member 1 (Fragment) 
ICFKNEMEFWKVDLCFLDDCCKSHLEEKKEELEEIARRVQTILDDLGFDTSESRWKRFQK
YVWKFMEKPESSFPARVTAVLSFLFILISSIVMCLGTIPDLQVEDSEGNHVEHPTLDNIE
TACIIWFTMEYVLRLISSPNKLHFALSFMNIIDVLAILPFYVSLILTHLGARMMELTNVQ
QAVQALRIMRIARIFKLARHSSGLQTLTYALKSSFKELGLLLMYLAVGIFVFSALGYTME
QSHPETLFKSIPQSF
>GN=KCNF1 OR=Hyloscirtus lindae DE=Potassium voltage-gated channel, subfamily F, member 1 (Fragment) 
ICFKNEMEFWKVDLCFLDDCCKSHLNEKKEELEEIARRVQTILDDLGFDTSESRWKRFQK
YVWKFMEKPESSFPARVTAVLSFLFILISSIVMCLGTIPDLQVEDAEGNYVEHPTLDNIE
TACIIWFTMEYVLRLMSSPNKLHFALSFMNIIDVLAILPFYVSLILTHLGARLMELTNVQ
QAVQALRIMRIARIFKLARHSSGLQTLTYALKSSFKELGLLLMYLAVGIFVFSALGYTME
QSHPETLFKSIPQSF
>GN=KCNF1 OR=Hyperolius bolifambae DE=Potassium voltage-gated channel, subfamily F, member 1 (Fragment) 
ICFQNEMEFWKVDLGFLDECCKCHLSEKKEELEEIARRVQTILDDLGVDTTESRWKRFQK
YVWKFMEKPESSFPARVTAVLSFLFILTSSVVMCVGTIPELQVEDAEGNHVEHPTLDSIE
TACIGWFTLEYVLRLISSPNKLHFALSFMNIIDALAILPFYVSLILTHLGASLMELTTVQ
QAVQALRIMRIARIFKLARHSSGLQTLTYALKSSFKELGLLLMYLAVGIFVFSALGYTME
QSHPDTLFKSIPQSFWWAIITMTT
>GN=KCNF1 OR=Rhinella arenarum DE=Potassium voltage-gated channel, subfamily F, member 1 (Fragment)
MIGGSSFEELNGSGSDCSEEVEIIVNVGGIRQILYGDILNRYPETRLAELMNCVTGGYDAIFALCDDYDPGQREFYFDRDPDAFKCIMEVYYYGEVHMKKGICPICFQNEMEFWKVDLCFLDECCKIHLNEKKEELEEIARRVQTILDDLGFDTSESRWKRFQKYVWKFMEKPESSFPARVTAVLSFLFILISSIVMCLGTIPDLQVEDSEGNHVEHPTLDNIETACIIWFTIEYVLRLMSSPNKLHFALSFMNIIDVLAILPFYVSLILTHLGTRMMELTNVQQAVQALRIMRIARIFKLARHSSGLQTLTYALKSSFKELGLLLMYLAVGIFVFSALGYTMEQSHPETLFKSIPQSFWWAIITMTTVGYGDIYPKTTLGKLNAATSFLCGVIAIALPIHPIINNFVKYYNKQRVLETATKHELELMELHSSGGDLRGFRSEAHRPEEVKTWSHLKASHSDTFIPVLSKEKHHRTRLQSCK
