# Supplementary material for: The Rhinella arenarum transcriptome: de novo assembly, annotation and gene prediction
Source: Sci Rep. 2020 Jan 23;10:1053. doi: 10.1038/s41598-020-57961-4 (PMC6978513; doi:10.1038/s41598-020-57961-4)
Supplement: Supplementary file 3 — Dataset 2. [file 41598_2020_57961_MOESM3_ESM.zip › LINGO1.fasta]

>GN=LINGO1 OR=Acris crepitans DE=Leucine rich repeat and Ig domain containing 1 (Fragment) 
LVYISHRAFRGLNSLEELTLEKCNLTLVPTEALSHLHGLISLRLRYLNINVIRDYSFKRL
FRLKSLEVANWPYLDTMTSNSLYGLNLTSLSLTHCNLSSIPYVAIRHLVYLRFLNLSYNP
ITSVEGSMLHELLRLQEFHLVGGQLAVVEPYAFRGLNHLRVLNVSSNLLSTLEESSFHSV
GNLETLILDRNPLACDCRLLWIFRRRWRLNFNRQQPSCSSPEYVQGKEFKDFPDVLQPNY
FTCRRARIQDRSPQVVHVDEGHTVHFYCRADGDPPPTILWQSPRKTFITSKSNGRLTVFP
DGTLEVRYAQIQDNGTYHCVASNAGGNDTSLAHLHVRSYSPDWPHQPNKTFAFISNQPNE
SDVNSTRASVPFPFDIKTLI
>GN=LINGO1 OR=Agalychnis callidryas DE=Leucine rich repeat and Ig domain containing 1 (Fragment) 
LVYISHRAFRGLNSLEELTLEKCNLTLVPTEALSHLHGLYSLRLRYLNINVIRDYSFKRL
FRLKNLEVAHWPYLDTMTSNSLYGLNLTSLSVTHCNLSSIPYVAIRHLVYLRFLNLSYNP
ITSVEGSMLHELLRLQEFHLVGGQLTVVEPYAFRGLNHLRVLNVSSNLLSTLEESSFHSV
GNLETLILDRNPLACDCRLLWIFRRRWRLNFNRQQPSCSSPEYVQGKEFKDFPDVLQPNY
FTCRRARIQDRSPQVVHVDEGHTVHFFCRADGDPPPAILWQSPRKTFITSKSNGRLTVFP
DGTLEVRYAQIQDNGTYHCVASNAGGNDTSLAHLHVRSYSPDWPHQPNKTFAFISNQPNE
SDVNSTRASVPFPFDIKTLI
>GN=LINGO1 OR=Aglyptodactylus madagascariensis DE=Leucine rich repeat and Ig domain containing 1 (Fragment) 
LVYISHRAFRGLNSLEELTLEKCNLTVVPTEALSHLHGLISLRLRYLNINMIRDYSFKRL
YRLKNLEVAHWPYLDTMTSNSLYGLNLTSLSITHSNLSAIPYVAIRHLVYLRFLNLSYNP
ITSVEGSMLHDLLRLQEFHLVGGQLFVVEPYAFRGLNHLRVLNVSSNLLSTLEESSFHSV
GNLETLILDRNPLACDCRLMWIFRRRWRLNFNRQQPSCASPEYVQGKEFKDFPDVLQPTY
FSCRKARIQDRSPQVVHVDEGHTVHFFCRADGDPPPTILWQSPRKTFVTSKSNGRLTVFP
DGTLEVRYAQIQDNGTYHCVASNAAGNDTSLAHLHVRSYSPDWPHQPNKTFAFISNQPNE
SDVNSTRATVPFPFDIKTLI
>GN=LINGO1 OR=Allobates femoralis DE=Leucine rich repeat and Ig domain containing 1 (Fragment) 
LVYISHRAFRGLNSLEELSLEKCNLTLVPTEALSHLHGLIFLRLRYLNINVIRDYSFKRL
FRLKNLEIAHWPFLDTMTSNSLYGLNLTSLSVTHCNLSNIPYVAIRHLVYLRFLNLSYNP
ITSVEGSMLHELLRLQEFHLVGGQLAVVEPYAFRGLNHLRVLNVSSNFLSTLEESSFHSV
GNLETLILDHNPLACDCRLLWIFRRRWRLNFNKQQPSCSSPEYVQGKEFKDFPDVLQPNY
FTCRRARIQDRSPQVVHVDEGHTVHFFCRADGDPPPTILWQSPRKTFITSKSNGRLTVFP
DGTLEVRYAQIQDNGTYHCVASNAGGNDTSLAHLNVRSYSPDWPHQPNKTFAFISNQPNE
SDVNSTRTSVPFPFDIKTLI
>GN=LINGO1 OR=Alsodes gargola DE=Leucine rich repeat and Ig domain containing 1 (Fragment) 
LVYISHRAFRGLNSLEELTLEKCNLTLVPTEALSHLHGLISLRLRYLNINVIRDFSFKRL
FRLKNLEVAHWPYLDTLTSNSLYGLNLTSLSFTHCNLSSIPYVAIRHLVYLRFLNLSYNP
ITSVEGSILHELLRLQEFHLVGGQLTVVEPYAFRGLNHLRVLNVSSNLLSTLEESSFHSV
GNLETLILDRNPLACDCRLLWIFRRRWRLNFNRQQPSCSSPEYVQGKEFKDFPDVLQPNY
FTCRRARIQDRSPQVVHVDEGHTVHFFCRADGDPPPTILWQSPRKTFITSKSNGRLTVFP
DGTLEVRYAQIQDNGTYHCVASNAGGNDTSLAHLHVRSYSPDWPHQPNKTFAFISNQPNE
SDVNSTRASVPFPFDIKTLI
>GN=LINGO1 OR=Alytes obstetricans DE=Leucine rich repeat and Ig domain containing 1 (Fragment) 
LVYISHRAFRGLNSLEELSLEKCNLTSVPTEALSHLIGLISLRLRYLNIVVIRDYSFKRL
YRLKVLEVAHWPYLDTMTSNSLYGLNLTFLSITHSNLSSIPYVAIRHLVYLRFLNLSYNP
ITAIEGSMLHDLLRLQEFYLVGGQLAVVEPYAFRGLNHLRVLNVSSNFLSTLEESSFHSV
GNLETLILDRNPLACDCRLLWIFRRRWRLNFNRQQPSCSSPEYVQGREFKDFPDVLQPNY
FTCRRARIKDRSPQVVHVDEGHTVHFFCRADGDPPPTILWQSPRKAFITSKSNERLTVFP
DGTLEVRYAQIQDNGTYHCVASNAGGNDSSLAHLHVRSYSPNWPHQPNKTFAFISNQPNE
SDINSTRASVPFPFDIKTLI
>GN=LINGO1 OR=Amietia lubrica DE=Leucine rich repeat and Ig domain containing 1 (Fragment) 
LVYISHRAFRGLNSLEELTLEKCNLTVVPTEALSHLHGLFSLRLRYLNINIIRDYSFKRL
FRLKSLEVSHWPFLDTMTSNSLYGLNLTSLSITHSNLSAIPYVAIRHLVYLRFLNLSYNP
ITSVEGSMLHELLRLQEFHLVGGQLSVVEPYAFRGLNHLRVLNVSSNLLSTLEESSFHSV
GNLETLILDRNPLACDCRLMWIFRRRWRLNFNRQQPSCSSPEYVQGKEFKDFPDVLQPTY
FSCRKARIQDRSPQVVHVNEGHTVHFFCRADGDPPPTILWQSPRKTFITSKSNGRLTVFP
DGTLEVRYAQIQDNGTYYCVASNAAGNDTSLAHLHVRSYSPDWPHQPNKTFAFISNQPNE
SDVNSTRASVPFPFDIKTLI
>GN=LINGO1 OR=Amolops loloensis DE=Leucine rich repeat and Ig domain containing 1 (Fragment) 
LVYISHRAFRGLNSLEELTLEKCNLTVVPTEALSHLHGLISLRLRYLNINIIRDYSFKRL
FRLKSLEVAHWPYLDTMTSNSLYGLNLTSLSITHSNLSAIPYVAIRHLVYLRFLNLSYNP
IISVEGSMLHELLRLQELHLVGGQLSIVEPYAFRGLNHLRVLNVSSNLLSTLEESSFHSV
GNLETLILDHNPLACDCRLMWIFRRRWRLNFNRQQPSCSSPEYVQGKEFKDFPDVLQPTY
FSCRKARIQDRSPQVVHVDEGHTVHFFCRADGDPPPTILWQSPRKTFITSKSNGRLAVFP
DGTLEVRYAQIQDNGTYHCVASNAAGNDTSLAHLHVRSYSPDWPHQPNKTFAFISNQPNE
SDVNSTRATVPFPFDIKTLI
>GN=LINGO1 OR=Amolops ricketti DE=Leucine rich repeat and Ig domain containing 1 (Fragment) 
LVYISHRAFRGLNSLEELTLEKCNLTVVPTEALSHLHGLISLRLRYLNINIIRDYSFKRL
FRLKSLEVAHWPYLDTMTSNSLYGLNLTSLSITHSNLSAIPYVAIRHLVYLRFLNLSYNP
ITSVEGSMLHELLRLQEFHLVGGQLFVVEPYAFRGLNHLRVLNVSSNLLSTLEESSFHSV
GNLETLILDHNPLACDCRLMWIFRRRWRLNFNRQQPSCSSPEYVQGKEFKDFPDVLQPTY
FSCRKARIQDRSPQVVHVDEGHTVHFFCRADGDPPPTILWQSPRKTFVTSKSNGRLTVFP
DGTLEVRYAQIQDNGTYHCVASNAAGNDTSLAHLHVRSYSPDWPHQPNKTFAFISNQPNE
SDVNSTRATVPFPFDIKTLI
>GN=LINGO1 OR=Anaxyrus canorus DE=Leucine rich repeat and Ig domain containing 1 (Fragment) 
LVYISHRAFRGLSSLEELTLEKCNLTLVPTEALSHLHGLISLRLRYLNINVIRDYSFKRL
FRLKNLEVAHWPYMDTMTSNSLYGLNLTSLTVTHCNLSSIPYVAIRHLVYLRFLNLSFNP
ITSVEGSMLHELLRLQEFHLVGGQLTVVEPYAFRGLNHLRVLNVSSNLLSTLEESSFHSV
GNLETLILDRNPLACDCRLLWIFRRRWRLNFNRQQPSCSSPEYVQGKEFKDFPDVLQPNY
FTCRRARIQDRSPQVVHVDEGHTVHFFCRADGDPPPTILWQSPRKSFITSKSNGRLTVFP
DGTLEVRYAQIQDNGTYHCVASNAGGNDTSLAHLHVRSYSPDWPHQPNKTFAFISNQPNE
SDVNSTRASVPFPFDIKTLI
>GN=LINGO1 OR=Anaxyrus punctatus DE=Leucine rich repeat and Ig domain containing 1 (Fragment) 
LVYISHRAFRGLNSLEELTLEKCNLTLVPTEALSHLHGLISLRLRYLNINVIRDYSFKRL
FRLKNLEVAHWPYMDTMTSNSLYGLNLTSLTVTHCNLSSIPYVAIRHLVYLRFLNLSYNP
ITSVEGSMLHELLRLQEFHLVGGQLTVVEPYAFRGLNHLRVLNVSSNLLSTLEESSFHSV
GNLETLILDRNPLACDCRLLWIFRRRWRLNFNRQQPSCSSPEYVQGKEFKDFPDVLQPNY
FTCRRARIQDRSPQVVHVDEGHTVHFFCRADGDPPPTILWQSPRKSFITSKSNGRLTVFP
DGTLEVRYAQIQDNGTYHCVASNAGGNDTSLAHLHVRSYSPDWPHQPNKTFAFISNQPNE
SDVNSTRASVPFPFDIKTLI
>GN=LINGO1 OR=Aplastodiscus perviridis DE=Leucine rich repeat and Ig domain containing 1 (Fragment) 
LVYISHRAFRGLNSLEELTLEKCNLTLVPTEALSHLHGLISLRLRYLNINVIRDYSFKRL
FRLKNLEVAHWPYLDTLTSNSLYGLNLTSLSVTHCNLSTIPYVAIRHLVYLRFLNLSYNP
ITSVEGSMLHELLRLQEFHLVGGQLAVVEPYAFRGLNHLRVLNVSSNLLSTLEESSFHSV
GNLETLILDHNPLACDCRLLWIFRRRWRLNFNRQQPSCSSPEYVQGKEFKDFPDVLQPNY
FTCRRARIQDRSPQVVHVDEGHTVHFFCRADGDPPPAILWQSPRKTFITSKSNGRLTVFP
DGTLEVRYAQIQDNGTYHCVASNAGGNDTSLAHLHVRSYSPDWPHQPNKTFAFISNQPNE
SDVNSTRASVPFPFDIKTLI
>GN=LINGO1 OR=Arthroleptis poecilonotus DE=Leucine rich repeat and Ig domain containing 1 (Fragment) 
LVYISHRAFRGLNSLEELTLEKCNLTVVPTEALSHLHGLISLRLRYLNINIIRDYSFKRL
FRLKNLDVAHWPYLDTMTSNSLYGLNLTSLSITHGNLSTIPYVAIRHLVYLRFLNLSYNP
ITSVEGSMLHDLLRLQEFHLVGGQLSIVEPYAFRGLNHLRVLNVSSNLLTTLEESSFHSV
GNLETLILDHNPLACDCRLLWLFRRRWRLNFNRQQPSCSSPEYVQGKEFKDFPDKLQPNY
FSCRKARIKDRSPQVVHVDEGHTVHFFCRADGDPPPTILWQSPRKTFITSKSSGRLTVFP
DGTLEVRYAQIQDNGTYHCVASNAGGNDTSLAHLHVRSYSPDWPHQPNKTFAFISNQPNE
SDVNSTRTSVPFPFDIKTLI
>GN=LINGO1 OR=Ascaphus truei DE=Leucine rich repeat and Ig domain containing 1 (Fragment) 
LVYISHRAFRGLNSLEELTLEKCNLTLVPTEALSHLHGLISLQLRYLNINVIRDYSFKRL
YRLKVLEVAQWPYLDTMTSNCLYGLNLTSLSITHSNLSSIPYVAIRHLVYLRFLNLSYNP
ITAVEGSMLHDLLRLQEFHLVGGQLAMVEPYAFRGLNHLRVLNVSSNLLSTLEESSFHSV
GNLETLILDRNPLACDCRLLWIFRRRWRLNFHRQQPSCSSPEYVQGKEFKDFPDVLQPNY
FTCRRARIRDRNPQVVHVDEGHTVHFFCRADGDPPPTILWQSPRKNFITSKSNGRLTVFP
DGTLEVRYAQIQDNGTYHCVASNAGGNDTSLAHLHVRSYSPDWPHQPNKTFAFISNQPNE
SDVNTTRSNVPFPFDIKTLI
>GN=LINGO1 OR=Astylosternus diadematus DE=Leucine rich repeat and Ig domain containing 1 (Fragment) 
LVYISHRAFRGLNSLEELTLEKCNLTMVPTEALSHLHGLISLRLRYLNINIIRDYSFKRL
FRLKNLDVAHWPYLDTMTSNSLYGLNLTSLSITHSNLSTIPYVAIRHLVYLRFLNLSYNP
ITSVEGSMLHELLRLQEFHLVGGQLSIVEPYAFRGLNHLRVLNVSSNLLTTLEESSFHSV
GNLETLILDHNPLACDCRLLWIFRRRWRLNFNRQQPSCSSPEYVQGKEFKDFPDVLQPNY
FSCRKARIKDRSPQVVHVDEGHTVHFFCRADGDPPPTILWQSPRKTFITSRSSGRLTVFP
DGTLEVRYAQIQDNGTYHCVAGNAAGNDTSLAHLHVRSYSPDWPHQPNKTFAFISNQPNE
SDVNSTRTTVPFPFDIKTLI
>GN=LINGO1 OR=Atelognathus reverberii DE=Leucine rich repeat and Ig domain containing 1 (Fragment) 
LVYISHRAFRGLNSLEELTLEKCNLTLVPTEALSHLHGLFSLRLRYLNINVIRDFSFKRL
FRLKNLEVAYWPYLDTMTSNSLYGLNLTSLSVTHCNLTNIPYVAIRHLVYLRFLNLSYNP
ITSVEGSLLHELLRLQEFHLVGGQLTVVEPYAFRGLNHLRVLNVSSNLLSTLEESSFHSV
GNLETLILDHNPLACDCRLLWIFRRRWRLNFNRQQPSCSSPEYVQGKEFKDFPDVLQPNY
FTCRRARIQDRSPQVVHVDEGHTVHFFCRADGDPPPTILWQNPRKSFITSKSSGRLTVFP
DGTLEVRYAQIQDNGTYHCVASNAGGNDTSLAHLHVRSYSPDWPHQPNKTFAFISNQPNE
SDVNSTRASVPFPFDIKTLI
>GN=LINGO1 OR=Aubria subsigillata DE=Leucine rich repeat and Ig domain containing 1 (Fragment) 
LVYISHRAFRGLNSLEELTLEKCNLTVVPTEALSHLHGLFSLRLRYLNINIIRDYSFKRL
FRLKNLEVAHWPYLDTMTSNSLYGLNLTSLSITHSNLSAIPYVAIRHLVYLRFLNLSYNP
ISSVEGSMLHELLRLQEFHLVGGQLSVVEPYAFRGLNHLRVLNVSSNLLSTLEESSFHSV
GNLETLILDRNPLACDCRLMWIFRRRWRLNFNRQQPSCSSPEYVQGKEFKDFPDVLQPTY
FSCRKARIQDRSPQVVHVDEGHTVHFFCRADGDPPPTILWQSPRKTFITSKSNGRLTVFP
DGTLEVRYAQIQDNGTYHCVASNAAGNDTSLAHLHVRSYSPDWPHQPNKTFAFISNQPNE
SDVNSTRATVPFPFDIKTLI
>GN=LINGO1 OR=Barbourula busuangensis DE=Leucine rich repeat and Ig domain containing 1 (Fragment) 
LVYISHRAFRGLNSLEELSLEKCNLTSVPTEALSHLHGLISLRLRYLNIMVIRDYSFKRL
NRLKVLEIAHWPYLDTMTANSLYGLNLTSLSITHSNLSSIPYVAIRHLVYLRFLNLSYNP
ITAVEGSMLHELLRLQEFHLVGGLLTVVEPYAFRGLNHLRVLNVSSNLLSTLEESSFHSV
GNLETLILDHNPLACDCRLLWIFRRRWRLNFNRQQPSCSSPEYVQGREFKDFPDVLQPNY
FTCRRARIQDRSPQVVNVDEGHTVRFFCRADGDPPPTILWQSPRKVFITSKTNGRLTVID
GGTLEVRYAQIQDNGTYHCIASNAGGNDTSLAHLHVRSYSPNWPHQPNKTFAFISNQPNE
SDINSTRASVPFPFDIKTLI
>GN=LINGO1 OR=Barycholos pulcher DE=Leucine rich repeat and Ig domain containing 1 (Fragment) 
LVYISHRAFRGLNSLEELTLEKCNLTLVPTEALSHLHGLISLRLRYLNINVIRDYSFKRL
FRLKNLEVAHWPYLDTMTSNSLYGLNLTSLSVTHCNLSSIPYVAIRHLVYLRFLNLSYNP
ITSVEGSMLHELLRLQEFHLVGGQLTVVEPYAFRGLNHLRVLNVSSNFLSTLEESSFHSV
GNLETLILDRNPLACDCRLLWIFRRRWRLNFNRQQPSCSSPEYVQGKEFKDFPDILQPNY
FTCRRARIQDRSPQVVHVDEGHTVHFFCRADGDPPPTILWQSPRKSFITSKSNGRLTVFP
DGTLEVRYAQIQDNGTYHCVASNAGGNDTSLAHLHVRSYSPDWPHQPNKTFAFISNQPNE
SDVNSTRASVPFPFDIKTLI
>GN=LINGO1 OR=Batrachyla leptopus DE=Leucine rich repeat and Ig domain containing 1 (Fragment) 
LVYISHRAFRGLNSLEELTLEKCNLTLVPTEALSHLHGLYSLRLRYLNINVIRDFSFKRL
FRLKNLEVAHWPYLDTMTSNSLYGLNLTSLSLTHCNLTNIPYVAIRHLVYLRFLNLSYNP
ITSVEGSLLHELLRLQEFHLVGGQLTVVEPYAFRGLNHLRVLNVSSNLLSTLEESSFHSV
GNLETLILDHNPLACDCRLLWIFRRRWRLNFNRQQPSCSSPEYVQGKEFKDFPDVLQPNY
FTCRRARIQDRSPQVVHVDEGHTVHFFCRADGDPPPTILWQSPRKSFITSKSNGRLTVFP
DGTLEVRYAQIQDNGTYHCVASNAGGNDTSLAHLHVRSYSPDWPHQPNKTFAFISNQPNE
SDVNSTRASVPFPFDIKTLI
>GN=LINGO1 OR=Batrachyla taeniata DE=Leucine rich repeat and Ig domain containing 1 (Fragment) 
LVYISHRAFRGLNSLEELTLEKCNLTLVPTEALSHLHGLYSLRLRYLNINVIRDFSFKRL
FRLKNLEVAHWPYLDTMTSNSLYGLNLTSLSVTHCNLTNIPYVAIRHLVYLRFLNLSYNP
ITSVEGSLLHELLRLQEFHLVGGQLTVVEPYAFRGLNHLRVLNVSSNLLSTLEESSFHSV
GNLETLILDHNPLACDCRLLWIFRRRWRLNFNRQQPSCSSPEYVQGKEFKDFPDVLQPNY
FTCRRARIQDRSPQVVHVDEGHTVHFFCRADGDPPPTILWQSPRKSFITSKSSGRLTVFP
DGTLEVRYAQIQDNGTYHCVASNAGGNDTSLAHLHVRSYSPDWPHQPNKTFAFISNQPNE
SDVNSTRASVPFPFDIKTLI
>GN=LINGO1 OR=Bombina fortinuptialis DE=Leucine rich repeat and Ig domain containing 1 (Fragment) 
LVYISHRAFRGLNSLEELSLEKCNLTSVPTEALSHLHGLISLRLRYLNIMVIRDYSFKRL
NRLKVLEIAHWPYMDTLTANSLYGLNLTSLSITHSNISSIPYVAIRHLVYLRFLNLSYNP
ITAVEGSMMHELLRLQEFHLVGGQLTVVEPYAFRGLNHLRVLNVSSNLLSTLEESSFHSV
GNLETLILDRNPLACDCRLLWIFRRRWRLNFNRQQPSCSSPEYVQGREFKDFPDVLQPNY
FTCRRARIQDRSPQVVNVDEGHTVRFFCRADGDPPPTILWLSPRKVFITSKTNGRLTVFS
DGTLEVRYAQIQDNGTYHCVASNAGGNDTSLAHLHVRSYSPNWPHQPNKTFAFISNQPNE
SDINSTRASVPFPFDIKTL
>GN=LINGO1 OR=Bombina orientalis DE=Leucine rich repeat and Ig domain containing 1 (Fragment) 
LVYISHRAFRGLNSLEELSLEKCNLTSVPTEALSHLHGLISLRLRYLNIMVIRDYSFKRL
NRLKVLEIAHWPYMDTMTANSLYGLNLTSLSITHSNISSIPYVAIRHLVYLRFLNLSYNP
ITAVEGSMMHELLRLQEFHLVGGQLTVVEPYAFRGLNHLRVLNVSSNLLSTLEESSFHSV
GNLETLILDRNPLACDCRLLWIFRRRWRLNFNRQQPSCSSPEYVQGREFKDFPDVLQPNY
FTCRRARIQDRSPQVVNVDEGHTVRFFCRADGDPPPNILWLSPRKVFITSKTNGRLTVFS
DGTLEVRYAQIQDNGTYHCVASNAGGNDTSLAHLHVRSYSPNWPHQPNKTFAFISNQPNE
SDINSTRASVPFPFDIKTLI
>GN=LINGO1 OR=Breviceps macrops DE=Leucine rich repeat and Ig domain containing 1 (Fragment) 
LVYISHRAFRGLNSLEELTLEKCNLTVVPTEALSHLHGLISLRLRYLNINIIRDYSFKRL
FRLKNLEVAHWPYLDTMTSNSLYGLNLTSLSITHSNLSTIPYVAIRHLVYLRFLNLSYNP
ITSVEGSVLHELLRLQEFHLVGGQLSVVEPYAFRGLNHLRVLNVSSNLLSTLEESSFHSV
GNLETLILDRNPLACDCRLLWIFRRRWRLNFNRQQPSCSSPEYVQGKEFKDFPDVLQPNY
FSCRKARIQDRSPQVVHVDEGHTVHFFCRADGDPPPTILWQSPRKTFITSRSNGRLTVFP
DGTLEVRYAQIQDNGTYHCVASNAAGNDTSLAHLHVRSYSPDWPHQPNKTFAFISNQPNE
SDVNSTRASVPFPFDIKTLI
>GN=LINGO1 OR=Buergeriaycephala DE=Leucine rich repeat and Ig domain containing 1 (Fragment) 
LVYISHRAFRGLNSLEELTLEKCNLTVVPTEALSHLHGLISLQLRYLNINIIRDYSFKRL
YRLKNLEVAHWPYLDTMTSNSLYGLNLTSLSITHSNLSAIPYVAIRHLVYLRFLNLSYNP
ITSVEGSMLHELLRLQEFHLVGGQLSIVEPYAFRGLNHLRVLNVSSNLLSTLEESSFHSV
GNLETLILDRNPLACDCRLMWIFRRRWRLNFNRQQPSCASPEYVQGKEFKDFPDVLQPTY
FSCRKARIQDRTPQVVHVDEGHTVHFFCRADGDPPPTILWQSPRKTFITSKSNGRLTVFP
DGTLEVRYAQIQDNGTYHCVASNAAGNDTSLAHLHVRSYSPDWPHQPNKTFAFISNQPNE
SDVNSTRASVPFPFDIKTLI
>GN=LINGO1 OR=Bufo gargarizans DE=Leucine rich repeat and Ig domain containing 1 (Fragment) 
LVYISHRAFRGLNSLEELTLEKCNLTLVPTEALSHLHGLISLRLRYLNINVIRDYSFKRL
FRLKNLEVAHWPYMDTMTSNSLYGLNLTSLTVTHCNLSSIPYVAIRHLVYLRFLNLSYNP
ITSVEGSTLHELLRLQEFHLVGGQLTVVEPYAFRGLNHLRVLNVSSNLLSTLEESSFHSV
GNLETLILDHNPLACDCRLLWIFRRRWRLNFNRQQPSCSSPEYVQGKEFKDFPDVLQPNY
FTCRRARIQDRSPQVVHVDEGHTVHFFCRADGDPPPTILWQSPRKTFITSKSNGRLTVFP
DGTLEVRYAQIQDNGTYHCVASNAGGNDTSLAHLHVRSYSPDWPHQPNKTFAFISNQPNE
SDVNSTRASVPFPFDIKTLI
>GN=LINGO1 OR=Callulina kreffti DE=Leucine rich repeat and Ig domain containing 1 (Fragment) 
LVYISHRAFRGLNSLEELTLEKCNLTVVPTEALSHLHGLISLRLRYLNINIIRDYSFKRL
FRLKSLEVSHWPYLDTMTSNSLYGLNLTSLSITHSNLSTIPYVAIRHLVYLRFLNLSYNP
IASVEGSMLHELLRLQEFHLVGGQLSVVEPYAFRGLNHLRVLNISSNLLSTLEESSFHSV
GNLETLILDRNPLACDCRLLWIFRRRWRLNFNRQQPSCSSPEYVQGKEFKDFPDVLQPNY
FSCRKARIQDRSPQVVHVDEGHTVHFFCRADGDPPPTILWQSPRKTFITSKSNGRLTVFP
DGTLEVRYAQIQDNGTYHCVASNAAGNDTSLAHLHVRSYSPDWPHQPNKTFAFISNQPNE
SDVNSTRASVPFPFDIKTLI
>GN=LINGO1 OR=Callulops wilhelmanus DE=Leucine rich repeat and Ig domain containing 1 (Fragment) 
LVYISHRAFRGLNSLEELTLEKCNLTVVPTEALSHLHGLISLRLRYLNINVIRDYSFKRL
FRLKNLEVAHWPYLETMTSNSLYGLNLTSLSITHSNLSTIPYVAIRHLVYLRFLNLSYNP
IISVEGSMLHELLRLQEFHLVGGQLSVVEPYAFRGLNHLRVLNVSSNLLSTLEESSFHSV
GNLETLILDHNPLACDCRLLWIFRRRWRLNFNRQQPSCASPEYVQGKEFKDFPDVLQPNY
FSCRKARIKDRSPQVVHVDEGHTVHFFCRADGDPPPAILWQSPRKTFVTSKTNGRLTVFP
DGTLEVRYAQIQDNGTYHCIASNAAGNDTSLAHLHVRSYSPDWPHQPNKTFAFISNQPNE
SDVNSTRATVPFPFDIKTLI
>GN=LINGO1 OR=Calyptocephallela gayi DE=Leucine rich repeat and Ig domain containing 1 (Fragment) 
LVYISHRAFRGLNSLEELKLEKCNLTLVPTEALSHLHGLISLRLRYLNINVIRDYSFKRL
FRLKNLDVAHWPYLDTMTSNSLYGLNLTSLSITHSNLSSIPYVAIRHLVYLRFLNLSYNP
ITSVEGSMLHELLRLQEFHLVGGQLALVEPYAFRGLNHLRVLNVSSNLLSTLEESSFHSV
GNLETLILDNNPLACDCRLLWIFRRRWRLNFNRQQPSCSSPEYVQGKEFKDFPDVLLPNY
FTCRRARIQDRSPQVVHVDEGHTVHFFCRADGDPPPTILWQSPRKSFITSKSNGRLTVFP
DGTLEVRYAQIQDNGTYHCVAGNAGGNDTSLAHLHVRSYSPDWPHQPNKTFAFISNQPNE
SDVNSTRATVPFPFDIKTLI
>GN=LINGO1 OR=Ceratophrys cornuta DE=Leucine rich repeat and Ig domain containing 1 (Fragment) 
LVYISHRAFRGLNSLEELTLEKCNLTLVPTEALSHLHGLISLRLRYLNINVIRDYSFKRL
FRLKNLEVAHWPYLDTMTSNSLYGLNLTSLSVTYCNLSSIPYVAIRHLVYLRFLNLSYNP
ITSVEGSMLHELLRLQEFHLVGGQLTVVEPYAFRGLNHLRVLNVSSNLLSTLEESSFHSV
GNLETLILDHNPLACDCRLLWIFRRRWRLNFNRQQPSCSSPEYVQGKEFKDFPDVLQPNY
FTCRRARIQDRSPQVVHVDEGHTVHFFCRADGDPQPTILWQSPRKTFITSKSNGRLTVFP
DGTLEVRYAQIQDNGTYHCVASNAGGNDTSLAHLHVRSYSPDWPHQPNKTFAFISNQPNE
SDVNSTRASVPFPFDIKTLI
>GN=LINGO1 OR=Chiasmocleis ventrimaculata DE=Leucine rich repeat and Ig domain containing 1 (Fragment) 
LVYISHRAFRGLNSLEELTLEKCNLTVVPTEALSHLHGLISLRLRYLNINVIRDYSFKRL
FRLKNLEVAHWPYLDTMTSNSLYGLNLTSLSITHSNLSTIPYVAIRHLVYLRFLNLSYNP
ITSVEGSMLHELLRLQEFHLVGGQLSVVEPYAFRGLNHLRVLNVSSNLLSTLEESSFHSV
GNLETLILDHNPLACDCRLLWIFRRRWRLNFNRQQPSCASPEYVQGKEFKDFPDVLQPNY
FSCRKARIKDRSPQVVHVDEGHTVHFFCRADGDPPPTILWQSPRKTFVTSKTNGRLTVFP
DGTLEVRYAQIQDNGTYHCIASNAAGNDTSLAHLHVRSYSPDWPHQPNKTFAFISNQPNE
SDVNSTRATVPFPFDIKTL
>GN=LINGO1 OR=Conraua crassipes DE=Leucine rich repeat and Ig domain containing 1 (Fragment) 
LVYISHRAFRGLNSLEELTLEKCNLTVVPTEALSHLHGLISLRLRYLNINIIRDYSFKRL
FRLKNLEVAHWPYLDTMTSNSLYGLNLTALSITHSNLSAIPYVAIRHLVYLRFLNLSYNP
ITSVEGSMLHELLRLQEFHLVGGQLSVVEPYAFRGLNHLRVLNVSSNLLSTLEESSFHSV
GNLETLILDRNPLACDCRLMWIFRRRWRLNFNRQQPSCSSPEYVQGKEFKDFPDVLQPTY
FSCRKARIQDRSPQVVHVDEGHTVHFFCRADGDPPPTILWQSPRKTFITSKSNGRLTVFP
DGTLEVRYAQIQDNGTYHCVASNAAGNDTSLAHLHVRSYSPDWPHQPNKTFAFISNQPNE
SDVNSTRASVPFPFDIKTLI
>GN=LINGO1 OR=Cophixalus cheesmanae DE=Leucine rich repeat and Ig domain containing 1 (Fragment) 
LVYISHRAFRGLNSLEELTLEKCNLTVVPTEALSHLHGLISLRLRYLNINIIRDYSFKRL
FRLKNLEVAHWPYLETMTSNSLYGLNLTSLSITHSNLSTIPYVAIRHLVYLRFLNLSYNP
ITSVEGSMLHELLRLQEFHLVGGQLSIVEPYAFRGLNHLRVLNVSSNLLSTLEESSFHSV
GNLETLILDHNPLACDCRLLWIFRRRWRLNFNRQQPSCASPEYVQGKEFKDFPDVLQPNY
FSCRKARIKDRSPQVVHVDEGHTVHFFCRADGDPPPTILWQSPRKTFVTSKTNGRLTVFP
DGTLEVRYAQIQDNGTYHCIASNAAGNDTSLAHLHVRSYSPDWPHQPNKTFAFISNQPNE
SDVNSTRATVPFPFDIKTLI
>GN=LINGO1 OR=Cornufer pelewensis DE=Leucine rich repeat and Ig domain containing 1 (Fragment) 
LVYISHRAFRGLNSLEELTLEKCNLTVVPTEALSHLHGLISLRLRYLNINIIRDYSFKRL
FRLKNLEVAHWPYLDTMTSNSLYGLNLTSLSITHSNLSAIPYVAIRHLVYLRFLNLSYNP
ITSVEGSMLHELLRLQEFHLVGGQLSIVEPYAFRGLNHLRVLNVSSNLLSTLEESSFHSV
GNLETLILDRNPLACDCRLMWIFRRRWRLNFNRQQPSCSSPEYVQGKEFKDFPDVLQPTY
FSCRKARIQDRSPQVVHVDEGHTVHFFCRADGDPPPTILWQSPRKTFITSKSNGRLTVFP
DGTLEVRYAQIQDNGTYHCVASNAAGNDTSLAHLHVRSYSPDWPHQPNKTFAFISNQPNE
SDVNSTRATVPFPFDIKTLI
>GN=LINGO1 OR=Craugastor augusti DE=Leucine rich repeat and Ig domain containing 1 (Fragment) 
LVYISHRAFRGLNSLEELTLEKCNLTLVPTEALSHLHGLISLRLRYLNINVIRDYSFKRL
FRLKNLEVAHWPYLDTMTSNSLYGLNLTSLSVTHCNLSSIPYVAIRHLVYLRFLNLSYNP
ITSVEGSMLHELLRLQEFHLVGGQLTVVEPYAFRGLNHLRVLNVSSNFLSTLEESSFHSV
GNLETLILDRNPLACDCRLLWIFRRRWRLNFNRQQPSCSSPEYVQGKEFKDFPDVLQPNY
FTCRRARIQDRSPQVVHVDEGHTVHFFCRADGDPPPTILWQSPRKTFVTSKSNGRLTVFP
DGTLEVRYAQIQDNGTYHCVASNAGGNDTSLAHLHVRSYSPDWPHQPNKTFAFISNQPNE
SDVNSTRASVPFPFDIKTLI
>GN=LINGO1 OR=Craugastor fitzingeri DE=Leucine rich repeat and Ig domain containing 1 (Fragment) 
LVYISHRAFRGLNSLEELTLEKCNLTLVPTEALSHLHGLISLRLRYLNINVIRDYSFKRL
FRLKNLEVAHWPYLDTMTSNSLYGLNLTSLSVTHCNLSSIPYVAIRHLVYLRFLNLSYNP
ITSVEGSMLHELLRLQEFHLVGGQLTVVEPYAFRGLNHLRVLNVSSNLLSTLEESSFHSV
GNLETLILDHNPLACDCRLLWIFRRRWRLNFNRQQPSCSSPEYVQGKEFKDFPDVLQPNY
FTCRRARIQDRSPQVVHVDEGHTVHFFCRADGDPPPTILWQSPRKTFITSKSNGRLTVFP
DGTLEVRYAQIQDNGTYHCVASNAGGNDTSLAHLHVRSYSPDWPHQPNKTFAFISNQPNE
SDVNSTRASVPFPFDIKTLI
>GN=LINGO1 OR=Crinia signifera DE=Leucine rich repeat and Ig domain containing 1 (Fragment) 
LVYISHRAFRGLNSLEELTLEKCNLTLVPTEALSHLHGLISLRLRYLNINVIRDYSFKRL
FRLKNLEVAHWPYLDTMTANSLYGLNLTSLSITHSNLSSIPYVAIRHLVYLRFINLSYNP
ITSVEGSMMHELLRLQEFHLVGGQLALVEPYAFRGLNHLRVLNVSSNFLSTLEESSFHSV
GNLETLILDHNPLACDCRLLWIFRRRWRLNFNRQQPSCSSPEYVQGKEFKDFPDVLQPNY
FTCRRARIQDRSAQVVHVDEGHTVHFFCRADGDPPPTILWQSPRKTFITSKGNGRLTVFP
DGTLEVRYAQIQDNGTYHCVASNAGGNDSSLAHLHVRSYSPDWPHQPNKTFAFISNQPNE
SDVNTTRANAPFPFDIKTLI
>GN=LINGO1 OR=Cryptobatrachus sp. TNHC-GDC 451 DE=Leucine rich repeat and Ig domain containing 1 (Fragment) 
LVYISHRAFRGLNSLEELTLEKCNLTLVPTEALSHLHGLISLRLRYLNINVIRDYSFKRL
FRLKNLEVAHWPYLDTMTSNSLYGLNLTSLSVTHCNLSSIPYVAIRHLVYLRFLNLSYNP
ITSVEGSMLHELLRLQEFHLVGGQLTVVEPYAFRGLNHLRVLNVSSNLLSTLEESAFHSV
GNLETLILDRNPLACDCRLLWIFRRRWRLNFNRQQPSCSSPEYVQGKEFKDFPDVLQPNY
FTCRRARIQDRSPQVVHVDEGHTVHFFCRADGDPPPTILWQSPRKNFITSKSNGRLTVFP
DGTLEVRYAQIQDNGTYHCVASNAGGNDTSLAHLHVRSYSPDWPHQPNKTFAFISNQPNE
SDVNSTRASVPFPFDIKTLI
>GN=LINGO1 OR=Dendropsophus parviceps DE=Leucine rich repeat and Ig domain containing 1 (Fragment) 
LVYISHRAFRGLNSLEELTLEKCNLTLVPTEALSHLHGLISLRLRYLNINVIRDYSFKRL
FRLKNLEVAHWPYLDTMTSNSLYGLNLTSLSVSHCNLSTIPYVAIRHLVYLRFLNLSYNP
ITSVEGSMLHELLRLQEFHLVGGQLAIVEPYAFRGLNHLRVLNVSSNLLSTLEESSFHSV
GNLETLILDRNPLACDCRLLWIFRRRWRLNFNRQQPSCSSPEYVQGKEFKDFPDVLQPNY
FTCRRAQIQDRSPQVVHVDEGHTVHFFCRADGDPPPTILWQSPRKTFITSKSNGRLTVFP
DGTLEVRYAQIQDNGTYHCVASNAGGNDTSLAHLHVRSYSPDWPHQPNKTFAFISNQPNE
SDVNSTRATVPFPFDIKTLI
>GN=LINGO1 OR=Discoglossus pictus DE=Leucine rich repeat and Ig domain containing 1 (Fragment) 
LVYISHRAFRGLNSLEELSLEKCNLTSVPTEALSHLHGLISLHLRYLNIIVIRDYSFKRL
YRLKVLEVAHWPYLDTMTANSLYGLNLTSLSITHSNLSSIPYVAIRHLVYLRFLNLSFNP
ITAVEGSMLHELLRLQEFHLVGGQLAIVEPYAFRGLNHLRVLNVSSNLLNTLEESSFHSV
GNLETLILDRNPLACDCRLLWIFRRRWRLNFNRQQPSCASPEYVQGREFKDFPDVLQPNY
FTCRRARIQDRSPQVVHIDEGHTVHFFCRADGDPPPTILWQSPRKTFITSKSNGRLTVFP
DGTLEVRYAQIQDNGTYHCVASNAGGNDSSLAHLHVRSYSPNWPHQPNKTFAFISNQPNE
SDINSTRASVPFPFDIKTLI
>GN=LINGO1 OR=Dyscophus antongilii DE=Leucine rich repeat and Ig domain containing 1 (Fragment) 
LVYISHRAFRGLNSLEELTLEKCNLTVVPTEALSHLHGLISLRLRYLNINIIRDYSFKRL
FRLKNLEVAHWPYLDTMTSNSLYGLNLTSLSITHSNLSTIPYVAIRHLVYLRFLNLSYNP
ITSVEGSMLHELLRLQEFHLVGGQLSVVEPYAFRGLNHLRILNVSSNLLSTLEESSFHSV
GNLETLILDHNPLACDCRLLWIFRRRWRLNFNRQQPSCASPEYVQGKEFKDFPDVLQSNY
FSCRKARIKDRSPQVVHVDEGHTVHFFCRADGDPPPAILWQSPRKTFITSKTNGRLTVFP
DGTLEVRYAQIQDNGTYHCIASNAAGNDTSLAHLHVRSYSPDWPHQPNKTFAFISNQPNE
SDVNSTRATVPFPFDIKTLI
>GN=LINGO1 OR=Elachistocleis ovalis DE=Leucine rich repeat and Ig domain containing 1 (Fragment) 
LVYISHRAFRGLNSLEELTLEKCNLTVVPTEALSHLHGLISLRLRYLNINIIRDYSFKRL
FRLKSLEVAHWPYLDTMTSNSLYGLNLTSLSITHSNLSTIPYVAIRHLVYLRFLNLSYNP
ISSVEGSMLHELLRLQEFHLVGGQLSVVEPYAFRGLNHLRVLNVSSNLLSTLEESSFHSV
GNLETLILDHNPLACDCRLLWIFRRRWRLNFNRQQPSCASPEYVQGKEFKDFPDVLQPNY
FSCRKARIKDRSPQVVHVDEGHTVHFFCRADGDPPPTILWQSPRKTFITSKTNGRLTVFP
DGTLEVRYAQIQDNGTYHCIASNAAGNDTSLAHLHVRSYSPDWPHQPNKTFAFISNQPNE
SDVNSTRATVPFPFDIKTLI
>GN=LINGO1 OR=Eleutherodactylus planirostris DE=Leucine rich repeat and Ig domain containing 1 (Fragment) 
LVYISHRAFRGLNSLEELTLEKCNLTLVPTEALSHLHGLISLRLRYLNINVIRDYSFKRL
FRLKNLEVAHWPYLDTMTSNSLYGLNLTSLSVTHCNLSSIPYVAIRHLVYLRFLNLSYNP
ITSVEGSMLHELLRLQEFHLVGGQLTVVEPYAFRGLNHLRVLNVSSNLLNTLEESSFHSV
GNLETLILDRNPLACDCRLLWIFRRRWRLNFNRQQPSCSSPEYVQGKEFKDFPDVLQPNY
FTCRRARIQDRSPQVVHVDEGHTVHFFCRADGDPPPAILWQSPRKTFITSKSNGRLTVFP
DGTLEVRYAQIQDNGTYHCVASNAGGNDTSLAHLHVRSYSPDWPHQPNKTFAFISNQPNE
SDVNSTRTSVPFPFDIKTLI
>GN=LINGO1 OR=Engystomops pustulosus DE=Leucine rich repeat and Ig domain containing 1 (Fragment) 
LVYISHRAFRGLNSLEELSLEKCNLTLVPTEALSHLHGLISLRLRYLNINVIRDYSFKRL
FRLKNLEVAHWPYLDTMTSNSLYGLNLTSLSLTHCNLSSIPYVAIRHLVYLRFLNLSYNP
ITSVEGSMLHELLRLQEFHLVGGQLSVVEPYAFRGLNHLRVLNVSSNFLSTLEESSFHSV
GNLETLILDRNPLACDCRLLWIFRRRWRLNFNRQQPSCSSPEYVQGKEFKDFPDVLQPNY
FTCRRARIQDRSPQVVHVDEGHTVHFFCRADGDPPPTILWQSPRKTFITSKSNGRLTVFP
DGTLEVRYAQIQDNGTYHCVASNAGGNDTSLAHLHVRSYSPDWPHQPNKTFAFISNQPNE
SDVNSTRASVPFPFDIKTLI
>GN=LINGO1 OR=Eupsophus calcaratus DE=Leucine rich repeat and Ig domain containing 1 (Fragment) 
LVYISHRAFRGLNSLEELTLEKCNLTLVPTEALSHLHGLISLRLRYLNINVIRDYSFKRL
FRLKNLEVAHWPYLDTLTSNSLYGLNLTSLSFTHCNLSSIPYVAIRHLVYLRFLNLSYNP
ITSVEGSLLHELLRLQEFHLVGGQLTVVEPYAFRGLNHLRVLNISSNLLSTLEESSFHSV
GNLETLILDRNPLACDCRLLWIFRRRWRLNFNRQQPSCSSPEYVQGKEFKDFPDVLQPNY
FTCRRARIQDRSPQVVHVDEGHTVHFFCRADGDPPPTILWQSPRKTFITSKSNGRLTVFP
DGTLEVRYAQIQDNGTYHCVASNAGGNDTSLAHLHVRSYSPDWPHQPNKTFAFISNQPNE
SDVNSTRASVPFPFDIKTLI
>GN=LINGO1 OR=Fejervarya limnocharis DE=Leucine rich repeat and Ig domain containing 1 (Fragment) 
LVYISHRAFRGLNSLEELTLEKCNLTVVPTEALSHLHGLISLRLRYLNINIIRDYSFKRL
FRLKSLEVAHWPYLDTMTSNSLYGLNLTSLSITHSNLSAIPYVAIRHLVYLRFLNLSYNP
ISYVEGSMLHELLRLQEFHLVGGQLSVVEPYAFRGLNHLRVLNVSSNLLSTLEESSFHSV
GNLETLILDRNPLACDCRLMWIFRRRWRLNFNRQQPSCASPEYVQGKEFKDFPDVLQPTY
FSCRKARIQDRSPQVVHVDEGHTVHFFCRADGDPPPTILWQSPRKTFITSKSNGRLTVFP
DGTLEVRYAQIQDNGTYHCVASNAAGNDTSLAHLHVRSYSPDWPHQPNKTFAFISNQPNE
SDVNSTRTSVPFPFDIKTLI
>GN=LINGO1 OR=Gastrophryne olivacea DE=Leucine rich repeat and Ig domain containing 1 (Fragment) 
LVYISHRAFRGLNSLEELTLEKCNLTVVPTEALSHLHGLISLRLRYLNINIIRDYSFKRL
FRLKSLEVAHWPYLDTMTSNSLYGLNLTSLSITHSNLSTIPYVAIRHLVYLRFLNLSYNP
ISSVEGSMLHELLRLQEFHLVGGQLSVVEPYAFRGLNHLRVLNVSSNLLSTLEESSFHSV
GNLETLILDHNPLACDCRLLWIFRRRWRLNFNRQQPSCASPEYVQGKEFKDFPDVLQPNY
FSCRKARIKDRSPQVVHVDEGHTVHFFCRADGDPPPTILWQSPRKSFITSKTNGRLTVFP
DGTLEVRYAQIQDNGTYHCIASNAAGNDTSLAHLHVRSYSPDWPHQPNKTFAFISNQPNE
SDVNSTRATVPFPFDIKTLI
>GN=LINGO1 OR=Gastrotheca pseustes DE=Leucine rich repeat and Ig domain containing 1 (Fragment) 
LVYISHRAFRGLNSLEELTLEKCNLTLVPTEALSHLHGIISLRLRYLNINVIRDYSFKRL
FRLKNLEVAHWPYLDTMTSNSLYGLNLTALSVTHCNLSSIPYVAIRHLVYLRFLNLSYNP
IMSVEGSMLHELLRLQEFHLVGGQLTVVEPYAFRGLNHLRVLNVSSNFLSTLEESSFHSV
GNLETLILDHNPLACDCRLLWIFRRRWRLNFNRQQPSCSSPEYVQGKEFKDFPDVLQPNY
FTCRRARIQDRSPQVVHVDEGHTVHFFCRADGDPPPTILWQSPRKTFITSKSNGRLTVFP
DGTLEVRYAQIQDNGTYHCVASNAGGNDTSLAHLHVRSYSPDWPHQPNKTFAFISNQPNE
SDVNSTRASVPFPFDIKTLI
>GN=LINGO1 OR=Heleophryne purcelli DE=Leucine rich repeat and Ig domain containing 1 (Fragment) 
LVYISHRAFRGLNSLEELTLEKCNLTLVPTEALSHLHGLISLRLRYLNINVIRDYSFKRL
FRLKILEVAHWPYLDTLTSNSLYGLNLTSLSITHSNLSTIPYVAIRHLVYLRFLNLSYNP
ITSVEGSMLHELLRLQEFHLVGGQLTLVEPYAFRGLNHLRVLNVSSNLLSTLEESSFHSV
GNLETLILDRNPLACDCRLLWIFRRRWRLNFNRQQPSCSSPEYVQGKEFKDFPDVLQPNY
FTCRRARIQDRSPQVIHVDEGHTVQFFCRADGDPPPTILWQSPRKTFITSKSNGRLTVLA
DGTLEVRYAQIQDNGTYHCVASNAGGNDTSLAHLHVRSYSPDWPHQPNKTFAFISNQPNE
SDVNSTRASVPFPFDIKTLI
>GN=LINGO1 OR=Hemisus marmoratus DE=Leucine rich repeat and Ig domain containing 1 (Fragment) 
LVYISHRAFRGLNSLEELTLEKCNLTAVPTEALSHLHGLISLRLRYLNINIIRDYSFKRL
FRLKSLEVAHWPYLDTMTSNSLYGLNLTSLSITHSNLSTIPYVAIRHLVYLRFLNLSYNP
ITSVEGSMLHELLRLQEFHLVGGQLSVVEPYAFRGLNHLRVLNVSSNLLSTLEESSFHSV
GNLETLILDRNPLACDCRLLWIFRRRWRLNFNRQQPSCSSPEYVQGKEFKDFPDVLQPNY
FSCRKARIQDRSPQVVHVDEGHTVHFFCRADGDPPPAILWQSPRKTFITSKSNGRLTVFP
DGTLEVRYAQIQDNGTYHCVASNAAGNDTSLAHLHVRSYSPDWPHQPNKTFAFISNQPNE
SDVNSTRATVPFPFDIKTLI
>GN=LINGO1 OR=Hoplobatrachus tigerinus DE=Leucine rich repeat and Ig domain containing 1 (Fragment) 
LVYISHRAFRGLNSLEELTLEKCNLTVVPTEALSHLHGLISLRLRYLNINIIRDYSFKRL
FRLKSLEVAHWPYLDTMTSNSLYGLNLTSLSITHSNLSAIPYVAIRHLVYLRFLNLSYNP
ITSVEGSMLHELLRLQEFHLVGGQLSVVEPYAFRGLNHLRVLNVSSNLLSTLEESSFHSV
GNLETLILDRNPLACDCRLMWIFRRRWRLNFNRQQPSCASPEYVQGKEFKDFPDVLQPTY
FSCRKARIQDRSPQVVHVDEGHTVHFFCRADGDPPPAILWQSPRKTFITSKSNGRLTVFP
DGTLEVRYAQIQDNGTYHCVASNAAGNDTSLAHLHVRSYSPDWPHQPNKTFAFISNQPNE
SDVNSTRASVPFPFDIKTLI
>GN=LINGO1 OR=Hyla chinensis DE=Leucine rich repeat and Ig domain containing 1 (Fragment) 
LVYISHRAFRGLNSLEELTLEKCNLTLVPTEALSHLHGLISVRLRYLNINVIRDYSFKRL
FRLKSLEVAHWPYLDTMTSNSLYGLNLTSLSVTHCNLSSIPYVAIRHLVYLRFLNLSYNP
ISSVEGSMLHELLRLQEFHLVGGQLAVVEPYAFRGLNHLRVLNVSSNLLSTLEESSFHSV
GNLETLILDRNPLACDCRLLWIFRRRWRLNFNRQQPSCASPEYVQGKEFKDFPDVLQPNY
FTCRRARIQDRSPQVVHVDEGHTVHFYCRADGDPPPTILWQSPRKTFITSKSNGRLTVFP
DGTLEVRYAQIQDNGTYHCVASNAGGNDTSLAHLHVRSYSPDWPHQPNKTFAFISNQPNE
SDVNSTRASVPFPFDIKTLI
>GN=LINGO1 OR=Hylomantis lemur DE=Leucine rich repeat and Ig domain containing 1 (Fragment) 
LVYISHRAFRGLNSLEELTLEKCNLTLVPTEALSHLHGLFSLRLRYLNINVIRDYSFKRL
FRLKNLEVAHWPYLDTMTSNSLYGLNLTSLSLTHCNLSSIPYVAIRHLVYLRFLNLSYNP
ITSVEGSMLHELLRLQEFHLVGGQLTVVEPYAFRGLNHLRVLNVSSNLLSTLEESSFHSV
GNLETLILDRNPLACDCRLLWIFRRRWRLNFNRQQPSCSSPEYVQGKEFKDFPDVLQPNY
FTCRRARIQDRSPQVVHVDEGHTVHFFCRADGDPPPAILWQSPRKTFITSKSNGRLTVFP
DGTLEVRYAQIQDNGTYHCVASNAGGNDTSLAHLHVRSYSPDWPHQPNKTFAFISNQPNE
SDVNSTRASVPFPFDIKTLI
>GN=LINGO1 OR=Hyloscirtus lindae DE=Leucine rich repeat and Ig domain containing 1 (Fragment) 
LVYISHRAFRGLNSLEELTLEKCNLTLVPTEALSHLHGLISLRLRYLNINVIRDYSFKRL
FRLKNLEVAHWPYLDTMTSNSLYGLNLTSLSVTHCNLSSIPYVAIRHLVYLRFLNLSYNP
ITSVEGSMMHELLRLQEFHLVGGQLAVVEPYAFRGLNHLRVLNVSSNLLSTLEESSFHSV
GNLETLILDHNPLACDCRLLWIFRRRWRLNFNRQQPSCSSPEYVQGKEFKDFPDVLQPNY
FTCRRARIQDRSPQVVHVDEGHTVHFFCRADGDPPPTILWQSPRKTFITSKSNGRLTVFP
DGTLEVRYAQIQDNGTYHCVAGNAGGNDTSLAHLHVRSYSPDWPHQPNKTFAFISNQPNE
SDVNSTRATVPFPFDIKTLI
>GN=LINGO1 OR=Hyperolius bolifambae DE=Leucine rich repeat and Ig domain containing 1 (Fragment) 
LVYISHRAFRGLNSLEELTLEKCNLTVVPTEALSHLHGLISLRLRYLNINIIRDYSFKRL
FRLKNLEVAHWPYLDTMTANSLYGLNLTSLSITHSNLTTIPYVAIRHLVYLRCLNLSYNP
ITSVEGSMLHELLRLQEFHLVGGQLSIVEPYAFRGLNHLRVLNVSSNLLTTLEESSFHSV
GNLETLILDRNPLACDCRLLWIFRRRWRLNFNRQQPSCSSPEYVQGKEFKDFPDTLQNNY
FSCRKARVKDRSPQVVHVDEGHTVHFFCRADGDPPPTILWQSPRKTFITSKSSGRLTVFP
DGTLEVRYAQIQDNGTYHCVASNAAGNDTSLAHLHVRSYSPDWPHQPNKTFAFISNQPNE
SDVNSTRATVPFPFDIKTLI
>GN=LINGO1 OR=Rhinella arenarum DE=Leucine rich repeat and Ig domain containing 1 (Fragment)
MILPLPPCLCPILLLVLGSYLSGSASGCPQRCECSAQDRSVLCHRKRHLNVPEGIPTDTRLLDLSKNRIKTLNQDEFSAFPYLEELELNENIVSIIEPGAFNSLFNLRFLGLRNNRLKLIPLGVFTGLSNLTQLDISENKIVILLDDMFQDLYNLKSLEVGDNDLVYISHRAFRGLNSLEELTLEKCNLTLVPTEALSHLHGLISLRLRYLNINVIRDYSFKRLFRLKNLEVAHWPYMDTMTSNSLYGLNLTSLTVTHCNLSSIPYVAIRHLVYLRFLNLSYNPITSVEGSMLHELLRLQEFHLVGGQLTMVEPYAFRGLNHLRVLNVSSNLLSTLEESSFHSVGNLETLILDRNPLACDCRLLWIFRRRWRLNFNRQQPSCSSPEYVQGKEFKDFPDVLQPNYFTCRRARIQDRSPQVVHVDEGHTVHFFCRADGDPPPTILWQSPRKTFITSKSNGRLTVFPDGTLEVRYAQIQDNGTYHCVASNAGGNDTSLAHLHVRSYSPDWPHQPNKTFAFISNQPNESDVNSTRASVPFPFDIKTLIIATTMGFISFLGVVLFCLVLLFLWSRGKGNTKHNIEIEYVPRKSDAGLSSADAPRKFNMKMI
