# Supplementary material for: The Rhinella arenarum transcriptome: de novo assembly, annotation and gene prediction
Source: Sci Rep. 2020 Jan 23;10:1053. doi: 10.1038/s41598-020-57961-4 (PMC6978513; doi:10.1038/s41598-020-57961-4)
Supplement: Supplementary file 3 — Dataset 2. [file 41598_2020_57961_MOESM3_ESM.zip › LRRN1.fasta]

>GN=LRRN1 OR=Acris crepitans DE=Leucine rich repeat neuronal 1 (Fragment) 
AELVSLDRYALDNLPELTKLEATNNPKLSYIHRSAFRNVPTLESLMLNNNALNSVYKGTV
ESLPNLREISIHSNPLRCDCVLHWMGSNQTTIRFMEPLSMFCALPPEYRGQSVKEALAQD
SAGEQCLPMISQDTFPSHLSLDLGMTVSLDCRAMAEPEPEIYWVTPMGHKVTTDTLSDKY
YLSGEGTLKISNVQVEDSGRYTCVAQNSEGADTRVATLRINGTLLDGSQALRLYIQQTEA
SSVLVSWKVSSSILASNLKWSSATMKIDNPHITYTARVPA
>GN=LRRN1 OR=Agalychnis callidryas DE=Leucine rich repeat neuronal 1 (Fragment) 
AELVSLDRNALDNLPELTKLEATNNPKLSYIHRSAFRNVPTLESLMLNNNALNSVYKGTV
ESLPNLREISIHSNPLRCDCVLHWMGSNQTTIRFMEPLSMFCALPPEYRGQSVKEALAQD
PAGEQCLPMISQDTFPSHLSLDLGMTISLDCRAMAEPEPEIYWVTPMGHKITTETLSDKY
RLSGEGTLQISTVQVEDSGRYTCVAQNSEGADTRVATLRINGTLLDGSQALRLYIQQTEA
SSVLVSWKVSSSVLASNLKWSSATMKIDNPHITYTARVPA
>GN=LRRN1 OR=Aglyptodactylus madagascariensis DE=Leucine rich repeat neuronal 1 (Fragment) 
AELVSLDRYALDNLPELTKLEATNNPKLSYIHRSAFRNVPTLESLMLNNNALNSVYKGTV
ESLPNLREISIHSNPLRCDCVLHWMGSNQTTIRFMEPLSMFCALPPEYRGQPVKEALAQD
PAGEQCLPMIAQDTFPSHLNLDLGMTVALDCRAMAEPEPEIYWVTPLGHKVTTDTLSDKL
RLSGEGTLQITNLQVEDSGRYTCVAQNSEGADTRVATLRINGTLLDGSQALKLYVQQTEA
SSVLVSWKVSSSVLASNLKWSSATMKIDNPHITYTARVPA
>GN=LRRN1 OR=Allobates femoralis DE=Leucine rich repeat neuronal 1 (Fragment) 
AELVSLDRFALDNLPELTKLEATNNPKLSYIHRSAFRNVPTLESLMLNNNALNSVYKGTV
ESLPNLREISIHSNPLRCDCVLHWMGSNQTTIRFMEPLSMFCALPPEFRGQSVKEALAQD
PAGEQCLPMISPDTFPSHLSLDLGMTVALDCRAMAEPEPDIYWVTPMGHKVTTETLSDKY
RLSGEGTLQISSVQVEDSGRYTCVAQNSEGADTRVATLRINGTLLDGSQALRLYVQQTEA
SSVLVSWKVSSSVLASNLKWSSATMKIDNPHITYTARVPA
>GN=LRRN1 OR=Alsodes gargola DE=Leucine rich repeat neuronal 1 (Fragment) 
AELVSLDRHALDNLPELTKLEATNNPKLSYIHRSAFRNVPTLESLMLNNNALNSVYKGTV
ESLPNLREISIHSNPLRCDCVLHWMGSNQTTIRFMEPLSMFCALPPEYRGQSVKEALAQD
PAGEQCLPMISQDTFPSHLSLDLGMTISLDCRAMAEPEPDIYWVTPMGHKVTTETLSDKY
YLSEEGTLQISNVQVEDSGRYTCVAQNSEGADTRVATLRINGTLLDGSQALRLYVQQTEA
SSVLVSWKVSSSVLASNLKWSSATMKIDNPHITYTARVPA
>GN=LRRN1 OR=Alytes obstetricans DE=Leucine rich repeat neuronal 1 (Fragment) 
AELVSLDRYALDNLPELTKLEATNNPKLSYIHRSTFRNVPTLESLMLNNNALNAVYRGTV
ESLPNLREISIHSNPLRCDCVLHWMCSNQTTIRFMEPLSMFCALPPEYRGQPVKEALAQD
PSGEQCLPMISHDSFPSHLSLDLGMTISLDCRAMAEPDPEIYWVTPLGHKVTTETLSDKY
HLSSEGTLQISNVQVEDSGRYTCVAQNTEGADTRVATLRVNGTLLDGTQALRLYVQQAES
SSVLVSWKVSSSVLASNLKWSSATMKIDNPHITYTARVPA
>GN=LRRN1 OR=Amietia lubrica DE=Leucine rich repeat neuronal 1 (Fragment) 
AELVSLDRYALDNLPELTKLEATNNPKLSYIHRSAFRNVPTLESLMLNNNALNSVYKGTV
ESLPNLREISIHSNPLRCDCVLHWMGSNQTTIRFMEPLSMFCALPPEYRGQPVKEALAQD
PAGEQCLPMIAQDTFPSHLNLDLGMTVTLDCRAMAEPEPEIYWVTPLGHKVTTETLSDKF
HLSDEGTLQITSVQVEDSGRYTCVAQNSEGADTRVATLRINGTLLDGSQALRLYIQQTEA
SSVLVSWKVSSSVLASNLKWSSATMKIDNPHITYTARVPA
>GN=LRRN1 OR=Amolops loloensis DE=Leucine rich repeat neuronal 1 (Fragment) 
AELVSLDRYALDNLPELTKLEATNNPKLSYIHRSAFRNVPTLESLMLNNNALNSVYKGTV
ESLPNLREISVHSNPLRCDCVLHWMGSNQTTIRFMEPLSMFCALPPEYRGQPVKEALAQD
PAGEQCLPMIAQDTFPSHLNLDLGMTVALDCRAMAEPEPEIYWVTPLGHKVTTETLSDKL
HLSDEGTLQITNVQVEDSGRYTCVAQNSEGADTRVATLRINGTLLDGSQALRLYVQQTEA
SSVLVSWKVSSSVLASNLKWSSATMKIDNPHITYTARVPA
>GN=LRRN1 OR=Amolops ricketti DE=Leucine rich repeat neuronal 1 (Fragment) 
AELVSLDRYALDNLPELTKLEATNNPKLSYIHRSAFRNVPTLESLMLNNNALNSVYKGTV
ESLPNLREISIHSNPLRCDCVLHWMGSNQTTIRFMEPLSMFCALPPEYRGQPVKEALAQD
PAGEQCLPMIAQDTFPSHLNLDLGMTVTLDCRAMAEPEPEIYWVTPLGHKVTTETLSDKL
HLSGEGTLQITNVQVEDSGRYTCVAQNSEGADTRVATLRINGTLLDGSQALRLYVQQTEA
SSVLVSWKVSSSVLASNLKWSSATMKIDNPHITYTARVPA
>GN=LRRN1 OR=Anaxyrus canorus DE=Leucine rich repeat neuronal 1 (Fragment) 
AELVSIDRYALDNLPELTKLEATNNPKLSYIHRSAFRNVPTLESLMLNNNALNSVYKGTV
ESLPNLREISIHSNPIRCDCVLHWMGSNQTTIRFMEPLSMFCAFPPEYRGQSVKEALAQD
PTGEQCLPMIAQETFPSHLSLDLGMAVSLDCRAMAEPEPEIYWVTPMGHKVTTETLSDKY
RLGGEGTLQISNVQVEDSGRYTCVAQNSEGADTRVATLRINGTLLDGSQALRLYVQQTEA
SSVLVSWKVSSSVLASNLKWSSATMKIDNPHITYTARVPA
>GN=LRRN1 OR=Anaxyrus punctatus DE=Leucine rich repeat neuronal 1 (Fragment) 
AELVSIDRYALDNLPELTKLEATNNPKLSYIHRSAFRNVPTLESLMLNNNALNSVYKGTV
ESLPNLREISIHSNPIRCDCVLHWMGSNQTTIRFMEPLSMFCAFPPEYRGQSVKEALAQD
PTGEQCLPMIAQETFPSHLSLDLGMTVSLDCRAMAEPEPEIYWVTPMGHKVTTETLSDKY
RLGGEGTLQISNVQVEDSGRYTCVAQNSEGADTRVATLRINGTLLDGSQALRLYVQQTEA
SSVLVSWKVSSSVLASNLKWSSATMKIDNPHITYTARVPA
>GN=LRRN1 OR=Aplastodiscus perviridis DE=Leucine rich repeat neuronal 1 (Fragment) 
AELVSLDRYSLDNLPELTKLEATNNPKLSYIHRSAFRNVPTLESLMLNNNALNSVYKGTV
ESLPNLREISIHSNPLRCDCVLHWMGSNQTTIRFMEPLSMFCALPPEYRGQSVKEALAQD
PAGEQCLPMISQDTFPSHLSLDLGMTISLDCRAMAEPDPDIYWVTPMGHKVTTETLSDKY
HLSGEGTLQISNVQVEDSGRYTCVAQNSEGADTRVATLRINGTLLDGSQALRLYVQQTEA
SSVLVSWKVSSSVLASNLKWSSATMKIDNPHITYTARVPA
>GN=LRRN1 OR=Arthroleptis poecilonotus DE=Leucine rich repeat neuronal 1 (Fragment) 
AELVSLDRYALDNLPELTKLEATNNPKLSYIHRSAFRNVPTLESLMLNNNALNSVYKRTV
ESLPNLREISIHSNPLRCDCVLHWMGSNQTTIRFMEPLSMFCALPPEYRGQPVKEALAQD
PAGEQCLPMIAQDTFPSHLNLDLGMTVSLDCRAMAEPEPEIYWVTPLGHKVTTETLSDKF
LLSSEGTLQITSVQVEDSGRYTCVAQNSEGADTRVATLRINGTLLDGSQALKLYIQQTEA
SSVLVSWKVSSSVLASNLKWSSATMKIDNPHITYTARVPA
>GN=LRRN1 OR=Ascaphus truei DE=Leucine rich repeat neuronal 1 (Fragment) 
AELVSLDRYALDNLPELTKLEATNNPKLSYIHRSAFRSVPTLESLMLNNNALNAVYRGTV
ESLPNLREISIHSNPLRCDCVLHWMGSNQTSIRFMEPLSMFCALPPEYRGQPVKEALAQD
PAGEQCLPMISHDTFPNHLSLDLGMTVSLDCRAMAEPDPEIYWVTPLGHKVTTETFSDKY
RLSGEGTLQITNVLVEDSGRYTCVAQNSEGADTRVATLRVNGTLLDGTQALRLYVQQTES
SSVLVSWKVSSSVMASNLKWSSATMKIDNPHITYTARVPI
>GN=LRRN1 OR=Astylosternus diadematus DE=Leucine rich repeat neuronal 1 (Fragment) 
AELVSLDRYALDNLPELTKLEATNNPKLSYIHRSAFRNVPTLESLMLNNNALNSVYKGTV
ESLPNLREISIHSNPLRCDCVLHWMGSNQTTIRFMEPLSMFCALPPEYRGQPVKEALAQD
PAGEQCLPMIAQDTFPSHLNLDLGMTVSLDCRAMAEPEPEIYWVTPLGHKVTTETLSDKL
LLSSEGTLQIMSVQVEDSGRYTCVAQNSEGADTRVATLRINGTLLDGSQALRLYVQQTEA
SSVLVSWKVSSSVLASNLKWSSATMKIDNPHITYTARVPA
>GN=LRRN1 OR=Atelognathus reverberii DE=Leucine rich repeat neuronal 1 (Fragment) 
RYALDNLPELTKLEATNNPKLSYIHRSAFRNVPTLESLMLNNNALNSVYKGTVESLPNLR
EISIHSNPLRCDCVLHWMGSNQTTIRFMEPLSMFCALPPEFRGQSVKEALAQDPAGEQCL
PMISQDTFPSHLSLDLGMTISLDCRAMAEPEPDIYWVTPMGHKVTTETLSDKYRLSGEGT
LQISNVQVEDSGRYTCVAQNSEGADTRVATLRINGTLLDGSQALRLYVQQTEASSVLVSW
KVSSSVLASNLKWSSATMKIDNPHITYTARVPA
>GN=LRRN1 OR=Aubria subsigillata DE=Leucine rich repeat neuronal 1 (Fragment) 
AELVSLDRYALDNLPELTKLEATNNPKLSYIHRSAFRNVPTLESLMLNNNALNSVYKGTV
ESLPNLREISIHSNPLRCDCVLHWMGSNQTTIRFMEPLSMFCALPPEYRGQPVKEALAQD
PAGEQCLPMIAQDTFPSHLNLDLGMTVALDCRAMAEPEPEIYWVTPLGHKVATETLSDKF
YLSGEGTLQIKNVQVEDSGRYTCVAQNSEGADTRVATLRINGTLLDGSQALRLYVQQTEA
SSVLVSWKVSSSVLASNLKWSSATMKIDNPHITYTARVPA
>GN=LRRN1 OR=Barbourula busuangensis DE=Leucine rich repeat neuronal 1 (Fragment) 
AELVSLDRYALDNLPELTKLEATNNPKLSYIHRSTFRNVPTLESLMLNNNALNAVYRGTV
ESLPNLREISVHSNPLRCDCVLHWMGSNQTTIRFMEPLSMFCALPPEYRGQPVKEALAQD
PAGEQCLPMISHDSFPAHLNLDLGMTVSLDCRAMAEPEPEIYWVTPLGHKVTTETLSDKY
HLSTMGTLQISNVQVEDSGRYTCVAQNSEGADTRVATLRVNGTLMDGTQALRLFVQQTES
SSVLVSWKVSSNILASNLKWSSATMKIDNPHITYTARVPA
>GN=LRRN1 OR=Barycholos pulcher DE=Leucine rich repeat neuronal 1 (Fragment) 
AELVSLDRYALDNLPELTKLEATNNPKLSYIHRSAFHNVPTLESLMLNNNALNSVYKGTV
ESLPNLREISIHSNPLRCDCVLHWMGSNQTTIRFMEPLSMFCALPPEYRGQSVKEALAQD
PAGEQCLPMISQDTFPSHLSLDLGMTVSLDCRAMAEPEPEIYWVTPMGHKVTTETLSDKY
RLSGEGTLQVSNVQVEDSGRYTCVAQNSEGADTRVATLRINGTLLDGSQTLRLYVQQTEA
SSVLVSWKVSSSVLASNLKWSSATMKIDNPHITYTARVPA
>GN=LRRN1 OR=Batrachyla leptopus DE=Leucine rich repeat neuronal 1 (Fragment) 
AELVSLDRYALDNLPELTKLEATNNPKLSYIHRSAFRNVPTLESLMLNNNALNSVYKGTV
ESLPNLREISIHSNPLRCDCVLHWMASNQTTIRFMEPLSMFCALPPEYRGQSVKEALAQD
PAGEQCLPMISQDTFPGHLSLDLGMTVSLDCRAMAEPEPDIYWVTPMGHKVTTETLSDKY
RLSGEGTLKISNVQVEDSGRYTCVAQNSEGADTRVATLRINGTLLDGSQALRLYVQQTEA
SSVLVSWKVSSSVLASNLKWSSATMKIDNPHITYTARVPA
>GN=LRRN1 OR=Batrachyla taeniata DE=Leucine rich repeat neuronal 1 (Fragment) 
AELVSLDRCALDNLPELTKLEATNNPKLSYIHRSAFRNVPTLESLMLNNNALNSVYKGTV
ESLPNLREISIHSNPLRCDCVLHWMASNQTTIRFMEPLSMFCALPPEYRGQSVKEALAQD
PAGEQCLPMISQDTFPSHLSLDLGMTVSLDCRAMAEPEPNIYWVTPMGHKVTTETLSDKY
RLSGEGTLQISNVQVEDSGRYTCVAQNSEGADTRVATLRINGTLLDGSQALRLYVQQTEA
SSVLVSWKVSSSVLASNLKWSSATMKIDNPHITYTARVPA
>GN=LRRN1 OR=Bombina fortinuptialis DE=rich repeat neuronal 1 (Fragment) 
MAELVSLDRYALDNLPELTKLEATNNPKLSYIHRSTFRNVPTLESLMLNNNALNAVYRGT
VESLPNLREISIHSNPLRCDCVLHWMGSNQTTIRFMEPLSMFCALPPEYRGQPVKEALAQ
DPAGEQCLPMISHDSFPTHLNLDLGMTVSLDCRAMAEPEPEIYWVTPLGHKVTTDTLSDK
YHLNTMGTLQISNVQVEDSGRYTCVAQNSEGADTRVATLRVNGTLMDGTQALRLYIQQTE
SSSVLVSWKVSSNILASNLKWSSATMKIDNPHITYTARVP
>GN=LRRN1 OR=Bombina orientalis DE=Leucine rich repeat neuronal 1 (Fragment) 
AELVSLDRYALDNLPELTKLEATNNPKLSYIHRSTFRNVPTLESLMLNNNALNAVYRGTV
ESLPNLREISVHSNPLRCDCVLHWMGSNQTTIRFMEPLSMFCALPPEYRGQPVKEALAQD
PAGEQCLPMISHDSFPTHLNLDLGMTVSLDCRAMAEPEPEIYWVTPLGHKVTTDTLSDKY
HLNTMGTLQISNVQVEDSGRYTCVAQNSEGADTRVATLRVNGTLMDGTQALRLYVQQTES
SSVLVSWKVSSNILASNLKWSSATMKIDNPHITYTARVPA
>GN=LRRN1 OR=Breviceps macrops DE=Leucine rich repeat neuronal 1 (Fragment) 
AELVSLDCYALDNLPELTKLEATNNPKLSYIHRSAFRNVPTLESLMLNNNALNSVYKGTV
ESLPNLREISIHSNPLRCDCVLHWMGSNQTTIRFMEPLSMFCALPPEYRGQPVKEALAQD
PAGEQCLPMIAQDTFPNHLNLDLGMSVSLDCRAMAEPEPEIYWVTPLGHKVTTDTLSDKF
HLSGEGTLLITNVQVEDSGRYTCVAQNSEGADTRVATLRINGTLLDGSQALKLYVQQTEA
SSVLVSWKVSSSVLASNLKWSSATMKIDNPHITYTARVPA
>GN=LRRN1 OR=Buergeriaycephala DE=Leucine rich repeat neuronal 1 (Fragment) 
AELVSLDRYALDNLPELTKLEATNNPKLSYIHRSAFRNVPTLESLMLNNNALNSVYKGTV
ESLPNLREISIHSNPLRCDCVLHWMGSNQTTIRFMEPLSMFCALPPEYRGQPVKEALAQD
PAGEQCLPMIAQDTFPSHLNLDLGMTVALDCRAMAEPEPEIYWVTPLGHKVTTETLSDKL
HLSGEGTLQISNVQVEDSGRYTCVAQNSEGADTRVATLRINGTLLDGSQALRLYVQQTEA
SSVLVSWKVSSSVLASNLKWSSATMKIDNPHITYTARVPA
>GN=LRRN1 OR=Bufo gargarizans DE=Leucine rich repeat neuronal 1 (Fragment) 
AELVSIDRYALDNLPELTKLEATNNPKLSYIHRSAFRNVPTLESLMLNNNALNSVYKGTV
ESLPNLREISIHSNPIRCDCVLHWIGSNQTTIRFMEPLSMFCAFPPEYRGQSVKEALAQD
STAEQCLPMIAQETFPSHLSLDLGMTISLDCRAMAEPEPDIYWVTPMGHKVTTETLSDKY
RLGGEGTLQISNVQVEDSGRYTCVAQNSEGADTRVATLRINGTLLDGSQVLRLYVQQTEA
SSVLVSWKVSSSVLASNLKWSSATMKIDNPHITYTARVPA
>GN=LRRN1 OR=Callulina kreffti DE=Leucine rich repeat neuronal 1 (Fragment) 
AELVSLDCYALDNLPELTKLEATNNPKLSYIHRSAFRNVPTLESLMLNNNALNAVYKGTV
ESLPNLREISIHSNPLRCDCVLHWMGSNQTTIRFMEPLSMFCALPPEYRGQPVKEALAQD
PAGEQCLPMIAQDTFPSHLNLDLGMSVSLDCRAMAEPEPEIYWVTPLGHKVTTDTLSDKF
HLSGEGTLLITNVQVEDSGRYTCVAQNSEGADTRVATLRINGTLLDGSQALRLYVQQTEA
SSVLVSWKVSSSVLASNLKWSSATMKIDNPHITYTARVPA
>GN=LRRN1 OR=Callulops wilhelmanus DE=Leucine rich repeat neuronal 1 (Fragment) 
AELVSLDRYALDNLPELTKLEATNNPKLSYIHRSAFRNVPTLESLMLNNNALNSVYKGMV
ESLPNLREISIHSNPLRCDCVLHWMGSNQTTIRFMEPQSMSCALPPEYRGQPVKEALAQD
PAGEQCLPMIAQDTFPSHLNLDLGMAVSLDCRAMAEPEPEIYWVTPLGHKVTTETLSDKF
QLSGEGTLQIINVQVEDSGRYTCVAQNSEGADTKVATLRINGTLLDGSQALKLYVQQTET
SSVLVSWKVSSSVLASNLKWSSATMKIDNPHITYTARVPA
>GN=LRRN1 OR=Calyptocephallela gayi DE=Leucine rich repeat neuronal 1 (Fragment) 
AELVSLDRYALDNLPELTKLEATNNPKLSYIHRSAFRNVPTLESLMLNNNALNSVYKGTV
ESLPNLREISIHSNPLRCDCVLHWMGSNQTTIRFMEPLSMFCALPPEYRGQPVKETLAQD
PAGEQCLPMISQDTFPSHLSLDLGMTVSLDCRAMAEPEPDIYWVTPLGHKVTTETLSDKY
HLSGEGTLQIISVQVEDSGRYTCVAQNSEGADTRVATLRINGTLLDGSQALRLYVQQTES
SSVLVSWKVSSSVLASNLKWSSATMKIDNPHITYTARVPA
>GN=LRRN1 OR=Ceratophrys cornuta DE=Leucine rich repeat neuronal 1 (Fragment) 
AELVSLDRYALDNLPELTKLEATNNPKLSYIHRSAFRNVPTLESLMLNNNALNSVYKGTV
ESLPNLREISIHSNPLRCDCVLHWMGSNQTTIRFMEPLSMFCALPPEYRGQSVKEALAQD
PAGEQCLPMISQDTFPSHLSLDLGMTISLDCRAMAEPEPEIYWVTPMGHKVTTETFSDKY
RLSREGTLQISNVQVEDSGRYTCVAQNSEGADTRVATLRINGTLLDGSQALRLYVQQTEA
SSVLVSWKVSSSVLASNLKWSSATMKIDNPHITYTARVPA
>GN=LRRN1 OR=Chiasmocleis ventrimaculata DE=Leucine rich repeat neuronal 1 (Fragment) 
AELVSLDRYALDNLPELTKLEATNNPKLSYIHRSAFRNVPTLESLMLNNNALNSVYKGMV
ESLPNLREISIHSNPLRCDCVLHWMGSNQTTIRFMEPLSMFCALPPEYRGQPVKEALAQD
PAGEQCLPMIAQETFPSHLNLDLGMTVSLDCRAMAEPEPEIYWVTPLGHKVTIETLSDKF
HLSGEGTLQIINVAVEDSGRYTCVAQNSEGADTKVATLRINGTLLDGSQALKLYVQHTEA
SSVLVSWKVSSSVLASNLKWSSATMKIDNPHITYTARVPA
>GN=LRRN1 OR=Conraua crassipes DE=Leucine rich repeat neuronal 1 (Fragment) 
AELVSLDLYALDNLPELTKLEATNNPKLSYIHRSAFRNVPTLESLMLNNNALNSVYKGTV
ESLPNLREISIHSNPLRCDCVLHWMGSNQTTIRFMEPLSMFCALPPEYRGQPVKEALAQD
PAGEQCLPMIAQDTFPSHLNLDLGMTVALDCRAMAEPEPEIYWVTPLGHKVTTETLSDKF
RLSGEGTLQITNVQVEDSGRYTCVAQNSEGADTRVATLRINGTLLDGSQALRLYIQQTEA
SSVLVSWKVSSSVLASNLKWSSATMKIDNPHITYTARVPA
>GN=LRRN1 OR=Cophixalus cheesmanae DE=Leucine rich repeat neuronal 1 (Fragment) 
AELVSLDRYALDNLPELTKLEATNNPKLSYIHRSAFRNVPTLESLMLNNNALNSVYKGMV
ESLPNLREISIHSNPLRCDCVLHWMGSNQTTIRFMEPQSMFCALPPEYRGQPVKEALAQD
PAGEQCLPMIAQDTFPNHLNLDLGMTVSLDCRAMAEPEPEIYWVTPLGHKVSTETLSDKF
QLSGEGTLQVINVQVEDSGRYTCVAQNSEGADTKVATLRINGTLLDGSQALKLYVQQTET
SSVLVSWKVSSSVLASNLKWSSATMKIDNPHITYTARVPA
>GN=LRRN1 OR=Cornufer pelewensis DE=Leucine rich repeat neuronal 1 (Fragment) 
AELVSLDRYALDNLPELTKLEATNNPKLSYIHRSAFRNVPTLESLMLNNNALNSVYKGTV
ESLPNLREISIHSNPLRCDCVLHWMGSNQTTIRFMEPLSMFCALPPEYRGQHVKEALAQD
PAGEQCLPMIAQDTFPSHLNLDLGMTVSLDCRAMAEPEPEIYWVTPLGHKVTTETLSDKF
SLSGEGTLQITNVQVEDSGRYTCVAQNSEGADTRVATLRINGTLLDGSQALRLYVQQTEA
SSVLVSWKVSSSVLASNLKWSSATMKIDNPHITYTARVPA
>GN=LRRN1 OR=Craugastor augusti DE=Leucine rich repeat neuronal 1 (Fragment) 
AELVSLDRYALDNLPELTKLEATNNPKLSYIHRSAFRNVPTLESLMLNNNALNSVYKGTV
ESLPNLREISIHSNPLRCDCVLHWMGSNQTTIRFMEPLSMFCALPPEYRGQSVKEALAQD
PAGEQCLPMISQDTFPSHLSLDLGMTVSLDCRAMAEPEPDIYWVTPMGHKVTTKTLSDKY
RLSGEGTLQVSNVQVEDSGRYTCVAQNSEGADTRVATLRINGTLLDGSQALRLYVQQTEP
SSVLVSWKVSSSVLASNLKWSSATMKIDNPHITYTARVPA
>GN=LRRN1 OR=Craugastor fitzingeri DE=Leucine rich repeat neuronal 1 (Fragment) 
AELVSLDRYALDNLPELTKLEATNNPKLSYIHRSAFRNVPTLESLMLNNNALNSVYKGTV
ESLPNLREISIHSNPLRCDCVLHWMGSNQTTIRFMEPLSMFCALPPEYRGQSVKEALAQD
PAGEQCLPMISQDTFPSHLSLDLGMTVSLDCRAMAEPEPEIYWVTPMGHKVTTETLSDKY
RLSGEGTLQVSNVQVEDSGRYTCVAQNSEGADTRVATLRINGTLLDGSQALRLYVQQTEA
SSVLVSWKVSSSVLASNLKWSSATMKIDNPHITYTARVPA
>GN=LRRN1 OR=Crinia signifera DE=Leucine rich repeat neuronal 1 (Fragment) 
AELVSLDRCALENLPELTKLEATNNPKLSYIHRSAFRNVPTLESLMLNNNALNSVYKGTV
ESLPNLREISIHSNPLRCDCVLHWMGSNQTTIRFMEPLSMFCALPPEYRGQPVKEALAQD
PAGEQCLPMISQDTFPSHLSLDLGMTVSLDCRAMAEPEPDIYWVTPLGHKVTTETLSDKL
RLSGEGTLQISNVQVEDSGRYTCVAQNSEGADTRVATLRINGTLLDGSQALRLYVQQTEP
SSVLVSWKVSSSFLASNLKWSSATMKIDNPHITYTARVPA
>GN=LRRN1 OR=Cryptobatrachus sp. TNHC-GDC 451 DE=Leucine rich repeat neuronal 1 (Fragment) 
AELVSLDRYALDNLPELTKLEATNNPKLSYIHRSAFRNVPTLESLMLNNNALNSVYKGTV
KSLPNLREISIHSNPLRCDCVLHWMGSNQTTIRFMEPLSMFCALPPEYRGQAVKEALAQD
PAGEQCLPMISQDTFPSHLSLDLGMTISLDCRAMAEPEPEIYWVTPMGHKVTTETLSDKY
RLSGEGTLQVSNVQVEDSGRYTCVAQNSEGADTRVATLRINGTLLDGSQALRLYVQQTEA
SSVLVSWKVSASVLASNLKWSSATMKIDNPHITYTARVPA
>GN=LRRN1 OR=Dendropsophus parviceps DE=Leucine rich repeat neuronal 1 (Fragment) 
AELVSLDRHALDNLPELTKLEATNNPKLSYIHRSAFRNVPTLESLMLNNNALNSVYKGTV
ESLPNLREISIHSNPLRCDCVLHWMGSNQTTIRFMEPLSMFCALPPEYRGQSVKEALAQD
PAGEQCLPMISQDTFPSHLSLDLGMTISLDCRAMAEPEPDIYWVTPMGHKVTTETLSDKY
HLSGEGTLQISNVQVEDSGRYTCVAQNSEGADTRVATLRINGTLLDGSQALRLYVQQTEA
SSVLVSWKVSSSILASNLKWSSATMKIDNPHITYTARVPA
>GN=LRRN1 OR=Discoglossus pictus DE=Leucine rich repeat neuronal 1 (Fragment) 
AELVSLDRYALENLPELTKLEATNNPKLSYIHRSTFRNVPTLESLMLNNNALNAVYRGTV
ESLPNLREISIHSNPLRCDCVLHWMNSNQTTIRFMEPLSMFCALPPEYRGQPVKEALAQD
PSGEQCLPMISHDSFPAHLSLDLGMTISLDCRAMAEPEPEIYWVTPLGHKVTTETLSDKY
RLGGEGTLQIFNVQVEDSGRYTCVAQNSEGADTRVATLRVNGTLLDGTQALRLYVQQTES
SSVLVSWKVSSSVLASNLKWSSATMKIDNPHITYTARVPA
>GN=LRRN1 OR=Dyscophus antongilii DE=Leucine rich repeat neuronal 1 (Fragment) 
AELVSLDRYALDNLPELTKLEATNNPKLSYIHRSAFRNVPTLESLMLNNNALNSVYKGMV
ESLPNLREISIHSNPLRCDCVLHWMGSNQTTIRFMEPLSMFCALPPEYRGQPVKEALAQD
PAGEQCLPMIAQDTFPSHLNLDLGMTVSLDCRAMAEPEPEIYWVTPLGHKVTTETLSDKI
QLSGEGTLQIINVQVEDSGRYTCVAQNSEGADTKVATLRINGTLLDGSQALKLYVQQTEA
SSVLVSWKVSSSILASNLKWSSATMKIDNPHITYTARVPA
>GN=LRRN1 OR=Elachistocleis ovalis DE=Leucine rich repeat neuronal 1 (Fragment) 
AELVSLDRYALDNLPELTKLEATNNPKLSYIHRLAFRNVPTLESLMLNNNALNSVYKGMV
ESLPNLREISIHSNPLRCDCVLHWMGSNQTTIRFMEPLSMFCALPPEYRGQPVKEALAQD
PAGEQCLPMIAQETFPSHLNLDLGMTVSLDCRAMAEPEPEIYWVTPLGHKVTTDTLSDKF
HLSGEGTLEIINLQVEDSGRYTCVAQNSEGADTKVATLRINGTLLDGSQALKLYVQHTEA
SSVLVSWKVSSSVLASNLKWSSATMKIDNPHITYTARVPA
>GN=LRRN1 OR=Eleutherodactylus planirostris DE=Leucine rich repeat neuronal 1 (Fragment) 
AELVSLDRYALDNLPELTKLEATNNPKLSYIHRSAFRNVPTLESLMLNNNALNSVYKGTV
ESLPNLREISIHSNPLRCDCVLHWMGSNQTTIRFMEPLSMFCALPPEYRGQSVKEALAQD
PAGEQCLPMISQETFPSHLSLDLGMTVSLDCRAMAEPEPEIYWVTPMGHKVTTETLSDKY
RLSGEGTLQVSNVQVEDSGRYTCVAQNSEGADTRVATLRINGTLLDGSQALRLYVQQTEA
SSVLVSWKVSSSVLASNLKWSSATMRIDNPHITYTARVPA
>GN=LRRN1 OR=Engystomops pustulosus DE=Leucine rich repeat neuronal 1 (Fragment) 
AELVSLDRNALDNLPELTKLEATNNPKLSYIHRSAFRNVPTLESLMLNNNALNSVYKGTV
ESLPNLREISIHSNPLRCDCVLRWMGSNQTTIRFMEPLSMFCALPPEFRGQLVKEALAQD
STGEQCLPMISPDTFPSHLSLDLGMTVALDCRAMAEPEPDIYWVTPMGHKVTTETLSDKY
QLSGEGTLQISNVQVEDSGRYTCVAQNSEGADTRVATLRINGTLLDGSQALRLYVQQTEA
SSVLVSWKVSSSVLASNLKWSSATMKIDNPHITYTARVPA
>GN=LRRN1 OR=Eupsophus calcaratus DE=Leucine rich repeat neuronal 1 (Fragment) 
AELVSLDRHALDNLPELTKLEATNNPKLSYIHRSAFRNVPTLESLMLNNNALNSVYKGTV
ESLPNLREISIHSNPLRCDCVLHWMGSNQTTIRFMEPLSMFCALPPEYRGQSVKEALAQD
PAGEQCLPMISQDTFPSHLSLDLGMTISLDCRAMAEPEPDIYWVTPMGHKVTTETLSDKY
YLSGEGTLQISNVQVEDSGRYTCVAQNSEGADTRVATLRINGTLLDGSQALRLYVQQTEA
SSVLVSWKVGSSVLASNLKWSSATMKIDNPHITYTARVPS
>GN=LRRN1 OR=Fejervarya limnocharis DE=Leucine rich repeat neuronal 1 (Fragment) 
AELVSLDRYALDNLPELTKLEATNNPKLSYIHRSAFRNVPTLESLMLNNNALNSVYKGTV
ESLPNLREISIHSNPLRCDCVLHWMGSNQTTIRFMEPLSMFCALPPEYRGQPVKEALAQD
PAGEQCLPMIAQDTFPSHLNLDLGMTVTLDCRAMAEPEPEIYWVTPLGHKVTTDTLSDKL
RLSGEGTLQITNVQVEDSGRYTCVAQNSEGADTRVATLRINGTLLDGTQALRLYVQQTEA
SSVLVSWKVSSSVLASNLKWSSATMKIDNPHITYTARVPA
>GN=LRRN1 OR=Gastrophryne olivacea DE=Leucine rich repeat neuronal 1 (Fragment) 
AELVSLDRYALDNLPELTKLEATNNPKLSYIHRLAFRNVPTLESLMLNNNALNSVYKGMV
ESLPNLREISIHSNPLRCDCVLHWMGSNQTTIRFMEPLSMFCALPPEYRGQPVKEALAQD
PAGEQCLPMIAQETFPSHLNLDLGMTVSLDCRAMAEPEPEIYWVTPLGHKVTTETLSDKF
HLSGEGTLEIINLQVEDSGRYTCVAQNSEGADTKVATLRINGTLLDGSQALKLYVQHTEA
SSVLVSWKVSSSVLASNLKWSSATMKIDNPHITYTARVPA
>GN=LRRN1 OR=Gastrotheca pseustes DE=Leucine rich repeat neuronal 1 (Fragment) 
AELVSLDRYALDNLPELTKLEATNNPKLSYIHRSAFRNVPTLESLMLNNNALNSVYKGTV
ESLPNLREISIHSNPLRCDCVLHWMASNQTTIRFMEPLSMFCALPPEYRGQSVKEALAQD
PAGEQCLPMISQDTFPSHLSLDLGMTISLDCRAMAEPEPEIYWVTPMGHKVTTETLSDKY
RLSGEGTLQVSNVQVEDSGRYTCVAQNSEGADTRVATLRINGTLLDGSQALRLYVQQTEA
SSVLVSWKVSSSVLASNLKWSSATMKIDNPHITYTARVPT
>GN=LRRN1 OR=Heleophryne purcelli DE=Leucine rich repeat neuronal 1 (Fragment) 
AELVSLDRYALDNLPELTKLEATNNPKLSYIHRSAFRNVPTLESLMLNNNALNSVYKGTV
ESLPNLREISIHSNPLRCDCVLHWMGSNQTTIRFMEPLSMFCALPPEYRGQPVKEALAQD
PAGEQCLPMISQDTFPSHLNLDLGMTVSLDCRAMAEPEPEIYWVTPLGHKVTTETLSDKY
HLSGEGTLQITNVQVEDSGRYTCVAQNSEGADTRVATLRINGTLLDGSQALRLYVQQTES
SSVLVSWKVSSSVLASNLKWSSATMKIDNPHITYTARVPA
>GN=LRRN1 OR=Hemisus marmoratus DE=Leucine rich repeat neuronal 1 (Fragment) 
AELVSLDRYALDNLPELTKLEATNNPKLSYIHRSAFRNVPTLESLMLNNNALNSVYKGTV
ESLPNLREISIHSNPLRCDCVLHWMRSNQTTIRFMEPLSMFCALPPEYRGQPVKEALAQD
PAGEQCLPMIAQDTFPSHLNLDLGMTVSLDCRAMAEPEPEIYWVTPLGHKVTTDTLSDKF
HLSGEGTLQVSNVQVEDSGRYTCVAQNSEGADTRVATLRINGTLLDGSQALRLYVQQTEA
SSVLVSWKVSSSVLASNLKWSSATMKIDNPHITYTARVPA
>GN=LRRN1 OR=Hoplobatrachus tigerinus DE=Leucine rich repeat neuronal 1 (Fragment) 
AELVSLDRYALDNLPELTKLEATNNPKLSYIHRSAFRNVPTLESLMLNNNALNSVYKGTV
ESLPNLREISIHSNPLRCDCVLHWMSSNQTTIRFMEPLSMFCALPPEYRGQPVKEALAQD
PAGEQCLPMIAQDTFPSHLNLDLGMTVTLDCRAMAEPEPEIYWVTPLGHKVTTETLSDKL
CLSGEGTLQITNVQVEDSGRYTCVAQNSEGADTRVATLRINGTLLDGTQALRLYVQQTEA
SSVLVSWKVSSSVLASNLKWSSATMKIDNPHITYTARVPA
>GN=LRRN1 OR=Hyla chinensis DE=Leucine rich repeat neuronal 1 (Fragment) 
AELVSLDRYALDNLPELTKLEATNNPKLSYIHRSAFRNVPTLESLMLNNNALNSVYKGTV
ESLPNLREISIHSNPLRCDCVLHWMGSNQTTIRFMEPLSMFCALPPEYRGQSVKEALAQD
SAGDQCLPMISQDTFPSHLSLDLGMTVSLDCRAMAEPEPEIYWVTPMGHKVTTETLSDKY
YLSGEGTLQITNVQVEDSGRYTCVAQNSEGADTRVATLRINGTLLDGSQALRLYIQQTEA
SSVLVSWKVSSSILASNLKWSSATMKIDNPHITYTARVPA
>GN=LRRN1 OR=Hylomantis lemur DE=Leucine rich repeat neuronal 1 (Fragment) 
AELVSLDRYALDNLPELTKLEATNNPKLSYIHRSAFRNVPTLESLMLNNNALNSVYKGTV
ESLPNLREISIHSNPLRCDCVLHWMGSNQTTIRFMEPLSMFCALPPEYRGQSVKEALAQD
PAGEQCLPMISQDTFPSHLSLDLGMTISLDCRAMAEPEPEIYWVTPMGHKITTETLSVKY
RLSGEGTLLISNVQVEDSGRYTCVAQNSEGADTRVATLRINGTLLDGSQALRLYIQQTEA
SSVLVSWKVSSSVLASNLKWSSATMKIDNPHITYTARVPA
>GN=LRRN1 OR=Hyloscirtus lindae DE=Leucine rich repeat neuronal 1 (Fragment) 
AELVSLDRYALDNLPELTKLEATNNPKLSYIHRSAFRNVPTLESLMLNNNALNSVYKGTV
ESLPNLREISIHSNPLRCDCVLHWMGSNQTTIRFMEPLSMFCALPPEYRGQSVKEALAQD
PAGEQCLPMISQDTFPSHLSLDLGMTISLDCRAMAEPEPDIYWVTPMGHKVTTETLSDKY
CLSGEGTLQISNVQVEDSGRYTCVAQNSEGADTRVATLRINGTLLDGSQALRLYVQQTEA
SSVLVSWKVSSSVLASNLKWSSATMKIDNPHITYTARVPA
>GN=LRRN1 OR=Hyperolius bolifambae DE=Leucine rich repeat neuronal 1 (Fragment) 
AELVSLDRYALDNLPELTKLEATNNPKLSYIHRSAFRNVPTLESLMLNNNALNSVYKGTV
ESLPNLREISIHSNPLRCDCVLHWMGSNQTTIRFMEPLSMFCALPPEYRGQPVKEALVQD
PAGEQCLPMIAQDTFPSHLNLDLGMTVSLDCRAMAEPEPEIYWVTPLGHKVTTETLSDKL
QLSSEGTLQIISVQVEDSGRYTCVAQNSEGADTRVATLRINGTVLDASQALRLYIQQTEA
SSVLVSWKVSSSVLASNLKWSSATMKIDNPHITYTARVPA
>GN=LRRN1 OR=Rhinella arenarum DE=Leucine rich repeat neuronal 1 (Fragment)
MACRRLLVLTSYKLLIGFLITSLTGSEANECPQLCVCGNRPWFTPQSTYREAKTVDCNDLRLTKIPANLSADTQVLLLQSNNIERTNGELQQLMNLTELDLSQNNITSIQDVGLANLSQLTTLHLEENQVFEMTDYCLQDLTNLEELYINHNQLSSISPSAFAGLRSLLRLHLNSNKLRIIDSRWFESTPNLEILMIGENPVIGILDLNFQPLRNLRSLVLAGMYLSDIPGNAFLGLDNLESLSFYDNKLSQVPQVALQKLPNLKFLDLNKNPIRKIQEGDFKNMLRLKELGINNMAELVSIDRFALDNLPELTKLEATNNPKLSYIHRSAFRNVPTLESLMLNNNALNSVYKGTVESLPNLREISIHSNPIRCDCVLHWMGSNQTTIRFMEPLSMFCAFPPEYRGQSVKEALAQDQTGEQCLPMIAQETFPSHLSLDLGMSVSLDCRAMAEPEPEIYWVTPMGHKVTTETLSDKYRLGGEGTLQISNVQVEDSGRYTCVAQNSEGADTRVATLRINGTLLDGSQALRLYVQQTEASSVLVSWKVGSSVLASNLKWSSATMKIDNPHITYTARVPADVHEYNLTHLQPATEYEVCLTVSGLHQQAQRACINVTTKGTSYSLAVTDQETSAALAAVMGSLFALISFASVSVYAAKRFQRKNYRHSLKKYMQKTSSIPLNELYPPLISLWEGDSEKETGTAETKASQVDTSRSYYMW
