# Supplementary material for: The Rhinella arenarum transcriptome: de novo assembly, annotation and gene prediction
Source: Sci Rep. 2020 Jan 23;10:1053. doi: 10.1038/s41598-020-57961-4 (PMC6978513; doi:10.1038/s41598-020-57961-4)
Supplement: Supplementary file 3 — Dataset 2. [file 41598_2020_57961_MOESM3_ESM.zip › LRRTM4.fasta]

>GN=LRRTM4 OR=Acris crepitans DE=Leucine rich repeat transmembrane neuronal 4 (Fragment) 
SSVDEDAFQGIRRLKELILSSNKITNLANATFHPVPNLRNLDLSYNKLQMLQSEQFKGLR
KLLSLHLRSNSLKTVPVRVFQDCRNMEFLDVGYNRLRSLSRNAFAGLLKLKELHLEHNQF
SKVNFAHFPRLSNLHSLYLQWNRIRSISQGLTWTWSALHNLDLSGNDIQNIEPGTFQCLP
NLQKLNLDSNKLTNVTQETINAWISLSSITLSGNMWECSKTICPLVFWLKNFKGNKESTM
ICAGPKHIQGEKVIDAVETYNICNETPVLVTERAYQATKAPPKPQIVPKPTVYKLVSVSP
TSFTPSPSPGLQTPMAEQEYEHVSFHKIIAGSVALFLSVAMILLVIYVSWKRYPASMKQL
QQSSMMKRRRKKARESERQINSPL
>GN=LRRTM4 OR=Agalychnis callidryas DE=Leucine rich repeat transmembrane neuronal 4 (Fragment) 
SSVDEDAFQGIRRLKELILSSNKINNLANATFHPVPNLRNLDLSYNKLQMLQSEQFKGLR
KLLSLHLRSNSLKTVPVRVFQDCRNMEFLDVGYNRLRSLSRNAFAGLLKLKELHLEHNQF
SKVNFAHFPRLSNLHSLYLQWNRIRSISQGLTWTWSALHNLDLSGNDIQNIEPGTFQCLP
NLQKLNLDSNKLTNVTQETINAWISLTSITLSGNMWECSKTICPLVFWLKNFKGNKESTM
ICAGPKHIQGEKVIDAVETYNICNETPVLVTERAYQTTKAPPKPQFVPKPTVYKLVSVSP
TSYTPSPSPGLQTPMAEQEYEHVSFHKIIAGSVALFLSVAMILLVIYVSWKRYPASMKQL
QQSSMMKRRRKKARESERQINSPL
>GN=LRRTM4 OR=Aglyptodactylus madagascariensis DE=Leucine rich repeat transmembrane neuronal 4 (Fragment) 
NSVDEDAFQGIRRLKELILSSNKITNLANTTFHPVPNLRNLDLSYNKLQILQSEQFKGLR
KLLSLHLRSNSLKTVPVRVFQDCRNMEFLDVGYNRLRSLSRNAFAGLLKLKELHLEHNQF
SKVNFAHFPRLFNLHSLYLQWNRIRSISQGLSWTWSALHNLDLSGNDIQNIEPGTFQCLP
NLQKLNLDSNKLTNVTQETINAWISLTSITLSGNMWECSKTICPLVFWLKNFKGNKETTM
ICAGPKHIQGEKVIDAVETYNICNETPVLVTERAYQTTKAPPKQQFVPKPTVYKLESVPP
TLYTPSPSSGLQTPMAEQEYEHVSFHKIIAGSVALFLSVAMILLVIYVSWKRYPASMKQL
QQSSMMKRRRKKARESERQISSPL
>GN=LRRTM4 OR=Allobates femoralis DE=Leucine rich repeat transmembrane neuronal 4 (Fragment) 
SSVDEDAFQGIRRLKELILSSNKITNLANATFHPVPNLRNLDLSYNKLQLLQSEQFKGLR
KLLSLHLRSNSLKTVPVRVFQDCRNMEFLDVGYNRLRSLSRNAFAGLLKLKELHLEHNQF
SKVNFAHFPRLSNLHSLFLQWNRIRSISQGLTWTWSALHNLDLSGNDIQNIEPGTFQCLP
NLQKLNLDSNKLTNVTQETINAWISLTSITLSGNMWECSKTICPLVFWLKNFKGNKESTM
ICAGPKHIQGEKVIDAVETYNICNETPVLVTERAYQTTKAPPKPQFVPKPTVYKLVSVPP
TSFTPSPSPGLQTPMAEQEYEHVSFHKIIAGSVALFLSVAMILLVIYVSWKRYPASMKQL
QQSSMMKRRRKKARESERQINSPL
>GN=LRRTM4 OR=Alsodes gargola DE=Leucine rich repeat transmembrane neuronal 4 (Fragment) 
SSVDEDAFQGIRRLKELILSSNKITILANATFHPVPNLRNLDLSYNKLQLLQSEQFKGLR
KLLSLHLRSNSLKTVPVRVFQDCRNMEFLDVGYNRLRSLSRNAFAGLLKLKELHLEHNQF
SKVNFAHFPRLSNLHSLYLQWNRIRSISQGLTWTWSALHNLDLSGNDIQNIEPGTFQCLP
NLQKLNLDSNKLTNVTQETINAWISMTSITLSGNMWECSKTICPLVFWLKNFKGNKESTM
ICAGPKQIQGEKVIDAVETYNICNETPVLVTERAYQTTKAPPKPQFVPKPTVYKLVSVSP
TSYTPSPSPGLQTPMAEQEYEHVSFHKIIAGSVALFLSVAMILLVIYVSWKRYPASMKQL
QQSSMMKRRRKKARESERQINSPL
>GN=LRRTM4 OR=Alytes obstetricans DE=Leucine rich repeat transmembrane neuronal 4 (Fragment) 
GFVDEEAFQGIRRLKELIMSSNKITNLANATFHPVPNLRSLDLSYNKLQTLQSEQFKGLR
KLLILHLRSNSLKTIPVRVFQDCRNLDFLDLGYNRLRSLSRNAFAGLLKLTELHLENNQF
SKVNFAHFPRLFNLRSLYLQWNRIRSISQGLTWTWSALHNLDLSGNDIQNIEPGTFQCLP
NLQKLNLDSNKLTNVTQETINAWISLTTITLSGNIWECTKTICPLVFWLKNFKGNKESIM
ICAGPKHIQGEKVIDAVETYNICDETPVLVTERAYQTTKPPPKPHFVPKPTVFKLESVPP
TSYTPSPSPGLQTPMNEQEYEHVSFHKIIAGSVALFLSVAMILLVIYVSWKRYPASMKQL
QQNSMMKRRRKKARESERQINSPL
>GN=LRRTM4 OR=Amietia lubrica DE=Leucine rich repeat transmembrane neuronal 4 (Fragment) 
NSVDEDAFQGIRRLKELILSSNKITNLANTTFHPVPNLRNLDLSYNKLQILQAEQFKGLR
KLLSLHLRSNSLKTVPVRVFQDCRNMEFLDVGYNRLRSLSRNAFAGLLKLKELHLEHNQF
SKVNFAHFPRLFNLHSLYLQWNRIRSISQGLTWTWSALHNLDLSGNDIQNIEPGTFQCLP
NLQKLNLDSNKLTNVTQETINAWISLTSITLSGNMWECSKTICPLVFWLKNFKGNKETTM
ICAGPKHIQGEKVIDAVETYNICNETPVLVTERAYQTTKAPPKPQIVPKPTVYKLESVPP
TFYTPSPSSALQTPMAEQEYEHVSFHKIIAGSVALFLSVAMILLVIYVSWKRYPASMKQL
QQSSMMKRRRKKARESERQISSPL
>GN=LRRTM4 OR=Amolops loloensis DE=Leucine rich repeat transmembrane neuronal 4 (Fragment) 
NLVDEDAFQGIRRLKELILSSNKITQLANTTFHPVPNLRNLDLSYNKLQILQSEQFKGLR
KLLSLHLRSNSLKTVPVRVFQDCRNMEFLDVGYNRLRSLSRNAFAGLLKLKELHLEHNQF
SKVNFAHFPRLFNLHSLYLQWNRIRSISQGLSWTWSALHNLDLSGNDIQNIEPGTFQCLP
NLQKLNLDSNKLTNVTQETINAWISLTSITLSGNMWECSKTICPLVFWLKSFKGNKETTM
ICAGPKHIQGEKVIDAVETYNICNETPVLVTERAYQTTKAPPKPQFVPKPTVYKLESVPP
TLYTPSPSSGLQTPVAEQEYEHVSFHKIIAGSVALFLSVAMILLVIYVSWKRYPASMKQL
QQSSMMKRRRKKARESERQISSPL
>GN=LRRTM4 OR=Amolops ricketti DE=Leucine rich repeat transmembrane neuronal 4 (Fragment) 
NSVDEDAFQGIRRLKELILSSNKITQLANTTFHPVPNLRNLDLSYNKLQLLQSEQFKGLR
KLLSLHLRSNSLKTVPVRVFQDCRNMEFLDVGYNRLRSLSRNAFAGLLKLKELHLEHNQF
SKVNFAHFPRLFNLHSLYLQWNRIRSISQGLSWTWSALHNLDLSGNDIQSIEPGTFQCLP
NLQKLNLDSNKLTNVTQETINAWISLTSITLSGNMWECSKTICPLVFWLKNFKGNKETTM
ICAGPKHIQGEKVIDAVETYNICNETPVLVTERAYQTTKAPPKPQFVPKPTVYKLESVPP
TLYTPSPSSGLQTPMAEQEYEHVSFHKIIAGSVALFLSVAMILLVIYVSWKRYPASMKQL
QQSSMMKRRRKKARESERQISSPL
>GN=LRRTM4 OR=Anaxyrus canorus DE=Leucine rich repeat transmembrane neuronal 4 (Fragment) 
SSVDEDAFQGIRRLKELILSSNKITNLANATFHPVPNLRNLDLSYNKLQLLQSEQFKGLR
KLLSLHLRSNSLKTVPVRVFQDCRNMELLDVGYNRLRSLSRNAFAGLLKLKELHLEHNQF
SKVNFAHFPRLSNLHSLFLQWNRIRSISQGLTWTWSALHNLDLSGNDIQNIEPGTFQCLP
NLQKLNLDSNKLTNVTQETINAWISLTSITLSGNMWECGKTICPLVFWLKNFKGNKESTM
ICAGPKHIQGEKVIDAVETYNICNETPVLVTERAYQTTKAPPKPQYVPKPTVYKLVSVPP
TSYTPSPSPGLQTPMAEQEYEHVSFHKIIAGSVALFLSVAMILLVIYVSWKRYPASMKQL
QQSSMMKRRRKKARESERQINSPL
>GN=LRRTM4 OR=Anaxyrus punctatus DE=Leucine rich repeat transmembrane neuronal 4 (Fragment) 
SSVDEDAFQGIRRLKELILSSNKITNLANATFHPVPNLRNLDLSYNKLQMLQSEQFKGLR
KLLSLHLRSNSLKTVPVRVFQDCRNMELLDVGYNRLRSLSRNAFAGLLKLKELHLEHNQF
SKVNFAHFPRLSNLHSLFLQWNRIRSISQGLTWTWSALHNLDLSGNDIQNIEPGTFQCLP
NLQKLNLDSNKLTNVTQETINAWISLTSITLSGNMWECGKTICPLVFWLKNFKGNKESTM
ICAGPKHIQGEKVIDAVETYNICNETPVLVTERAYQTTKAPPKPQYVPKPTVYKLVSVPP
TSYTPSPSPGLQTPMAEQEYEHVSFHKIIAGSVALFLSVAMILLVIYVSWKRYPASMKQL
QQSSMMKRRRKKARESERQINSPL
>GN=LRRTM4 OR=Aplastodiscus perviridis DE=Leucine rich repeat transmembrane neuronal 4 (Fragment) 
SSVDEDAFQGIRRLKELILSSNKITNLANATFHPVPNLRNLDLSYNKLQLLQSEQFKGLR
KLLSLHLRSNSLKTVPVRVFQDCRNMEFLDVGYNRLRSLSRNAFAGLLKLKELHLEHNQF
SKVNFAHFPRLSNLHSLYLQWNRIRSISQGLTWTWSALHNLDLSGNDIQNIEPGTFQCLP
NLQKLNLDSNKLTNVTQETINAWISLTSITLSGNMWECSKTICPLVFWLKNFKGNKESTM
ICAGPKHIQGEKVIDAVETYNICNETPVLVTERAYQTTKAPPKPQFVPKPTVYKLVSVSP
TSYTPSPSPGLQTPMAEQEYEHVSFHKIIAGSVALFLSVAMILLVIYVSWKRYPASMKQL
QQSSMMKRRRKKARESERQINSPL
>GN=LRRTM4 OR=Arthroleptis poecilonotus DE=Leucine rich repeat transmembrane neuronal 4 (Fragment) 
NLVDEDAFQGIRRLKELILSSNKITLLANATFHPVPNLRNLDLSYNKLQMLQSEQFKGLR
KLLSLHLRSNSLKTVPVRVFQDCRNMEFLDVGYNRLRSLSRNAFAGLLKLKELHLEHNQF
SKVNFAHFPRLFNLHSLYLQWNRIRSISQGLTWTWSALHNLDLSGNDIQNIEPGTFQCLP
NLQKLNLDSNKLTNVTQETINAWISLTSITLSGNMWECSKTICPLVFWLKNFKGNKESTM
ICAGPKHIQGEKVIDAVETYNICTETPLLVTERAYQTTKAPPKPQIVPKPTVYKLESVPP
TLYTPSPSSGLQTPMAEQEYEHVSFHKIIAGSVALFLSVAMILLVIYVSWKRYPASMKQL
QQSSMMKRRRKKARESERQISSPL
>GN=LRRTM4 OR=Ascaphus truei DE=Leucine rich repeat transmembrane neuronal 4 (Fragment) 
SSVDEDAFQGIRRLKELILSSNKIPYLANATFHPVPNLRNLDLSYNKLQTLQSEQFKGLR
KLLILHLRSNSLKTVPVRVFQDCRNLDFLDLGYNRLRSLSRNAFAGLLKLTELHLEHNQF
SKVNFAHFPRLFNLRSLYLQWNRIRSISQGLTWTWSALHNLDLSGNDIQSIEPGTFQCLP
NLQKLNLDSNKLTNVTQETINAWISLTSITLSGNMWECSRSVCPLVFWLKNFKGNKESTM
ICAGPKQIQGEKVIDAVETYNICAETPLVVTERAYQTTKAPPKPQFIPKPTVYKLESSPP
TAYTPSPSPGLQTPVAEQDYENVSFHKIIAGSVALFLSVAMILLVIYVSWKRYPASMKQL
QQNSMMKRRRKKARESERQMNSPL
>GN=LRRTM4 OR=Astylosternus diadematus DE=Leucine rich repeat transmembrane neuronal 4 (Fragment) 
SSVDEDAFQGIRRLKELILSSNKITLLANATFHPVPNLRNLDLSYNKMQMLQSEQFKGLR
KLLSLHLRSNSLKTVPVRVFQDCRNMEFLDVGYNRLRSLSRNAFAGLLKLKELHLEHNQF
SKVNFAHFPRLFNLHSLYLQWNRIRSISQGLTWTWSALHNLDLSGNDIQSIEPGTFQCLP
NLQKLNMDSNKLTNVTQETINAWISLTSITLSGNMWECSKTICPLVFWLKNFKGNKESTM
ICAGPKHIQGEKVIDAVETYNICTETPVLVTERAYQTTKAPPKPQFVPKPTVYKLESVPP
TLYTPSPSSGLQTPVAEQEYEHVSFHKIIAGSVALFLSVAMILLVIYVSWKRYPASMKQL
QQSSMMKRRRKKARESERQISSPL
>GN=LRRTM4 OR=Atelognathus reverberii DE=Leucine rich repeat transmembrane neuronal 4 (Fragment) 
SLVDEDAFQGIRRLKELILSSNKITNLANATFHPVPNLRNLDLSYNKLQLLQSEQFKGLR
KLLSLHLRSNSLKNVPVRVFQDCRNMEFLDVGYNRLRSLSRNAFAGLLKLKELHLEHNQF
SKVNFAHFPRLSNLHSLYLQWNRIRSISQGLTWTWSALHNLDLSGNDIQNIEPGTFQCLP
NLQKLNLDSNKLTNVTVETINAWISLTSITLSGNMWECSKTICPLVFWLKNFKGNKESTM
ICAGPKHIQGEKVIDAVETYNICNQTPVLVTERAYQTTKAPPKPQFVPKPTVYKLVSVSP
TSYTPSPSPGLQTPMAEQEYEHVSFHKIIAGSVALFLSVAMILLVIYVSWKRYPASMKQL
QQSSMMKRRRKKARESERQINSPL
>GN=LRRTM4 OR=Aubria subsigillata DE=Leucine rich repeat transmembrane neuronal 4 (Fragment) 
NSVDEDAFQGIRRLKELILSSNKITHLANTTFHPVPNLRNLDLSYNKLQVLQAEQFKGLR
KLLSLHLRSNSLKTVPVRVFQDCRNMEFLDVGYNRLRSLSRNAFAGLLKLKELHLEHNQF
SKVNFAHFPRLFNLHSLYLQWNRIRSISQGLTWTWSALHNLDLSGNDIQNIEPGTFQCLP
NLQKLNLDSNKLTNVTQETINAWISLTSITLSGNMWECSKTICPLVFWLKNFKGNKETTM
ICAGPKHIQGEKVIDAVETYNICNETPVLVTERAYQTTKAPPKTHFVPKPTVFKLESVPP
TFYTPSPSSALQTPMAEQEYEHVSFHKIIAGSVALFLSVAMILLVIYVSWKRYPASMKQL
QQSSMMKRRRKKARESERQISSPL
>GN=LRRTM4 OR=Barbourula busuangensis DE=Leucine rich repeat transmembrane neuronal 4 (Fragment) 
SLVDEDAFQGIRRLKELILSSNKITNLANATFHPVPNLRSLDLSYNKLQTLQSEQFKGLR
KLLILHLRSNSLKTVPVRVFQDCRNLDFLDLGYNRLRSLSRNAFAGLLKLTELHLEHNQF
SKVNFAHFPRLFNLRSLYLQWNKIRSISQGLTWTWTALHNLDLSGNDIQNIEPGTFQCLP
NLQKLNLESNKLTNITQETINAWISLTSITLSGNIWECSKAICPLVVWLKNFKGNKESIM
ICAGPKHIQGEKVIDAVETYNICDETPVLVTEKAYQTTKSPPKPQIISKPTVYKFESVPP
TSYSPSPSPGFQTPMAEQEYEHVSFHKIIAGSVALFLSVAMILLVIYVSWKRYPASMKQL
QQNSMMKRRRKKARESERQINSPL
>GN=LRRTM4 OR=Barycholos pulcher DE=Leucine rich repeat transmembrane neuronal 4 (Fragment) 
SSVDEDAFQGIRRLKELILSSNKITNLANATFHPVPNLRNLDLSYNKLQLLQSEQFKGLR
KLLSLHLRSNSLKTVPVRVFQDCRNMEFLDVGYNRLRSLSRNAFAGLLKLKELHLEHNQF
SKVNFAHFPRLSNLHSLYLQWNRIRSISQGLTWTWSALHNLDLSGNDIQNIEPGTFQCLP
NLQKLNLDSNKLTNVTQETINAWISLTSITLSGNMWECSKTICPLVFWLKNFKGNKESTM
ICAGPKHIQGEKVIDAVETYNICNETPVLVTERAYQTTKAPPKPQFVPKPTVYKLVSVPP
TSYTPSPSPGLQTPMAEQEYEHVSFHKIIAGSVALFLSVAMILLVIYVSWKRYPASMKQL
QQSSMMKRRRKKARESERQINSPL
>GN=LRRTM4 OR=Batrachyla leptopus DE=Leucine rich repeat transmembrane neuronal 4 (Fragment) 
NLVDEDAFQGIRRLKELILSSNKINNLANATFHPVPNLRNLDLSYNKLQVLQSEQFKGLR
KLLSLHLRSNSLKTVPVRVFQDCRNMEFLDVGYNRLRSLSRNAFAGLLKLKELHLEHNQF
SKVNFAHFPRLSNLHSLFLQWNRIRSISQGLTWTWSALHNLDLSGNDIQNIEPGTFQCLP
NLQKLNLDSNKLTNVTQETINAWISLTSITLSGNMWECSKTICPLVFWLKNFKGNKESTM
ICAGPKHIQGEKVTDAVETYNICNETPVLVTERAYQTTKAPPKPQFVPKPTVYKLVSVSP
TSYTPSPSPGLQTPMAEQEYEHVSFHKIIAGSVALFLSVAMILLVIYVSWKRYPASMKQL
QQSSMMKRRRKKARESERQINSPL
>GN=LRRTM4 OR=Batrachyla taeniata DE=Leucine rich repeat transmembrane neuronal 4 (Fragment) 
SLVDEDAFQGIRRLKELILSSNKINNLANATFHPVPNLRNLDLSYNKLQVLQSEQFKGLR
KLLSLHLRSNSLKTVPVRVFQDCRNMEFLDVGYNRLRSLSRNAFAGLLKLKELHLEHNQF
SKVNFAHFPRLSNLHSLFLQWNRIRSISQGLTWTWSALHNLDLSGNDIQNIEPGTFQCLP
NLQKLNLDSNKLTNVTQETINAWISLTSITLSGNMWECSKTICPLVFWLKNFKGNKESTM
ICAGPKHIQGEKVTDAVETYNICNETPVLVTERAYQTTKAPPKPQFVPKPTVYKLVSVSP
TSYTPSPSPGLQTPMAEQEYEHVSFHKIIAGSVALFLSVAMILLVIYVSWKRYPASMKQL
QQSSMMKRRRKKARESERQISSPL
>GN=LRRTM4 OR=Bombina fortinuptialis DE=Leucine rich repeat transmembrane neuronal 4 (Fragment) 
SHVDEEAFQGIRRLKELILSSNKITNLANATFHPVPNLRSLDLSYNKLQTLQSEQFKGLR
KLLILHLRSNSLKTVPVRVFQDCRNLDFLDLGYNRLRSLSRNAFAGLLKLTELHLEHNQF
SKVNFAHFPRLFNLRSLYLQWNKIRSISQGLTWTWTALHNLDLSGNDIQSIEPGTFQCLP
NLQKLNLESNKLTNITQETLNAWISLTSITLSGNIWECSKSICPLVFWLKNFKGNKESIM
ICAGPKHIQGEKVIDAVETYNICDETPVLVTEKAYQTTKSPPKPQIIPKPTVYKFESVPP
TSYSPSPSPSLQTPMAEQEYEHVSFHKIIAGSVALFLSVAMILLVIYVSWKRYPASMKQL
QQNSMMKRRRKKARESERQINSPL
>GN=LRRTM4 OR=Bombina orientalis DE=Leucine rich repeat transmembrane neuronal 4 (Fragment) 
SLVDEEAFQGIRRLKELILSSNKITNLANATFHPVPNLRSLDLSYNKLQTLQSEQFKGLR
KLLILHLRSNSLKTVPVRVFQDCRNLDFLDLGYNRLRSLSRNAFAGLLKLTELHLEHNQF
SKVNFAHFPRLFNLRSLYLQWNKIRSISQGLTWTWTALHNLDLSGNDIQSIEPGTFQCLP
NLQKLNLESNKLTNITQETLNAWISLTSITLSGNIWECSKSICPLVFWLKNFKGNKESIM
ICAGPKHIQGEKVIDAVETYNICDETPVLVTEKAYQTTKSPPKPQIIPKPTVYKFESVPP
ISFSPSPSPSLQTPMAEQEYEHVSFHKIIAGSVALFLSVAMILLVIYVSWKRYPASMKQL
QQNSMMKRRRKKARESERQINSPL
>GN=LRRTM4 OR=Breviceps macrops DE=Leucine rich repeat transmembrane neuronal 4 (Fragment) 
SSVDEDAFQGIRRLKELILSSNKITNLANATFHPVPNLRNLDLSYNKLQMLQSEQFKGLR
KLLSLHLRSNSLKTVPVRVFQDCRNMEFLDVGYNRLRSLSRNAFAGLLKLKELHLEHNQF
SKVNFAHFPRLFNLHSLYLQWNRIRSISQGLTWTWSALHNLDLSGNDIQSIEPGTFQCLP
NLQKLNLDSNKLTNVTQETINTWISLTSITLSGNMWECSKTICPLVFWLKNFKGNKESTM
ICAGPKHIQGEKVIDAVETYNICNETPELVTERAYQTTKAPPRPQFVAKTTVYKLESVPP
TLYSPSPSSGLQTPMAEQEYEHVSFHKIIAGSVALFLSVAMILLVIYVSWKRYPASMKQL
QQSSMMKRRRKKARESERQISSPL
>GN=LRRTM4 OR=Buergeriaycephala DE=Leucine rich repeat transmembrane neuronal 4 (Fragment) 
NSVDEDAFQGIRRLKELILSSNKITNLANTTFHPVPNLRNLDLSYNKLQVLQSEQFKGLR
KLLSLHLRSNSLKTVPVRVFQDCRNMEFLDVGYNRLRSLSRNAFAGLLKLKELHLEHNQF
SKVNFAHFPRLFNLHSLYLQWNRIRSISQGLSWTWSALHNLDLSGNDIQSIEPGTFQCLP
NLQKLNLDSNKLTNVTQETINAWISLTSITLSGNMWECSKTICPLVFWLKNFKGNKETTM
ICAGPKHIQGEKVIDAVETYNICNETPVLVTERAYQTTKAPPKPQFVPKPTVYKLESVPP
TLYTPSPSSGLQTPIAEQEYEHVSFHKIIAGSVALFLSVAMILLVIYVSWKRYPASMKQL
QQSSMMKRRRKKARESERQISSPL
>GN=LRRTM4 OR=Bufo gargarizans DE=Leucine rich repeat transmembrane neuronal 4 (Fragment) 
SSVDEDAFQGIRRLKELILSSNKITNLANATFHPVPNLRNLDLSYNKLQTLQSEQFKGLR
KLLSLHLRSNSLKTVPVRVFQDCRNMELLDVGYNRLRSLSRNAFAGLLKLKELHLEHNQF
SKVNFAHFPRLSNLHSLFLQWNRIRSISQGLTWTWSALHNLDLSGNDIQNIEHGTFQCLP
NLQKLNLDSNKLTNVTQETINAWISLTSITLSGNMWECGKTICPLVFWLKNFKGNKESTM
ICAGPKHIQGEKVIDAVETYNICNETPVLVTERAYQTTKAPPKPQYVPKPTVYKLVSVPP
TSYTPSPSPGLQTPMVEQEYEHVSFHKIIAGSVALFLSVAMILLVIYVSWKRYPASMKQL
QQSSMMKRRRKKARESERQINSPL
>GN=LRRTM4 OR=Callulina kreffti DE=Leucine rich repeat transmembrane neuronal 4 (Fragment) 
SSVDEDAFQGIRRLKELILSSNKITNLANATFHPVPNLRNLDLSYNKLQMLQSEQFKGLR
KLLSLHLRSNSLKTVPVRVFQDCRNMEFLDVGYNRLRSLSRNAFAGLLKLKELHLEHNQF
SKVNFAHFPRLFNLHSLYLQWNRIRSISQGLTWTWSALHNLDLSGNDIQSIEPGTFQCLP
NLQKLNLDSNKLTNVTQETINAWISLTSITLSGNMWECSKTICPLVFWLKNFKGNKESTM
ICAGPKHIQGEKVIDAVETYNICNETPVLVTERAYQTTKAPPKPPFVPKPTVYKVESVPP
TLYSPSPSSGLQTPMADQEYEHVSFHKIIAGSVALFLSVAMILLVIYVSWKRYPASMKQL
QQSSMMKRRRKKARESERQINSPL
>GN=LRRTM4 OR=Callulops wilhelmanus DE=Leucine rich repeat transmembrane neuronal 4 (Fragment) 
NAVDEDAFQGIRRLKELILSSNKITYLNNGTFHPVPNLRNLDLSYNKLQILQSEQFKGLR
KLLSLHLRSNSLKTVPIRIFQDCRNMEFLDVGYNRLRSLSRNAFAGLLKLKELHLEHNQF
SKVNFAHFPRLFNLHSLYLQWNRIRSISQGLTWTWSALHNLDLSGNDIQSIEPGTFQCLP
NLQKLNLDSNKLTNVTQETINAWISLTSITLSGNMWECSKTICPLVFWLKNFKGNKESTM
ICAGPKHLQGEKVTDAVETYNICSETPVLATERAYQTTKAPPKSQSAPKPTVYKLESVTP
TMYTPSPSADLQTPMAEQEYEHVSFHKIIAGSVALFLSVAMILLVIYVSWKRYPASMKQL
QQSSMMKRRRKKARESERQINSPL
>GN=LRRTM4 OR=Calyptocephallela gayi DE=Leucine rich repeat transmembrane neuronal 4 (Fragment) 
SSVDEDAFQGIRRLKELILSSNKITNLANATFHPVPNLRNLDLSYNKLQMLQSDQFKGLR
KLLSLHLRSNSLKTVPVRVFQDCRNMEFLDVGYNRLRSLSRNAFAGLLKLKELHLEHNQF
SKVNFAHFPRLFNLHSLYLQWNRIRSISQGLSWTWSALHNLDLSGNDIQNIEPGTFQCLP
NLQQLNLDSNKLTNVTQETINAWISLTSITLSGNMWECTKTICPLVFWLKNFKGNKESTM
ICAGPKHIQGEKVIDAVETYNICNETPVLVTERAYQTTKAPPKPQFIPKPTVYKLESVPP
TSYNPSPSPGLQTPMAEQEYEHVSFHKIIAGSVALFLSVAMILLVIYVSWKRYPASMKQL
QQNSMMKRRRKKARESERQINSPL
>GN=LRRTM4 OR=Ceratophrys cornuta DE=Leucine rich repeat transmembrane neuronal 4 (Fragment) 
SSVDEDAFQGIRRLKELILSSNKITNLANATFHPVPNLRNLDLSYNKLQMLQSEQFKGLR
KLLSLHLRSNSLKTVPVRVFQDCRNMEFLDVGYNRLRSLSRNAFAGLLKLKELHLEHNQF
SKVNFAHFPRLSNLHSLYLQWNRIRSISQGLTWTWSALHNLDLSGNDIQNIEPGTFQCLP
NLQKLNLDSNKLTNVTQETINAWISLTSITLSGNMWECSKTICPLVFWLKNFKGNKESTM
ICAGPKHIQGEKVIDAVETYNICNETPVLVTERAYQTTKAPPKPQFVPKPTVYKLVSVPP
TSYTPSPSPGLQTPLAEQEYEHVSFHKIIAGSVALFLSVAMILLVIYVSWKRYPASMKQL
QQSSMMKRRRKKARESERQINSPL
>GN=LRRTM4 OR=Chiasmocleis ventrimaculata DE=Leucine rich repeat transmembrane neuronal 4 (Fragment) 
NSVDEDAFQGIRRLKELILSSNKITFLANGTFHPVPNLRNLDLSYNKLQILQSEQFKGLR
KLLSLHLRSNSLKTVPVRVFQDCRNMEFLDVGYNRLRSLSRNAFAGLQKLKELHLEHNQF
SKVNFAHFPRLFNLHSLYLQWNRIRSISQGLTWTWSALHNLDLSGNDIQSIEPGTFQCLP
NLQKLNLDSNKLTNVTQETINAWISLTSITLSGNMWECSKTICPLVFWLKNFKGSKESIM
ICAGPKHLQGEKVTDAVETYNICNETPALATERAYQTTKAPPKPQFVPKPTVYKMESVPP
TLYTPSPSADLQTAMAEQEYEHVSFHKIIAGSVALFLSVAMILLVIYVSWKRYPASMKQL
QQSSMMKRRRKKARESERQISSPL
>GN=LRRTM4 OR=Conraua crassipes DE=Leucine rich repeat transmembrane neuronal 4 (Fragment) 
NSVDEDAFQGIRRLKELILSSNKITHLANTTFHPVPNLRNLDLSYNKLQMLQSEQFKGLR
KLLSLHLRSNSLKTVPVRVFQDCRNMEFLDVGYNRLRSLSRNAFAGLLKLKELHLEHNQF
SKVNFAHFPRLFNLHSLYLQWNRIRSISQGLTWTWSALHNLDLSGNDIQSIEPGTFQCLP
NLQKLNLDSNKLTNVTQETINAWISLTSITLSGNMWECSKTICPLVFWLKNFKGNKETTM
ICAGPKHIQGEKVIDAVETYNICNETPVLVTERAYQTTKAPPKPQSVPKPTVYKLESVPP
TLYTPSPSSGLQTPMAEQEYEHVSFHKIIAGSVALFLSVAMILLVIYVSWKRYPASMKQL
QQSSMMKRRRKKARESERQISSPL
>GN=LRRTM4 OR=Cophixalus cheesmanae DE=Leucine rich repeat transmembrane neuronal 4 (Fragment) 
NAVDEDAFQGIRRLKELILSSNKITYLANGTFHPVPNLRNLDLSYNKLQTLQSEQFKGLR
KLLSLHLRSNSLKTVPIRVFQDCRNMEFLDVGYNRLRSLSRNAFAGLLKLKELHLEHNQF
SKVNFAHFPRLFNLHSLYLQWNRIRSISQGLTWTWSALHNLDLSGNDIQSIEPGTFQCLP
NLQKLNLDSNKLTNVTQETINAWISLTSITLSGNMWECSKTICPLVFWLKNFKGNKESTM
ICAGPKHLQGEKVTDAVETYNICSETPVLATERAYQTTKAPPKSQSAPKPTEYKLESVPP
TLYTPSPSADLQTPMAEQEYEHVSFHKIIAGSVALFLSVAMILLVIYVSWKRYPASMKQL
QQSSMMKRRRKKARESERQINSPL
>GN=LRRTM4 OR=Cornufer pelewensis DE=Leucine rich repeat transmembrane neuronal 4 (Fragment) 
NSVDEDAFQGIRRLKELILSSNKITNLANTTFHPVPNLRNLDLSYNKLQVLQSEQFKGLR
KLLSLHLRSNSLKTVPVRVFQDCRNMEFLDVGYNRLRSLSRNAFAGLLKLKELHLEHNQF
SKVNFAHFPRLFNLHSLYLQWNRIRSISQGLTWTWSALHNLDLSGNDIQSIEPGTFQCLP
NLQKLNLDSNKLTNVTQETINAWISLTSITLSGNMWECSKTICPLVFWLKNFKGNKETTM
ICAGPKHIQGEKVIDAVETYNICNETPVLVTERAYQTTKAPPKPQFVPKPTVYKLESVPP
TLYTPSPSSGLQTPMAEQEYEHVSFHKIIAGSVALFLSVAMILLVIYVSWKRYPASMKQL
QQSSMMKRRRKKARESERQISSPL
>GN=LRRTM4 OR=Craugastor augusti DE=Leucine rich repeat transmembrane neuronal 4 (Fragment) 
SSVDEDAFQGIRRLKELILSSNKITNLANATFHPVPNLRNLDLSYNKLQLLQSEQFKGLR
KLLSLHLRSNSLKTVPVRVFQDCRNMEFLDVGYNRLRSLSRNAFAGLLKLKELHLEHNQF
SKVNFAHFPRLSNLHSLYLQWNRIRSISQGLTWTWSALHNLDLSGNDIQNIEPGTFQCLP
NLQKLNLDSNKLTNVTQETINAWISLTSITLSGNMWECSKTICPLVFWLKNFKGNKESTM
ICAGPKHIQGEKVIDAVETYNICNETPVLVTERAYQTTKAPPKPQFIPKPTVYKLVSVPP
TSYTPSPSPGLQTPMAEQEYEHVSFHKIIAGSVALFLSVAMILLVIYVSWKRYPASMKQL
QQSSMMKRRRKKARESERQINSPL
>GN=LRRTM4 OR=Craugastor fitzingeri DE=Leucine rich repeat transmembrane neuronal 4 (Fragment) 
SSVDEDAFQGIRRLKELILSSNKINNLANATFHPVPNLRNLDLSYNKLQLLQSEQFKGLR
KLLSLHLRSNSLKTVPVRVFQDCRNMEFLDVGYNRLRSLSRNAFAGLLKLKELHLEHNQF
SKVNFAHFPRLSNLHSLYLQWNRIRSISQGLTWTWSALHNLDLSGNDIQNIEPGTFQCLP
NLQKLNLDSNKLTNVTQETINAWISLTSITLSGNMWECSKTICPLVFWLKNFKGNKESTM
ICAGPKHIQGEKVIDAVETYNICNETPVLVTERAYQTTKAPPKPQFVPKPTVFKLVSVPP
TSYTPSPSPGLQTPMAEQEYEHVSFHKIIAGSVALFLSVAMILLVIYVSWKRYPASMKQL
QQSSMMKRRRKKARESERQINSPL
>GN=LRRTM4 OR=Crinia signifera DE=Leucine rich repeat transmembrane neuronal 4 (Fragment) 
NSVDEDAFQGIRRLKELILSSNKVTNLANATFHPVPNLRNLDLSYNKLQTLQSEQFKGLR
KLISLHLRSNSLKTVPVRVFQDCRNMEFLDVGYNRLRSLSRNAFAGLLKLKELHLEHNQF
SKVNFAHFPRLFNLHSLYLQWNRIRSISQGLTWTWSALHNLDLSGNDIQNIEPGTFQCLP
NLQKLNLDSNKLTNVTQDTINAWISLTSITLSGNMWECSKTICPLVFWLKNFKGNKESTM
ICAGPKHIQGEKVIDAVETYNICNETPVLVTERAYQTTKAPPKQQFIPKPTVYKLESVPT
TSYTPSPSPGLQTPMAEQEYEHVSFHKIIAGSVALFLSVAMILLVIYVSWKRYPASMKQL
QQNSMMKRRRKKARESERQINSPL
>GN=LRRTM4 OR=Cryptobatrachus sp. TNHC-GDC 451 DE=Leucine rich repeat transmembrane neuronal 4 (Fragment) 
SSVDEDAFQGIRRLKELILSSNKITNLANATFHPVPNLRNLDLSYNKLQMLQSEQFKGLR
KLLSLHLRSNSLKTVPVRVFQDCRNMEFLDVGYNRLRSLSRNAFAGLLKLKELHLEHNQF
SKVNFAHFPRLSNLHSLYLQWNRIRSISQGLTWTWSALHNLDLSGNDIQNIEPGTFQCLP
NLQKLNLDSNKLTNVTQETINAWISLTSITLSGNMWECSKTICPLVFWLKNFKGNKESTM
ICAGPKHIQGEKVIDAVETYNICNETPVLVTERAYQTTKAPPKPQFVPKPTVYKLVSVPP
TSYTPSPSPGLQTPMAEQEYEHVSFHKIIAGSVALFLSVAMILLVIYVSWKRYPASMKQL
QQSSMMKRRRKKARESERQINSPL
>GN=LRRTM4 OR=Dendropsophus parviceps DE=Leucine rich repeat transmembrane neuronal 4 (Fragment) 
SLVDEDAFQGIRRLKELILSSNKITNLANATFHPVPNLRNLDLSYNKLQMLQSEQFKGLR
KLLSLHLRSNSLKTVPVRVFQDCRNMEFLDVGYNRLRSLSRNAFAGLLKLKELHLEHNQF
SKVNFAHFPRLSNLHSLYLQWNRIRSISQGLTWTWSALHNLDLSGNDIQNIEPGTFQCLP
NLQKLNLDSNKLTNVTQETINAWISLTSITLSGNMWECSKTICPLVFWLKNFKGNKESTM
ICAGPKHIQGEKVIDAVETYNICSETPVLVTERAYQTTKAPPKPQFVPKPTVYKLVSVSP
TSYTPSPSPGLQTPMAEQEYEHVSFHKIIAGSVALFLSVAMILLVIYVSWKRYPASMKQL
QQSSMMKRRRKKARESERQISSPL
>GN=LRRTM4 OR=Discoglossus pictus DE=Leucine rich repeat transmembrane neuronal 4 (Fragment) 
TLVDEDAFQGIRRLKELILSSNKITNLANGTFHPVPNLRSLDLSYNKLQTLQSEQFKGLR
KLLILHLRSNSLKTIPVRVFQDCRNLDFLDLGYNRLRSLSRNAFAGLLKLTELHLEHNQF
SKVNFAHFPRLFNLRSLYLQWNRIRSISQGLTWTWSALHNLDLSGNDIQNIEPGTFQCLP
NLQKLNLDSNKLTNVTQETINAWISLTSITLSGNIWECTKTICPLVSWLKNFKGNKESIM
ICAGPKHIQGEKVIDAVETYNICDETPVLVTERAYQTTKPPPKHQFVPKPTVFKLESVSP
TLFTPSPSPSLQTPLSEQEYEHVSFHKIIAGSVALFLSVAMILLVIYVSWKRYPASMKQL
QQNSMMKRRRKKARESERQINSPL
>GN=LRRTM4 OR=Dyscophus antongilii DE=Leucine rich repeat transmembrane neuronal 4 (Fragment) 
NSVDEDAFQGIRRLKELILSSNKITNLANGTFHPVPNLRNLDLSYNKLQILQSEQFKGLR
KLLSLHLRSNSLKTVPVRVFQDCRNMEFLDVGYNRLRSLSRNAFAGLLKLKELHLEHNQF
SKVNFAHFPRLFNLHSLYLQWNRIRSISQGLTWTWSALHNLDLSGNDIQSIEPGTFQCLP
NLQKLMLDSNKLTNVTQETIKAWISLTSITLSGNMWECSKIICPLVFWLKNFKGNKESTM
ICAGPKHLQGEKVTDAVDTYNICNETPVLATERAYQTTKAPPKFVPKPTVYKLESVPPTL
YTPSPSADPQTPMAEQEYEHVSFHKIIAGSVALFLSVAMILLVIYVSWKRYPASMKQLQQ
SSMMKRRRKKARESERQINSPL
>GN=LRRTM4 OR=Elachistocleis ovalis DE=Leucine rich repeat transmembrane neuronal 4 (Fragment) 
NSVDEDAFQGIRRLKELILSSNKITNLANGTFNPVPNLRNLDLSYNKLQILQSEQFKGLR
KLLSLHLRSNSLKTVPVRVFQDCRNMEFLDVGYNRLRSLSRNAFAGLQKLKELHLEHNQF
SKVNFAHFPRLFNLHSLYLQWNRIRSISQGLTWTWSALHNLDLSGNDIQSIEPGTFQCLP
NLQKLNLDSNKLTNVTQETINAWISLTSITLSGNMWECSKTICPLVFWLKNFKGNKESTM
ICAGPKHLQGEKVTDAVESYNICNETPALATERTYQTTKAPPKPQFVPKPTVYKLESVPP
TFYSPSPTTDLQTPMAEQEYEHVSFHKIIAGSVALFLSVAMILLVIYVSWKRYPASMKQL
QQSSMMKRRRKKARESERQISSPL
>GN=LRRTM4 OR=Eleutherodactylus planirostris DE=Leucine rich repeat transmembrane neuronal 4 (Fragment) 
SSVDEDAFQGIRRLKELILSSNKINNLANATFHPVPNLRNLDLSYNKLQLLQSEQFKGLR
KLLSLHLRSNSLKTVPVRVFQDCRNMEFLDVGYNRLRSLSRNAFAGLLKLKELHLEHNQF
SKVNFAHFPRLSNLHSLYLQWNRIRSISQGLTWTWSALHNLDLSGNDIQNIEPGTFQCLP
NLQKLNLDSNKLTNVTQETINAWISLTSITLSGNMWECSKTICPLVFWLKNFKGNKESTM
ICAGPKHIQGEKVIDAVETYNICNETPVLVTERAYQTTKAPPKPQFVPKPTVYKLVSVPP
TSYTPSPSPGLQTPMAEQEYEHVSFHKIIAGSVALFLSVAMILLVIYVSWKRYPASMKQL
QQSSMMKRRRKKARESERQINSPL
>GN=LRRTM4 OR=Engystomops pustulosus DE=Leucine rich repeat transmembrane neuronal 4 (Fragment) 
SSVDEDAFQGIRRLKELILSSNKINNLANATFHPVPNLRNLDLSYNKLQMLQSEQFKGLR
KLLSLHLRSNSLKTVPVRVFQDCRNMEFLDVGYNRLRSLSRNAFAGLLKLKELHLEHNQF
SKVNFAHFPRLSNLHSLYLQWNRIRSISQGLTWTWSALHNLDLSGNDIQNIEPGTFQCLP
NLQKLNLDSNKLTNVTQETINAWISLTSITLSGNMWECSKTICPLVFWLKNFKGNKESTM
ICAGPKHIQGEKVIDAVETYNICNETPVLVTERAYQTTKAPPKPQFVPKPTVFKLVSVPP
TTFTPSPSPGLQTPMAEQEYEHVSFHKIIAGSVALFLSVAMILLVIYVSWKRYPASMKQL
QQNSMMKRRRKKARESERQISSPL
>GN=LRRTM4 OR=Eupsophus calcaratus DE=Leucine rich repeat transmembrane neuronal 4 (Fragment) 
SSVDEDAFQGIRRLKELILSSNKINNLANATFHPVPNLRNLDLSYNKLQLLQSEQFKGLR
KLLSLHLRSNSLKTVPVRVFQDCRNMEFLDVGYNRLRSLSRNAFAGLLKLKELHLEHNQF
SKVNFAHFPRLSNLHSLYLQWNRIRSISQGLTWTWSALHNLDLSGNDIQNIEPGTFQCLP
NLQKLNLDSNKLTNVTQETINAWISLTSITLSGNMWECSKTICPLVFWLKNFKGNKESTM
ICAGPKHIQGEKVTDAVETYNICNETPVLVTERAYQTTKAPPKPQFVPKPTVYKLVSVSP
TSYTPSPSPGLQTPMAEQEYEHVSFHKIIAGSVALFLSVAMILLVIYVSWKRYPASMKQL
QQSSMMKRRRKKARESERQINSPL
>GN=LRRTM4 OR=Fejervarya limnocharis DE=Leucine rich repeat transmembrane neuronal 4 (Fragment) 
NSVDEDAFQGIRRLKELILSSNKITLLANTTFHPVPNLRNLDLSYNKLQMLQSEQFKGLR
KLLSLHLRSNSLKTVPVRVFQDCRNMEFLDVGYNRLRSLSRNAFAGLLKLKELHLEHNQF
SKVNFAHFPRLFNLHSLYLQWNRIRSISQGLSWTWSALHNLDLSGNDIQSIEPGTFQCLP
NLQKLNLDSNKLTNVTQETINAWISLTSITLSGNMWECSKTICPLVFWLKNFKGNKETTM
ICAGPKHIQGEKVIDAVETYNICNETPVLVTERAYQTTKAPPKPHFVSKPTVYKLESVPP
TLYTPSPSSGLQTPMAEQEYEHVSFHKIIAGSVALFLSVAMILLVIYVSWKRYPASMKQL
QQSSMMKRRRKKARESERQISSPL
>GN=LRRTM4 OR=Gastrophryne olivacea DE=Leucine rich repeat transmembrane neuronal 4 (Fragment) 
NSVDEDAFQGIRRLKELILSSNKITNLANGTFHPVPNLRNLDLSYNKLQILQSEQFKGLR
KLLSLHLRSNSLKTVPVRVFQDCRNMEFLDVGYNRLRSLSRNAFAGLQKLKELHLEHNQF
SKVNFAHFPRLFNLHSLYLQWNRIRSISQGLTWTWSALHNLDLSGNDIQSIEPGTFQCLP
NLQKLNLDSNKLTNVTQETINAWISLTSITLSGNMWECSKTICPLVFWLKNFKGNKESTM
ICAGPKHLQGEKVTDAVESYNICSETPALATERAYQTTKAPPKPQFVPKPTLYKLESVPP
TFYTPSPTADLQTPMTEQEYEHVSFHKIIAGSVALFLSVAMILLVIYVSWKRYPASMKQL
QQSSMMKRRRKKARESERQISSPL
>GN=LRRTM4 OR=Gastrotheca pseustes DE=Leucine rich repeat transmembrane neuronal 4 (Fragment) 
SSVDEDAFQGIRRLKELILSSNKITNLANATFHPVPNLRNLDLSYNKLQMLQSEQFKGLR
KLLSLHLRSNSLKTVPVRVFQDCRNMEFLDVGYNRLRSLSRNAFAGLLKLKELHLEHNQF
SKVNFAHFPRLSNLHSLYLQWNRIRSISQGLTWTWSALHNLDLSGNDIQNIEPGTFQCLP
NLQKLNLDSNKLTNVTQETINAWISLTSITLSGNMWECSKTICPLVFWLKNFKGNKESTM
ICAGPKHIQGEKVIDAVETYNICNETPVLVTERAYQTTKAPPKPQFVPKPTVYKLVSVPP
TSYTPSPSPGLQTPMAEQEYEHVSFHKIIAGSVALFLSVAMILLVIYVSWKRYPASMKQL
QQSSMMKRRRKKARESERQINSPL
>GN=LRRTM4 OR=Heleophryne purcelli DE=Leucine rich repeat transmembrane neuronal 4 (Fragment) 
SSVDEDAFQGIRRLKELILSSNKITILANATFHPVPNLRNLDLSYNKLQILQSEQFKGLR
KLLSLHLRSNSLKNVPVRVFQDCRNMEFLDVGYNRLRSLSRNAFAGLLKLKELHLEHNQF
SKVNFAHFPRLFNLHSLYLQWNRIRSISQGLTWTWSALHNLDLSGNDIQNIEPGTFQCLP
NLQKLNLDSNKLTNVTQETINAWISLTSITLSGNMWECSKTICPLVFWLKNFKGNKESTM
ICAGPKHIQGEKVIDAVETYNICNETPVLVTERAYQTTKAPPKPQFIPKPTVYKLESQPS
TSYTPSPSPGLQTPMAEQEYEHVSFHKIIAGSVALFLSVAMILLVIYVSWKRYPASMKQL
QQNSMMKRRRKKARESERQINSPL
>GN=LRRTM4 OR=Hemisus marmoratus DE=Leucine rich repeat transmembrane neuronal 4 (Fragment) 
NSVDEDAFQGIRRLKELILSSNKITNLANATFHPVPNLRNLDLSYNKLQMLQSEQFKGLR
KLLSLHLRSNSLKTVPVRVFQDCRNMEFLDVGYNRLRSLSRNAFAGLLKLKELHLEHNQF
SKVNFAHFPRLFNLHSLYLQWNRIKSISQGLTWTWSALHNLDLSGNDIQSIEPGTFQCLP
NLQKLNLDSNKLTNVTQETINAWISLTSITLSGNMWECSKTICPLVFWLKNFKGNKESTM
ICAGPKHIQGEKVTDAVETYNICNETPVLVTERAYQTTKAPPKTQFVPKPTVYKLESVPP
TLYSPSPSSSLQTPMAEQEYEHVSFHKIIAGSVALFLSVAMILLVIYVSWKRYPASMKQL
QQSSMMKRRRKKARESERQISSPL
>GN=LRRTM4 OR=Hoplobatrachus tigerinus DE=Leucine rich repeat transmembrane neuronal 4 (Fragment) 
NSVDEDAFQGIRRLKELILSSNKITLLANATFHPVPNLRNLDLSYNKLQMLQSEQFKGLR
KLLSLHLRSNSLKTVPVRVFQDCRNLEFLDVGYNRLRSLSRNAFAGLLKLKELHLEHNQF
SKVNFAHFPRLFNLHSLYLQWNRIRSISQGLSWTWSALHNLDLSGNDIQNIEPGTFQCLP
NLQKLNLDSNKLTNVTQETINAWISLTSITLSGNMWECSRTICPLVFWLKNFKGNKETTM
ICAGPKHIQGEKVIDAVETYNICNETPVLVTERAYQTTKTPPKPHFVPKPTVYKLESVPP
TLYTPSPSSGLQTPMAEQEYEHVSFHKIIAGSVALFLSVAMILLVIYVSWKRYPASMKQL
QQSSMMKRRRKKARESERQISSPL
>GN=LRRTM4 OR=Hyla chinensis DE=Leucine rich repeat transmembrane neuronal 4 (Fragment) 
SSVDEDAFQGIRRLKELILSSNKITNLANATFHPVPNLRNLDLSYNKLQVLQSEQFKGLR
KLLSLHLRSNSLKTVPVRVFQDCRNMEFLDVGYNRLRSLSRNAFAGLLKLKELHLEHNQF
SKVNFAHFPRLSNLHSLYLQWNRIRSISQGLTWTWSALHNLDLSGNDIQNIEPGTFQCLP
NLQKLNLDSNKLTNVTQETINAWISLTSITLSGNMWECSKTICPLVFWLKNFKGNKESIM
ICAGPKHIQGEKVTDAVETYNICNETPVLVTERAYQTTKAPPKPQFVPKPTVYKLVSVSP
TSYTPSPSPGLQTPMAEQEYEHVSFHKIIAGSVALFLSVAMILLVIYVSWKRYPASMKQL
QQSSMMKRRRKKARESERQINSPL
>GN=LRRTM4 OR=Hylomantis lemur DE=Leucine rich repeat transmembrane neuronal 4 (Fragment) 
SSVDEDAFQGIRRLKELILSSNKITNLANATFHPVPNLRNLDLSYNKLQMLQSEQFKGLR
KLLSLHLRSNSLKTVPVRVFQDCRNMEFLDVGYNRLRSLSRNAFAGLLKLKELHLEHNQF
SKVNFAHFPRLSNLHSLYLQWNRIRSISQGLTWTWSALHNLDLSGNDIQNIEPGTFQCLP
NLQKLNLDSNKLTNVTQETINAWISLTSITLSGNMWECSKTICPLVFWLKNFKGNKESTM
ICAGPKHIQGEKVIDAVETYNICNETPVLVTERAYQTTKAPPKPQFVPKPTVYKLVSVSP
TSYTPSPSPGLQTPMAEQEYEHVSFHKIIAGSVALFLSVAMILLVIYVSWKRYPASMKQL
QQSSMMKRRRKKARESERQINSPL
>GN=LRRTM4 OR=Hyloscirtus lindae DE=Leucine rich repeat transmembrane neuronal 4 (Fragment) 
SSVDEDAFQGIRRLKELILSSNKITNLANATFHPVPNLRNLDLSYNKLQMLQSEQFKGLR
KLLSLHLRSNSLKTVPVRVFQDCRNMEFLDVGYNRLRSLSRNAFAGLLKLKELHLEHNQF
SKVNFAHFPRLSNLHSLYLQWNRIRSISQGLTWTWSALHNLDLSGNDIQNIEPGTFQCLP
NLQKLNLDSNKLTNVTQETINAWISLTSITLSGNMWECSKTICPLVFWLKNFKGNKESTM
ICAGPKHIQGEKVIDAVETYNICNETPVLVTERAYQTTKAPPKPQFVPKPTVYKLVSVSP
TSYTPSPSPGLQTPVAEQEYEHVSFHKIIAGSVALFLSVAMILLVIYVSWKRYPASMKQL
QQSSMMKRRRKKARESERQINSPL
>GN=LRRTM4 OR=Hyperolius bolifambae DE=Leucine rich repeat transmembrane neuronal 4 (Fragment) 
SLVDEDAFQGIRRLKELILSSNKITNLSNGTFHPVPNLRNLDLSYNKLQLLQSEQFKGLR
KLLSLHLRSNSLKTVPIRVFQDCRNMEFLDVGYNRLRSLSRNAFAGLLKLKELHLEHNQF
SKVNFAHFPRLFNLHSLYLQWNRIRSISQGLTWTWSALHNLDLSGNDIQSIEPGTFQCLP
NLQKLNLDSNKLTNVTQETINAWISLTSITLSGNMWECSKTICPLVFWLKNFKGNKESTM
ICAGPKHIQGEKVIDAVETYNICTETPVLVTERAYQTTKAPPKPQFVPKPTVYKVESVPP
TLYTPSPSSGLQTPIAEQEYEHVSFHKIIAGSVALFLSVAMILLVIYVSWKRYPASMKQL
QQSSMMKRRRKKARESERQISSPL
>GN=LRRTM4 OR=Rhinella arenarum DE=Leucine rich repeat transmembrane neuronal 4 (Fragment)
MGLQPMNQLKGMSLSLVLLPVLLIVIVVGAQKACPKNCRCDGKIVYCESHAFRDIPQNISGGSQGLSLRYNSIQKLKSNQFSGLNQLVWLYLDHNYISSVDEDAFQGIRRLKELILSSNKITNLANATFHPVPNLRNLDLSYNKLQVLQSEQFKGLRKLLSLHLRSNSLKTVPVRVFQDCRNMELLDVGYNRLRSLSRNAFAGLLKLKELHLEHNQFSKVNFAHFPRLSNLHSLFLQWNRIRSISQGLTWTWSALHNLDLSGNDIQNIEPGTFQCLPNLQKLNLDSNKLTNVTQETINAWISLTSITLSGNMWECGKTICPLVFWLKNFKGNKESTMICAGPKHIQGEKVIDAVETYNICNETPVLVTERAYQTTKAPPKPQYVPKPTVYKLVSVPPTSYSPSPSPGLQTPMAEQEYEHVSFHKIIAGSVALFLSVAMILLVIYVSWKRYPASMKQLQQSSMMKRRRKKARESERQINSPLQEYYVDYKPSNTEPMDVLVNGSGPCTYTISGSRECEIPRHIKTPYYSYDQPMVGYCQTHKTLLVNKGYDYDGTSREQRETTNLELSRDQSYISTIARSAAPAIYIERIPNQ
