# Supplementary material for: The Rhinella arenarum transcriptome: de novo assembly, annotation and gene prediction
Source: Sci Rep. 2020 Jan 23;10:1053. doi: 10.1038/s41598-020-57961-4 (PMC6978513; doi:10.1038/s41598-020-57961-4)
Supplement: Supplementary file 3 — Dataset 2. [file 41598_2020_57961_MOESM3_ESM.zip › MB21D2.fasta]

>GN=MB21D2 OR=Acris crepitans DE=Mab-21 domain containing 2 (Fragment) 
LLVPALKLHDRNQPVTLDMRHSALCHSWLSLRLFDEGTITKWKDCCTIVDHINGATNYFF
SPTKVADWFHESISIVLSEIQKKPQRGMPKVEKVEKNGTIITIILAVGSSRMMYDIVPVV
SFKGWPAVAQSWLMENHFWDGKITEEEVISGFYLVPACSYKGKKDNEWRLSFARSEVQLK
KCISASLMQAYQACKAIIIKLLSRPKAISPYHLRSMMLWACDRLPANYLSQDDYAAHFLL
GLIDDLQHCLVNKMCPNYFIPQCNMLEHLSEETVMLHARKLSSVRSDPAEHLRTAIEHVK
AANRLTMDIQRRGSTTSIPSPQSDGGDNNQPDDRLAKKLQQL
>GN=MB21D2 OR=Agalychnis callidryas DE=Mab-21 domain containing 2 (Fragment) 
LLVPALKLHDRNQPVTLDMRHSALCHSWLSLRLFDEGTITKWKDCCTIVDHINGATNYFF
SPTKVADWFHESISIVLSEIQKKPQRGMPKVEKVEKNGTIITIILGVGSSRMMYDIVPVV
SFKGWPAVAQSWLMENHFWDGKITEEEVISGFYLVPACSYKGKKDNEWRLSFARSEVQLK
KCISSSLMQAYQACKAIIIKLLSRPKAISPYHLRSMMLWACDRLPANYLAQDDYAAHFLL
GLIDDLQHCLVNKMCPNYFIPQCNMLEHLSEETVMLHARKLSSVRSDPAEHLRTAIEHVK
AANRLTMDIQRRGSTTSIPSPQSDGGDNNQPDDRLAKKLQQL
>GN=MB21D2 OR=Aglyptodactylus madagascariensis DE=Mab-21 domain containing 2 (Fragment) 
LLVPALKLHDRNQPVTLDMRHSALCHSWLSLRLFDEGTITKWKDCCTIVDHINGATNYFF
SPTKVADWFHESISIVLSEIQKKPQRGMPKVEKVEKNGTIISIILGVGSSRMLYDIVPVV
SFKGWPAVAQSWLMENHFWDGKITEEEVISGFYLVPACSYKGKKDNEWRLSFARSEVQLK
KCISSSLMQAYQACKAIIIKLLSRPKAISPYHLRSMMLWACDRLPANYLAQEDYAAHFLL
GLIDDLQHCLVNKMCPNYFIPQCNMLEHLSEDTVMLHARKLSSVRSDPAEHLRTAIEHVK
AANRLTLDLQRRGSTTSIPSPQSDGGDNNQPDDRLAKKLQQL
>GN=MB21D2 OR=Allobates femoralis DE=Mab-21 domain containing 2 (Fragment) 
LLVPALKLHDRNQPVTLDMRHSALCHSWLSLRLFDEGTIAKWKDCCTIVDHINGATNYFF
SPTKVADWFHESISIVLSEIQKKPQRGMPKVEKVEKNGTIITIILGVGSSRMMYDIVPVV
SFKGWPAVAQSWLMENHFWDGKITEEEVISGFYLVPACSYKGKKDNEWRLSFARSEVQLK
KCISSSLMQAYQACKAIIIKLLSRPKAISPYHLRSMMLWACDRLPANYLAQDDYAAHFLL
GLIDDLQHCLVNKMCPNYFIPQCNMLEHLSEETVMLHARKLSSVRSDPAEHLRTAIEHVK
AANRLTMDIQRRGSTTSIPSPQSDGGDNNQPDDRLAKKLQQL
>GN=MB21D2 OR=Alsodes gargola DE=Mab-21 domain containing 2 (Fragment) 
LLVPALKLHDRNQPVTLDMRHSTLCHSWLSLRLFDEGTIAKWKDCCTIVDHINGATNFFF
SPTKVADWFHESISIVLSEIQKKPQRGMPKVEKVERNGTIITIILGVGSSRMMYDIVPVV
SFKGWPAVAQSWLMENHFWDGKITEEEVISGFYLVPACSYKGKKDNEWRLSFARSEVQLK
KCISSSLMQAYQACKAIIIKLLSRPKAISPYHLRSMMLWACDRLPANYLVQDDYAAYFLL
GLIDDLQHCLVNKMCPNYFIPQCNMLEHLSEDTVMLHARKLSSVRSDPAEHLRTAIEHVK
AANRLTMDIQRRGSTTSIPSPQSDGGDNNQPDDRLAKKLQQL
>GN=MB21D2 OR=Alytes obstetricans DE=Mab-21 domain containing 2 (Fragment) 
LLVPALKLHDRNQPVTLDMRHSALCHSWLSLRLFDEGTITKWKDCCTIVDHINGATNYFF
SPTKVADWFHESISIVLSEIQKKPQRGMPKVEKVEKNGTIISIILGVGSSRMMYDIVPVV
SFKGWPAVAQSWLMENHFWDGKITEEEVISGFYLVPACSFKGKKDNEWRLSFARSEVQLK
KCISGSLMQAYQACKAIIIKLLSRPKAISPYHLRSMMLWACDRLPANYLAQEDYAAHFLL
GLIDDLQHCLVNKMCPNYFIPQCNMLEHLSEETVMLHARKLSSVRSDPAEHLRTAIEHVK
AANRLTLDLQRRGSTTSIPSPQSDGDNNQPDDRLAKKLQQL
>GN=MB21D2 OR=Amietia lubrica DE=Mab-21 domain containing 2 (Fragment) 
LLVPALKLHDRNQPVTLDMRHSALCHSWLSLRLFDEGTITKWKDCCTIVDHINGATNYFF
SPTKVADWFHESISIVLSEIQKKPQRGMPKVDKVEKNGTIISIILGVGSSRMLYDIVPVV
SFKGWPAVAQSWLMENHFWDGKITEEEVISGFYLVPACSYKGKKDNEWRLSFARSEVQLK
KCISSSLMQAYQACKAIIIKLLSRPKAISPYHLRSMMLWACDRLPANYLAQEDYAAHFLL
GLIDDLQHCLVNKMCPNYFIPQCNMLEHLSEDTVMLHARKLSSVRSDPAEHLRTAIEHVK
AANRLTMDLQRRGSTTSIPSPQSDGGDNNQPDDRLAKKLQQL
>GN=MB21D2 OR=Amolops loloensis DE=Mab-21 domain containing 2 (Fragment) 
LLVPALKLHDRNQPVTLDMRHSALCHSWLSLRLFDEGTITKWKDCCTIVDHINGATNYFF
SPTKVADWFHESISIVLSEIQKKPQRGMPKVEKVEKNGTIISIILGVGSSRMLYDIVPVV
SFKGWPAVAQSWLMENHFWDGKITEEEVISGFYLVPACSYKGKKDNEWRLSFARSEVQLK
KCISSSLMQAYQACKAIIIKLLSRPKAISPYHLRSMMLWACDRLPANYLAQEDYAAHFLL
GLIDDLQHCLVNKMCPNYFIPQCNMLEHLSEDTVMLHARKLSSVRSDPAEHLRTAIEHVK
AANRLTLDLQRRGSTTSIPSPQSDGGDNNQPDDRLAKKLQQL
>GN=MB21D2 OR=Amolops ricketti DE=Mab-21 domain containing 2 (Fragment) 
LLVPALKLHDRNQPVTLDMRHSALCHSWLSLRLFDEGTITKWKDCCTIVDHINGATNYFF
SPTKVADWFHESISIVLSEIQKKPQRGMPKVEKVEKNGTIISIILGVGSSRMLYDIVPVV
SFKGWPAVAQSWLMENHFWDGKITEEEVISGFYLVPACSYKGKKDNEWRLSFARSEVQLK
KCISSSLMQAYQACKAIIIKLLSRPKAISPYHLRSMMLWACDRLPANYLAQEDYAAHFLL
GLIDDLQHCLVNKMCPNYFIPQCNMLEHLSEDTVMLHARKLSSVRSDPAEHLRTAIEHVK
AANRLTLDLQRRGSTTSIPSPQSDGGDNNQPDDRLAKKLQQL
>GN=MB21D2 OR=Anaxyrus canorus DE=Mab-21 domain containing 2 (Fragment) 
LLVPALKLHDRNQPVTLDMRHSALCHSWLSLRLFDEGTITKWKDCCTIVDHINGATNYFF
SPTKVADWFHESISIVLSEIQKKPQRGMPKVEKVEKNGTIITIILGVGSSRMMYDIVPVV
SFKGWPAVAQSWLMENHFWDGKITEEEVISGFYLVPACSYKGKKDNEWRLSFARSEVQLK
KCISSSLMQGYQACKAIIMKLLSRPKAISPYHLRSMMLWACDRLPANYLAQDDYAAHFLL
GLIDDLQHCLVNKMCPNYFIPQCNMLEHLSEETVMLHARKLSSVRSDPAEHLRTAIEHVK
AANRLTMDIQRRGSTTSIPSPQSDGGDNNQPDDRLAKKLQQL
>GN=MB21D2 OR=Anaxyrus punctatus DE=Mab-21 domain containing 2 (Fragment) 
LLVPALKLHDRNQPVTLDMRHSALCHSWLSLRLFDEGTITKWKDCCTIVDHINGATNYFF
SPTKVADWFHESISIVLSEIQKKPQRGMPKVEKVEKNGTIITIILGVGSSRMMYDIVPVV
SFKGWPAVAQSWLMENHFWDGKITEEEVISGFYLVPACSYKGKKDNEWRLSFARSEVQLK
KCISSSLMQGYQACKAIIIKLLSRPKAISPYHLRSMMLWACDRLPANYLAQDDYAAHFLL
GLIDDLQHCLVNKMCPNYFIPQCNMLEHLSEETVMLHARKLSSVRSDPTEHLRTAIEHVK
AANRLTMDIQRRGSTTSIPSPQSDGGDNNQPDDRLAKKLQQL
>GN=MB21D2 OR=Aplastodiscus perviridis DE=Mab-21 domain containing 2 (Fragment) 
LLVPALKLHDRNQPVTLDMRHSALCHSWLSLRLFDEGTITKWKDCCTIVDHINGATNYFF
SPTKVADWFHESISIVLSEIQKKPQRGMPKVEKVEKNGTIITIILGVGSSRMMYDIVPVV
SFKGWPAVAQSWLMENHFWDGKITEEEVISGFYLVPACSYKGKKDNEWRLSFARSEVQLK
KCISSSLMQAYQACKAIIIKLLSRPKAISPYHLRSMMLWSCDRLPANYLAQDDYAAHFLL
GLIDDLQNCLVNKMCPNYFIPQCNMLEHLSEDTVMLHARKLSSVRSDPAEHLRTAIEHVK
AANRLTMDIQRRGSTTSIPSPQSDGGDNNQPDDRLAKKLQQL
>GN=MB21D2 OR=Arthroleptis poecilonotus DE=Mab-21 domain containing 2 (Fragment) 
LLVPALKLHDRNQPVTLDMRHSALCHSWLSLRLFDEGTITKWKDCCTIVDHINGATNYFF
SPTKVADWFHESISIVLSEIQKKPQRGMPKVEKVEKNGTIISIILGVGSSRMLYDIVPVV
SFKGWPAVAQSWLMENHFWDGKITEEEVISGFYLVPACSYKGKKDNEWRLSFARSEVQLK
KCISSSLMQAYQACKAIIIKLLSRPKAISPYHLRSMMLWSCDRLPANYLAQEDYAAHFLL
GLIDDLQHCLVNKMCPNYFIPQCNMLEHLSEDTVMLHARKLSSVRSDPAEHLRTAIEHVK
AANRLTLDLQRRGSTTSIPSPQSDGGGDNNQPDDRLAKKLQQL
>GN=MB21D2 OR=Ascaphus truei DE=Mab-21 domain containing 2 (Fragment) 
LLVPALKLHDRNQPVTLDMRHSALCHSWLSLRLFDEGTISKWKDCCTIVDHINGATNYFF
SPTKVADWFHESISIVLSEIQKKPQRGMPKVEKVEKNGTIISIILGVGSSRMMYDIVPVV
SFKGWPAVAQSWLMENHFWDGKITEEEVISGFYLVPACSFKGKKDNEWRLSFARSEVQLK
KCISSSLMQAYQACKAIIIKLLSRPKAISPYHLRSMMLWSCDRLPANYLAQEEYAAHFLL
GLIDDLQHCLVNKMCPNYFIPQCNMLEHLSEETVMLHARKLSSVRSDPAEHLRTAIEHVK
AANRLTLDLQRRGSTTSIPSPQSDGGDNNQPDDRLAKKLQQL
>GN=MB21D2 OR=Astylosternus diadematus DE=Mab-21 domain containing 2 (Fragment) 
LLVPALKLHDRNQPVTLDMRHSALCHSWLSLRLFDEGTITKWKDCCTIVDHINGATNYFF
SPTKVADWFHESISIVLLEIQKKPQRGMPKVEQVEKNGTIISIILGVGSSRMLYDIVPVV
SFKGWPAVAQSWLMENHFWDGKITEEEVISGFYLVPACSYKGKKDNEWRLSFARSEVQLK
KCISSSLMQAYQGCKAIIIKLLSRPKAISPYHLRSMMLWACDRLPANYLAQEDYAGHFLL
GLIDDLQNCLVNKMCPNYFIPQCNMLEHLSEDTVMLHARKLSSVRSDPAEHLRTAIEHVK
AANRLTLDLQRRGSTTSIPSPQSDGGGENNQPDDRLAKKLQQL
>GN=MB21D2 OR=Atelognathus reverberii DE=Mab-21 domain containing 2 (Fragment) 
LLVPALKLHDRNQPVTLDMRHSALCHSWLSLRLFDEGTITKWKDCCTIVDHINGATNYFF
SPTKVADWFHESISIVLSEIQKKPQRGMPKVEKVEKNGTIITIILGVGSSRMMYDIVPVV
SFKGWPAVAQSWLMENHFWDGKITEEEVISGFYLVPACSYKGKKDNEWRLSFARSEVQLK
KCISSSLMQAYQACKAIIIKLLSRPKAISPYHLRSMMLWACDRLPANYLAQDDYAAHFLV
GLIDDLQHCLVNKMCPNYFIPQCNMLEHLSEENVVLHARKLSSVRSDPAEHLRTAIEHVK
AANRLIMDTQRRGSTTSIPSPQSDGGDNNQPDDRLAKKLQQL
>GN=MB21D2 OR=Aubria subsigillata DE=Mab-21 domain containing 2 (Fragment) 
LLVPALKLHDRNQPVTLDMRHSALCHSWLSLRLFDEGTITKWKDCCTIVDHINGATNYFF
SPTKVADWFHESISIVLSEIQKKPQRGMPKVDKVEKNGTIISIILGVGSSRMLYDIVPVV
SFKGWPAVAQSWLMENHFWDGKITEEEVISGFYLVPACSYKGKKDNEWRLSFARSEVQLK
KCISSSLMQAYQACKAIIIKLLSRPKAISPYHLRSMMLWACDRLPANYLAQEDYAAHFLL
GLIDDLQHCLVNKMCPNYFIPQCNMLEHLSEDTVMLHARKLSSVRSDPAEHLRTAIEHVK
AANRLTLDLQRRGSTTSIPSPQSDGGDNNQPDDRLAKKLQQL
>GN=MB21D2 OR=Barbourula busuangensis DE=Mab-21 domain containing 2 (Fragment) 
LLVPALKLHDRNQPVTLDMRHSALCHSWLSLRLFDEGTITKWKDCCTIVDHINGATNYFF
SPTKVADWFYESISIVLSEIQKKPQRGMPKVEKVEKNGTIISIILGVGSSRMMYDIVPVV
SFKGWPAVAQSWLMENHFWDGKITEEEVISGFYLVPACSFKGKKDNEWRLSFARSEVQLK
KCISSSLMQAYQACKAIIIKLLSRPKAISPYHLRSMMLWACDRLPANYLAQEDYAAHFLL
GLIDDLQNCLVNKMCPNYFIPQCNMLEHLSEETVMLHARKLSSVRSDPAEHLRTAIEHVK
AANRLTLDLQRRGSTTSIPSPQSDGGDNNQPDDRLAKKLQQL
>GN=MB21D2 OR=Barycholos pulcher DE=Mab-21 domain containing 2 (Fragment) 
LLVPALKLHDRNQPVTLDMRHSALCHSWLSLRLFDEGTITKWKDCCTIVDHINGATNYFF
SPTKVADWFHESISIVLSEIQKKPQRGMPKVEKVEKNGTIITIILGVGSSRMMYDIVPVV
SFKGWPAVAQSWLMENHFWDGKITEEEVISGFYLVPACSYKGKKDNEWRLSFARSEVQLK
KCISSSLMQAYQACKAIIIKLLSRPKAISPYHLRSMMLWACDRLPANYLAQDDYAAHFLL
GLIDDLQHCLVNKMCPNYFIPQCNMLEHLSEETVMLHARKLSSVRSDPAEHLRTAIEHVK
AANRLTMDIQRRGSTTSIPSPQSDSGDNNQPDDRLAKKLQQL
>GN=MB21D2 OR=Batrachyla leptopus DE=Mab-21 domain containing 2 (Fragment) 
LLVPALKLHDRNQPVTLDMRHSALCHSWLSLRLFDEGTITKWKDCCTIVDHINGATNYFF
SPTKVADWFHESISIVLSEIQKKPQRGMPKVEKVEKNGTIITIILGVGSSRMMYDIVPVV
SFKGWPAVAQSWLMENHFWDGKITEEEVISGFYLVPACSYKGKKDNEWRLSFARSEVQLK
KCISSSLMQAYQACKAIIIKLLSRPKAISPYHLRSMMLWACDRLPANYLVQDDYAAYFLL
GLIDDLQHCLVNKMCPNYFIPQCNMLEHLLEETVMLHARKLSSVRSDPAEHLRTAIEHVK
AANRLTMDIQRRGSTTSIPSPQSDGGDNNQPDDRLAKKLQQL
>GN=MB21D2 OR=Batrachyla taeniata DE=Mab-21 domain containing 2 (Fragment) 
LLVPALKLHDRNQPVTLDMRHSALCHSWLSLRLFDEGTITKWKDCCTIVDHINGATNYFF
SPTKVADWFHESISIVLSEIQKKPQRGMPKVEKVEKNGTIITIILGVGSSRMMYDIVPVV
SFKGWPAVAQSWLMENHFWDGKITEEEVISGFYLVPACSYKGKKDNEWRLSFARSEVQLK
KCISSSLMQAYQACKAIIIKLLSRPKAISPYHLRSMMLWACDRLPANYLAQDDYAAYFLL
GLIDDLQHCLVNKMCPNYFIPQCNMLEHLLEETVVLHARKLSSVRSDPAEHLRTAIEHVK
AANRLTMDIQRRGSTTSIPSPQSDGGDNNQPDDRLAKKLQQL
>GN=MB21D2 OR=Bombina fortinuptialis DE=Mab-21 domain containing 2 (Fragment) 
LLVPALKLHDRNQPVTLDMRHSALCHSWLSLRLFDEGTITKWKDCCTIVEHINGATNYFF
SPTKVADWFYESISIVLSEIQKKPQRGMPKVEKVEKNGTIISIILGVGSSRMMYDIVPVV
SFKGWPAVAQSWLMENHFWDGKITEEEVISGFYLVPACSFKGKKDNEWRLSFARSEVQLK
KCISSSLMQAYQACKAIIIKLLSRPKAISPYHLRSMMLWACDRLPANYLAQEDYAAHFLL
GLIDDLQNCLVNKMCPNYFIPQCNMLEHFSEDTVMLHARKLSSVRSDPTEHLRTAIEHVK
AANRLTLDLQRRGSTTSIPSPQSDGGDNNQPDDRLAKKLQQL
>GN=MB21D2 OR=Bombina orientalis DE=Mab-21 domain containing 2 (Fragment) 
LLVPALKLHDRNQPVTLDMRHSALCHSWLSLRLFDEGTITKWKDCCTIVEHINGATNYFF
SPTKVADWFYESISIVLSEIQKKPQRGMPKVEKVEKNGTIISIILGVGSSRMMYDIVPVV
SFKGWPAVAQSWLMENHFWDGKITEEEVISGFYLVPACSFKGKKDNEWRLSFARSEVQLK
KCISSSLMQAYQACKAIIIKLLSRPKAISPYHLRSMMLWACDRLPANYLAQEDYAAHFLL
GLIDDLQNCLVNKMCPNYFIPQCNMLEHLSEETVMLHARKLSSVRSDPTEHLRTAIEHVK
AANRLTLDLQRRGSTTSIPSPQSDGGDNNQPDDRLAKKLQQL
>GN=MB21D2 OR=Breviceps macrops DE=Mab-21 domain containing 2 (Fragment) 
LLVPALKLHDRNQPVTLDMRHSALCHSWLSLRLFDEGTITKWKDCCTIVDHLNGATNYFF
SPTKVADWFHESISIVLSEIQKKPQRGMPKVEKVEKNGTIISIILGVGSSRMLYDIVPVV
SFKGWPAVAQSWLMENHFWDGKITEEEVISGFYLVPACSYKGKKDNEWRLSFARSEVQLK
KCISSSLMQAYQACKAIIIKLLSRPKAISPYHLRSMMLWACDRLPANYLAQEDYAAHFLL
GLIDDLQHCLVNKMCPNYFIPQCNMLEHLSEDTVMLHARKLSSVRSDPAEHLRTAIEHVK
AANRLTLDLQRRGSTTSIPSPQSDGGGENQPDDRLAKKLQQL
>GN=MB21D2 OR=Buergeriaycephala DE=Mab-21 domain containing 2 (Fragment) 
LLVPALKLHDRNQPVTLDMRHSALCHSWLSLRLFDEGTITKWKDCCTIVDHISGATNYFF
SPTKVADWFHESISIVLSEIQKKPQRGMPKVEKVEKNGTIISIILGVGSSRMLYDIVPVV
SFKGWPAVAQSWLMENHFWDGKITEEEVISGFYLVPACSYKGKKDNEWRLSFARSEVQLK
KCISSSLMQAYQACKAIIIKLLSRPKAISPYHLRSMMLWACDRLPANYLAQEDYAAHFLL
GLIDDLQHCLVNKMCPNYFIPQCNMLEHLSEDTVMLHARKLSSVRSDPAEHLRTAIEHVK
AANRLTLDLQRRGSTTSIPSPQSDGGDNNQPDDRLAKKLQQL
>GN=MB21D2 OR=Bufo gargarizans DE=Mab-21 domain containing 2 (Fragment) 
LLVPALKLHDRNQPVTLDMRHSALCHSWLSLRLFDEGTIAKWKDCCTIVDHINGATNFFF
SPTKVADWFHESISIVLSEIQKKPQRGMPKVEKVEKNGTIITIILGVGSSRMMYDIVPVV
SFKGWPAVAQSWLMENHFWDGKITEEEVISGFYLVPACSYKGKKDNEWRLSFARSEVQLK
KCISSSLMQGYQSCKAIIIKLLSRPKAISPYHLRSMMLWACDRLPANYLAQDDYAAHFLL
GLIDDLQHCLVNKMCPNYFIPQCNMLEHLSEETVMLHARKLSSVRSDPAEHLRTAIEHVK
AANRLTMDIQRRGSTTSIPSPQSDGGDNNQPDDRLAKKLQQL
>GN=MB21D2 OR=Callulina kreffti DE=Mab-21 domain containing 2 (Fragment) 
LLVPALKLHDRNQPVTLDMRHSALCHSWLSLRLFDEGTITKWKDCCTIVDHINGATNYFF
SPTKVADWFHESISIVLSEIQKKPQRGMPKVEKVEKNGTIISIILGVGSSRMLYDIVPVV
SFKGWPAVAQSWLMENHFWDGKITEEEVISGFYLVPACSYKGKKDNEWRLSFARSEVQLK
KCISSSLMQAYQACKAIIIKLLSRPKAISPYHLRSMMLWACDRLPANYLAQEDYAAHFLL
GLIDDLQHCLVNKVCPNYFIPQCNMLEHLSEDTVVLHARKLSSVRSDPAEHLRTAIEHVK
AANRLTLDLQRRGSTTSIPSPQSDGGENNQPDDRLAKKLQQL
>GN=MB21D2 OR=Callulops wilhelmanus DE=Mab-21 domain containing 2 (Fragment) 
LLVPALKLHDRNQPVTLDMRHSALCHSWLSLRLFDEGTITKWKDCCTIVDHINGATNYFF
SPTKVADWFHESISIVLSEIQKKPQRGMPKVEKVEKNGTIISIILGVGSSRMLYDIVPVV
SFKGWPAVAQSWLMENHFWDGKITEEEVISGFYLVPTCSYKGKKDNEWRLSFARSEVQLK
KCISGSLMQAYQACKAIIIKLLSRPKAISPYHLRSMMLWACDRLPANYLAQEDYAAHFLL
GLIDDLQHCLVNKMCPNYFIPQCNMLEHLSEDTVILHARKLSSVRSDPAEHLRTAIEHVK
AANRLTLDLQRRGSTTSIPSPQSDGGDNNQPDDRLAKKLQQL
>GN=MB21D2 OR=Calyptocephallela gayi DE=Mab-21 domain containing 2 (Fragment) 
LLVPALKLHDRNQPVTLDMRHSALCHSWLSLRLFDEGTITKWKDCCTIVDHINGATNYFF
SPTKVADWFHESISIVLSEIQKKPQRGMPKVEKVEKNGTIISIILGVGSSRMMYDIVPVV
SFKGWPAVAQSWLMENHFWDGKITEEEVISGFYLVPACSFKGKKDNEWRLSFARSEVQLK
KCISSSLMQAYQACKAIIIKLLSRPKAISPYHLRSMMLWACDRLPSNYLAQEDYAAHFLL
GLIDDLQHCLVNKMCPNYFIPQCNMLEHLSEETVMLHARKLSSVRSDPVEHLRTAIEHVK
AANRLTLDLQRRGSTTSIPSPQSDGGDNNQPDDRLAKKLQQL
>GN=MB21D2 OR=Ceratophrys cornuta DE=Mab-21 domain containing 2 (Fragment) 
LLVPALKLHDRNQPVTLDMRHSALCHSWLSLRLFDEGTITKWKDCCTIVDHINGATNYFF
SPTKVADWFHESISIVLSEIQKKPQRGMPKVEKVEKNGTIITIILAVGSSRMMYDIVPVV
SFKGWPAVAQSWLMENHFWDGKITEEEVISGFYLVPACSYKGKKDNEWRLSFARSEVQLK
KCISSSLMQAYQACKAIIIKLLSRPKAISPYHLRSMMLWACDRLPANYLSQDDYAAHFLL
GLIDDLQHCLVNKMCPNYFIPQCNMLEHLSEETVMLHARKLSSVRSDPAEHLRTAIEHVK
AANRLTVDIQRRGSTTSIPSPQSDGGDNNQPDDRLAKKLQQL
>GN=MB21D2 OR=Chiasmocleis ventrimaculata DE=Mab-21 domain containing 2 (Fragment) 
LLVPALKLHDRNQPVTLDMRHSTLCHSWLSLRLFDEGTISKWKDCCTIVDHINGATNYFF
SPTKVADWFHDSITIVLSEIQKKPQRGMPKVEKVEKNGTIISIILAVGSSRMLYDIVPVV
SFKGWPAVAQSWLMENHFWDGKITEEEVISGFYLVPTCSYKGKKDNEWRLSFARSEVQLK
KCISSSLMQAYQACKAIIIKLLSRPKAISPYHLRSMMLWSCDRLPATYLAQEDYAAHFLL
GLIDDLQHCLVNKMCPNYFIPQCNMLEHLSEDTVMLHARKLSSVRSDPAEHLRTAIEHVK
AANRLTLDLQRRGSTTSIPSPQSDGGENNQPDDRLAKKLQQL
>GN=MB21D2 OR=Conraua crassipes DE=Mab-21 domain containing 2 (Fragment) 
LLVPALKLHDRNQPVTLDMRHSALCHSWLSLRLFDEGTITKWKDCCTIVDHINGATNYFF
SPTKVADWFHESISIVLSEIQKKPQRGMPKVEKVEKNGTIISIILGVGSSRMLYDIVPVV
SFKGWPAVAQSWLMENHFWDGKITEEEVISGFYLVPACSYKGKKDNEWRLSFARSEVQLK
KCISSSLMQAYQACKAIIIKLLSRPKAISPYHLRSMMLWACDRLPANYLAQEDYAAHFLL
GLIDDLQHCLVNKMCPNYFIPQCNMLEHLSEDTVMLHARKLSSVRSDPAEHLRTAIEHVK
AANRLTLDLQRRGSTTSIPSPQSDGGDNNQPDDRLAKKLQQL
>GN=MB21D2 OR=Cophixalus cheesmanae DE=Mab-21 domain containing 2 (Fragment) 
LLVPALKLHDRNQPVTLDMRHSALCHSWLSLRLFDEGTITKWKDCCTIVDHINGATNYFF
SPTKVADWFHESISIVLSEIQKKPQRGMPKVEKVEKNGTIISIILGVGSSRMLYDIVPVV
SFKGWPAVAQSWLMENHFWDGKITEEEVISGFYLVPTCSYKGKKDNEWRLSFARSEVQLK
KCISGSLMQAYQACKAIIIKLLSRPKAISPYHLRSMMLWACDRLPANYLAQEDYAAHFLL
GLIDDLQHCLVNKMCPNYFIPQCNMLEHLSEDTVMLHARKLSSVRSDPAEHLRTAIEHVK
AANRLTLDLQRRGSTTSIPSPQSDGGDNNQPDDRLAKKLQQL
>GN=MB21D2 OR=Cornufer pelewensis DE=Mab-21 domain containing 2 (Fragment) 
LLVPALKLHDRNQPVTLDMRHSALCHSWLSLRLFDEGTITKWKDCCTIVDHINGATNYFF
SPTKVADWFHESISIVLSEIQKKPQRGMPKVEKVEKNGTIISIILGVGSSRMLYDIVPVV
SFKGWPAVAQSWLMENHFWDGKITEEEVISGFYLVPACSYKGKKDNEWRLSFARSEVQLK
KCISSSLMQAYQACKAIIIKLLSRPKAISPYHLRSMMLWACDRLPANYLAQEDFAAHFLL
GLIDDLQHCLVNKMCPNYFIPQCNMLEHLSEDTVMLHARKLSSVRSDPAEHLRTAIEHVK
AANRLTLDLQRRGSTTSIPSPQSDGGDNNQPDDRLAKKLQQL
>GN=MB21D2 OR=Craugastor augusti DE=Mab-21 domain containing 2 (Fragment) 
LLVPALKLHDRNQPVTLDMRHSALCHSWLSLRLFDEGTITKWKDCCTIVDHINGATNYFF
SPTKVADWFHESISVVLSEIQKKPQRGMPKVEKVEKNGTIITIILGVGSSRMMYDIVPVV
SFKGWPAVAQSWLMENHFWDGKITEEEVISGFYLVPACSYKGKKDNEWRLSFARSEVQLK
KCISSSLMQAYQACKAIIIKLLSRPKAISPYHLRSMMLWACDRLPANYLAQDDYAAHFLL
GLIDDLQNCLVNKMCPNYFIPQCNMLEHLSEETVMLHARKLSSVRSDPAEHLRTAIEHVK
AANRLTMDIQRRGSTTSIPSPQSDGGDNNQPDDRLAKKLQQL
>GN=MB21D2 OR=Craugastor fitzingeri DE=Mab-21 domain containing 2 (Fragment) 
LLVPALKLHDRNQPVTLDMRHSALCHSWLSLRLFDEGTITKWKDCCTIVDHINGATNYFF
SPTKVADWFHESISVVLSEIQKKPQRGMPKVEKVEKNGTIITIILGVGSSRMMYDIVPVV
SFKGWPAVAQSWLMENHFWDGKITEEEVISGFYLVPACSYKGKKDNEWRLSFARSEVQLK
KCISSSLMQAYQACKAIIIKLLSRPKAISPYHLRSMMLWACDRLPANYLAQDDYAAHFLL
GLIDDLQHCLVNKMCPNYFIPQCNMLEHLSEETVMLHARKLSSVRSDPAEHLRTAIEHVK
AANRLTMDIQRRGSTTSIPSPQSDGGDNNQPDDRLAKKLQQL
>GN=MB21D2 OR=Crinia signifera DE=Mab-21 domain containing 2 (Fragment) 
LLVPALKLHDRNQPVTLDMRHSALCHSWLSLRLFDEGTITKWKDCCTIVDHINGATNYFF
SPTKVADWFHESISIVLSEIQKKPQRGMPKVEKVEKNGTIISIILGVGSSRMMYDIVPVV
SFKGWPAVAQSWLMENHFWDGKITEEEVISGFYLVPACSFKGKKDNEWRLSFARSEVQLK
KCISSSLMQAYQACKAIIIKLLSRPKAISPYHLRSMMLWACDRLPANYLAQEDYAAHFLL
GLIDDLQNCLVNKMCPNYFIPQCNMLEHLSEETVMLHARKLSSVRSDPTEHLRTAIEHVK
AANRLTMDLQRRGSTTSIPSPQSDGGGDNQPDDRLAKKLQQL
>GN=MB21D2 OR=Cryptobatrachus sp. TNHC-GDC 451 DE=Mab-21 domain containing 2 (Fragment) 
LLVPALKLHDRNQPVTLDMRHSALCHSWLSLRLFDEGTITKWKDCCTIVDHINGATNYFF
SPTKVADWFHESISIVLSEIQKKPQRGMPKVEKVEKNGTIITIILGVGSSRMMYDIVPVV
SFKGWPAVAQSWLMENHFWDGKITEEEVISGFYLVPACSYKGKKDNEWRLSFARSEVQLK
KCISSSLMQAYQACKAIIIKLLSRPKAISPYHLRSMMLWACDRLPANYLAQDDYAAHFLL
GLIDDLQHCLVNKMCPNYFIPQCNMLEHLSEETVMLHARKLSSVRSDPAEHLRTAIEHVK
AANRLTMDIQRRGSTTSIPSPQSDGGDNNQPDDRLAKKLQQL
>GN=MB21D2 OR=Dendropsophus parviceps DE=Mab-21 domain containing 2 (Fragment) 
LLVPALKLHDRNQPVTLDMRHSALCHSWLSLRLFDEGTITKWKDCCTIVDHINGATNYFF
SPTKVADWFHESISIVLSEIQKKPQRGMPKVEKVEKNGTIITIILAVGSSRMMYDIVPVV
SFKGWPAVAQSWLMENHFWDGKITEEEVISGFYLVPACSYKGKKDNEWRLSFARSEVQLK
KCISSSLMQAYQACKAIIIKLLSRPKAISPYHLRSMMLWACDRLPATYLAQDDYAAHFLL
GLIDDLQHCLVNKMCPNYFIPQCNMLEHLSEETVMLHARKLSSVRSDPAEHLRTAIEHVK
AANRLTMDTQRRGSTTSIPSPQSDGGDNNQPDDRLAKKLQQL
>GN=MB21D2 OR=Discoglossus pictus DE=Mab-21 domain containing 2 (Fragment) 
LLVPALKLHDRNQPVTLDMRHSALCHSWLSLRLFDEGTISKWKDCCTIVDHINGATNYFF
SPTKVADWFHESISIVISEIQKKPQRGMPKVEKVEKNGTIITIILGVGSSRMMYDIVPVV
SFKGWPAVAQSWLMENHFWDGKITEEEVISGFYLVPACSFKGKKDNEWRLSFARSEVQLK
KCISSSLMQAYQACKAIIIKLLSRPKAISPYHLRSMMLWACDRLPANYLAQEDYAAHFLL
GLIDDLQHCLVNKMCPNYFIPQCNMLEHLSEETVMLHARRLCSVRSDPAEHLRTAIEHVK
AANRLTLDLQRRGSTTSIPSPQSDGGDPNQPDDRLAKKLQQL
>GN=MB21D2 OR=Dyscophus antongilii DE=Mab-21 domain containing 2 (Fragment) 
LLVPALKLHDRNQPVTLDMRHSALCHSWLSLRLFDEGTITKWKDCCTIVDHINGATNYFF
SPTKVADWFHESISIVLSEIQKKPQRGMPKVEKVEKNGTIISIILAVGSSRMLYDIVPVV
SFKGWPAVAQSWLMENHFWDGKITEEEVISGFYLVPTCSYKGKKDNEWRLSFARSEVQLK
KCISGSLMQAYQACKAIIIKLLSRPKAISPYHLRSMMLWACDRLPANYLAQEDYAALFLL
GLIDDLQHCLVNKMCPNYFIPQCNMLEHLSEDTVMLHARKLSSVRSDPAEHLRTAIEHVK
AANRLTLDLQRRGSTTSIPSPQSDGGDNNQPDDRLAKKLQQL
>GN=MB21D2 OR=Elachistocleis ovalis DE=Mab-21 domain containing 2 (Fragment) 
LLVPALKLHDRNQPVTLDMRHSALCHSWLSLRLFDEGTISKWKDCCTIVDHINGATNYFF
SPTKVADWFHESISIVLSEIQKKPQRGMPKVEKVEKNGTIISIILAVGSSRMLYDIVPVV
SFKGWPAVAQSWLMENHFWDGKITEEEVISGFYLVPTCSFKGKKDNEWRLSFARSEVQLK
KCISGSLMQAYQACKAIIIKLLSRPKAISPYHLRSMMLWACDRLPANYLAQEDYAAHFLL
GLIDDLQHCLVNKMCPNYFIPQCNMLEHLSEDTVMLHARKLSSVRSDPTEHLRTAIEHVK
AANRLTLDLQRRGSTTSIPSPQSDGGENNQPDDRLAKKLQQL
>GN=MB21D2 OR=Eleutherodactylus planirostris DE=Mab-21 domain containing 2 (Fragment) 
LLVPALKLHDRNQPVTLDMRHSALCHSWLSLRLFDEGTITKWKDCCTIVDHINGATNYFF
SPTKVADWFHESISIVLSEIQKKPQRGMPKVEKVEKNGTIITIILGVGSSRMMYDIVPVV
SFKGWPAVAQSWLMENHFWDGKITEEEVISGFYLVPACSYKGKKDNEWRLSFARSEVQLK
KCISSSLMQAYQACKAIIIKLLSRPKAISPYHLRSMMLWACDRLPANYLAQDDYAAHFLL
GLIDDLQHCLVNKMCPNYFIPQCNMLEHLSEETVMLHARKLSSVRSDPAEHLRTAIEHVK
AANRLTMDIQRRGSTTSIPSPQSDSGDNNQPDDRLAKKLQQL
>GN=MB21D2 OR=Engystomops pustulosus DE=Mab-21 domain containing 2 (Fragment) 
LLVPALKLHDRNQPVTLDMRHSALCHSWLSLRLFDEGTITKWKDCCTIVDHINGATNYFF
SPTKVADWFHESISIVLSEIQKKPQRGMPKVEKVEKNGTIITIVLGVGSSRMMYDIVPVV
SFKGWPAVAQSWLMENHFWDGKITEEEVISGFYLVPACSYKGKKDNEWRLSFARSEVQLK
KCISSSLMQAYQACKAIIIKLLSRPKAISPYHLRSMMLWACDRLPATYLAQDDYAAHFLL
GLIDDLQHCLVNKMCPNYFIPQCNMLEHLSEETVMLHARKLSSVRSDPAEHLRTAIEHVK
AANRLTMDIQRRGSTTSIPSPQSDGGDNNQPDDRLAKKLQQL
>GN=MB21D2 OR=Eupsophus calcaratus DE=Mab-21 domain containing 2 (Fragment) 
LLVPALKLHDRNQPVTLDMRHSTLCHSWLSLRLFDEGTITKWKDCCTIVDHINGATNYFF
SPTKVADWFHESISIVLSEIQKKPQRGMPKVEKVEKNGTIITIILGVGSSRMMYDIVPVV
SFKGWPAVAQSWLMENHFWDGKITEEEVISGFYLVPACSYKGKRDNEWRLSFARSEVQLK
KCISSSLMQAYQACKAIIMKLLSRPKAISPYHLRSMMLWACDRLPANYLVQDDYAAHFLL
GLIDDLQHCLVNKMCPNYFIPQCNMLEHLSEDTVVLHARKLSSVRSDPAEHLRTAIEHVK
AANRLTMDIQRRGSTTSIPSPQSDGGDNNQPDDRLAKKLQQL
>GN=MB21D2 OR=Fejervarya limnocharis DE=Mab-21 domain containing 2 (Fragment) 
LLVPALKLHDRNQPVTLDMRHSALCHSWLSLRLFDEGTITKWKDCCTIVDHINGATNYFF
SPTKVADWFHESISIVLSEIQKKPQRGMPKVEKVEKNGTIISIILGVGSSRMLYDIVPVV
SFKGWPAVAQSWLMENHFWDGKITEEEVISGFYLVPACSYKGKKDNEWRLSFARSEVQLK
KCISSSLMQAYQACKAIIIKLLSRPKAISPYHLRSMMLWACDRLPANYLAQEDYAAHFLL
GLIDDLQHCLVNKMCPNYFIPQCNMLEHLSEDTVMLHARKLSSVRSDPAEHLRTAIEHVK
AANRLTLDLQRRGSTTSIPSPQSDGGDNNQPDDRLAKKLQQL
>GN=MB21D2 OR=Gastrophryne olivacea DE=Mab-21 domain containing 2 (Fragment) 
LLVPALKLHDRNQPVTLDMRHSALCHSWLSLRLFDEGTITKWKDCCTIVDHINGATNYFF
SPTKVADWFHESISIVLSEIQKKPQRGMPKVEKVEKNGTIISIILAVGSSRMLYDIVPVV
SFKGWPAVAQSWLMENHFWDGKITEEEVISGFYLVPTCSFKGKKDNEWRLSFARSEVQLK
KCISGSLMQAYQACKAIIIKLLSRPKAISPYHLRSMMLWACDRLPANYLAQEDYAAHFLL
GLIDDLQHCLVNKMCPNYFIPQCNMLEHLSEDTVMLHARKLSSVRSDPAEHLRTAIEHVK
AANRLTLDLQRRGSTTSIPSPQSDGGENNQPDDRLAKKLQQL
>GN=MB21D2 OR=Gastrotheca pseustes DE=Mab-21 domain containing 2 (Fragment) 
LLVPALKLHDRNQPVTLDMRHSALCHSWLSLRLFDEGTITKWKDCCTIVDHINGATNYFF
SPTKVADWFHESISIVLSEIQKKPQRGMPKVEKVEKNGTIITIILGVGSSRMMYDIVPVV
SFKGWPAVAQSWLMENHFWDGKITEEEVISGFYLVPACSYKGKKDNEWRLSFARSEVQLK
KCISSSLMQAYQACKAIIIKLLSRPKAISPYHLRSMMLWACDRLPANYLAQDDYAAHFLV
GLIDDLQHCLVNKMCPNYFIPQCNMLEHLSEETVMLHARKLSSVRSDPAEHLRTAIEHVK
AANRLTMDIQRRGSTTSIPSPQSDGGDNNQPDDRLAKKLQQL
>GN=MB21D2 OR=Heleophryne purcelli DE=Mab-21 domain containing 2 (Fragment) 
LLVPALKLHDRNQPVTLDMRHSALCHSWLSLRLFDEGTITKWKDCCTIVDHINGATNYFF
SPTKVAEWFHESISIVLSEIQKKPQRGMPKVEKVEKNGTIISIILGVGSSRMMYDIVPVV
SFKGWPAVAQSWLMENHFWDGKITEEEVISGFYLVPACSFKGKKDNEWRLSFARSEVQLK
KCISSSLMQAYQACKAIIIKLLSRPKAISPYHLRSMMLWACDRLPANYLAQEDYAAHFLL
GLIDDLQHCLVNKMCPNYFIPQCNMLEHLSEETVMLHARKLSSVRSDPVEHLRTAIEHVK
AANRLTLDLQRRGSTTSIPSPQSDGGDNNQPDDRLAKKLQQL
>GN=MB21D2 OR=Hemisus marmoratus DE=Mab-21 domain containing 2 (Fragment) 
LLVPALKLHDRNQPVTLDMRHSALCHSWLSLRLFDEGTIAKWKDCCTIVDHINGATNYFF
SPTKVADWFHESISIVLSEIQKKPQRGMPKVEKVEKNGTIISIILGVGSSRMLYDIVPVV
SFKGWPAVAQSWLMENHFWDGKITEEEVISGFYLVPACSYKGKKDNEWRLSFARSEVQLK
KCISSSLMQAYQACKAIIIKLLSRPKAISPYHLRSMMLWACDRLPANYLAQEDYAAHFLL
GLIDDLQHCLVNKMCPNYFIPQCNMLEHLSEDTVMLHARKLSSVRSDPAEHLRTAIEHVK
AANRLTLDLQRRGSTTSIPSPQSDGGENNQPDDRLAKKLQQL
>GN=MB21D2 OR=Hoplobatrachus tigerinus DE=Mab-21 domain containing 2 (Fragment) 
LLVPALKLHDRNQPVTLDMRHSALCHSWLSLRLFDEGTITKWKDCCTIVDHINGATNYFF
SPTKVADWFHESISIVLSEIQKKPQRGMPKVEKVEKNGTIISIILGVGSSRMLYDIVPVV
SFKGWPAVAQSWLMENHFWDGKITEEEVISGFYLVPACSYKGKKDNEWRLSFARSEVQLK
KCISSSLMQAYQACKAIIIKLLSRPKAISPYHLRSMMLWACDRLPANYLAQEDYAAHFLL
GLIDDLQHCLVNKMCPNYFIPQCNMLEHLSEDTVMLHARKLSSVRSDPAEHLRTAIEHVK
AANRLTLDLQRRGSTTSIPSPQSDGGDNNQPDDRLAKKLQQL
>GN=MB21D2 OR=Hyla chinensis DE=Mab-21 domain containing 2 (Fragment) 
LLVPALKLHDRNQPVTLDMRHSALCHSWLSLRLFDEGTITKWKDCCSIVDHINGATNYFF
SPTKVADWFHESISIVLSEIQKKPQRGMPKVEKVEKNGTIITIILAVGSSRMMYDIVPVV
SFKGWPAVAQSWLMENHFWDGKITEEEVISGFYLVPACSYKGKKDNEWRLSFARSEVQLK
KCISSSLMQAYQACKAIIIKLLSRPKAISPYHLRSMMLWACDRLPANYLSQDDYAAHFLL
GLIDDLQHCLVNKMCPNYFIPQCNMLEHLSEETVMLHARKLSSVRSDPAEHLRTAIEHVK
AANRLTMDIQRRGSTTSIPSPQSDGGDNNQPDDRLAKKLQQL
>GN=MB21D2 OR=Hylomantis lemur DE=Mab-21 domain containing 2 (Fragment) 
LLVPALKLHDRNQPVTLDMRHSALCHSWLSLRLFDEGTITKWKDCCTIVDHINGATNYFF
SPTKVADWFHESISIVLSEIQKKPQRGMPKVEKVEKNGTIITIILGVGSSRMMYDIVPVV
SFKGWPAVAQSWLMENHFWDGKITEEEVISGFYLVPACSYKGRKDNEWRLSFARSEVQLK
KCISSSLMQAYQACKAIIIKLLSRPKAVSPYHLRSMMLWACDRLPANYLSQEDYAAHFLL
GLIDDLQHCLVNKMCPNYFIPQCNMLEHLSEETVMLHARKLSSVRSDPAEHLRTAIEHVK
AANRLTMDIQRRGSTTSIPSPQSDGGDNNQPDDRLAKKLQQL
>GN=MB21D2 OR=Hyloscirtus lindae DE=Mab-21 domain containing 2 (Fragment) 
LLVPALKLHDRNQPVTLDMRHSALCHSWLSLRLFDEGTITKWKDCCTIVDHINGATNYFF
SPTKVADWFHESISIVLSEIQKKPQRGMPKVEKVEKNGTIITIILGVGSSRMMYDIVPVV
SFKGWPAVAQSWLMENHFWDGKITEEEVISGFYLVPACSYKGKKDNEWRLSFARSEVQLK
KCISSSLMQAYQACKAIIIKLLSRPKAISPYHLRSMMLWACDRLPANYLAQDDYAAHFLL
GLIDDLQHCLVNKMCPNYFIPQCNMLEHLSEDNVMLHARKLSSVRSDPAEHLRTAIEHVK
AANRLTMDIQRRGSTTSIPSPQSDSGDNNQPDDRLAKKLQQL
>GN=MB21D2 OR=Hyperolius bolifambae DE=Mab-21 domain containing 2 (Fragment) 
LLVPALKLHDRNQPVTLDMRHSALCHSWLSLRLFDEGTIAKWKDCCTIVDHINGATNYFF
SPTKVADWFHESISIVLSEIQKKPQRGMPKVEKVEKNGTIISIILGVGSSRMLYDIVPVV
SFKGWPAVAQSWLMENHFWDGKITEEEVISGFYLVPACSYKGKKDNEWRLSFARSEVQLK
KCISSSLMQAYQACKAIIIKLLSRPKAISPYHLRSMMLWACDRLPANYLAQEDYAAHFLL
GLIDDLQHCLVNKMCPNYFIPQCNMLEHLSEDTVMLHARKLSSVRSDPAEHLRTAIEHVK
AANRLTLDLQRRGSTTSIPSPQSDGGGDNNQPDDRLAKKLQQL
>GN=MB21D2 OR=Rhinella arenarum DE=Mab-21 domain containing 2 (Fragment)
MAAPIPTKPGTVGGGSKPAPPELDFRSGARIEELNKLIQEFSKHDQREYDDQRALEIHTAKDFIFSMLGMVQKLDQKLPVANEYLLLSGGVREGVVDLDLDELNVYARGTDYDMDFTLLVPALKLHDRNQPVTLDMRHSALCHSWLSLRLFDEGTITKWKDCCTIVDHINGATNYFFSPTKVADWFHESISIVLSEIQKKPQRGMPKVEKVEKNGTIITIILGVGSSRMMYDIVPVVSFKGWPAVAQSWLMENHFWDGKITEEEVISGFYLVPACSYKGKKDNEWRLSFARSEVQLKKCISSSLMQGYQACKAIIIKLLSRPKAISPYHLRSMMLWACDRLPANYLAQDDYAAHFLLGLIDDLQHCLVNKMCPNYFIPQCNMLEHLSEETVMLHARKLSSVRSDPAEHLRTAIEHVKAANRLTMDIQRRGSTTSIPSPQSDGGDNNQPDDRLAKKITTASD
