# Supplementary material for: The Rhinella arenarum transcriptome: de novo assembly, annotation and gene prediction
Source: Sci Rep. 2020 Jan 23;10:1053. doi: 10.1038/s41598-020-57961-4 (PMC6978513; doi:10.1038/s41598-020-57961-4)
Supplement: Supplementary file 3 — Dataset 2. [file 41598_2020_57961_MOESM3_ESM.zip › NTN1.fasta]

>GN=NTN1 OR=Acris crepitans DE=Netrin 1 (Fragment) 
SENYIQYPQNVTLTLSLGKKFEVTYVSLQFCSPRPESMAIFKSMDYGKSWVPFQFYSTQC
RKMYNKPNKAVITKQNEQEAICTDSHTDMHPLSGGLIAFSTLDGRPSAHDFDNSPVLQDW
VTATDIKVVFSRLHTFGDENEDDSELARDSYFYAVSDLQVGGRCKCNGHASRCVKDRDDN
LVCDCKHNTAGPECDR
>GN=NTN1 OR=Agalychnis callidryas DE=Netrin 1 (Fragment) 
SENYIQYPQNVTLTLSLGKKFEVTYVSLQFCSPRPESMAIFKSMDYGKSWVPFQFYSTQC
RKMYNKPNKAVITKQNEQEAICTDSHTDMHPLSGGLIAFSTLDGRPSAHDFDNSPVLQDW
VTATDIKVVFSRLHTFGDENEDDSELARDSYFYAVSDLQVGGRCKCNGHASRCVKDRDDN
LVCDCKHNTAGPECDR
>GN=NTN1 OR=Aglyptodactylus madagascariensis DE=Netrin 1 (Fragment) 
SENYIQYPQNVTLTLSLGKKFEVTYVSLQFCSPRPESMAIFKSMDYGKSWVPFQFYSTQC
RKMYNKPNKAVITKQNEQEAICTDSHTDMHPLSGGLIAFSTLDGRPSAHDFDNSPVLQDW
VTATDIKVVFSRLHTFGDENEDDSELARDSYFYAVSDLQVGGRCKCNGHASRCVKDRDDN
LVCDCKHNTAGPECDR
>GN=NTN1 OR=Allobates femoralis DE=Netrin 1 (Fragment) 
SENYIQYPHNVTLTLSLGKKFEVTYVSLQFCSPRPESMAIFKSMDYGKSWVPFQFYSTQC
RKMYNKPNKAVITKQNEQEAICTDSHTDMHPLSGGLIAFSTLDGRPSAHDFDNSPVLQDW
VTATDIKVVFSRLHTFGDENEDDSELARDSYFFAVSDLQVGGRCKCNGHASRCVKDRDDN
LVCDCKHNTAGPECDR
>GN=NTN1 OR=Alsodes gargola DE=Netrin 1 (Fragment) 
SENYIQYPHNATLTLSLGKKFEVTYVSLQFCSPRPESMAIFKSMDYGKSWVPFQFYSTQC
RKMFNKPNKAAITKQNEQEAICTDSHTDMHPLSGGLIAFSTLDGRPSAHDFDNSPVLQDW
VTATDIKVVFSRLHTFGDENEDDSELARDSYFYAVSDLQVGGRCKCNGHASRCVKDRDDN
LVCDCKHNTAGPECDR
>GN=NTN1 OR=Alytes obstetricans DE=Netrin 1 (Fragment) 
SENYIQYPQNVTLTLSLGKKFEVTYVSLQFCSPRPESMAIFKSMDYGKSWVPFQFYSTQC
RKMYNKPNKAAITKQNEQEAICTDSHTDMHPLSGGLIAFSTLDGRPSAHDFDNSPVLQDW
VTATDIKVVFSRLHTFGDENEDDSELARDSYFYAVSDLQVGGRCKCNGHASRCVKDRDDN
LVCDCKHNTAGPECDR
>GN=NTN1 OR=Amietia lubrica DE=Netrin 1 (Fragment) 
SENYIQYPQNVTLTLSLGKKFEVTYVSLQFCSPRPESMAIFKSMDYGKSWVPFQFYSTQC
RKMYNKPNKAVITKQNEQEAICTDSHTDMHPLSGGLIAFSTLDGRPSAHDFDNSPVLQDW
VTATDIKVVFSRLHTFGDENEDDSELARDSYFYAVSDLQVGGRCKCNGHASRCVKDRDDN
LVCDCKHNTAGPECDR
>GN=NTN1 OR=Amolops loloensis DE=Netrin 1 (Fragment) 
SENYIQYPQNVTLTLSLGKKFEVTYVSLQFCSPRPESMAIFKSMDYGKSWVPFQFYSTQC
RKMYNKPSKAVITKQNEQEAICTDSHTDMHPLSGGLIAFSTLDGRPSAHDFDNSPVLQDW
VTATDIKVVFSRLHTFGDENEDDSELARDSYFYAVSDLQVGGRCKCNGHASRCVKDRDDN
LVCDCKHNTAGPECDR
>GN=NTN1 OR=Amolops ricketti DE=Netrin 1 (Fragment) 
SENYIQYPQNVTLTLSLGKKFEVTYVSLQFCSPRPESMAIFKSMDYGKSWVPFQFYSTQC
RKMYNKPSKAVITKQNEQEAICTDSHTDMHPLSGGLIAFSTLDGRPSAHDFDNSPVLQDW
VTATDIKVVFSRLHTFGDENEDDSELARDSYFYAVSDLQVGGRCKCNGHASRCVKDRDDN
LVCDCKHNTAGPECDR
>GN=NTN1 OR=Anaxyrus canorus DE=Netrin 1 (Fragment) 
SENYIQYPQNVTLTLSLGKKFEVTYVSLQFCSPRPESMAIFKSMDYGKSWVPFQFYSTQC
RKMYNKPNKAVITKQNEQEAICTDSHTDMYPLSGGLIAFSTLDGRPSAHDFDNSPVLQDW
VTATDIKVVFSRLHTFGDENEDDSELARDSYFYAVSDLQVGGRCKCNGHASRCVKDRDDN
LVCDCKHNTAGPECD
>GN=NTN1 OR=Anaxyrus punctatus DE=Netrin 1 (Fragment) 
SENYIQYPQNVTLTLSLGKKFEVTYVSLQFCSPRPESMAIFKSMDYGKSWVPFQFYSTQC
RKMYNKPNKAVITKQNEQEAICTDSHTDMYPLSGGLIAFSTLDGRPSAHDFDNSPVLQDW
VTATDIKVVFSRLHTFGDENEDDSELARDSYFYAVSDLQVGGRCKCNGHASRCVKDRDDN
LVCDCKHNTAGPECDR
>GN=NTN1 OR=Aplastodiscus perviridis DE=Netrin 1 (Fragment) 
SENFIQYPQNVTLTLSLGKKFEVTYVSLQFCSPRPESMAIFKSMDYGKSWVPFQFYSTQC
RKMYNKPNKAVITKQNEQEAICTDSHTDMHPLSGGLIAFSTLDGRPSAHDFDNSPVLQDW
VTATDIKVVFSRLHTFGDENEDDSELARDSYFYAVSDLQVGGRCKCNGHASRCVKDRDDN
LVCDCKHNTAGPECDR
>GN=NTN1 OR=Arthroleptis poecilonotus DE=Netrin 1 (Fragment) 
SENYIQYPQNVTLTLSLGKKFEVTYVSLQFCSPRPESMAIFKSMDYGKSWVPFQFYSTQC
RKMYNKPNKAVITKQNEQEAICTDSHTDMHPLSGGLIAFSTLDGRPSAHDFDNSPVLQDW
VTATDIKVVFSRLHTFGDENEDDSELARDSYFYAVSDLQVGGRCKCNGHASRCVKDRDDN
LVCDCKHNTAGPECDR
>GN=NTN1 OR=Ascaphus truei DE=Netrin 1 (Fragment) 
SENYIQYPQNVTLTLSLGKKFEVTYVSLQFCSPRPESMAIFKSMDYGKSWVPFQFYSTQC
RKMFSKPNKAAITKQNEQEAICTDSHTDMHPLSGGLIAFSTLDGRPSAHDFDNSPVLQDW
VTATDIKVVFNRLHTFGDENEDDSELARDSYFYAVSDLQVGGRCKCNGHASRCVKDRDDN
LVCDCKHNTAGPECDR
>GN=NTN1 OR=Astylosternus diadematus DE=Netrin 1 (Fragment) 
SENYIQYPQNVTLTLSLGKKFEVTYVSLQFCSPRPESMAIFKSMDYGKSWVPFQFYSTQC
RKMYNKPNKAVITKQNEQEAICTDSHTDMHPLSGGLIAFSTLDGRPSAHDFDNSPVLQDW
VTATDIKVVFSRLHTFGDENEDDSELARDSYFYAVSDLQVGGRCKCNGHASRCVKDRDDN
LVCDCKHNTAGPECDR
>GN=NTN1 OR=Atelognathus reverberii DE=Netrin 1 (Fragment) 
SENFIQSPHNVTLTLSLGKKFEVTYVSLQFCSPRPESMAIFKSMDYGKSWVPFQFYSTQC
KKMYNKPNKAVITKQNEQEAICTDSHTDMHPLSGGLIAFSTLDGRPSAHDFDNSPVLQDW
VTATDIKVVFSRLHTFGDENEDDSELARDSYFYAVSDLQVGGRCKCNGHASRCVKDRDDN
LVCDCKHNTAGPECDR
>GN=NTN1 OR=Aubria subsigillata DE=Netrin 1 (Fragment) 
SENYIQYPQNVTLTLSLGKKFEVTYVSLQFCSPRPESMAIFKSMDYGKSWVPFQFYSTQC
RKMYNKPNKAVITKQNEQEAICTDSHTDMHPLSGGLIAFSTLDGRPSAHDFDNSPVLQDW
VTATDIKVVFSRLHTFGDENEDDSELARDSYFYAVSDLQVGGRCKCNGHASRCVKDRDDN
LVCDCKHNTAGPECDR
>GN=NTN1 OR=Barbourula busuangensis DE=Netrin 1 (Fragment) 
SENYIQYPQNVTLTLSLGKKFEVTYVSLQFCSPRPESMAIFKSMDYGKSWVPFQFYSTQC
RKMYNKPSKAPITKQNEQEAICTDSHTDMHPLSGGLIAFSTLDGRPSAHDFDNSPVLQDW
VTATDIKVVFSRLHTFGDENEDDSELARDSYFYAVSDLQVGGRCKCNGHASRCVKDRDDN
LVCDCKHNTAGPECDR
>GN=NTN1 OR=Barycholos pulcher DE=Netrin 1 (Fragment) 
SENYIQYPHNVTLTLSLGKKFEVTYVSLQFCSPRPESMAIFKSMDYGKSWVPFQFYSTQC
RKMYNKPNKAVITKQNEQEAICTDSHTDMHPLSGGLIAFSTLDGRPSAHDFDNSPVLQDW
VTATDIKVVFSRLHTFGDENEDDSELARDSYFYAVSDLQVGGRCKCNGHASRCVKDRDDN
LVCDCKHNTAGPECD
>GN=NTN1 OR=Batrachyla leptopus DE=Netrin 1 (Fragment) 
SENYIQYPQNATLTLSLGKKFEVTYVSLQFCSPRPESMAIFKSMDYGKSWVPFQFYSTQC
RKMYNKPNKAVITKQNEQEAICTDSHTDMHPLSGGLIAFSTLDGRPSAHDFDNSPVLQDW
VTATDIKVVFSRLHTFGDENEDDSELARDSYFYAVSDLQVGGRCKCNGHASRCVKDRDDN
LVCDCKHNTAGPECDR
>GN=NTN1 OR=Batrachyla taeniata DE=Netrin 1 (Fragment) 
SENYIQYPQNATLTLSLGKKFEVTYVSLQFCSPRPESMAIFKSMDYGKSWVPFQFYSTQC
RKMYNKPNKAVITKQNEQEAICTDSHTDMHPLSGGLIAFSTLDGRPSAHDFDNSPVLQDW
VTATDIKVVFSRLHTFGDENEDDSELARDSYFYAVSDLQVGGRCKCNGHASRCVKDRDDN
LVCDCKHNTAGPECDR
>GN=NTN1 OR=Bombina orientalis DE=Netrin 1 (Fragment) 
SENYIQYPQNVTLTLSLGKKFEVTYVSLQFCSPRPESMAIFKSMDYGKSWVPFQFYSTQC
RKMYNKPNKAAITKQNEQEAICTDSHTDMHPLSGGLIAFSTLDGRPSAHDFDNSPVLQDW
VTATDIKVVFSRLHTFGDENEDDSELARDSYFYAVSDLQVGGRCKCNGHASRCVKDRDDN
LVCDCKHNTAGPECDR
>GN=NTN1 OR=Breviceps macrops DE=Netrin 1 (Fragment) 
SENYIQYPQNVTLTLSLGKKFEVTYVSLQFCSPRPESMAIFKSMDYGKSWVPFQFYSTQC
RKMYNKPNKAVITKQNEQEAICTDSHTDMHPLSGGLIAFSTLDGRPSAHDFDNSPVLQDW
VTATDIKVVFSRLHTFGDENEDDSELARDSYFYAVSDLQVGGRCKCNGHASRCVKDRDDN
LVCDCKHNTAGPECDR
>GN=NTN1 OR=Buergeriaycephala DE=Netrin 1 (Fragment) 
SENYIQYPQNVTLTLSLGKKFEVTYVSLQFCSPRPESMAIFKSMDYGKSWVPFQFYSTQC
RKMYNKPNKAVITKQNEQEAICTDSHTDMHPLSGGLIAFSTLDGRPSAHDFDNSPVLQDW
VTATDIKVVFSRLHTFGDENEDDSELARDSYFYAVSDLQVGGRCKCNGHASRCVKDRDDN
LVCDCKHNTAGPECDR
>GN=NTN1 OR=Bufo gargarizans DE=Netrin 1 (Fragment) 
SENYIQYPQNVTLTLSLGKKFEVTYVSLQFCSPRPESMAIFKSMDYGKSWVPFQFYSTQC
RKMYNKPNKAVITKQNEQEAICTDSHTDMYPLSGGLIAFSTLDGRPSAHDFDNSPVLQDW
VTATDIKVVFSRLHTFGDENEDDSELARDSYFYAVSDLQVGGRCKCNGHASRCVKDRDDN
LVCDCKHNTAGPECDR
>GN=NTN1 OR=Callulina kreffti DE=Netrin 1 (Fragment) 
SENYIQYPQNVTLTLSLGKKFEVTYVSLQFCSPRPESMAIFKSMDYGKSWVPFQFYSTQC
RKMYNKPNKAVITKQNEQEAICTDSHTDMHPLSGGLIAFSTLDGRPSAHDFDNSPVLQDW
VTATDIKVVFSRLHTFGDENEDDSELARDSYFYAVSDLQVGGRCKCNGHASRCVKDRDDN
LVCDCKHNTAGPECDR
>GN=NTN1 OR=Callulops wilhelmanus DE=Netrin 1 (Fragment) 
SENYIQYPQNVTLTLSLGKKFEVTYVSLQFCSPRPESMAIFKSMDYGKSWVPFQFYSTQC
RKMYNKPNKAVITKQNEQEAICTDSHTDMHPLSGGLIAFSTLDGRPSAHDFDNSPVLQDW
VTATDIKVVFSRLHTFGDENEDDSELARDSYFYAVSDLQVGGRCKCNGHASRCVKDRDDN
LVCDCKHNTAGPECDR
>GN=NTN1 OR=Calyptocephallela gayi DE=Netrin 1 (Fragment) 
SENYIQYPQNVTLTLSLGKKFEVTYVSLQFCSPRPESMAIFKSMDYGKSWVPFQFYSTQC
RKMYNKPNKAVITKQNEQEAICTDSHTDMHPLSGGLIAFSTLDGRPSAHDFDNSPVLQDW
VTATDIKVVFSRLHTFGDENEDDSELARDSYFYAVSDLQVGGRCKCNGHASRCVKDRDDN
LVCDCKHNTAGPECDR
>GN=NTN1 OR=Ceratophrys cornuta DE=Netrin 1 (Fragment) 
SENFIQYPQNVTLTLSLGKKFEVTYVSLQFCSPRPESMAIFKSMDYGKSWVPFQFYSTQC
RKMYNKPSKAVITKQNEQEAICTDSHTDMHPLSGGLIAFSTLDGRPSAHDFDNSPVLQDW
VTATDIKVVFSRLHTFGDENEDDSELARDSYFYAVSDLQVGGRCKCNGHASRCVKDRDDN
LVCDCKHNTAGPECDR
>GN=NTN1 OR=Chiasmocleis ventrimaculata DE=Netrin 1 (Fragment) 
SENYIQYPQNVTLTLSLGKKFEVTYVSLQFCSPRPESMAIFKSMDYGKSWVPFQFYSTQC
RKMYNKPNKAVITKQNEQEAICTDSHTDMHPLSGGLIAFSTLDGRPSAHDFDNSPVLQDW
VTATDIKVVFSRLHTFGDENEDDSELARDSYFYAVSDLQVGGRCKCNGHASRCVKDRDDN
LVCDCKHNTAGPECDR
>GN=NTN1 OR=Conraua crassipes DE=Netrin 1 (Fragment) 
SENYIQYPQNVTLTLSLGKKFEVTYVSLQFCSPRPESMAIFKSMDYGKSWVPFQFYSTQC
RKMYNKPNKAVITKQNEQEAICTDSHTDMHPLSGGLIAFSTLDGRPSAHDFDNSPVLQDW
VTATDIKVVFSRLHTFGDENEDDSELARDSYFYAVSDLQVGGRCKCNGHASRCVKDRDDN
LVCDCKHNTAGPECDR
>GN=NTN1 OR=Cophixalus cheesmanae DE=Netrin 1 (Fragment) 
QNVTLTLSLGKKFEVTYVSLQFCSPRPESMAIFKSMDYGKSWVPFQFYSTQCRKMYNKPN
KAVITKQNEQEAICTDSHTDMHPLSGGLIAFSTLDGRPSAHDFDNSPVLQDWVTATDIKV
VFSRLHTFGDENEDDSELARDSYFYAVSDLQVGGRCKCNGHASRC
>GN=NTN1 OR=Cornufer pelewensis DE=Netrin 1 (Fragment) 
SENYIQYPQNVTLTLSLGKKFEVTYVSLQFCSPRPESMAIFKSMDYGKSWVPFQFYSTQC
RKMYNKPNKAVITKQNEQEAICTDSHTDMHPLTGGLIAFSTLDGRPSAHDFDNSPVLQDW
VTATDIKVVFNRLHTFGDENEDDSELARDSYFYAVSDLQVGGRCKCNGHASRCVKDRDDN
LVCDCKHNTAGPECDR
>GN=NTN1 OR=Craugastor augusti DE=Netrin 1 (Fragment) 
SENYIQYPQNVTLTLSLGKKFEVTYVSLQFCSPRPESMAIFKSMDYGKSWVPFQFYSTQC
RKMYNKPNKAVITKQNEQEAICTDSHTDMHPLSGGLIAFSTLDGRPSAHDFDNSPVLQDW
VTATDIKVVFSRLHTFGDENEDDSELARDSYFYAVSDLQVGGRCKCNGHASRCVKDRDDN
LVCDCKHNTAGPECDR
>GN=NTN1 OR=Craugastor fitzingeri DE=Netrin 1 (Fragment) 
SENYIQYPHNVTLTLSLGKKFEVTYVSLQFCSPRPESMAIFKSMDYGKSWVPFQFYSTQC
RKMYNKPNKAVITKQNEQEAICTDSHTDMHPLSGGLIAFSTLDGRPSAHDFDNSPVLQDW
VTATDIKVVFSRLHTFGDENEDDSELARDSYFYAVSDLQVGGRCKCNGHASRCVKDRDDN
LVCDCKHNTAGPECDR
>GN=NTN1 OR=Crinia signifera DE=Netrin 1 (Fragment) 
SENYIQYPQNVTLTLSLGKKFEVTYVSLQFCSPRPESMAIFKSMDYGKSWVPFQFYSTQC
RKMYNKPNKAVITKQNEQEAICTDSHTDMHPLSGGLIAFSTLDGRPSAHDFDNSPVLQDW
VTATDIKVVFSRLHTFGDENEDDSELARDSYFYAVSDLQVGGRCKCNGHASRCVKDRDDN
LVCDCKHNTAGPECDR
>GN=NTN1 OR=Cryptobatrachus sp. TNHC-GDC 451 DE=Netrin 1 (Fragment) 
SENFIQYPLNTTLTLSLGKKFEVTYVSLQFCSPRPESMAIFKSMDYGKSWVPFQFYSTQC
RKMYNKPNKAVITKQNEQEAICTDSHTDMHPLSGGLIAFSTLDGRPSAHDFDNSPVLQDW
VTATDIKVVFSRLHTFGDENEDDSELARDSYFYAVSDLQVGGRCKCNGHASRCVKDRDDN
LVCDCKHNTAGPECDR
>GN=NTN1 OR=Dendropsophus parviceps DE=Netrin 1 (Fragment) 
SENYIQYPQNVTLTLSLGKKFEVTYVSLQFCSPRPESMAIFKSMDYGKSWVPFQFYSTQC
RKMYNKPNKAVITKQNEQEAICTDSHTDMHPLSGGLIAFSTLDGRPSAHDFDNSPVLQDW
VTATDIKVVFSRLHTFGDENEDDSELARDSYFYAVSDLQVGGRCKCNGHASRCVKDRDDN
LVCDCKHNTAGPECDR
>GN=NTN1 OR=Discoglossus pictus DE=Netrin 1 (Fragment) 
SENYIQYPQNVTLTLSLGKKFEVTYVSLQFCSPRPESMAIFKSMDYGKSWVPFQFYSTQC
RKMYNKPNKAAITKQNEQEAICTDSHTDMHPLSGGLIAFSTLDGRPSAHDFDNSPVLQDW
VTATDIKVVFSRLHTFGDENEDDSELARDSYFYAVSDLQVGGRCKCNGHASRCVKDRDDN
LVCDCKHNTAGPECDR
>GN=NTN1 OR=Dyscophus antongilii DE=Netrin 1 (Fragment) 
SENYIQYPQNVTLTLSLGKKFEVTYVSLQFCSPRPESMAIFKSMDYGKSWVPFQFYSTQC
RKMYNKPNKAVITKQNEQEAICTDSHTDMHPLSGGLIAFSTLDGRPSAHDFDNSPVLQDW
VTATDIKVVFSRLHTFGDENEDDSELARDSYFYAVSDLQVGGRCKCNGHASRCVKDRDDN
LVCDCKHNTAGPECDR
>GN=NTN1 OR=Eleutherodactylus planirostris DE=Netrin 1 (Fragment) 
SENFIQYPHNVTLTLSLGKKFEVTYVSLQFCSPRPESMAIFKSMDYGKSWVPFQFYSTQC
RKMYNKPNKAVITKQNEQEAICTDSHTDMHPLSGGLIAFSTLDGRPSAHDFDNSPVLQDW
VTATDIKVVFSRLHTFGDENEDDSELARDSYFYAVSDLQVGGRCKCNGHASRCVKDRDDN
LVCDCKHNTAGPECDR
>GN=NTN1 OR=Engystomops pustulosus DE=Netrin 1 (Fragment) 
SENFIQYPQNVTLTLSLGKKFEVTYVSLQFCSPRPESMAIFKSMDYGKSWVPFQFYSTQC
RKMYNKPNKAAITKQNEQEAICTDSHTDMHPLSGGLIAFSTLDGRPSAHDFDNSPVLQDW
VTATDIKVVFSRLHTFGDENEDDSELARDSYFYAVSDLQVGGRCKCNGHASRCVKDRDDN
LVCDCKHNTAGPECDR
>GN=NTN1 OR=Eupsophus calcaratus DE=Netrin 1 (Fragment) 
SENFIQYPHNTTLTLSLGKKFEVTYVSLQFCSPRPESMAIFKSMDYGKSWVPFQFYSTQC
RKMFNKPNKAAITKQNEQEAICTDSHTDMHPLSGGLIAFSTLDGRPSAHDFDNSPVLQDW
VTATDIKVVFSRLHTFGDENEDDSELARDSYFYAASDLQVGGRCKCNGHASRCVKDRDDN
LVCDCKHNTAGPECDR
>GN=NTN1 OR=Fejervarya limnocharis DE=Netrin 1 (Fragment) 
SENYIQYPQNVTLTLSLGKKFEVTYVSLQFCSPRPESMAIFKSMDYGKSWVPFQFYSTQC
RKMYNKPNKAVITKQNEQEAICTDSHTDMHPLSGGLIAFSTLDGRPSAHDFDNSPVLQDW
VTATDIKVVFSRLHTFGDENEDDSELARDSYFYAVSDLQVGGRCKCNGHASRCVKDRDDN
LVCDCKHNTAGPECDR
>GN=NTN1 OR=Gastrotheca pseustes DE=Netrin 1 (Fragment) 
SENYIQYPHNVTLTLSLGKKFEVTYVSLQFCSPRPESMAIFKSMDYGKSWVPFQFYSTQC
RKMYNKPNKAVITKQNEQEAICTDSHTDMHPLSGGLIAFSTLDGRPSAHDFDNSPVLQDW
VTATDIKVAFSRLHTFGDENEDDSELARDSYFYAVSDLQVGGRCKCNGHASRCVKDRDDN
LVCDCKHNTAGPECDR
>GN=NTN1 OR=Heleophryne purcelli DE=Netrin 1 (Fragment) 
SENYIQYPLNVTLTLSLGKKFEVTYVSLQFCSPRPESMAIFKSMDYGKSWVPFQFYSTQC
RKMYNKPNKAVITKQNEQEAICTDSHTDMHPLSGGLIAFSTLDGRPSAHDFDNSPVLQDW
VTATDIKVVFSRLHTFGDENEDDSELARDSYFYAVSDLQVGGRCKCNGHASRCIKDRDDN
LVCDCKHNTAGPECDR
>GN=NTN1 OR=Hemisus marmoratus DE=Netrin 1 (Fragment) 
SENYIQYPQNATLTLSLGKKFEVTYVSLQFCSPRPESMAIFKSMDYGKSWVPFQFYSTQC
RKMYNKPNKAVITKQNEQEAICTDSHTDMHPLSGGLIAFSTLDGRPSAHDFDNSPVLQDW
VTATDIKVVFSRLHTFGDENEDDSELARDSYFYAVSDLQVGGRCKCNGHASRCVKDRDDN
LVCDCKHNTAGPECDR
>GN=NTN1 OR=Hoplobatrachus tigerinus DE=Netrin 1 (Fragment) 
SENYIQYPQNVTLTLSLGKKFEVTYVSLQFCSPRPESMAIFKSMDYGKSWVPFQFYSTQC
RKMYNKPNKAVITKQNEQEAICTDSHTDMHPLSGGLIAFSTLDGRPSAHDFDNSPVLQDW
VTATDIKVVFSRLHTFGDENEDDSELARDSYFYAVSDLQVGGRCKCNGHASRCVKDRDDN
LVCDCKHNTAGPECDR
>GN=NTN1 OR=Hyla chinensis DE=Netrin 1 (Fragment) 
SENYIQYPQNVTLTLSLGKKFEVTYVSLQFCSPRPESMAIFKSMDYGKSWVPFQFYSTQC
RKMYNKPNKAVITKQNEQEAICTDSHTDMHPLSGGLIAFSTLDGRPSAHDFDNSPVLQDW
VTATDIKVVFSRLHTFGDENEDDSELARDSYFYAVSDLQVGGRCKCNGHASRCVKDRDDN
LVCDCKHNTAGPECDR
>GN=NTN1 OR=Hylomantis lemur DE=Netrin 1 (Fragment) 
SENYIQYPQNVTLTLSLGKKFEVTYVSLQFCSPRPESMAIFKSMDYGKSWVPFQFYSTQC
RKMYNKPNKAVITKQNEQEAICTDSHTDMHPLSGGLIAFSTLDGRPSAHDFDNSPVLQDW
VTATDIKVVFSRLHTFGDENEDDSELARDSYFYAVSDLQVGGRCKCNGHASRCVKDRDDN
LVCDCKHNTAGPECDR
>GN=NTN1 OR=Hyloscirtus lindae DE=Netrin 1 (Fragment) 
SENFIQYPQNVTLTLSLGKKFEVTYVSLQFCSPRPESMAIFKSMDYGKSWVPFQFYSTQC
KKMYNKPNKAVITKQNEQEAICTDSHTDMHPLSGGLIAFSTLDGRPSAHDFDNSPVLQDW
VTATDIKVVFSRLHTFGDENEDDSELARDSYFYAVSDLQVGGRCKCNGHASRCVKDRDDN
LVCDCKHNTAGPECDR
>GN=NTN1 OR=Hyperolius bolifambae DE=Netrin 1 (Fragment) 
SENYIQYPQNVTLTLSLGKKFEVTYVSLQFCSPRPESMAIFKSMDYGKSWVPFQFYSTQC
RKMYNKPNKAIITKQNEQEAICTDSHTDMHPLSGGLIAFSTLDGRPSAHDFDNSPVLQDW
VTATDIKVVFSRLHTFGDENEDDSELARDSYFYAVSDLQVGGRCKCNGHASRCVKDRDDN
LVCDCKHNTAGPECDR
>GN=NTN1 OR=Rhinella arenarum DE=Netrin 1 (Fragment)
MMLRGQFLLFVLVSLSCTAQESRGGYGMNMFSIQTPQPDPCYDENGNPRRCIPDFVNSAFGKEVKVSSTCGKNPSRYCVVTEKGEDRFRNCHFCNASDPKKAHPPSFLTDLNNPHNLTCWQSENYIQYPQNVTLTLSLGKKFEVTYVSLQFCSPRPESMAIFKSMDYGKSWVPFQFYSTQCRKMYNKPNKAVITKQNEQEAICTDSHTDMYPLSGGLIAFSTLDGRPSAHDFDNSPVLQDWVTATDIKVVFSRLHTFGDENEDDSELARDSYFYAVSDLQVGGRCKCNGHASRCVKDRDDNLVCDCKHNTAGPECDRCKPFHYDRPWQRATAREANECVACNCNLHARRCRFNMELFKLSGRRSGGVCLNCRHNTAGRHCHYCKEGYYRDMTKPITHRKACKACDCHPVGAAGKTCNQTTGQCPCKDGVTGITCNRCAKGYQQSRSPIAPCIKIPVAPPTTAASSTEEPADCDTYCKASKGKLKINMKKYCKKDYAVQIHILKADKVGDWWKFTVNVISVYKQGSNRIRRGDQNLWIRSKDIACKCPKLKPMKKYLLLGNDEDLPDQNGVVADKTSLVIQWRDTWARRLRKFQQREKKGKCKKA
