# Supplementary material for: The Rhinella arenarum transcriptome: de novo assembly, annotation and gene prediction
Source: Sci Rep. 2020 Jan 23;10:1053. doi: 10.1038/s41598-020-57961-4 (PMC6978513; doi:10.1038/s41598-020-57961-4)
Supplement: Supplementary file 3 — Dataset 2. [file 41598_2020_57961_MOESM3_ESM.zip › P2RY1.fasta]

>GN=P2RY1 OR=Acris crepitans DE=Purinergic receptor P2Y, G-protein coupled, 1 (Fragment) 
LPAVYIVVCITGFIGNSVAIWMFIFHMKPWSSISVYMFNLALADFLYVLSLPALIFYYFN
KTDWIFGDAMCKLQRFIFHVNLYGSILFLTCISVHRYTGVVHPLKSLGRLKKKNSIYISA
LVWFIVIAGISPILFFSGTAMRKNKTITCFDTSSDDYLRSYFIYSMCTTVFGFCIPFILI
LGCYGLIVRALIYKDMNNAPLRKKSIYLVIIVLTVFAVSYLPFHVMKNLNLRARLDFQSP
EMCSFNDR
>GN=P2RY1 OR=Agalychnis callidryas DE=Purinergic receptor P2Y, G-protein coupled, 1 (Fragment) 
LPAVYIVVCITGFIGNSVAIWMFIFHMKPWSSISVYMFNLALADFLYVLSLPALIFYYFN
KTDWIFGDAMCKLQRFIFHVNLYGSILFLTCISVHRYTGVVHPLKSLGRLKKKNSIYISA
LVWFIVIAGISPILFFSGTAMRKNKTITCFDTSSDDYLRSYFIYSMCTTVFGFCIPFILI
LGCYGLIVRALIYKDMNNAPLRKKSIYLVIIVLTVFAVSYLPFHVMKNLNLRARLDFQSP
EMCSFNDR
>GN=P2RY1 OR=Aglyptodactylus madagascariensis DE=Purinergic receptor P2Y, G-protein coupled, 1 (Fragment) 
LPAVYIVVCITGFIGNSVAIWMFIFHMKPWSSISVYMFNLALADFLYILSLPALIFYYFN
KTDWIFGDVMCKLQRFIFHVNLYGSILFLTCISVHRYTGVVHPLKSLGRLKKKNSIYISA
LVWFIVIAGISPILFFSGTGIRKNKTITCFDTSSDEYLRSYFIYSMCTTVFGFCIPFILI
LGCYGLIVKALIYKDMNNAPLRKKSIYLVIIVLTVFAVSYLPFHVMKNLNLRARLDFQSP
EMCFFNDR
>GN=P2RY1 OR=Allobates femoralis DE=Purinergic receptor P2Y, G-protein coupled, 1 (Fragment) 
LPAVYIVVCITGFIGNSVAIWMFIFHMKPWSSISVYMFNLALADFLYVLSLPALIFYYFN
KTDWIFGDVMCKLQRFIFHVNLYGSILFLTCISVHRYTGVVHPLKSLGRLKKKNSIYISA
LVWFIVIAGISPILFFSGTAMRKNKTITCFDTSSDDYLRSYFIYSMCTTVFGFCIPFILI
LGCYGLIVRALIYKDMNNAPLRKKSIYLVIIVLTVFACSYLPFHVMKNLNLRARLDFQSP
EMCSFNDR
>GN=P2RY1 OR=Alsodes gargola DE=Purinergic receptor P2Y, G-protein coupled, 1 (Fragment) 
LPAVYIVVCITGFIGNSVAIWMFIFHMKPWSSISVYMFNLALADFLYVLSLPALIFYYFN
KTDWIFGDAMCKLQRFIFHVNLYGSILFLTCISVHRYTGVVHPLKSLGRLKKKNSIYISA
LVWFIVIAGIAPILFFSGTAMRKNKTITCFDTSSDDYLRSYFIYSMCTTVFGFCIPFILI
LGCYGLIVRALIYKDMNNAPLRKKSIYLVIIVLTVFAVSYLPFHVMKNLNLRARLDFQSP
EMCSFNDR
>GN=P2RY1 OR=Alytes obstetricans DE=Purinergic receptor P2Y, G-protein coupled, 1 (Fragment) 
LPAVYIVVCITGFIGNSVAIWMFIFHMKPWSSISVYMFNLALADFLYVLSLPALIFYYFN
KTDWIFGDVMCKLQRFIFHVNLYGSILFLTCISVHRYTGVVHPLKSLGRLKKKNSIYISI
LVWFIVIAGISPILFFSGTGIRKNKTITCFDTSSDDYLRSYFIYSMCTTVFGFCIPFILI
LGCYGLIVKALIYKDMNNAPLRKKSIYLVIIVLTVFAVSYLPFHVMKNLNLRARLDFQSP
EMCFFNDR
>GN=P2RY1 OR=Amietia lubrica DE=Purinergic receptor P2Y, G-protein coupled, 1 (Fragment) 
LPAVYIVVCITGFIGNSVAIWMFIFHMKPWSSISVYMFNLALADFLYILSLPALIFYYFN
KTDWIFGDVMCKLQRFIFHVNLYGSILFLTCISVHRYTGVVHPLKSLGRLKKKNSIYISA
LVWFIVIAGISPILFFSGTGVRKNKTVTCFDTSSDDYLRSYFIYSMCTTVFGFCIPFILI
LGCYGLIVKALIYKDMNNAPLRKKSIYLVIIVLTVFAVSYLPFHVMKNLNLRARLDFQSP
EMCFFNDR
>GN=P2RY1 OR=Amolops loloensis DE=Purinergic receptor P2Y, G-protein coupled, 1 (Fragment) 
LPAVYIVVCITGFIGNSVAIWMFIFHMKPWSSISVYMFNLALADFLYILSLPALIFYYFN
KTDWIFGDVMCKLQRFIFHVNLYGSILFLTCISVHRYTGVVHPLKSLGRLKKKNSIYISA
LVWFIVIAGISPILFFSGTATRKNKTITCFDTSSDDYLRSYFIYSMCTTVFGFCIPFLLI
LGCYGLIVRALIYKDMNNAPLRKKSIYLVIIVLTVFAVSYLPFHVMKNLNLRARLDFQSP
EMCFFNDR
>GN=P2RY1 OR=Amolops ricketti DE=Purinergic receptor P2Y, G-protein coupled, 1 (Fragment) 
LPAVYIVVCITGFIGNSVAIWMFIFHMKPWSSISVYMFNLALADFLYILSLPALIFYYFN
KTDWIFGDVMCKLQRFIFHVNLYGSILFLTCISVHRYTGVVHPLKSLGRLKKKNSIYISA
LVWFIVIAGISPILFFSGTATRKNKTITCFDTSSDDYLRSYFIYSMCTTVFGFCIPFLLI
LGCYGLIVRALIYKDMNNAPLRKKSIYLVIIVLTVFAVSYLPFHVMKNLNLRARLDFQSP
EMCFFNDR
>GN=P2RY1 OR=Anaxyrus canorus DE=Purinergic receptor P2Y, G-protein coupled, 1 (Fragment) 
LPAVYIVVCITGFIGNSVAIWMFIFHMKPWSSISVYMFNLALADFLYVLSLPALIFYYFN
KTDWIFGDAMCKLQRFIFHVNLYGSILFLTCISIHRYTGVVHPLKSLGRLKKKNSIYISA
LVWFIVIAGISPILFFSGTAMRKNKTITCFDTSSDDYLRSYFIYSMCTTVFGFCIPFILI
LGCYGLIVKALIYKDMNNAPLRKKSIYLVIIVLTVFACSYLPFHVMKNLNLRARLDFQSP
EMCSFNDR
>GN=P2RY1 OR=Anaxyrus punctatus DE=Purinergic receptor P2Y, G-protein coupled, 1 (Fragment) 
LPAVYIVVCITGFIGNSVAIWMFIFHMKPWSSISVYMFNLALADFLYVLSLPALIFYYFN
KTDWIFGDAMCKLQRFIFHVNLYGSILFLTCISVHRYTGVVHPLKSLGRLKKKNSIYISA
LVWFIVIAGISPILFFSGTAMRKNKTITCFDTSSDDYLRSYFIYSMCTTVFGFCIPFILI
LGCYGLIVRALIYKDMNNAPLRKKSIYLVIIVLTVFACSYLPFHVMKNLNLRARLDFQSP
EMCSFNDR
>GN=P2RY1 OR=Aplastodiscus perviridis DE=Purinergic receptor P2Y, G-protein coupled, 1 (Fragment) 
LPAVYIVVCITGFIGNSVAIWMFIFHMKPWSSISVYMFNLALADFLYVLSLPALIFYYFN
KTDWIFGDAMCKLQRFIFHVNLYGSILFLTCISVHRYTGVVHPLKSLGRLKKKNSIYISA
LVWFIVIAGISPILFFSGTAMRKNKTITCFDTSSDDYLRSYFIYSMCTTVFGFCIPFILI
LGCYGLIVRALIYKDMNNAPLRKKSIYLVIIVLTVFAVSYLPFHVMKNLNLRARLDFQSP
EMCSFNDR
>GN=P2RY1 OR=Arthroleptis poecilonotus DE=Purinergic receptor P2Y, G-protein coupled, 1 (Fragment) 
LPAVYIVVCITGFIGNSVAIWMFIFHMKPWSSISVYMFNLALADFLYILSLPALIFYYFN
KTDWVFGDITCKLQRFIFHVNLYGSILFLTCISVHRYTGVVHPLKSLGRLKKKNSIYISA
LVWFIVIAGISPILFFSGTAIRKNKTITCFDTSSDEYLRSYFIYSMCTTVFGFCIPFILI
LGCYGLIVKALIYKDMNNAPLRKKSIYLVIIVLTVFAVSYLPFHVMKNLNLRARLDFQSP
EMCFFNDR
>GN=P2RY1 OR=Ascaphus truei DE=Purinergic receptor P2Y, G-protein coupled, 1 (Fragment) 
LPAVYIVVCITGFIGNSVAIWMFIFHMKPWSSISVYMFNLALADFLYVLSLPALIFYYFN
KTDWIFGDAMCKLQRFIFHVNLYGSILFLTCISVHRYTGVVHPLKSLGRLKKKNSIYISA
LVWFIVIAGISPILFFSGTAVRKNKTITCFDTSSDDYLRSYFIYSMCTTVFGFCIPFILI
LGCYGLIVRALIYKDMNNAPLRKKSIYLVIIVLTVFAVSYLPFHVMKNLNLRARLDFQAP
EMCFFNDR
>GN=P2RY1 OR=Astylosternus diadematus DE=Purinergic receptor P2Y, G-protein coupled, 1 (Fragment) 
LPAVYIVVCITGFIGNSVAIWMFIFHMKPWSSISVYMFNLALADFLYILSLPALIFYYFN
KTDWIFGDITCKLQRFIFHVNLYGSILFLTCISVHRYTGVVHPLKSLGRLKKKNSIYISA
LVWFIVIAGISPILFFSGTAIRKNKTITCFDTSSDEYLRSYFIYSMCTTVFGFCIPFILI
LGCYGLIVRTLIYKDMNNAPLRKKSIYLVIIVLTVFAVSYLPFHVMKNLNLRARLDFQSP
EMCFFNDR
>GN=P2RY1 OR=Atelognathus reverberii DE=Purinergic receptor P2Y, G-protein coupled, 1 (Fragment) 
LPAVYIVVCITGFIGNSVAIWMFIFHMKPWSSISVYMFNLALADFLYVLSLPALIFYYFN
KTDWIFGDAMCKLQRFIFHVNLYGSILFLTCISIHRYTGVVHPLKSLGRLKKKNSIYISA
LVWFIVIAGISPILFFSGTAMRKNKTITCFDTSSDDYLRSYFIYSMCTTVFGFCIPFILI
LGCYGLIVRALIYKDMNNAPLRKKSIYLVIIVLTVFAVSYLPFHVMKNLNLRARLDFQSP
EMCSFNDR
>GN=P2RY1 OR=Aubria subsigillata DE=Purinergic receptor P2Y, G-protein coupled, 1 (Fragment) 
PAVYIVVCITGFIGNSVAIWMFIFHMKPWSSISVYMFNLALADFLYILSLPALIFYYFNK
TDWIFGDVMCKLQRFIFHVNLYGSILFLTCISVHRYTGVVHPLKSLGRLKKKNSIYISAL
VWFIVIAGISPILFFSGTGIRKNKTITCFDTSSDEYLRSYFIYSMCTTVFGFCIPFILIL
GCYGLIVKALIYKDMNNAPLRKKSIYLVIIVLTVFAVSYLPFHVMKNLNLRARLDFQSPE
MCFFNDR
>GN=P2RY1 OR=Barbourula busuangensis DE=Purinergic receptor P2Y, G-protein coupled, 1 (Fragment) 
LPAVYIVVCITGFIGNSVAIWMFIFHMKPWSSISVYMFNLALADFLYVLSLPALIFYYFN
KTDWIFGGAMCKLQRFIFHVNLYGSILFLTCISVHRYTGVVHPLKSLGRLKKKNSIYISI
LVWFIVIAGISPILFFSGTGIRKNKTITCFDTSSDDYLRSYFIYSMCTTVFGFCIPFILI
LGCYGLIVRALIYKDMNNAPLRKKSIYLVIIVLTVFAVSYLPFHVMKNLNLRARLDFQSP
EMCSFNDR
>GN=P2RY1 OR=Barycholos pulcher DE=Purinergic receptor P2Y, G-protein coupled, 1 (Fragment) 
LPAVYIVVCITGFIGNSVAIWMFIFHMKPWSSISVYMFNLALADFLYVLSLPALIFYYFN
KTDWIFGDAMCKLQRFIFHVNLYGSILFLTCISVHRYTGVVHPLKSLGRLKKKNSIYISA
LVWFIVIAGISPILFFSGTAMRKNKTITCFDTSSDDYLRSYFIYSMCTTVFGFCIPFILI
LGCYGLIVRALIYKDMNNAPLRKKSIYLVIIVLTVFACSYLPFHVMKNLNLRARLDFQSP
EMCSFNDR
>GN=P2RY1 OR=Batrachyla leptopus DE=Purinergic receptor P2Y, G-protein coupled, 1 (Fragment) 
LPAVYIVVCITGFIGNSVAIWMFIFHMKPWSSISVYMFNLALADFLYVLSLPALIFYYFN
KTDWIFGDAMCKLQRFIFHVNLYGSILFLTCISVHRYTGVVHPLKSLGRLKKKNSIYISA
LVWFIVIAGISPILFFSGTAMRKNKTITCFDTSSDDYLRSYFIYSMCTTVFGFCIPFILI
LGCYGLIVKALIYKDMNNAPLRKKSIYLVIIVLTVFAVSYLPFHVMKNLNLRARLDFQSP
EMCSFNDR
>GN=P2RY1 OR=Batrachyla taeniata DE=Purinergic receptor P2Y, G-protein coupled, 1 (Fragment) 
LPAVYIVVCITGFIGNSVAIWMFIFHMKPWSSISVYMFNLALADFLYVLSLPALIFYYFN
KTDWIFGDAMCKLQRFIFHVNLYGSILFLTCISIHRYTGVVHPLKSLGRLKKKNSIYISA
LVWFIVIAGISPILFFSGTAMRKNKTITCFDTSSDDYLRSYFIYSMCTTVFGFCIPFILI
LGCYGLIVRALIYKDMNNAPLRKKSIYLVIIVLTVFAVSYLPFHVMKNLNLRARLDFQSP
EMCSFNDR
>GN=P2RY1 OR=Bombina fortinuptialis DE=Purinergic receptor P2Y, G-protein coupled, 1 (Fragment) 
LPAVYIVVCITGFIGNSVAIWMFIFHMKPWSSISVYMFNLALADFLYVLSLPALIFYYFN
KTDWIFGDAMCKLQRFIFHVNLYGSILFLTCISVHRYTGVVHPLKSLGRLKKKNSIYISI
LVWFIVIAGISPILFFSGTGIRKNKTITCFDTSSDDYLRSYFIYSMCTTVFGFCIPFILI
LGCYGLIVKALIYKDMNNAPLRKKSIYLVIIVLTVFAVSYLPFHVMKNLNLRARLDFQSP
EMCFFNDR
>GN=P2RY1 OR=Breviceps macrops DE=Purinergic receptor P2Y, G-protein coupled, 1 (Fragment) 
LPAVYIVVCITGFIGNSVAIWMFVFHMKPWSSISVYMFNLALADFLYILSLPALIFYYFN
KADWIFGDVMCKLQRFIFHVNLYGSILFLTCISVHRYTGVVHPLKSLGRLKKKNSIYISA
LVWFIVIAGISPILFFSSTGIRKNKTITCFDTSSDEYLRSYFIYSMCTTVFGFCIPFILI
LGCYGLIVRALIYKDMNNAPLRKKSIYLVIIVLTVFAVSYLPFHVMKNLNLRARLDFQSP
EMCFFNDR
>GN=P2RY1 OR=Buergeriaycephala DE=Purinergic receptor P2Y, G-protein coupled, 1 (Fragment) 
LPAVYIVVCITGFIGNSVAIWMFIFHMKPWSSISVYMFNLALADFLYILSLPALIFYYFN
KTDWIFGDVMCKLQRFIFHVNLYGSILFLTCISVHRYTGVVHPLKSLGRLKKKNSIYISA
LVWFIVIAGISPILFFSGTGIRKNKTITCFDTSSDEYLRSYFIYSMCTTVFGFCIPFILI
LGCYGLIVKALIYKDMNNAPLRKKSIYLVIIVLTVFAVSYLPFHVMKNLNLRARLDFQSP
EMCFFNDR
>GN=P2RY1 OR=Bufo gargarizans DE=Purinergic receptor P2Y, G-protein coupled, 1 (Fragment) 
LPAVYIVVCITGFIGNSVAIWMFIFHMKPWSSISVYMFNLALADFLYVLSLPALIFYYFN
KTDWIFGDAMCKLQRFIFHVNLYGSILFLTCISVHRYTGVVHPLKSLGRLKKKNSIYISA
LVWFIVIAGISPILFFSGTAMRKNKTITCFDTSSDDYLRSYFIYSMCTTVFGFCIPFLLI
LGCYGLIVRALIYKDMNNAPLRKKSIYLVIIVLTVFACSYLPFHVMKNLNLRARLDFQSP
EMCSFNDR
>GN=P2RY1 OR=Callulina kreffti DE=Purinergic receptor P2Y, G-protein coupled, 1 (Fragment) 
LPAVYIVVCITGFIGNSVAIWMFVFHMKPWSSISVYMFNLALADFLYILSLPALIYYYFN
KTDWVFGDVMCKLQRFIFHVNLYGSILFLTCISVHRYTGVVHPLKSLGRLKKKNSIYISA
LVWFIVIAGISPILFFSSTGTRKNKTVTCFDTSSDEYLRSYFIYSMCTTVFGFCIPFILI
LGCYGLIVRALIYKDMNNAPLRKKSIYLVIIVLTVFAVSYLPFHVMKNLNLRARLDFQSP
EMCFFNDR
>GN=P2RY1 OR=Callulops wilhelmanus DE=Purinergic receptor P2Y, G-protein coupled, 1 (Fragment) 
LPAVYIVVCITGFIGNSVAIWMFVFHMKPWSSISVYMFNLALADFLYILSLPALIFYYFN
KTDWIFGDAMCKLQRFIFHVNLYGSILFLTCISVHRYTGVVHPLKSLGRLKKKNSIYIST
LVWFIVIAGISPILFFSSTGVRKNKTITCFDTSSDEYLRSYFIYSMCTTVFGFCIPFILI
LGCYGLIVRALIYKDMNNAPLRKKSIYLVIIVLTVFAVSYLPFHVMKNLNLRARLDFQSP
EMCVFNDR
>GN=P2RY1 OR=Calyptocephallela gayi DE=Purinergic receptor P2Y, G-protein coupled, 1 (Fragment) 
LPAVYIVVCITGFIGNSVAIWMFIFHMKPWSSISVYMFNLALADFLYVLSLPALIFYYFN
KTDWIFGDVMCKLQRFIFHVNLYGSILFLTCISVHRYTGVVHPLKSLGRLKKKNSIYISA
LVWFIVIAGISPILFFSGTAIRKNKTITCFDTSSDDYLRSYFIYSMCTTVFGFCIPFILI
LGCYGLIVRALIYKDMNNAPLRKKSIYLVIIVFTVFAVSYLPFHVMKNLNLRARLDFQAP
EMCFFNDR
>GN=P2RY1 OR=Ceratophrys cornuta DE=Purinergic receptor P2Y, G-protein coupled, 1 (Fragment) 
LPAVYIVVCITGFIGNSVAIWMFIFHMKPWSSISVYMFNLALADFLYVLSLPALIFYYFN
KTDWIFGDAMCKLQRFIFHVNLYGSILFLTCISVHRYTGVVHPLKSLGRLKKKNSIYISA
LVWFIVIAGISPILFFSGTAMRKNKTITCFDTSSDDYLRSYFIYSMCTTVFGFCIPFILI
LGCYGLIVKALIYKDMNNAPLRKKSIYLVIIVLTVFAVSYLPFHVMKNLNLRARLDFQSP
EMCSFNDR
>GN=P2RY1 OR=Chiasmocleis ventrimaculata DE=Purinergic receptor P2Y, G-protein coupled, 1 (Fragment) 
PAVYIVVCITGFIGNSVAIWMFIFHMKPWSSISVYMFNLALADFLYILSLPALIFYYFNK
TDWIFGDVMCKLQRFIFHVNLYGSILFLTCISVHRYTGVVHPLKSLGRLKKKNSIYISTL
VWFIVIAGISPILFFSSTGVRKNKTVTCFDTSSDEYLRSYFIYSMCTTVFGFCIPFILIL
GCYGLIVKALIYKDMNNAPLRKKSIYLVIIVLTVFAVSYLPFHVMKNLNLRARLDFQSPE
MCVFNDR
>GN=P2RY1 OR=Conraua crassipes DE=Purinergic receptor P2Y, G-protein coupled, 1 (Fragment) 
LPAVYIVVCITGFIGNSVAIWMFIFHMKPWSSISVYMFNLALADFLYILSLPALIFYYFN
KTDWIFGDVMCKLQRFIFHVNLYGSILFLTCISVHRYTGVVHPLKSLGRLKKKNSIYISA
LVWFIVIAGISPILFFSGTGIRKNKTITCFDTSSDEYLRSYFIYSMCTTVFGFCIPFILI
LGCYGLIVRALIYKDMNNAPLRKKSIYLVIIVLTVFAVSYLPFHVMKNLNLRARLDFQSP
EMCFFNDR
>GN=P2RY1 OR=Cophixalus cheesmanae DE=Purinergic receptor P2Y, G-protein coupled, 1 (Fragment) 
LPAVYIVVCITGFIGNSVAIWMFVFHMKPWSSISVYMFNLALADFLYILSLPALIFYYFN
KTDWIFGDAMCKLQRFIFHVNLYGSILFLTCISVHRYTGVVHPLKSLGRLKKKNSIYIST
LVWFIVIAGISPILFFSSTGVRKNKTVTCFDTSSDEYLRSYFIYSMCTTVFGFCIPFILI
LGCYGLIVRALIYKDMNNAPLRKKSIYLVIIVLTVFAVSYLPFHVMKNLNLRARLDFQSP
EMCVFNDR
>GN=P2RY1 OR=Cornufer pelewensis DE=Purinergic receptor P2Y, G-protein coupled, 1 (Fragment) 
LPAVYIVVCITGFIGNSVAIWMFIFHMKPWSSISVYMFNLALADFLYILSLPALIFYYFN
KTDWIFGDVMCKLQRFIFHVNLYGSILFLTCISVHRYTGVVHPLKSLGRLKKKNSIYISA
LVWFIVIAGISPILFFSGTAIRKNKTITCFDTSSDEYLRSYFIYSMCTTVFGFCIPFILI
LGCYGLIVRALIYKDMNNAPLRKKSIYLVIIVLTVFAVSYLPFHVMKNLNLRARLDFQSP
EMCFFNDR
>GN=P2RY1 OR=Craugastor augusti DE=Purinergic receptor P2Y, G-protein coupled, 1 (Fragment) 
LPAVYIVVCITGFIGNSVAIWMFIFHMKPWSSISVYMFNLALADFLYVLSLPALIFYYFN
KTDWIFGDAMCKLQRFIFHVNLYGSILFLTCISVHRYTGVVHPLKSLGRLKKKNSIYISA
LVWFIVIAGISPILFFSGTAMRKNKTITCFDTSSDDYLRSYFIYSMCTTVFGFCIPFILI
LGCYGLIVRALIYKDMNNAPLRKKSIYLVIIVLTVFAVSYLPFHVMKNLNLRARLDFQSP
EMCSFNDR
>GN=P2RY1 OR=Craugastor fitzingeri DE=Purinergic receptor P2Y, G-protein coupled, 1 (Fragment) 
PAVYIVVCITGFIGNSVAIWMFIFHMKPWSSISVYMFNLALADFLYVLSLPALIFYYFNK
TDWIFGDAMCKLQRFIFHVNLYGSILFLTCISVHRYTGVVHPLKSLGRLKKKNSIYISAL
VWFIVIAGISPILFFSGTAMRKNKTITCFDTSSDDYLRSYFIYSMCTTVFGFCIPFILIL
GCYGLIVKALIYKDMNNAPLRKKSIYLVIIVLTVFAVSYLPFHVMKNLNLRARLDFQSPE
MCSFNDR
>GN=P2RY1 OR=Crinia signifera DE=Purinergic receptor P2Y, G-protein coupled, 1 (Fragment) 
LPAVYIVVCITGFIGNSVAIWMFIFHMKPWSSISVYMFNLALADFLYVLSLPALIFYYFN
KTDWIFGDVMCKLQRFIFHVNLYGSILFLTCISVHRYTGVVHPLKSLGRLKKKNSIYISA
LVWFIVIAGISPILFFSGTATRKNKTITCFDTSSDDYLRSYFIYSMCTTVFGFCIPFILI
LGCYGLIVRALIYKDMNNAPLRKKSIYLVIIVLTVFAVSYLPFHVMKNLNLRARLDFQAP
EMCFFNDR
>GN=P2RY1 OR=Cryptobatrachus sp. TNHC-GDC 451 DE=Purinergic receptor P2Y, G-protein coupled, 1 (Fragment) 
LPAVYIVVCITGFIGNSVAIWMFIFHMKPWSSISVYMFNLALADFLYVLSLPALIFYYFN
KTDWIFGDAMCKLQRFIFHVNLYGSILFLTCISVHRYTGVVHPLKSLGRLKKKNSIYISA
LVWFIVIAGISPILFFSGTAMRKNKTITCFDTSSDDYLRSYFIYSMCTTVFGFCIPFILI
LGCYGLIVRALIYKDMNNAPLRKKSIYLVIIVLTVFAVSYLPFHVMKNLNLRARLDFQSP
EMCSFNDR
>GN=P2RY1 OR=Dendropsophus parviceps DE=Purinergic receptor P2Y, G-protein coupled, 1 (Fragment) 
LPAVYIVVCITGFIGNSVAIWMFIFHMKPWSSISVYMFNLALADFLYVLSLPALIFYYFN
KTDWIFGDAMCKLQRFIFHVNLYGSILFLTCISVHRYTGVVHPLKSLGRLKKKNSIYISA
LVWFIVIAGISPILFFSGTAMRKNKTITCFDTSSDDYLRSYFIYSMCTTVFGFCIPFILI
LGCYGLIVRALIYKDMNNAPLRKKSIYLVIIVLTVFAVSYLPFHVMKNLNLRARLDFQSP
EMCSFNDR
>GN=P2RY1 OR=Discoglossus pictus DE=Purinergic receptor P2Y, G-protein coupled, 1 (Fragment) 
PAVYIVVCITGFIGNSVAIWMFIFHMKPWSSISVYMFNLALADFLYVLSLPALIFYYFNK
TDWIFGDPMCKLQRFIFHVNLYGSILFLTCISVHRYTGVVHPLKSLGRLKKKNSIYISIL
VWFIVIAGISPILFFSGTGIRKNKTITCFDTSSDDYLRSYFIYSMCTTVFGFCIPFILIL
GCYGLIVKALIYKDMNNAPLRKKSIYLVIIVLTVFAVSYLPFHVMKNLNLRARLDFQSPE
MCGFNDR
>GN=P2RY1 OR=Dyscophus antongilii DE=Purinergic receptor P2Y, G-protein coupled, 1 (Fragment) 
LPAVYIVVCITGFIGNSVAIWMFVFHMKPWSSISVYMFNLALADFLYILSLPALIFYYFN
KTDWIFGDVMCKLQRFIFHVNLYGSILFLTCISVHRYTGVVHPLKSLGRLKKKNSIYIST
LVWFIVIAGISPILFFSSTGVRKNKTITCFDTSSDEYLRSYFIYSMCTTVFGFCIPFILI
LGCYGLIVRALIYKDMNNAPLRKKSIYLVIIVLTVFAVSYLPFHVMKNLNLRARLDFQSP
EMCVFNDR
>GN=P2RY1 OR=Elachistocleis ovalis DE=Purinergic receptor P2Y, G-protein coupled, 1 (Fragment) 
LPAVYIVVCITGFIGNSVAIWMFIFHMKPWSSISVYMFNLALADFLYILSLPALIFYYFN
KTDWVFGDVMCKLQRFIFHVNLYGSILFLTCISVHRYTGVVHPLKSLGRLKKKNSIYIST
LVWFIVIAGISPILFFSSTGVRKNKTVTCFDTSSDEYLRSYFIYSMCTTVFGFCIPFILI
LGCYGLIVKALIYKDMNNAPLRKKSIYLVIIVLTVFAVSYLPFHVMKNLNLRARLDFQSP
EMCVFNDR
>GN=P2RY1 OR=Eleutherodactylus planirostris DE=Purinergic receptor P2Y, G-protein coupled, 1 (Fragment) 
LPAVYIVVCITGFIGNSVAIWMFIFHMKPWSSISVYMFNLALADFLYVLSLPALIFYYFN
KTDWIFGDAMCKLQRFIFHVNLYGSILFLTCISVHRYTGVVHPLKSLGRLKKKNSIYISA
LVWFIVIAGISPILFFSGTAMRKNKTITCFDTSSDDYLRSYFIYSMCTTVFGFCIPFILI
LGCYGLIVRALIYKDMNNAPLRKKSIYLVIIVLTVFAVSYLPFHVMKNLNLRARLDFQSP
EMCSFNDR
>GN=P2RY1 OR=Engystomops pustulosus DE=Purinergic receptor P2Y, G-protein coupled, 1 (Fragment) 
LPAVYIVVCMTGFIGNSVAIWMFIFHMKPWSSISVYMFNLALADFLYVLSLPALIFYYFN
KTDWIFGDAMCKLQRFIFHVNLYGSILFLTCISVHRYTGVVHPLKSLGRLKKKNSIYISA
LVWFIVIAGISPILFFSGTAMRKNKTITCFDTSSDDYLRSYFIYSMCTTVFGFCIPFILI
LGCYGLIVRALIYKDMNNAPLRKKSIYLVIIVLTVFAVSYLPFHVMKNLNLRARLDFQSP
EMCSFNDR
>GN=P2RY1 OR=Eupsophus calcaratus DE=Purinergic receptor P2Y, G-protein coupled, 1 (Fragment) 
LPAVYIVVCITGFIGNSVAIWMFIFHMKPWSSISVYMFNLALADFLYVLSLPALIFYYFN
KTDWIFGDAMCKLQRFIFHVNLYGSILFLTCISVHRYTGVVHPLKSLGRLKKKNSIYISA
LVWFIVIAGISPILFFSGTAMRKNKTITCFDTSSDDYLRSYFIYSMCTTVFGFCIPFILI
LGCYGLIVRALIYKDMNNAPLRKKSIYLVIIVLTVFAVSYLPFHVMKNLNLRARLDFQSP
EMCSFNDR
>GN=P2RY1 OR=Fejervarya limnocharis DE=Purinergic receptor P2Y, G-protein coupled, 1 (Fragment) 
LPAVYIVVCITGFIGNSVAIWMFIFHMKPWSSISVYMFNLALADFLYILSLPALIFYYFN
KTDWIFGDVMCKLQRFIFHVNLYGSILFLTCISVHRYTGVVHPLKSLGRLKKKNSIYISA
LVWFIVIAGISPILFFSGTGIRKNKTITCFDTSSDEYLRSYFIYSMCTTVFGFCIPFILI
LGCYGLIVRALIYKDMNNAPLRKKSIYLVIIVLTVFAVSYLPFHVMKNLNLRARLDFQSP
EMCFFNDR
>GN=P2RY1 OR=Gastrophryne olivacea DE=Purinergic receptor P2Y, G-protein coupled, 1 (Fragment) 
LPAVYIVVCITGFIGNSVAIWMFIFHMKPWSSISVYMFNLALADFLYILSLPALIFYYFN
KTDWVFGDVMCKLQRFIFHVNLYGSILFLTCISVHRYTGVVHPLKSLGRLKKKNSIYIST
LVWFIVIAGISPILFFSSTGVRKNKTVTCFDTSSDEYLRSYFIYSMCTTVFGFCIPFILI
LGCYGLIVKALIYKDMNNAPLRKKSIYLVIIVLTVFAVSYLPFHVMKNLNLRARLDFQSP
EMCVFNDR
>GN=P2RY1 OR=Gastrotheca pseustes DE=Purinergic receptor P2Y, G-protein coupled, 1 (Fragment) 
LPAVYIVVCITGFIGNSVAIWMFIFHMKPWSSISVYMFNLALADFLYVLSLPALIFYYFN
KTDWIFGDAMCKLQRFIFHVNLYGSILFLTCISVHRYTGVVHPLKSLGRLKKKNSIYISA
LVWFIVIASIAPILFFSGTAMRKNKTITCFDTSSDDYLRSYFIYSMCTTVFGFCIPFILI
LGCYGLIVRALIYKDMNNAPLRKKSIYLVIIVLTVFAVSYLPFHVMKNLNLRARLDFQSP
EMCSFNDR
>GN=P2RY1 OR=Heleophryne purcelli DE=Purinergic receptor P2Y, G-protein coupled, 1 (Fragment) 
LPAVYIVVCITGFIGNSVAIWMFIFHMKPWSSISVYMFNLALADFLYVLSLPALIFYYFN
KTDWIFGDAMCKLQRFIFHVNLYGSILFLTCISVHRYTGVVHPLKSLGRLKKKNSIYISA
LVWFIVIAGISPILFFSGTAIRKNKTITCFDTSSDDYLRSYFIYSMCTTVFGFCIPFILI
LGCYGLIVRALIYKDMNNAPLRKKSIYLVIIVLTVFAVSYLPFHVMKNLNLRARLDFQAP
EMCFFNDR
>GN=P2RY1 OR=Hemisus marmoratus DE=Purinergic receptor P2Y, G-protein coupled, 1 (Fragment) 
LPAVYIVVCITGFIGNSVAIWMFIFHMKPWSSISVYMFNLALADFLYILSLPALIFYYFN
KTDWIFGDVMCKLQRFIFHVNLYGSILFLTCISVHRYTGVVHPLKSLGRLKKKNSIYISA
LVWFIVIAGISPILFFSSTGTRKNKTVTCFDTSADEYLRSYFIYSMCTTVFGFCIPFILI
LGCYGLIVRALIYKDMNNAPLRKKSIYLVIIVLTVFAVSYLPFHVMKNLNLRARLDFQSP
EMCFFNDR
>GN=P2RY1 OR=Hoplobatrachus tigerinus DE=Purinergic receptor P2Y, G-protein coupled, 1 (Fragment) 
LPAVYIVVCITGFIGNSVAIWMFIFHMKPWSSISVYMFNLALADFLYILSLPALIFYYFN
KTDWIFGDVMCKLQRFIFHVNLYGSILFLTCISVHRYTGVVHPLKSLGRLKKKNSIYISA
LVWFIVIAGISPILFFSGTGIRKNKTITCFDTSSDDYLRSYFIYSMCTTVFGFCIPFILI
LGCYGLIVRALIYKDMNNAPLRKKSIYLVIIVLTVFAVSYLPFHVMKNLNLRARLDFQSP
EMCFFNDR
>GN=P2RY1 OR=Hyla chinensis DE=Purinergic receptor P2Y, G-protein coupled, 1 (Fragment) 
LPAVYIVVCITGFIGNSVAIWMFIFHMKPWSSISVYMFNLALADFLYVLSLPALIFYYFN
KTDWIFGDAMCKLQRFIFHVNLYGSILFLTCISVHRYTGVVHPLKSLGRLKKKNSIYISA
LVWFIVIAGISPILFFSGTAMRKNKTITCFDTSSDDYLRSYFIYSMCTTVFGFCIPFILI
LGCYGLIVKALIYKDMNNAPLRKKSIYLVIIVLTVFAVSYLPFHVMKNLNLRARLDFQSP
EMCSFNDR
>GN=P2RY1 OR=Hylomantis lemur DE=Purinergic receptor P2Y, G-protein coupled, 1 (Fragment) 
LPAVYIVVCITGFIGNSVAIWMFIFHMKPWSSISVYMFNLALADFLYVLSLPALIFYYFN
KTDWIFGDAMCKLQRFIFHVNLYGSILFLTCISVHRYTGVVHPLKSLGRLKKKNSIYISA
LVWFIVIAGISPILFFSGTAMRKNKTITCFDTSSDDYLRSYFIYSMCTTVFGFCIPFILI
LGCYGLIVRALIYKDMNNAPLRKKSIYLVIIVLTVFAVSYLPFHVMKNLNLRARLDFQSP
EMCSFNDR
>GN=P2RY1 OR=Hyloscirtus lindae DE=Purinergic receptor P2Y, G-protein coupled, 1 (Fragment) 
LPAVYIVVCITGFIGNSVAIWMFIFHMKPWSSISVYMFNLALADFLYVLSLPALIFYYFN
KTDWIFGDAMCKLQRFIFHVNLYGSILFLTCISVHRYTGVVHPLKSLGRLKKKNSIYISA
LVWFIVIAGISPILFFSGTAMRKNKTITCFDTSSDDYLRSYFIYSMCTTVFGFCIPFILI
LGCYGLIVRALIYKDMNNAPLRKKSIYLVIIVLTVFAVSYLPFHVMKNLNLRARLDFQSP
EMCSFNDR
>GN=P2RY1 OR=Hyperolius bolifambae DE=Purinergic receptor P2Y, G-protein coupled, 1 (Fragment) 
LPAVYIVVCITGFIGNSVAIWMFIFHMKPWSSISVYMFNLALADFLYILSLPALIFYYFN
KTDWIFGDITCKLQRFIFHVNLYGSILFLTCISVHRYTGVVHPLKSLGRLKKKNSIYISA
LVWFIVIAGISPILFFSGTGIRKNKTITCFDTSSDEYLRSYFIYSMCTTVFGFCIPFILI
LGCYGLIVRALIYKDMNNAPLRKKSIYLVIIVLTVFAVSYLPFHVMKNLNLRARLDFQSP
EMCFFNDR
>GN=P2RY1 OR=Rhinella arenarum DE=Purinergic receptor P2Y, G-protein coupled, 1 (Fragment)
MTEVFLSALLNVTQSTLLASGSSTGNVTKCSLTKTGFQFYYLPAVYIVVCITGFIGNSVAIWMFIFHMKPWSSISVYMFNLALADFLYVLSLPALIFYYFNKTDWIFGDAMCKLQRFIFHVNLYGSILFLTCISVHRYTGVVHPLKSLGRLKKKNSIYISALVWFIVIAGISPILFFSGTAMRKNKTITCFDTSSDDYLRSYFIYSMCTTVFGFCIPFLLILGCYGLIVRALIYKDMNNAPLRKKSIYLVIIVLTVFACSYLPFHVMKNLNLRARLDFQSPEMCSFNDRVYATYQVTRGLASLNSCVDPILYFLAGDTFRRKLSRATRKASRRSEANVQSKSEEMTLNILSEYKQNGDTSL
