# Supplementary material for: The Rhinella arenarum transcriptome: de novo assembly, annotation and gene prediction
Source: Sci Rep. 2020 Jan 23;10:1053. doi: 10.1038/s41598-020-57961-4 (PMC6978513; doi:10.1038/s41598-020-57961-4)
Supplement: Supplementary file 3 — Dataset 2. [file 41598_2020_57961_MOESM3_ESM.zip › PPL.fasta]

>GN=PPL OR=Acris crepitans DE=Periplakin (Fragment) 
KAESELANLRLELIEQERKLRAAEEHVKVLQSEVTTIKSRGPQVEVKEITKEVIKHKTDP
ELIAELERLRQEILEKTRVVERSELEITQLKQEIQSWIDTKPQIQIKEVVQEVMQYREDP
ATKNEVETLRSKLAEEQRKRLDLERERMAQEDKIRQKERDLSQVREKVVQQEVVKYEEDP
LLKSEVNSLSKNIESELKQKDQLQEDLRKLQYRKSELERQLEELERERQARREAELEIQR
LKIRLNELEQKEVETKEKVTLKQKVVLQQDPQQEKEHNLLKLQLEEEKHRRQILETELEA
LKKKLVTLEKMEVKEKVVFTEKIEVEKDPETEQEIKRLKSALDEEGKRRVQFESDVDRLQ
AQLSEVEFSNSKSNKELEYLREEVHKLQMEKQNLQLEVRHMQSEIEITVKEAQGLRSLTQ
VDSGTNLDSRLASLEEELQELRKISQDKDAEIEQLQKRFETMQIKR
>GN=PPL OR=Agalychnis callidryas DE=Periplakin (Fragment) 
KAESELASLRLELIEQERKHRSAEEQMKILQNELSTIKTRGPQVEVKEITKEVIKHKTDP
EIIAELERLRQELLEKSRVVERSELEIAQLKQEIQSWIDTKPQVQIKEVVQEVLQYREDP
ATRNEVETLKAKLAEEQRKRLDLERERMVQEDKIRQKERELSQVREKVVQQEVVKYEEDP
LLKSEVNSLSKNVENELKQKDQLQEELRKLQWRKSELERQLEELERERQARREAELEIQR
LKIRLNELEQREIETKEKVTLKQKVVLQQDPQQEKEHNLLKLQVEEEKHRRQMLETELEA
LRKKLVSLEKMEVKEKVVFTEKIEVEKDPDTEQEIKRLKSALDDEAKRRIEFESDVDRLQ
AQLSEVEFSNSKSNKELEYLREEVHKLQMEKQSLQLETRHLQSEIEITIKEAQGLRSLTQ
VDSGINLDSRLSALEQELRELKKISRDKDAEIEQLHKRLETMQIKR
>GN=PPL OR=Aglyptodactylus madagascariensis DE=Periplakin (Fragment) 
KAESELANLRVELIEQERKYRTSEEQLNVLQSELATLKARGPQVEVKEITKEVIKHKTDP
ELVAELERLRGEILEKTRVVERSELEINQLKQEIKSWIDTKPQVQVKEVVQEVLQYREDP
DTKKEVETLRSKLAEEQKKRIDLESERMTQEEKIRQKEIELSQVREKVVQQEVVKYEEDP
LLKSEVNSFSKSIQTELKQKDSLQEELRKLQWRKSELERQLEELERERQSRREAELEIQK
LKIRLTELEQREIETKEKVTLKQKVVLQQDPQQEKDHNLLKLQVEEERHRRQMLETDLDA
LKKKLITLEKMEVKEKVVFTEKVEVEKDAETEQEIQRLKSMMEEESKRKRDLEAEVDRLH
AHLSEVEFSNSKSNKELEYLREEVHKLQMDKQSLNLETRHLQSEIEITIKEAQGLRSLTQ
VDSGVNLDSRLSSLEQELRDLQKISRDKDAEIEQLQKRLDTMQIKR
>GN=PPL OR=Allobates femoralis DE=Periplakin (Fragment) 
KAESELANLRQELIEQERKYRAAEEQVSVLQNELTTMKSRGPQVEVKEITKEVIKHKTDP
EIITELERLRQEILEKTRVVERSELEITQLKQEIQSWIDTKPQVQIKEVVQEVMQYREDP
ATKNEVETLRATLAEEQKKRLDLERERMAQEEKIRQKERELSQVKEKVVQQEVVKYEEDP
LLKSEVNSLSKNIESELKQKDQLQDELRQLQRRKSELERQLEELERERQARREAELEIQR
LKIRLNELEQREIETKEKVTLKQKVVLQQDPQQEKEHNLLKLQVEEERHRRQILETELDA
LRKKLVTLEKMDVKEKVVFTEKIEVEKDPETELEIKRLKAVLDEEGKRRMELESEVDHLQ
AQLSEVEFSNSKSNKELEYLREEVHKLQMDKQSLQLEARHLQSEIEITIKEAQGLRSLTQ
VDSGTNLDSRLSALEQELQDLRKISRDKDAEIEQLNKRMETMQIKR
>GN=PPL OR=Alsodes gargola DE=Periplakin (Fragment) 
KAESELANLRLELTEQERKFRSAEENVNVLQHELSTIKARGPQVEVKEITKEVIKHKTDP
EIIAELERLRQEIMEKTRVVERSELEITRLKQEIQSWIDTKPQVQIKEEVQEVLQYREDP
TTKSEVESLKSQLAEEQKKRLDLERERMTQEDKIRQKERDLSQVREKVVQQEVVKYEEDP
LLKSEVNSFSRNIESELKQKDQLQEELRKLQRKNSELERQLAELDRERTARRDAELEIQR
LKMRLKELEQREIETKEKVTLKQKIVLQQDPQQEKEHNLLKLQVEEEKHRRQMLETELAA
LRNRLITLEKMEVKEKVVFTEKIEVEKDAETEQEIKRLKDVLDGENKHRMELESNVDRLQ
AQLSELEFSNSKSNKELEYLREEVHKLQMEKQSLQLETRHLQSEIQITIKEAQGLRSLTQ
VDSGINLDSRLSALEQELQELKKISRDKDAEIEQLQKRHETMQIKR
>GN=PPL OR=Alytes obstetricans DE=Periplakin (Fragment) 
KAESELAGLRLALIEQERKFRASEEQLKSIQHELASLKKRGPQVEVKEITKEVIKHKTDP
DILAELEKLRGEILEKTRVVERSELEITQLKQEIQGWIDTKPQVQIKEVVQEVLQYREDP
ATKNEVETLRSKLAEEQKKRLDLEREKMSQEEKIRQKERELSQVKEKVVHQEVVKFEEDH
VLKSEVNNLSKNIQNELKQKDTLQEELRKLQWRKSELERQLEELERERQARREAELEIQR
LKIKLTELEQREVETKEKVILKQKVVLQQDPQQEKEHNLLKLQLEEEKHRRQLLETELEA
LRKKVITMEKMEVKEKVVFTEKIEVEKDAETEQEIDRLKISLEEESRCKRELDTEVDRLQ
ARLSELEFSNSKANKELEYLREEVHKLQMEKQSLQLETRHLHSEIQITIKEAEDLRSLTQ
VDSGINLDSRFLSLQEELNELKKISKDKDAEIEQLEKRLETMAIKR
>GN=PPL OR=Amietia lubrica DE=Periplakin (Fragment) 
KAESELANLRVELMAQERKYRAAEEQLNIYQSELSAIKARGPQVEVKEITKEVIKHKTDP
EIIAELERLRGEIMDKTRVVERSELEINQLKQEIKSWIDTKPQVQVKEVVQEVLQYREAP
ETKKEVETLRAKLAEEQKKRIDLESDRMTQEEKIRQKEMELSHVKEKVVQQEVVKYEEDP
LLKSEVNSFSKSIQSELKQKDSLQEELRKLQWRKSELERQLEELERERQARREAELEIQR
LKIRLNELEQREIETKEKVTLKQKVVLQQDPQQEKEHNMLKLQVEEERHRRQILESEMEA
LRKKFITLDKMEMKEKVIFTEKIEVEKDAETEQEIQRLKSMMEEESRCKRDLEVEVDRLH
AQLSEIEFNNSKSNKELEYLREEVHKLQLEKQSLQLESRHMQSEIEITVKEAQGLRSLTQ
VDSGVNLDSRLASLEKELRDLQKISQDKDYEIEQLQKRLETMQIKR
>GN=PPL OR=Amolops loloensis DE=Periplakin (Fragment) 
KAESELANLRVELVEQERKYRAAEEQLKIFQSELAALKARGPQVEVKEITKEVIKHKTDP
EVVAELERLRGEILEKTRVVERSELEINQLKQEINSWIDTKPQVQVKEVVQEVLQYREDT
DTKKELETLRFKLAEEQKKRMDLESERMTQEEKIRQKEMELSQVREKVVQQEVVKYEEDP
LLKSEVNSFSKSIQTELKQKDSLQEELRKLQWRKSELERQLEELERERLSRRESELEIQK
LKNRLNELEQREIETKEKVTLKQKVVLQQDPQQEKDHNMLKLQVEEERHRRQILQSELEA
LRKKFITLEKMEVKEKVVFTEKIEVEKDAETEQEIQRLKSMMEEESRRKRELEAEVDRLH
AHLSELEFSNSKSNKELEYLREEVHKIQMEKQSLQLETRHMQSEIEITIKEAQGLRSLTQ
VDSGVNLDSRLFSLEKELKELQKISRDKDEEIEQLNKRFDTMQIKR
>GN=PPL OR=Amolops ricketti DE=Periplakin (Fragment) 
KAESELANLRVELTEQERKYRAAEEQLKIFQSELSALKARGPQVEVKEITKEVIKHKTDP
EVVAELERLRGEILEKTRVVERSELEINQLKQEIKSWIDTKPQVQVKEVVQEVLQYREDA
DTKKEVETLRSKLAEEQKKRIDLESERMTQEEKIRQKEIELSQVREKVVQQEVVKYEEDP
LLKSEVNSFSKSIQTELKQKDSLQEELRKLQWRKSELERQLEELERERQSRREAELEIQK
LKYKLNELEQREIETKEKVTMKQKVVLQQDPQQEKEHNMLKLQVEEERHRRQILETELEA
LRKKLIVMEKMTVKEKVVFTEKIEVEKDAETEQEIQRLKSMMEEESRRKRDLEAEVDRLH
AHLSELEFSNSKSNKELEYLREEVHKIQMEKQSLQLETRHLQSEIEITIKEAQGLRSLTQ
VDSGVNLDSRLASLEKELRELQKISRDKDEEIEQLNKRFETMQIKR
>GN=PPL OR=Anaxyrus canorus DE=Periplakin (Fragment) 
KAESELANLRLELIEQERKYRAAEEQVKVLQNELSTIKARGPQVTVKEVTKEVIKHKTDP
EIIAELERLREEILEKTRIVERSELEITQLKQEIQGWIDTKPQVQIKEVVQEVLQYREDP
ATKNEVENLRSKLAEEQKKRLDLEREKMAQEDKIRQKERELSQVREKLVQQEVVRYEEDP
LLKSELNSFSKNIESELKQKDQLQEELRKLQWRKSELERQLEELERERQARREAELEIKR
LKMRLNELEQREIETKEKVTLKQKVVLQQDPQQEKEHNLLKLQVEEEKHRRQMLETELDA
LKKKILTLEKMEMKEKVVFSEKIEVEKDPETEQEIKRLKAMLDEEGKRRMESESHAERLQ
AQLSEVEFSNSKSNKELEYLREEVHKLQMEKQSLQLETRHLQSEIEITIKEAQGLRSLTQ
VDSGINLDSRLSALEHELQGLRKISRDKDAEIEQLQKRIETMQIKR
>GN=PPL OR=Anaxyrus punctatus DE=Periplakin (Fragment) 
KAESELANLRLELIEQERKYRAAEEQVKVLQNELSAIKARGPQVTVKEVTKEVIKHKTDP
EIIAELERLREEILEKTRIVERSELEITQLKQEIQSWIDTKPQVQIKEVVQEVMQYREDP
ATKNEVETLRSKLAEEQKKRLDLEREKMAQEDKIRQKERELSQVREKLVQQEVVKYEEDP
LLKSELNSFSKNIESELKQKDQLQEELRKLQWRKSELERQLEELERERQARREAELEIKR
LKIRLNELEQREIETKEKVTLKQKVVLQQDPQQEKEHNLLKLQVEEEKHRRQMLETELDA
LKKKLITLEKMEMKEKVVFSEKIEVEKDPETEQEIKRLKAMLDEEGKRRMESESHAERLQ
AQLSEVEFSNSKSNKELEYLREEVHKLQMEKQSLQLETRHLQSEIEITIKEAQGLRSLTQ
VDSGINLDSRLSALEHELQGLRKISRDKDAEIEQLQKRLETMQIKR
>GN=PPL OR=Aplastodiscus perviridis DE=Periplakin (Fragment) 
KAENELANLRLELIAQERKFRTAEEQVKVLQSELGTIKSRGPQVEVKEITKEVIKHKTDP
ELIAELERLREGILEKTRIVERSELEITQLKQEIQSWIDTKPQIQIKEVVQEVLQYREDP
ATKNEIETLRSKLAEEQRMRLDLERERMAQEDKIRQKERELSQVKEKVVQQEVVKYEEDP
LLKSEVNSLSKNIESELKQKDQLQEDLWKLQRRKSELERQLEELERERQARREAELEIKR
LKIRLNELEQREIETKEKVTLKQKVVLQQDPQQEKEHNLLKLQLEEERHRRQILETELDA
LRKKLITLEKMEVKEKVVFTEKIEVEKDPETEQEIKRLKAVLDEEGKRRVQLESDVDRLQ
SQLSEVEFSNSKSNKELEYLREEVHKLQMEKQSLQLETRHLQSEIQITIKEAQGLRSLTQ
VDSGTNLDSRLAALEQELQELKKISRDKDAEIEQLQKRFETMQIKR
>GN=PPL OR=Arthroleptis poecilonotus DE=Periplakin (Fragment) 
KSESELANLRLELIEQERKYRSSEEQLKVLENELAAVKARGPQVEVKEITKEVIKHKTDP
ELLTELERLRGQILEKTSTVERSELEINQLKQEIKSWIDTKPQVQVKEVVQEVLQYREDP
DTKREVETLRAQLAQEQRKRIDLESERMSQEDKIRKKELELSQVREKVVQQEVVKYEEDP
LLKSEVNSFSKSIETELKQKDSLQEEFRKLQWRKSELERQLEELERERQSRREAELEIQR
LKIRLNELEQREIETKEKVTLKQKVVLQQDPQQEKEHNLLKLQLEEERHRRQILETELEA
LRKKLIGLEKMELKEKVVFTEKVEVEKDAETEQEIQRLKSTLDEESKRRRDLETEADRLQ
SVLSELEFSNSKSNKELEYLREEVHKLQMEKQSLQLESRHWKSEIEITMKEAQGLRSLTQ
VDSGANLDSRLSSLEQELRELQKISRDKDAEIEQLQKRLETMQIKR
>GN=PPL OR=Ascaphus truei DE=Periplakin (Fragment) 
KAESELANLRQEVIEQERKYRTSEEQVKSLQNEMVSLKKRGPQVEVKEITKEVIKHKTDP
EILAELEKLRGEILEKTRVVERSELEITQLKQEIQSWIDTKPQVQIKEVVQEVLQYREDP
KTKNELETLRSRLAEEQKKRLDLERERMSQEDKIRQKERELSQVKEKVVQQEVVKFEEDP
VLKSEVNSFSKSIDNELKQKDSLQEELRKLQYRKSELERQLEELERERQARREAELEIQK
LKIRLNELEQREIATKEKVTLKQKVVLQQDPQQEKEHNLLKLQVEEEKHRRQMLETELEA
LHKKFILLEKMEVKEKVVFTEKIEVEKDAETEKEIQRLKVSLDEESRRKRELDAESDHLK
SQLAELEFSNSKANKELEYLREDTHKMQMDKQSLQLETRHMQSEIQITIKEAQDLRSMTQ
VDSSVNLDSRFKSLEEELNELKKISRDKDIEIEQLQKRLETMAVKR
>GN=PPL OR=Atelognathus reverberii DE=Periplakin (Fragment) 
KAESELANLRLELIEQERKFRSSEEQVKVLQNELTSIKARGPQVEVKEITKEVIKHKTDP
EIIAELERHRNEILEKTRVVERSELEITQLKQEIQSWIDTKPQIQIKEVVQEVLQYREDP
TTKNEVESLKSQLAEEQKKRLDLERERMVQEDNIRQKERELSQVREKVVQQEVVKYEEDP
LLKSEVNSFSKNIESELKQKDQLQEELRKLQRRKSELERQLEELERERQARREAELEIKR
LKIRLTELEQREIETKEKVTLKQKVVLQQDPQQEKEHNLLKLQLEEDKHRRQILQTELDA
LRKKVVNLEKIEMKEKVVFTEKIEVEKDAETEQEIRRLKSVLDEEGKRRMELESNVDRLQ
AQLSEIEFSNSKSNKELEYLREEVHKLQMEKQSLQLETRHLQSEIEITIKEAQGLRSLTQ
VDSGINLDSRLSSLEQELEELKKISRDKDAEIEELQKRFETMQIKR
>GN=PPL OR=Aubria subsigillata DE=Periplakin (Fragment) 
KAESELANLRLELIEQERKYRTAEEQLKVFQTELSTLKSRGPQVEVKEITKEVIKHKTDP
EVLAELERLRGEILEKTRVVERSELEIKQLKQEIKSWIDTKPQVQVKEVVQEVLQYRDDP
DTKKEVETLRAKLAEEQKKRIDLESERMTQEEKIRSKEIELAQVREKVVQQEVVKYEEDP
LLKSEVNSFSKSIQTELKQKDSLQEELRKLQWRKSELERQLEELERERQSRREAELEIQR
LKIRLTELEQREIETKEKVTLKQKVVLQQDPQQEKEHNMLKLQVEEERHQRQILETELEA
LRKKLITLEKMEVKEKVVFTEKIEVAKDAETEQEIQRLKAMMEEESRRKRELEVEVDRLN
AQLSEIGFNNSKSNKELEYLREEVHKLQMEKQSLQLEARHLQSEIEITVKEAQGLRSLTQ
VDSSVNLDSRLASLEQELRELQKISCDKDAEIDELHKRLETMQIKR
>GN=PPL OR=Barbourula busuangensis DE=Periplakin (Fragment) 
KSESELANLRLEVIEQERKYRASEEQLKCIQNELESLKKRGPQVEVKEVTKEVIKYKTDP
ELVSELEKLRDAILEKTRIVERSELEITRLKQEIQSWIDTKPQVQIKEVVQEVLQYREDL
ATKNEVEMLRSKLAEEQKKHLDLEKERLSQEEKIRQKERELSQVKEKVIQQEVVKFEEDP
ILKSEVNNLSKNIQNELKQKDSLQEELRKLQYRKSELERQLEELERERQARRQAELEIQR
LRLRLSELEQRDIETKEKVTLKQKVVLQQDPQQEKEHNILKLQVEEEKHRRQMLETELEA
LRKKFISLEKMEVKEKVVFTEKIEVEKDPETELEIERLNISLDEESRSKRELDTEVDHLQ
ARLSELEFSNSKSNKELEYLREEVHKLQMEKQSLQLETRHLQSEIQITIKEAEDLRSLTQ
VDSGVNLDSRFLALQEELNELKKISRDKDAELEQLQKRLETMAIKR
>GN=PPL OR=Barycholos pulcher DE=Periplakin (Fragment) 
KAESELANLRLELIEQERKLRAAEEQVKVLQHELTTTRTRGPQVEVKEITKEVIKHKTHP
EIITELERLRQEILEKTRVVERSELEITQLKQEIQSWIDTKPQVQIKEVVQEVLQYREDP
TVKNEVETLKAKLAEEQKTRLDLERERMVQEDKIRQKERELSQVREKVVQQEVVKYEEDP
LLKSEVNSFSKNIENELKQKDQLQEELRKLQWKKSELERQLEELERERQARREAELEIQR
LKIQLSELEQREIDTKEKVTLKQKVVLQQDPQQEKEHNLLKLQLEEEKHRRQILETELEV
LKKKLTSLEKMDVKEKVVFTEKVEVEKDPDTEQEIKRLKAVLDEEAKQRIGLESDVDRLQ
AQLSELEFSNSKSNKELEYLREEVHKLQMEKQGLQLETRHLQSEIEITIKEAQGLRSLTQ
VDSGINLDSRLSALEQELQELKKISRDKDAEIEQLQKRLETMQIKR
>GN=PPL OR=Batrachyla leptopus DE=Periplakin (Fragment) 
KAESELASLRLELMEQERKYRSSEDQVKVLQNELSSIKARGPQVEVKEITKEVIKHKTDP
EIIAELERLRNEILEKTRVVERSEMEITQLKQEIQSWIDTKPQIQIKEVVQEVLQYREDP
ATKNEVESLRSKLAEEQKKRLDLERERMVQEDKIRQKERDLSQVREKVVQQEVVKYEEDP
LLKSEVNSFSMNIESELKQKDQLQEELRKLQWRKSELERQLVELERERQARREAELEINR
LKIRLNELEQREIETKEKVTLKQKVVLQQDPQQEKEHNLLKMQVEEEKHRRQILETELDA
LRKKLVTLEKMEMKEKVVFTEKIEVEKDAETEQEIRRLKAVLDEEGKRRMDLESDVDRLQ
SQLSEIEFSNSKSNKELEYLREEVHKLQMEKQSLQLETRHMQSEIEITIKEAQGLRSLTQ
VDSGINMDSRLSALEQELEELKKISRDKDAEIEQLQKRFETMQIKR
>GN=PPL OR=Batrachyla taeniata DE=Periplakin (Fragment) 
KAESELASLRLELMEQERKFRSSEDQVKVLQNELTSIKARGPQVEVKEITKEVIKHKTDP
EIIAELERLRNEIMEKTRVVERSELEITQLKQEIQSWIDTKPQIQIKEVVQEVLQYREDP
ATKNEVESLRSKLAEEQKKRLDLERERMVQEDKIRQKERDLSQVREKVVQQEVVKYEEDP
LLKSEVNSFSMNIESELKQKDQLQEELRKLQWRKSELERQLVELERERQARREAELEINR
LKIRLNELEQREIETKEKVTLKQKVVLQQDPQQEKEHNLLKLQVEEEKHRRQILETELDA
LRKKLVTLEKMEMKEKVVFTEKIEVEKDAETEQEIRRLKSVLDEESKRRMDLESDVDRLQ
GQLSEIEFSNSKSNKELEYLREEVHKLQMEKQSLHLETRHMQSEIEITIKEAQGLRSLTQ
VDSGINLDSRLSALEQELEELKKISRDKDAEIEQLQKRFETMQIKR
>GN=PPL OR=Bombina fortinuptialis DE=Periplakin (Fragment) 
KAESELANLRLEVIEQERKYRSSEEQIKVIQSELESLKKRGPQVEVKEITKEVIKHKTDP
ELLAELEKLRGEILEKTRIVERSEIEITRLKQEIQSWIDTKPQVQIKEVVQEVLQYREDS
ATKNEVEKLRSQLSEEQKKRLTLEKEMHSQEEKIRQKERELSQVREKVVQQEVVKFEEDP
VLKSEVNSLSKNIQNELKQKDSLQEELRKLQYRKSELERQLEELERERQARREAELEIQR
LRMRLSELEQREIETKEKVTLKQKVVLQQDPQQEKEHNLLKLQVEEEKHRRQMLETELAA
LRKKLISLEKMELKEKVVFTEKIEVEKDPETEQEIERLKISLDEESRSKRELDTEVDRLQ
ARLSELEFSNSKSNKELEYLREEVHKLQMEKQSLQLETRHLQSEIQITIKEAEDLRSLTQ
VDSGVNLDSRFLSLQQELNELKKISRDKDLELEQLQKRLETMAIKR
>GN=PPL OR=Bombina orientalis DE=Periplakin (Fragment) 
KAESELANLRLEVIEQERKYRSSEEQIKVIQSELESLKKRGPQVEVKNITKEVIKHKTDP
ELLAELEKLRGEILEKTRIVERSQIEITRLKQEIQSWIDTKPQVQIKEVVQEVLQYREDP
ATKNEVEKLRSQLSEEQKKRLTLEKEMHSQEEKIRQKERELSQVREKVVQQEVVKFEEDP
VLKSEVNNLSKNIQNELKQKDSLQEELRKLQYRKSELERQLEELERERQARREAELEIQR
LRMRLSELEQREIETKEKVTLKQKVVLQQDPQQEKEHNLLKLQVEEEKHRRQMLETELAA
IRKKLISLEKMELKEKVVFTEKIEVEKDPETEQEIERLKISLDEETRSKRELDTEVDRLQ
ARLSELEFSNSKSNKELEYLREEVHKLQMEKQSLQLETRHLQSEIQITIKEAEDLRSLTQ
VDSSVNLDSRFLSLQQELNELKKISRDKDLELEQLQKRLETMAIKR
>GN=PPL OR=Breviceps macrops DE=Periplakin (Fragment) 
KAESELANLRLELIEQERKHRASEEQLEVLQTELATTRARGPQVEVKEITKEVIKHTTDP
EVVKESETLRGEILEKTRMVERSELEINQLKQEIRSWIDTKPQVQVKEVVQEVLQYREDP
DTKREVETLRAQLAEEQKKRIDLESERMAQEEKIRKKELELSQIKEKVVQQEVIKYEVDP
LLKSEVNSFSKNIETELKQKDSLQEELHKLQWRKSELERQLEELERERQARREAELEIQR
LKMKLNELEQREIDTKEKVTLKQKVVLQQDPQQEKEHNILKLQVEEDRHRRQMLEAQLEA
LRKKLVTLEKMEVKEKVVFTEKIEVEKDAETEQEIQRLKSSLDDEGKHRRELQSEVSRLQ
EQLSELEFSNSKSNKELEYLREEVHKLQMEKQSLQLETRHLQSEIEITIKEAQGLRSLKQ
ADSGVNLDSRLVALEDELSELQKISQDKDEEIEQLQKRLETMQIKR
>GN=PPL OR=Buergeriaycephala DE=Periplakin (Fragment) 
KAESELANLRVELIEQERKYRASEEQLKILQSELATFKARGPQVEVKEITKEVIKHKTDP
EVVAELERLRGEILEKTRVVERSELEINQLKQEIKSWIDTKPQVQVKEVVQEVLQYREDP
ETKKELETLRAKLAEEQKKRIDLESERMTHEEKIRHKEIELSQVREKVVQQEVVKYEEDP
MLKSEINSFSKSIQTELKQKDSLQEELRKLQWRKSELERQLEELERERQARREAELEIQR
LKIRLNELEQREIETKEKVTLKQKVVLQQDPQQEKDHNLLKLQVEEERHRRQILETELEA
LRKKAVVLEKMEVKEKVVFTEKIEVEKDVETEQEIQRLKSMMEEESRRKRDLEADVDRLH
AQLSELEFSNSKSNKELEYLREEVHKLQMEKQSLQLESRHLKSEIEITVKEAQGLRSLTQ
VDSGVNLDSRLASLERELRELQKISQDKDAEIEQLNKRLETMQIKR
>GN=PPL OR=Bufo gargarizans DE=Periplakin (Fragment) 
KAESELANLRLELTEQERKYRAAEEQVTVLQNELSAIKARGPQVTVKEVTKEVMKYKTDP
EVIAELERLREEIFEKTRIVERSELEITQLKQEIQGWIDTKPQVQIKEVIQEVLQYREDS
ATKNEMETLRSKLAEEQKKRLDLEREKMTQEDKIRQKERELSQVREKLVQQEVVKYEEDP
VLKSELNSFSKNIQSELKQKDQLQEELRQLQWRKSELERQLEELERERQARREAELEIQR
LKIRLNELEQREIETKEKVTLKQKVVLQQDPQQEKEHNLLKLQVEEEKHRRQMLETELDA
LKKKLITLEKMEVKEKVVFSEKIEVEKDPETEQEIKRLTATLDEEGKRRMESESNAERLQ
AQLSEVEFSNSKSNKELEYLREEVHKLQMEKQSLQLETRDLRSEIEITIKEAQGLRSLTQ
VDSGINLDSRLSALEHELQGLKKISRDKDAEIEQLQKRLETMQIKR
>GN=PPL OR=Callulina kreffti DE=Periplakin (Fragment) 
KAESELANLRLEVIEQERKHRTSEEQLKVLQTELASVKARGPQVEVKEITKEVIKHTTDP
EVLKELDTLRGEILQKTRMVERSELEINQLKQEIKSWIDTKPQVQVKEVVQEVLQYREDP
ETKREVETLRAQLAEEQKKRIDLESERMSQEEKIRKKELELSQIKEKVVQQEVVKYESDP
LLKSEVNSFSKSIETELKQKDSLQEELRKLQWRKSELERQLEELERERQSRREAELEIQR
LKIRLNELEQREIETKEKVTLKQKVVLQQDPQQEKEHNILKLQVEEERHRRQMLEAEVEA
LRKKLITLEKMEVKEKVVFTEKIEVEKDAETEQEIQRLKSSLDDEGKRRRELESEVSRCQ
AQLSEVEFSNSKSNKELEYLREEVHKLQMEKQSLQLETRHLQSEIEITIKEAQGLRSLTQ
VDSGVNLDSRLVALENELRELQKISQDKDAEIEQLQKRMETMQIKR
>GN=PPL OR=Callulops wilhelmanus DE=Periplakin (Fragment) 
KADSELANLRLELIEQERKHRASEDQLKIYQNDLAAFKARGPQVEVREISKEVIKHKTDP
EVLAELERLRGEILEKTRIAERSELEINQLKQEINSWMDTKPQVQIKEVVQELLQYRDDP
DTKREVESLRAKLSEEQKRRIDLESERMTQEEKIRQKELELSQVKEKVVQQEVVKYEEDP
LLKSEINSFSKNIESELKQKDSLEEQLRKLQWRKSELERQLEELERERQSRREAELEIQR
LKIRLNELEQREIETKEKVTLKQKVVLQQDPQQEKEHNLLKLQVEEERHRRQLLETELEA
LRKKLTVVEKMEVKEKVVFTEKVEVEKDPETEQEIQRLKPTVEEEAKHRRKLESELERLQ
AQLSELEFSNSKSNKELEYLREEVHKLQMEKQNLQLETRHLQSEIALTIKEAQGLRSLTQ
VDSGVSLDSRLAALEQELKELKKISRDKDEEIEQLQKRFETMQVKR
>GN=PPL OR=Calyptocephallela gayi DE=Periplakin (Fragment) 
KAESELANLRLELIEQERKYRTAEEQVKIFQSELSAIKARGPQVEVKEITKEVIKHKTDP
EVLAELERLRGEIMDKTRVVERSELEITQLNQEIQSWIDTKPQVQIKEVVQEVMQYREDP
ATKNEVESLRSNLAEEQRKRLDLERERMAQEEKIRQKERELSQVREKVVQQEVVKYEEDP
LLKSEVNSFSKSIESELKQKDSLQEELHKLQWKKSELERQLKELERERQARREAELEIQR
LKIRLNELEQREIETKEKVTLKQRVVLQQDPQQEKEHNLLKLQVEEEKHRRQMLETELEA
LRKKLITLEKMEVKEKVVFTEKIEVEKDPETEQEIQRLKSNLEEEGRRRRDLESEADRLQ
AQLSELEFSNSKSNKELEYLREEVHKLQMEKQSLQLEMRHMQSEIEITIKEAQGLRSLTQ
VDSGVNLDSRLSALEEELKELKKISQDKDSEIEQFQKRLETMQIKR
>GN=PPL OR=Ceratophrys cornuta DE=Periplakin (Fragment) 
KAESELAKLRLELIEQERKFRAAEEQVKVLQTEVTAIKARGPQVEVKEITKEVIKHKTDP
EIIAELERLREEILEKTRVVERSELEITQLKQEIQSWIDTKPQVQIKEVVQEVLQYREDP
TTKNEVETLRSKLAEEQKKRLDLERERMAQEDKIRQKERELSQVREKLVQQEVVKYEEDP
LLKSEVNSLSMNIESELKQKDQLQEELRKLQWRKSELERQLEELERERQARREAELEIQR
LKIRLRELEQREIETKEKVTLKQKVVLQQDPQQEKEHNLLKLQVEEEKHRRQILETELEA
LRKKLMTLEKMEMKEKVVFTEKIEVEKDPETEQEIRRLKALLDDESKRKMEFESEVNRHQ
GQLSELEFSNSKSNKELEYLREEVHKLQMEKQSLQLETRHLHSEIEITIKEAQGLRSLTQ
VDSGINLDSRLSALEQELRELRKISQDKDAEIEQLNKRLETMQIKR
>GN=PPL OR=Chiasmocleis ventrimaculata DE=Periplakin (Fragment) 
KSESELANLRLELIEQERKYRASEEQLKSFQNELAAIKARGPQVEVKELTKEVIVHKTDP
EVLSELERLRGEILERTRVVERSELEINQLKQEIKNWMDTKPQVQIKEVVQEVLEYRDDP
ETKREVETLRAKLSEEQKKRIDLESERMSQEEKIRQKEIELSQVREKVVQQEVVKYEADP
LLKSEVNSFSKSIESELKQKDSLEDQLRKLQWRKSELERQLEELERERQSRREAELEIQR
LKIRLNELEQREIETKEKVTLKQKVVLQQDPQQEKEHNLLKLQVEEERHRRQILETELEA
LKKKLMTLEKMEVKEKVVFTEKVEVEKDPETEQEIQRLKSSMEDESRHKRELESELEHLQ
ARLSELEFSNSKSNKELEYLREEVHKLQMEKQSLQLETRHLQSEIEITIKEAQGLRSLTQ
VDSGVNLDSRLAALEQELRELKKISRDKDAEIEQLQKRLETMQVKR
>GN=PPL OR=Conraua crassipes DE=Periplakin (Fragment) 
KAESELANLRVELIEQERKYRAAQEQLTIFQSELTALKARGPQVEVKEITKEVIKHKTDP
EVLAELERLRGEILDKTRVLERSELEINQLKQEIKSWIDTKPQVQVKEVVQEVLQYREDP
DTKKEVETLRAYLAAEQKKRIDLESERMTQEEKIRHKEIELSHVREKVVQQEVVKYEADP
LLKSEVNSFSKSIQNELKQKDSLQEELRKLQWRKSELERQLEELERERQSRREAELEIQR
LKIRLNELEQREIETKEKVTLKQKVVLQQDPQQEKEHNLLKLQVEEERHRRQILETELEA
LRKKLITLEKMEVKEKVVFTEKIEVEKDAETEQEIQRLKSMMEEESRRKRDLEVEVDRLH
AQLSEVEFSNSKSNKEMEYLREEVHKLQMEKQSLHVETRHLQSEIEITIKEAQGLRSLTQ
VDSGVNLDSRLAGLETELRELQKISQDKDAEIEQLQKRLDTMQIKR
>GN=PPL OR=Cophixalus cheesmanae DE=Periplakin (Fragment) 
KAESELANLRLELIEQERKHRASEDQLKSYQNDLAAFKSRGPQVEVREITKEVIKHKTDP
EVLAELERLRGEILEKTRIAERSELEINQLKQEINSWMDTKPQVQIKEVIQEVLQYRDDP
DTKREVESLRAKLSEEQKRRIDLESERMTQEEKIRQKELELSHVKEKVVQQELVKYEEDP
LLKSEINSFSKNIESELKQKDSLEEQLRKLQWRKSELERQLEELERERQSRREAELEIQR
LKMRLNELEQREIETKEKVTLKQKVVLQQDPQQEKDHNLLKLQVEEERHRRQLLETELEA
LRKKLTVLEKMEVKEKVVFSEKVEVEKDPETEQEIQRLKTTGDDEAKHRRKLEAELERLQ
SQLSELEFSNSKSNKELEYLREEVHKLQMEKQNLQLETRHLQSEIELTIKEAQGLRSLTQ
VDSGVSLDSRLAALEQELKELKKISRDKDEEIEQLQKRFETMQVKR
>GN=PPL OR=Cornufer pelewensis DE=Periplakin (Fragment) 
KAESELANLRLELIEQERKYRGSEEQLKILQSEIATLKTRGPQVEVKEITKEVIKHKTDP
EVVAELERLRGEILEKNRVVERSELEINQLKQEIKSWIDTKPQVQVKEVVQEVLQYREDP
DTKKDVETLRGKLAEEQKKRIDLESERMTQEDKIRQKELALSQVREKVVQQDVVKYEEDP
LLKSEVNTFSKSIQSELKQKDSLQEELRKLQWRKSELERQLEELERERQSRREAELEIQR
LKMRLSELEQREIETKEKVTLKQKVVLQQDPQQEKEHNLLKLQVEEERHRRQILETELET
LKKKLVALEKMEVKEKVVFTEKIEIEKDVETEQEIQRMKSTTEEESRRKRDLEAEVDRLH
AQLSELEFNNSKSNKELEYLREEVHKLQMDKQSLQLETRHLQSEIEITVKEAQGLRSLTQ
VDSGVNLDSRLTSLEQELKDLQKISRDKDAEIEQLNKRLETMQVKR
>GN=PPL OR=Craugastor augusti DE=Periplakin (Fragment) 
KAESELANLRLELIEQERKFRTAEEQVKVLQTELTTTRARGPQVEVKEITKEVIKHKTDP
EIIAELERLRQEILEKTRVVERSELEITQLKQEIQSWIDTKPQVQIKEVVQEVLQYREDP
ATKNEIETLRSKLAEEQKKRLDLERERMAQEDNIRQKERELSQVREKVVQQEVVKYEEDP
LLKSEVNSFSKNIESELKQKDQLQEELRKLQWRKSELERQLEELERERQARREAELEIQH
LKIRLSELEQRDIDTKEKVTLKQKVVLQQDPQQEKEHNLLKLQVEEEKHRRQILETELEV
LKKKLVALEKMDVKEKVVFSEKIEVEKDPETEQEIKRLKAVLDEEGKQRIMLESNVDRLQ
AQLSELEFSNSKSNKELEYLREEVHKLQMEKQSLQLETRHLHSEIEITIKEAQGLRSLTQ
VDSGINLDSRLSALEEELDELRKISRDKDAEIEELQKRLDTMQIKR
>GN=PPL OR=Craugastor fitzingeri DE=Periplakin (Fragment) 
KAESELANLRLELIAQERKFRAAEEQVKVLQNELTTTRARGPQVEVKEITKEVIKHKTDP
EIIAELERLRQEILEKTRVVERSELEITQLKQEIQGWIDTKPQVQIKEVVQEVLQYREDT
ATKNEIESLRSKLGEEQKKRLDLERERMTQEDKIRQKERELSQVREKVVQQEVVKYEEDP
LLKSEVNSFSKNIESELKQKDQLQEELQKLRWRKSELDRQLEELERERQARREAELEIQR
LKIRLSELEQREIDTKEKVTLKQKVVLQQDPQQEKEHNLLKLQLEEERHRRQILETELEV
LKKKLVTLEKMDVKEKVVFSEKVEVEKDPETEQEIKRLKAVLDEEGKQRIMLESDVDRLQ
AQLSELEFSNSKSNKELEYLREEVHKLQMEKQSLQLETRNLQSEIEITIKEAQGLRSLTQ
VDSGVNLDFRLSALEEELEELKKISRDKDAEIEELQKRLDSMQVKR
>GN=PPL OR=Crinia signifera DE=Periplakin (Fragment) 
KAESELANLRLELIEQERKNRASEEQMKVFQSELAAIKARGPQVEVKEITKEVIKHKTDP
EVLAELEKLRGEILDKTRVVERSELEITQLKQEIQSWIDTKPQVQVKEVVQEVLQYREDP
TTKKEVETLRANLAEEQKKRLDLERERMSQEEKIRQKERELSQVKEKVVHQDVVKYEEDP
LLKAEVNNYSKSIETELKQKDSLQEELRKLQWRKSELERQLEGLEKERQARREAELEIQK
LRLRLNELEQREVETKEKVTLKQKVVLQQDPQQEKEHNLLKLQVEEEKHKRQLLETELEA
LRKKLITLEKMEMKEKVVFTEKIEVEKDPETEQEIQRLKSNLEEEGKRRRELQAEADRLQ
SQLSELEFSNSKSNKELEYLREEVHKIQMEKQNLQLETRHLQSEIEITVKEAHGLRSLTQ
VDSHVNLDSRLSSLEQELNELKRISHDKDAEIEQLQKRLETMQIKR
>GN=PPL OR=Cryptobatrachus sp. TNHC-GDC 451 DE=Periplakin (Fragment) 
KAESELANLRLELIEQERKFRSAEEQVKVLQNEIATMKARGPQVEVKEITKEVIKHKTDP
EIIAELERLRQEILEKTRVVERSELEITQLKQEIQGWIDTKPQIQIKEVVQEVLQYREDP
ATKNEVETLRSKLAEEQRRRLDLERERMAQEDKIRQKERELSQVREKVVQQEVVKYEEDP
LLKSEVNSLSKNIESELKQKDQMQDELRKLQWRKSELERQLEELERERQARREAELEIKR
LKIRLNELEQREIETKEKVTLKQKVVLQQDPQQEKEHSLLKLQVEEEKHRRQILETELEA
LKNKLLTLEKMTVKEKVVFTEKVEVEKDADTEQEIKRLKAMLDEESKRRMELDSNVDRLQ
AQLSELEFSNSKSNKELEYLREEVHKLQMEKQSLQLETRHLQSEIEITIKEAQGLRSLTQ
VDSGINLDSRLSALEQELKELKKISQDKDAEIEQLQKRLENMQIKR
>GN=PPL OR=Dendropsophus parviceps DE=Periplakin (Fragment) 
KAESELANLRLELIEQERKLRSAEEQVKILQSEVTTMKTRGPQVEVKEITKEVIKHKTDP
EIIAELERLREEILEKTRVVERSELEITQLKQEIQSWIDTKPQIQIKEVVQEVLQYREDP
ATKNEVETLKSKLAEEQRKRLDLERERMIQEDKIRQKERELSQVKEKLVQQEVVKYEEDP
ILKSEVNSLSKNIEGELKQKDELQEELRKLQWRKSELERQLEELERERQARREAELEIKR
LKIRLNELEQREVETKEKVTLKQKVVLQQDPQQEKEHNLLKLQLEEERHRRQILETELEA
LRKKLVTLEKMEVKEKVVFTEKIEVEKDPETEQEIKRLKSALDEEGNRRVQLESDVERLQ
NQLSEVEFSNSKSNKELEYLREEVHKLQMEKQSLQLETRHLQSEIEITIKEAQGLRSLTQ
VDSGVSLDSRLSSLEEELKELKKISRDKDSEIEQLQKRLETMQIKR
>GN=PPL OR=Discoglossus pictus DE=Periplakin (Fragment) 
KAESELANLRLEVIEQERKYRTSEEQLKSLQNEMETLKKRGPQVEVKEITKEVIKHKTDP
EILAELEKLRGEILEKTRVVERSELEITQLKQEIQGWIDTKPQVQIKEVVQEVLQYREDP
ATKNEVEILRSKLAEEQKKRLDLEREKMSQEEKIRQKERELSQVKEKVVQQEVVKFEEDP
VLKSEVNSLSKNIQNELKQKDSLQEELRKLQWRKSELERQLEELERERQARREAELEIQR
LKLRLNELELREVETKEKVTLKQKVVLQQDPQQEKEHNLLKLQVEEEKHRRQMLETELEA
LRKKVISLEKMEVKEKVVFTEKIEVEKDAETEHEIEKLKVSLDEESRCKRELGSELDRLQ
AKLSELEFSNSKANKELEYLREEVHKLQMEKQSLQLETRHLQSEIQITIKEAEDLRSLTQ
VDSGVNLDSRFLSLQEELSELKKISRDKDAEIEQLQKRLETMAIKR
>GN=PPL OR=Dyscophus antongilii DE=Periplakin (Fragment) 
KAESELANLRLELIGQERKYRASEEQLKIFQNELATLKARGPLVEVREITKEVIKHKTDP
EVVAELERLRGEILEKTRVVERSELEINQLKQDIKTWMDTKPQVQIKEVVQEVLEYREDP
DTKREVEALRAKLSEEQKRRIDLESERMSQEEKIRQKEIELSQVREKVVQQEVVKYEEDP
LLKSEVNSFSKSIESELKQKDSLQEQLRKLQWRKSELERQLEELERERQSRREAELEIQK
LKIRLNELEQREVETKEKVTLKQKVVLQQDPQQEKEHNMLKLQVEEERHRRQIVETELEA
LKKKLFALEKMEVKEKVIFTEKVEVEKDPETEQEIQRLKSSMEEEARQRRDLESELQRLQ
SHLSEVEFSNSKSNKELEYLREEVHKLQMEKQSLQLETRHLQSEIEITIKEAQGLRSLTQ
VDSGVTLDSRLAALEQELRELKKISRDKDAEIEQLQKRFETMQVKR
>GN=PPL OR=Elachistocleis ovalis DE=Periplakin (Fragment) 
KAESELANLRLELIEQERKYRASEEQLKSFQNELATLKARGPQVEVKEIIKNVTVHKTDP
EVLAELEKLRGEILEKTRVLERSELEINQLKQEIKNWMDTKPQVQIKEVVQEILEYREDP
ETKREVEALRAKLSEEQKKRIDLESERMSQEEKIRQKELELSQVREKVVQQEVVKYEEDP
LLKSEVNSFSKSIESELKQKDSLQEQLRKLQWRKSELERQLEELERERQSRREAELEIQK
LKIRLNELEQREIETKEKVTLKQKVVLQQDPQQEKEHNLLKLQVEEERHRRQMLENELEA
FRKKLITLEKMEVKEKVVFTEKVEVEKDPETEQEIQRLKSSMDEEARHKRELESELERLQ
AHLSELEFSNSKSNKELEYLREEVHKLQMEKQSLQLETRHLQSEIEITIKEAQGLRSLTQ
VDSGVNLDSRLAALEKELRELKKISQDKDAEIDQLNKRLETMQIKR
>GN=PPL OR=Eleutherodactylus planirostris DE=Periplakin (Fragment) 
KAESELANLRLELIEQERKLRTAEEEVKVLQSELTTTRTRGPQVEVKEITKEVIKHKTDP
EIITELEKLRRENLEKTRVVERSELEIAQLKQEIQGWIDTKPQVQIKEVVQEVLQYREDP
ATKNEVETLRSKLAEEQKKRLDLERERMAQEDKIRQKERELSQVKEKVVHQEVVKYEEDP
LLKSEVNSFSKNIENELKQKDQLQEDLRKLQWRKSELDRQLEELERERQARREAELEIQR
LKIQLSELEQREIDTKEKVTLKQKVVLQQDPQQEKEHNLLKLQVEEEKHRRQILETELEA
LKKKLVTLEKMDVKEKVVFSEKVEVEKDPETEQEIKRLKAVLDEEGKQRIVLQSDVDRLQ
AQLSELEFSNSKSNKELEYLREEVHKLQMEKQSLQLETRHLQSEIEITIKEAQGLRSLTQ
VDSGINLDSRLSALEQELQELKKISTDKDAEIEQLQKRLETMQVKR
>GN=PPL OR=Engystomops pustulosus DE=Periplakin (Fragment) 
KAESELANLRLELIEQERKFRAAEEQVKVLQSEVTTLKARGPQVEVKEITKQVIKHKTDP
EIIAELERLREEILEKTRVVERSELEITQLKQEIQSWIDTKPQIQIKEVVQEVLQYREDP
TTKNEVETLRSQLTEEQRKRLDLERERMAQEDKIRQKERELSQVKEKLVQQEVVKYEEDP
VLKSEVNSISKNIESELKQKDQLQEDLRKLQWRKSELERQLEELERERQARREAELEIKR
LKIRLNELEQRDIETKEKVTLQQKVVLQQDPQQEKEHNLLKLQVEEEKHRRQMLETELEA
LKMKLVTLEKTTVKEKVVFTEKIEVEKDPETELEIKRLKSVLDEEGKRRIELESDVDRLQ
AQLSELEFSNSKSNKELEYLREEVHKLQMEKQSLQLETRHLQSEIEITIKEAQGLRSLTQ
VDSGTNLDSRLSALEQELQELKKISRDKDLEIEQLQKRLETMQIKR
>GN=PPL OR=Eupsophus calcaratus DE=Periplakin (Fragment) 
KAESELANLRLELTEQERKYRSAEENVNVLQHELSTIKARGPQVEVKEITKEVIKHKTDP
EIIAELERLRQEILEKSRVVERSELEITQLKQEIQSWIDTKPQVQIKEVVQEVLQYREDP
TTKSEVESLKSKLAEEQKKRLDLERERMTQEDKIRQKERELSQVREKVVQQEVVKYEEDP
LLKSEVNSFSRNIESELKQKDQLQEELRKLQWRKSELERQLAELERERQARRDAELEIQR
LKMRLNELEQREIETKEKVTLKQKVVLQQDPQQEKEHNLLKLQVEEEKHRRQMLETELEA
LRKKLITLEKMEVKEKVVFTEKIEVEKDAETEQEIKRLKAVLDEEGKRRMELESNVDRLQ
AQLSELEFSNSKSNKELEYLREEVHKLQMEKQSLQLETRHMQSEIQITMKEAQGLRSLTQ
VDSGINLDSRLSALEQELEELKKISRDKDAEIEQLHKRHETMQIKR
>GN=PPL OR=Fejervarya limnocharis DE=Periplakin (Fragment) 
KAESELANLRLELIEQERKYRAAEEQLKILQSELAALKSRGPQVEMKEITKEVIKHKTDP
EVLAELERLRGEILEKTRVVERSELEINQLKQEIKSWMDTKPQVQVKEVHQEVLQYREDP
NTKKEVETLRAQLAEEQKKRIDLERERMTQEEKIRHKELELSQVREKVVQQEVVKYEEDP
LLKSEVNSFSKSIQTELKQKDSLQEELRKLQWKKSELERQLEELERERQSRREAELEIQR
LKMRLNELEQREIETKEKVTLKQKVVLQQDPQQEKEHNILKLQVEEEKHRRQILETELEA
LRKKFITLEKMEVKEKVVFTEKIEVEKDAETEQEIQRLKSMMEEESKRKRDLEADVDRLR
AQLSEIEFNNSKSNKELEYLREEVHKLQMEKQSLQLETRHLQSEIEITVKEAQGLRSLTQ
VDSGVNLDSRLASLEQELKDLQNICREKDSEIEELQKRLETMQIKR
>GN=PPL OR=Gastrophryne olivacea DE=Periplakin (Fragment) 
KAESELANLRLELIAQERKYRASEEQLKSFQNELAALKARGPQVEVKEITKEVIKHKTDP
EVLSELERLRGEILEKTRVVERSELEINQLKQEIKNWMDTKPQVQIKEMVQEVLEYRQDP
ETKREVEALRAKLSEEQKKRIDLESERMSQEEKIRQKELELSQVREKVVQQEVVKYEEDP
LLKSEVNSFSKSIESELKQKDSLQEQLRKLQWRKSELERQLEELERERQSRREAELEIQR
LRIRLNELEQREIETKEKVTLKQKVVLQQDPQQEKEHNLLKLQVEEERHRRQMLENELEA
FRKKLITLEKMEVKEKVVFTEKVEVEKDPETEQEIQRLKSSMEEEARYKRELESELERLQ
AHLSELEFSNSKSNKELEYLREDVHKLQMEKQRLQLETRHMQSEIEITMKEAQGLRSLTQ
VDSGVNLDSRLAALEHELRELKKISRDKDAEIEQLNKRLETMQVKR
>GN=PPL OR=Gastrotheca pseustes DE=Periplakin (Fragment) 
KAESELANLHLELMEQERRFRASEEQVKVLQSELNTMKARGPQVEVKEITKEVIKHKTDP
EIIAELERLRQEILEKTRVVERSELEITQLKQEIQGWIDTKPQVQIKEVVQEVLQYREDP
TTKNEVETLRSKLAEEQRRRLDLERERMTQEDKIRQKERELSQVREKVVQQEVVKYEEDP
LLKSEVHSLSKNIEGELKQKDQLQEELQKLQWRKSELERQLEELERERQARREAELEIQR
LKIRLNELEQREIETKEKVTVKQKVVLQQDPQQEKEHNLLKLQVEEEKHRRQILETELEA
LRNKLITMEKMVVKEKVVFTEKVEVEKDAETEQEIKRLKALLDEEGKRRFESESNLYRLQ
AQLSELEFSNSKSNKELEYLREEVHKLQMEKQSLQLETRHLHSDIEITIKEAQGLRSLSQ
VDSRINLDSRLSALEEELQELKKISQDKDAEIEQLQKRLENMQIKR
>GN=PPL OR=Hemisus marmoratus DE=Periplakin (Fragment) 
KAESELANLRLELIEQERKYRASEEQLNVLQSELSTFKARGPQVEVKEITKEVIKHTTDP
EILKELERLRGEILEKTRVVERSELEINQLKQEIKSWIETKPQVQVKEVVQEVLQYREDP
ETKREVEMLKAQLAEEQKKRIDLESERMSQEEKIRQKELELSQIKEKVVQQEVVKYEEDP
LLKSEVNSFSKTIQTELKQKDSLQEELRKLQWRKSELERQLEELERERQSRREAELEIQK
LKMRLNELEQREIETKEKVTLKQKVVLQQDPQQEKEHNILKLQVEEEKHRRQILEAELEA
LRKKLITLEKMTVKEKVVFTEKIEVEKDAETEQDIQRLKSSLDEESKRRRELESDVNRLQ
AQLSELEFSNSKSNKELEYLREEVHKLQMEKQSLQLETRHLQSEIEITVKEAQGLRSLTQ
VDSGVNLDSRLAALEAELRELQNISRDKDAEIEQLHKRLETMQIKR
>GN=PPL OR=Hoplobatrachus tigerinus DE=Periplakin (Fragment) 
KAESELANLRLELIEQERKYRASEEQLKIFQSELATLKARGPQVEVKEMTKEVIKHKTDP
EVLAELERLRGEILEKTRVVERSELEINQLKQEIKSWIDTKPQVQVKEVVQEVLQYREDP
DTKKEVETLRAQLAAEQKKRIDLESERMTQEEKIRHKELELSQVREKVVQQEVVKYEEDP
LLKSEVNSFSKSIQTELKQKDSLQEELRKLQWRKSELERQLEELERERQSRREAELEIQR
LKIRLTELEQREIETKEKVTLKQKVVLQQDPQQEKEHNMLKLQVEEERHRRQILETELEA
LRKKLITLEKMEVKEKVIFTEKIEVEKDAETEQEIQRLKSMMEEESKRKRDLEAEVDRLH
AQLSEIEFSNSKSNKELEYLREEVHKLQMEKQSLQLETRHLQSEIEITIKEAQGLRSLTQ
VDSGVNLDSRLASLEQELKDLQKISRDKDAEIEQLQKRLDTMQIKR
>GN=PPL OR=Hyla chinensis DE=Periplakin (Fragment) 
KAESELANLRLELIEQERKLRAAEEQVKVLQSEVTTIKSRGPQVEVKEITKEVIKHKTDP
ELIAELERLRQEILEKSRVVERSELEITQLKQEIQSWIDTKPQIQIKEVVQEVLQYREDP
ATKNEVETLRSKLAEEQRKRLDLERERMVQEDKIRQKERELSQVREKVVQQEVVKYEEDP
LLKSEVNTLSKNIESELKQKDQLQEELRKLQYRKSELERQLEELERERQARREAELEIKR
LKIRLSELEQREVETKEKVTLKQKVVLQQDPQQEKEHNLLKLQLEEEKHRRQILETELEA
LRKKLVSLEKMEVKEKVVFTEKIEVEKDPETEQEIKRLKSALDEEGKRRAQFESDVDRLQ
NQLSEVEFSNSKSNKELEYLREEVHKLQMEKQSLQLEVRHMQSEIEITIKEAQGLRSLTQ
VDSGTNLDSRLSSLEEELQELRKISQDKDAEIEQLQKRFETMQIKR
>GN=PPL OR=Hylomantis lemur DE=Periplakin (Fragment) 
KAESELANLRLELIEQERKHRSAEEQVKILQNELATIKTRGPQVEVKEITKEVIKHKTDP
EIIAELERLRKELLEKSRVVERSELEIAQLKQEIQSWIDTKPQVQIKEVVQEVLQYREDP
ATRNEVETLKAKLAEEQRKRLDLERERMVQEDKIRQKERELSQVREKVVQQEVVKYEEDP
LLKSEVNSLSKNVENELKQKDQLQEELRKLQWRKSELERQLEELERERQARREAELEIQR
LKIRLNELEQREIETKEKVTLKQKVVLQQDPQQEKEHNLLKLQLEEEKHRRQMLETELEA
LRMKLVSLEKMEVKEKVVFTEKIEVEKDPETEQEIKRLKSALDDEAKRRIEFESDVDRLQ
AQLSEVEFSNSKSNKELEYLREEVHKLQMEKQSLQLETRHLQSEIEITIKEAQGLRSLTQ
VDSGINLDSRLSALEQELRELKKISRDKDAEIEQLHTRLETMQIKR
>GN=PPL OR=Hyloscirtus lindae DE=Periplakin (Fragment) 
KAESELANLRLELIAQERKYRVAEEQVKVLQSELGDIKSRGPQVEVKEITKEVIKHKTDP
ELIAELERLRQTILEKTRIVERSELEITQLKQEIQSWIDTKPQIQIKEVVQEVLQYREDP
ATKNEVETLRSKLAEEQRKRLDLERERMAQEDKIRQKERELSQVKEKVVQQEVVKYEEDP
LLKSEVNSLSKNIESELKQKDQLQEELRKLQWRKSELERQLEELERERQARREAELDIKR
LKMRLNELEQREIETKEKVTLKQKVVLQQDPQQEKEHNLLKLQLEEERHRRQIIETELEA
LRKKLITLEKMEVKEKVVFTEKIEVEKDPETEQEIKRLKAALDEESKRRVQLESGVDRLQ
AQLSEVEFSNSKSNKELEYLREEVHKLQMEKQSLQLETRHLQSEIEITIKEAQGLRSLTQ
VDSGINLDSRLSALEQELRELKKISRDKDAEIEQLQKRFDTMQIKR
>GN=PPL OR=Hyperolius bolifambae DE=Periplakin (Fragment) 
QAESELAKLRLELIEQERKYRSSEEQVKSLQSELSAIKSRGPQVEVKEITKEVIKHKTDP
EVLSELERLRGEILEKTRVVERSEMEINQLKQEIKSWIDTKPQVQVKEVVQEVLQYREDP
DTKREVETLRSQLAQEQKKRIDLESERMAQEDKIRKKEVELSQIREKVVQQEVVKYEEDP
LLKSEVNSFSKSIETELKQKDSLQEELRKLQWRKSELERQLEELERERQARRVAELEIQR
LKSRLSELEQREIETKEKVTLKQKVVLQQDPQQEKEHNLLKLQVEEERHRRQLLENELEA
LRKKFLGLEKMEVKEKVVFTEKVEVEKDAETEQEIQRLKSMMEEEGRRRRELEAEADHMQ
ALLSELEFSNSKSNKELEYLREEVHKLQMEKQSLQLETRHLQSEIEITIKEAQGLRSLTQ
VDSGVNLDSRLSALETELRDLQKISRDKDAEIEQLQKRLETMQIKR
>GN=PPL OR=Rhinella arenarum DE=Periplakin (Fragment)
KNMDKEYISSLQVKYQKLLNASQKRQRDLSTLQDYMQRCTNELYWLDQQEKERMEYDWSDRNTDYISRRRQYENFIQRSLEAKEQEINKLQEEGDKLLADGHPAKIPIEAHMEAVHADWKEYLNLLICEESHLKYMEDYHQYYRDVKDTQDLLKKVDSDLDHKYNPDFKDSYQIEAQLRELEDQDKALDKYEEVVRSLQKRSHQVVPLKFRRETPLKPIPVEAVCDFYSDEGEITRGSQYTLKANRGEKWEVTDSNGKKLVAPGVCFTIPPTDPEALTVAESTFNQYRATKQKAANCKNALFQRSEDLKRESKATTSTQDTQGRQLLAGMDRVITDLDRQEKAISSYLRPPLEQSRAVQDSSERLKELKNIANNVRRIEPEKSQRVQECEVYLSKAPTASSAPMLRSKTNETNKKYERVNDLLSSAQDKIEASNHLENSLQQSRDLLSTYETKLCQDDTVPEDPRAVDRKLQELSAMSTELQQGRGVLAEAEKNLHNSKLSCQNLANRFQEHCPDIERQEGEVSKLNQRYSQLDQQIQSRSQDLQKAKTAYTNYRNSYDQLDGWLQNLPNYEPKDTDSVNQVETKLKNQRLLLTEITDREQDLEHVTGSAQQYQQAVKDYELDSEKLRSVLDMENRRNTYTRRSRVLSPANKVKEEEADLSARFTEANAVNKQRLQTLEFAQSLLRQQPEVEVQQQSVQMTRSEKPAEETWKIKNMLDDEVQRRHQLESEIRSTQEEIIFLQNQKPQETIVKKEVLKKVPDPQLEEEYHKVLEKVSEEQRQNKSLQDELDSLRIKIRSLEYEQKEGGQQYIVKEVLRIEKDKEQQEEFLRLKEELEELNRLKGTKHNEIANLRERILILTEEKNKPQEKVTEKEVVKLQNDPQLASEYRTLQENMQRESSQRQKEEEELQLLQEKLKRLEKERAMAEGKITVKEVLKVEKDHATEREVADLRRQYEDETSKIRTTQREKNELIRKIGILEEENSKVIVQEKVREIVRPDPKAESELANLHLELMEQERKYRAAEEQVKVLQNELSAIKARGPQVTVKEVTKEVIKHKTDPEIIAELERLREEILEKTRIVERSELEITQLKQEIQGWIDTKPQVQIKEVVQEVMQYREDPATKNEVETLRSKLAEEQKKRLDLEREKMAQEDKIRQKERELSQVREKLVQQEVVKYEEDPLLKSELNSFSKNIESELKQKDQLQEELRKLQWRKSELERQLEELERERQARREAELEIKRLKIRLNELEQREIETKEKVTLKQKVVLQQDPQQEKEHNLLKLQVEEEKHRRQMLETELDALKKKLVTLEKMEVKEKVVFSEKIEVEKDPETEQEIKRLKAMLDEEGKRRMESESSAERLQAQLSEVEFSNSKSNKELEYLREEVHKLQMEKQSLQLETRHLQSEIEITIKEAQGLRSLTQVDSGFNLDSRLSALERELQGLKKISRDKDLEIEQLQKRLETMQIKREQRENHLRRSIVVIDPDTGREMSPEEARRLGLIDWKMFVNLQSQECDWEETTIKGPNGDSSVIHDRKSGKKFDIEDALKSGRISKRQYESYLNKEMSIQEFAALVSGKK
