# Supplementary material for: The Rhinella arenarum transcriptome: de novo assembly, annotation and gene prediction
Source: Sci Rep. 2020 Jan 23;10:1053. doi: 10.1038/s41598-020-57961-4 (PMC6978513; doi:10.1038/s41598-020-57961-4)
Supplement: Supplementary file 3 — Dataset 2. [file 41598_2020_57961_MOESM3_ESM.zip › RERE.fasta]

>GN=RERE OR=Acris crepitans DE=Arginine-glutamic acid dipeptide (RE) repeats (Fragment) 
SPTNRNHPFFVPLNPNDPLLAYHMPGLYNMDPTMRERELRERELREREIRERELRERMKP
GFEVKPPELDQLHPAANPMEHFARHGALTLPPTAGPHPFATFHPGLNPLERERLALAGPQ
LRPEMTYPERLAAERIHAERMASLTNDPLARLQ
>GN=RERE OR=Agalychnis callidryas DE=Arginine-glutamic acid dipeptide (RE) repeats (Fragment) 
SPTNRNHPFFVPLNPNDPLLAYHMPGLYNMDPTIRERELRERELRERELRERELRERMKP
GFEVKPPELDQLHPAANPMEHFARHGALTIPQTAGPHPFATFHPGLNPLERERLALAGPQ
LRPEMTYPERLAAERIHAERMASLTNDPLARLQ
>GN=RERE OR=Aglyptodactylus madagascariensis DE=Arginine-glutamic acid dipeptide (RE) repeats (Fragment) 
SPTNRNHPFFVPLNPNDPLLAYHMPGLYNMDPTLRERELRERELREREIRERELRERMKP
GFEVKPPELDQLHPAANPMEHFARHGALTLPPTAGPHPFAAFHPGLNPLERERLALAGPQ
LRPEMTYPERLAAERIHAERMASLTNDPLARLQ
>GN=RERE OR=Allobates femoralis DE=Arginine-glutamic acid dipeptide (RE) repeats (Fragment) 
SPTNRNHPFFVPINPNDPLLAYHMPGLYNMDPTMRERELRERELREREIRERELRERMKP
GFEVKPPELDHLHPAANPMEHFARHGALTIPATAGPHPFATFHPGLNPLERERLALAGPQ
LRPEMTYPERLAAERIHAERMASLTNDPLARLQ
>GN=RERE OR=Alsodes gargola DE=Arginine-glutamic acid dipeptide (RE) repeats (Fragment) 
SPTNRNHPFFVPLNPNDPLLAYHMPGLYNMDPTMRERELRERELRERELRERELRERMKP
GYEVKPPELDQLHPAANPMEHFARHGALTLPPSAGPHPFAAFHPGLNPLDRERLALAGPQ
LRPEMTYPERLAAERIHAERMASLANDPLARLQ
>GN=RERE OR=Alytes obstetricans DE=Arginine-glutamic acid dipeptide (RE) repeats (Fragment) 
SPTNRNHPFFVPLNPNDPLLAYHMPGLYNMDPTMRERELRERELRERELRERELRERMKP
GFEVKPPELDQLHPAANPMEHFARHGALTLNPTAGPHHFATFHHGLNPLDRERLALAGPQ
LRPEMSYPERLAAERIHAERMASLTNDPLARLQ
>GN=RERE OR=Amietia lubrica DE=Arginine-glutamic acid dipeptide (RE) repeats (Fragment) 
SPTNRNHPFFVPLNPNDPLLAYHMPGLYNMDPSLRERELREREMRERELRERELRERMKP
GFEVKPPEMDQLHPAANPMEHFARHGALTIPQTGHHPFAAFHPGLNPLDRERLALAGPQL
RPEMTYPERLAAERIHAERMASLANDPLARLQ
>GN=RERE OR=Amolops loloensis DE=Arginine-glutamic acid dipeptide (RE) repeats (Fragment) 
SPTNRNHPFFVPLNPNDPLLAYHMPGLYNMDPTMRERELRERELRERELRERELRERMKP
GFEVKPPELDQLHPAANPMEHFARHGALTIPTTAGPHHFAAFHPGLNPLERERLALAGPQ
LRPEMTYPERLAAERIHAERMASLTNDPLARLQ
>GN=RERE OR=Anaxyrus canorus DE=Arginine-glutamic acid dipeptide (RE) repeats (Fragment) 
SPTNRNHPFFVPLNPNDPLLAYHMPGLYNMDPTLRERELRERELRERELRERELRERMKP
GFEVKPPELDQLHPAANPMEHFARHGALTLNPTAGPHPFATFHPGLNPLDRERLALAGPQ
LRPDMTYPERLAAERIHAERMASLTNDPLARLQ
>GN=RERE OR=Anaxyrus punctatus DE=Arginine-glutamic acid dipeptide (RE) repeats (Fragment) 
SPTNRNHPFFVPLNPNDPLLAYHMPGLYNMDPTLRERELRERELREREIRERELRERMKP
GFEVKPPELDQLHPAANPMEHFARHGALTLPPTAGPHPFATFHPGLNPLERERLALAGPQ
LRPDMTYPERLAAERIHAERMASLTNDPLARLQ
>GN=RERE OR=Aplastodiscus perviridis DE=Arginine-glutamic acid dipeptide (RE) repeats (Fragment) 
SPTNRNHPFFVPLNPNDPLLAYHMPGLYNMDPTMRERELRERELREREIRERELRERMKP
GFEVKPPELDQLHPAANPMEHFARHGALTLPPTAGPHHFATFHPGLNPLDRERLALAGPQ
LRPEMTYPERLAAERIHAERMASLANDPLARLQ
>GN=RERE OR=Arthroleptis poecilonotus DE=Arginine-glutamic acid dipeptide (RE) repeats (Fragment) 
SPTNRNHPFFVPLNPNDPLLAYHMPGLYNMDPTMRERELRERELRERELRERELRERMKP
GFEVKPPELDQLHPAANPMEHFARHGALTIPTTAGPHHFAFHPGLNPLERERLALAGPQL
RPEMTYPERLAAERIHAERMASLNDPLARLQ
>GN=RERE OR=Ascaphus truei DE=Arginine-glutamic acid dipeptide (RE) repeats (Fragment) 
SPTNRNHPFFVPINPNDPLLAYHMPGLYNMDPNMRERELRERELRERELRERELRERMKP
GFEVKPPELDQLHPAANPMEHFARHGALTIPTTAGPHHFAFHPGLNPLDRERLALAGPQL
RPDMSYPERLAAERIHAERMAALANDPLARLQ
>GN=RERE OR=Astylosternus diadematus DE=Arginine-glutamic acid dipeptide (RE) repeats (Fragment) 
SPTNRNHPFFVSLNPNDPLLAYHMPGLYNMDPTLRERELRERELREREIRERELRERMKP
GFEMKPPELDQLHPAANPMEHFVRHGALTLPPTAGPHHFAAFHPGLNPLERERLALAGPQ
LRPDMTYPERLAAERIHAERMASLNDPLARLQ
>GN=RERE OR=Atelognathus reverberii DE=Arginine-glutamic acid dipeptide (RE) repeats (Fragment) 
SPTNRNHPFFVPLNPNDPLLAYHMPGLYNMDPTMREREMREREMRERELRERELRERMKP
GFEMKPPELDQLHPAANPMEHFARHGALTLPPTGPHHFAFHPGLNPLERERLALAGPQLR
PEMTYPERLAAERIHAERMASLANDPLARLQ
>GN=RERE OR=Aubria subsigillata DE=Arginine-glutamic acid dipeptide (RE) repeats (Fragment) 
SPTNRNHPFFVPLNPNDPLLAYHMPGLYSMDPTLRERELRERELREREIRERELRERMKP
GFEVKPPELDQLHPAANPMEHFARHAALTMPPTGPHPFASFHPGLNPLDRERLALAGPQL
RPEMTYPERLAAERIHAERMASLTNDPLARLQ
>GN=RERE OR=Barbourula busuangensis DE=Arginine-glutamic acid dipeptide (RE) repeats (Fragment) 
SPTNRNHPFFVPLNPNEPLLAYHMPGLYNMDPTMRERELRERELRERELRERELRERMKP
GFEVKPPELDQLHPAANPMEHFARHGALTLPPTAGPHPFAPFHHGLNPLERDRLALAGPQ
LRPEISYPERLAAERIHAERMASLTNDPLARLQ
>GN=RERE OR=Barycholos pulcher DE=Arginine-glutamic acid dipeptide (RE) repeats (Fragment) 
SPTNRNHPYFLPLNPNDPLLAYHMPGLYNMDPTIRERELRERELREREIRERELRERMKP
GFEVKPPELDQLHPAANPMEHFARHGALTLPPTAGPHPFATFHPGLNPLERERLALAGPQ
LRPEMTYPERLAAERIHAERMASLTNDPLARLQ
>GN=RERE OR=Batrachyla leptopus DE=Arginine-glutamic acid dipeptide (RE) repeats (Fragment) 
SPTNRNHPFFVPLNPNDPLLAYHMPGLYNMDPTMRERELREREMRERELRERELRERMKP
GFEVKPPELDQLHPAANPMEHFARHGALTLPPSGPHPFATFHPGLSPLDRERLALAGPQL
RPEMTYPERLAAERIHAERMAALANDPLARLQ
>GN=RERE OR=Batrachyla taeniata DE=Arginine-glutamic acid dipeptide (RE) repeats (Fragment) 
SPTNRNHPFFVPLNPNDPLLAYHMPGLYNMDPTMREREMREREMRERELRERELRERMKP
GFEVKPPELDQLHPAANPMEHFARHGALTLTPTGPHPFATFHPGLSPLDRERLALAGPQL
RPEMTYPERLAAERIHAERMASLANDPLARLQ
>GN=RERE OR=Bombina fortinuptialis DE=Arginine-glutamic acid dipeptide (RE) repeats (Fragment) 
SPTNRNHPFFVPLNPNEPLLAYHMPGLYNMDPTMRERELREREMRERELREREMRERELR
ERELRERMKPGFEVKPPELDQLHPATNPMEHFARHGALTLPPSAGPHHFAPFHHGLNHLE
RDRLALAGQQLRPDISYPERLAAERIHAERMASLTNDPLARLQ
>GN=RERE OR=Bombina orientalis DE=Arginine-glutamic acid dipeptide (RE) repeats (Fragment) 
SPTNRNHPFFVPLNPNEPLLAYHMPGLYNMDPTMRERELRERELRERELRERELRERMKP
GFEVKPPELDQLHPAANPMEHFARHGALTLPPSAGPHHFAPFHHGLNHLERERLALAGPQ
LRPDISYPERLAAERIHAERMASLTNDPLARLQ
>GN=RERE OR=Breviceps macrops DE=Arginine-glutamic acid dipeptide (RE) repeats (Fragment) 
SPTNRNHPFFVPLNPNDPLLAYHMPGLYNMDPTIRERELRERELREREIRERELRERMKP
GFEVKPPELDQLHPAANPMEHFARHGALTIPPTVGPHPFAAFHPGLNPLERERLALAGPQ
LRPEMTYPERLAAERIHAERMASLANDPLARLQ
>GN=RERE OR=Buergeriaycephala DE=Arginine-glutamic acid dipeptide (RE) repeats (Fragment) 
SPTNRNHPFFVPLNPNDPLLAYHMPGLYNMDPTIRERELRERELREREIRERELRERMKP
GFEVKPPELDQLHPAPNPMEHFARHGALTLPPTAGPHHFASFHHGLNPLERERLALAGPQ
LRPEMSYPERLAAERIHAERMASLTNDPLARLQ
>GN=RERE OR=Bufo gargarizans DE=Arginine-glutamic acid dipeptide (RE) repeats (Fragment) 
SPTNRNHPFFVPLNPNDPLLAYHMPGLYNMDPTMREREMRERELREREIRERELRERMKP
GFEVKPPELDQLHPAANPMEHFARHGALTLPPTAGPHPFAAFHPGLNPLDRERLALAGPQ
LRPDMTYPERLAAERIHAERMASLTNDPLARLQ
>GN=RERE OR=Callulina kreffti DE=Arginine-glutamic acid dipeptide (RE) repeats (Fragment) 
SPTNRNHPFFVSLNPNDPLLAYHMPGLYNMDPTIRERELRERELREREIRERELRERMKP
GFEMKPPELDQLHPAANPMEHFVRHGALTIPTTAGPHPFASFHPGLNPLERERLALAGPQ
LRPEMTYPERLAAERIHAERMASLANDPLARLQ
>GN=RERE OR=Callulops wilhelmanus DE=Arginine-glutamic acid dipeptide (RE) repeats (Fragment) 
SPTNRNHPFFVSLNPNDPLLAYHMPGLYNMDPTMRERELRERELREREIRERELRERMKP
GFEVKPPELDQLHPAANPMEHFARHGALTIPGTAGPHHFAAFHPGLNPLERERLALAGPQ
LRPEMTYPERLAAERIHAERMASLANDPLARLQ
>GN=RERE OR=Calyptocephallela gayi DE=Arginine-glutamic acid dipeptide (RE) repeats (Fragment) 
SPTNRNHPFFVPLNPNDPLLAYHMPGLYNMDPTMRERELRERELREREIRERELRERMKP
GFEVKPPELDQLHPAANPMEHFARHGALTLNPAAGPHHFAFHPGLNPLERERLALAGPQL
RPEMSYPERLAAERIHAERMASLANDPLARLQ
>GN=RERE OR=Ceratophrys cornuta DE=Arginine-glutamic acid dipeptide (RE) repeats (Fragment) 
SPTNRNHPFFVPLNPNDPLLAYHMPGLYNMDPTIRERELRERELREREIRERELRERMKP
GFEVKPPELDQLHPAANPMEHFARHGALTLPPTAGPHPFAAFHPGLNPLERERLALAGPQ
LRPEMTYPERLAAERIHAERMASLTNDPLARLQ
>GN=RERE OR=Chiasmocleis ventrimaculata DE=Arginine-glutamic acid dipeptide (RE) repeats (Fragment) 
SPTNRNHPFFVPLNPNDPLLAYHMPGLYNMDPTLRERELRERELRERELRERELRERMKP
GFEVKPPELDQLHPAANPMEHFARHGALTLPPTAGPHHFASFHPGLNPLERERLALAGPQ
LRPEMTYPERLAAERIHAERMASLTNDPLARLQ
>GN=RERE OR=Conraua crassipes DE=Arginine-glutamic acid dipeptide (RE) repeats (Fragment) 
SPTNRNHPFFVPLNPNDPLLAYHMPGLYNMDPTIRERELRERELREREIRERELRERMKP
GFEVKPPELDQLHPAANPMEHFARHGALTIPQAAGPHPFAAFHPGLNQLERERLALAGPQ
LRPEMTYPERLAAERIHAERMASLANDPLARLQ
>GN=RERE OR=Cophixalus cheesmanae DE=Arginine-glutamic acid dipeptide (RE) repeats (Fragment) 
SPTNRNHPFFVSLNPNDPLLAYHMPGLYNMDPTIRERELRERELREREIRERELRERMKP
GFEVKPPELDQLHPAANPMEHFARHGALTIPATAGPHPFAAFHPGLNPLERERLALAGPQ
LRPEMTYPERLAAERIHAERMASLANDPLARLQ
>GN=RERE OR=Cornufer pelewensis DE=Arginine-glutamic acid dipeptide (RE) repeats (Fragment) 
SPTNRNHPFFVPLNPNDPLLAYHMPGLYNMDPTIREREMRERELREREIRERELRERMKP
GFEVKPPELDQLHPAANPMEHFARHGALTIPPTAGPHPFAAFHPGLNPLERERLALAGPQ
LRPEMTYPERLAAERIHAERMASLTNDPLARLQ
>GN=RERE OR=Craugastor augusti DE=Arginine-glutamic acid dipeptide (RE) repeats (Fragment) 
SPTNRNHPFFVPLNPNDPLLAYHMPGLYNMDPTLRERELRERELREREIRERELRERMKP
GFEVKPPELDQLHPAANPMEHFARHGALTLPPTAGPHHFATFHPGLNPLERERLALAGPQ
LRPEMTYPERLAAERIHAERMASLTNDPLARLQ
>GN=RERE OR=Craugastor fitzingeri DE=Arginine-glutamic acid dipeptide (RE) repeats (Fragment) 
SPTNRNHPFFVPLNPNDPLLAYHMPGLYNMDPTMRERELRERELREREIRERELRERMKP
GFEVKPPELDQLHPAANPMEHFARHGALTIPTTAGPHPFATFHPGLNPLERERLALAGPQ
LRPEMTYPERLAAERIHAERMASLANDPLARLQ
>GN=RERE OR=Crinia signifera DE=Arginine-glutamic acid dipeptide (RE) repeats (Fragment) 
SPTNRNHPFFVPLNPNDPLLAYHMPGLYNMDPNLRERELRERELREREIRERELRERMKP
GFEVKPPEMDQLHPAANPMEHFARHGALTMAQAGPHHFAAFHPGLNPLDRERLALAGPQL
RPEMSYPERLAAERIHAERMASLTNDPLARLQ
>GN=RERE OR=Cryptobatrachus sp. TNHC-GDC 451 DE=Arginine-glutamic acid dipeptide (RE) repeats (Fragment) 
SPTNRNHPFFVPLNPNDPLLAYHMPGLYNMDPTIRERELRERELREREIRERELRERMKP
GFEVKPPELDQLHPAANPMEHFARHGALTIPQTGPHPFAAFHPGLNPLERERLALAGPQL
RPEMTYPERLAAERIHAERMAALTNDPLARLQ
>GN=RERE OR=Dendropsophus parviceps DE=Arginine-glutamic acid dipeptide (RE) repeats (Fragment) 
SPTNRNHPFFVPLNPNDPLLAYHMPGLYNMDPTMRERELRERELRERELRERELRERMKP
GFEVKPPELDQLHPAANPMEHFARHGALTLPPTAGPHHFATFHPGLNPLERERLALAGPQ
LRPEMTYPERLAAERIHAERMASLTNDPLARLQ
>GN=RERE OR=Dyscophus antongilii DE=Arginine-glutamic acid dipeptide (RE) repeats (Fragment) 
SPTNRNHPFFVSLNPNDPLLAYHMPGLYNMDPTIRERELRERELREREMRERELRERMKP
GFEVKPPELDQLHPAANPMEHFARHGALTLPPTAGPHHFASFHPGLNPLERERLALAGPQ
LRPEMTYPERLAAERIHAERMASLANDPLARLQ
>GN=RERE OR=Elachistocleis ovalis DE=Arginine-glutamic acid dipeptide (RE) repeats (Fragment) 
SPTNRNHPFFVPLNPNDPLLAYHMPGLYNMDPTLRERELRERELREREIRERELRERMKP
GFEVKPPELDQLHPAANPMEHFARHGALTLPPTAGPHPFASFHPGLNPLDRERLALAGPQ
LRPEMSYPERLAAERIHAERMASLTNDPLARLQ
>GN=RERE OR=Eleutherodactylus planirostris DE=Arginine-glutamic acid dipeptide (RE) repeats (Fragment) 
SPTNRNHPFFVPLNPNDPLLAYHMPGLYNIDPTMRERELRERELREREIRERELRERMKP
GFEVKPPELDQLHPAANPMEHFARHGALTIPPTAGPHHFAAFHPGLNPLERSLAGPQLRP
EMTYPERLAAERIHAERMASLTNDPLARLQ
>GN=RERE OR=Engystomops pustulosus DE=Arginine-glutamic acid dipeptide (RE) repeats (Fragment) 
SPTNRNHPFFVPLNPNDPLLAYHMPGLYNMDPTLRERELRERELREREIRERELRERMKP
GFEVKPPELDQLHPAANPMEHFARHGALTLPPTAGPHPFAAFHPGLNPLERERLALAGPQ
LRPEMTYPERLAAERIHAERMASLTNDPLARLQ
>GN=RERE OR=Eupsophus calcaratus DE=Arginine-glutamic acid dipeptide (RE) repeats (Fragment) 
SPTNRNHPFFVPLNPNDPLLAYHMPGLYNMDPTMRERELRERELRERELRERELRERMKP
GFEVKPPELDQLHPAANPMEHFARHGALTLPPAGHPFAAFHPGLNPLDRERLALAGPQLR
PEMSYPERLAAERIHAERMASLANDPLARLQ
>GN=RERE OR=Fejervarya limnocharis DE=Arginine-glutamic acid dipeptide (RE) repeats (Fragment) 
SPTNRNHPFFVPLNPNDPLLAYHMPGLYNMDPTIRERELRERELRERELRERELRERMKP
GFEVKPPELDQLHPAANPMEHFARHGALTIPPTAGPHPFASFHPGLNPLERERLALAGPQ
LRPEMTYPERLAAERIHAERMASLTNDPLARLQ
>GN=RERE OR=Gastrophryne olivacea DE=Arginine-glutamic acid dipeptide (RE) repeats (Fragment) 
SPTNRNHPFFVPLNPNDPLLAYHMPGLYNMDPTLRERELRERELREREIRERELRERMKP
GFEVKPPELDQLHPAANPMEHFARHGALTLPPTAGPHPFASFHPGLNPLERERLALAGPQ
LRPEMTYPERLAAERIHAERMASLTNDPLARLQ
>GN=RERE OR=Gastrotheca pseustes DE=Arginine-glutamic acid dipeptide (RE) repeats (Fragment) 
SPTNRNHPFFVPLNPNDPLLAYHMPGLYNMDPTMRERELRERELREREIRERELRERMKP
GFEVKPPELDQLHPAANPMEHFARHGALTIPQTAGPHHFATFHHGLNPLERERLALAGPQ
LRPEMTYPERLAAERIHAERMASLTNDPLARLQ
>GN=RERE OR=Heleophryne purcelli DE=Arginine-glutamic acid dipeptide (RE) repeats (Fragment) 
SPTNRNHPFFVPLNPNDPLLAYHMPGLYNMDPNLRERELRERELRERELRERELRERMKP
GFEVKPPELDQLHPAANPMEHFARHGALTLPPSAGPHPFASFHPGLNPLERERLALAGPQ
LRPEMSYPERLAAERIHAERMASLTNDPLARLQ
>GN=RERE OR=Hemisus marmoratus DE=Arginine-glutamic acid dipeptide (RE) repeats (Fragment) 
SPTNRNHPFFVPLNPNDPLLAYHMPGLYNMDPTLRERELRERELRERELRERELRERMKP
GFEVKPPELDQLHPAANPMEHFARHGALTIPATAGPHPFAAFHPGLNPLERERLALAGPQ
LRPEMSYPERLAAERIHAERMASLTNDPLARLQ
>GN=RERE OR=Hoplobatrachus tigerinus DE=Arginine-glutamic acid dipeptide (RE) repeats (Fragment) 
SPTNRNHPFFVPLNPNDPLLAYHMPGLYNMDPTIRERELRERELREREIRERELRERMKP
GFEVKPPELDQLHPAANPMEHFARHGALTLPPTAGPHPFASFHPGLNPLERERLALAGPQ
LRPEMTYPERLAAERIHAERMASLTNDPLARLQ
>GN=RERE OR=Hyla chinensis DE=Arginine-glutamic acid dipeptide (RE) repeats (Fragment) 
SPTNRNHPFFVPLNPNDPLLAYHMPGLYNMDPTMRERELRERELREREIRERELRERMKP
GFEVKPPELDQLHPAANPMEHFARHGALTLPPSAGPHPFATFHPGLNPLERERLALAGPQ
LRPEMTYPERLAAERIHAERMASLTNDPLARLQ
>GN=RERE OR=Hylomantis lemur DE=Arginine-glutamic acid dipeptide (RE) repeats (Fragment) 
SPTNRNHPFFVPLNPNDPLLAYHMPGLYNMDPTIRERELRERELRERELRERELRERMKP
GFEVKPPELDQLHPAANPMEHFARHGALTLPPTAGPHHFATFHPGLNPLDRERLALAGPQ
LRPEMTYPERLAAERIHAERMASLANDPLARLQ
>GN=RERE OR=Hyloscirtus lindae DE=Arginine-glutamic acid dipeptide (RE) repeats (Fragment) 
SPTNRNHPFFVPLNPNDPLLAYHMPGLYNMDPTLRERELRERELREREIRERELRERMKP
GFEMKPPELDQLHPAANPMEHFARHGALTLPPTAGPHHFAAFHPGLNPLERERLALAGPQ
LRPEMTYPERLAAERIHAERMASLANDPLARLQ
>GN=RERE OR=Hyperolius bolifambae DE=Arginine-glutamic acid dipeptide (RE) repeats (Fragment) 
SPTNRNHPFFVPINPNDPILAYHMPSLYNMDPAIRERELRERELREREIRERELRERMKP
GFEVKPPELDQLHPAANPMEHFARHGALTIPTTAGPHHFASFHPGLNPLDRERLALAGPQ
LRPEMTYPERLAAERIHAERMASLNDPLARLQ
>GN=RERE OR=Rhinella arenarum DE=Arginine-glutamic acid dipeptide (RE) repeats (Fragment)
MTADKEKDKDKDRDREREKRDKTRDGENSRPRRSCTLEGGAKNYAESDHSEDEDNENGGTTAEEAAKKNKKKLPKKKSRYERATNGEITSFITEDDVVYKPGDCVYIESRRPNTPYFICSIQDFKLSKRDHLLMNVKWYYRQSEVPDSVYQHLVQDRNNENDSGRELVITDPVIRNRELFISDYVDTYHAVALRGKCNISHFSDIFAAREFKARIDSFFYILGYNPETRRLNSTQGEIRVGPSHQAKLPDLQPFPSPDRDPITQHEELVWMPGVNDCDLLMYLRAARSMAAFAGMCDGGSTEDGCVAASRDDTTLNALNTLHESNYDAGKALQRLVKKPVPKLIEKCWTEDEVKRFIKGLRQYGKNFFRIRKELLPTKETGELITFYYYWKKTPEAASSRAHRRHRRQAVFRRIKTRTATTPVTTPSRPPSSEFLDLSSASEDDFDSEDSEQELKGYACRHCFTTTSKDWHHGGRENILLCTDCRIHFKKYGELPPIEKPVDPPPFMFKPVKEEEDGLNGKHSMRTRRTRGSMSTLRSGRKKQTASPDGRVSPINEDIRSSGRNSPSAASTSSNDSKAESLKKPSKTIKEEPTSPMKSAKRQREKPASDTEEADRATAKKSKTQEISRPNSPSEGEGEGEGEGEGEGESSDSRSVNDEGSSDPKDIDQDNRSTSPSIPSPQDNESDSDSSAQQQVLQSQNGAPPMVPPAVSPAPLPTVAPPPHSITPAQVSPSPSLPPSQPPQPPSLSLVQAPVLHPQRLPSPHPAVQPLAGSQGEPQPPVPAQIHPQSPHHGPVASLPHNIQPQPVLQYPGSSPPQPCPAQVSPVPQTPSHSFPHNTQGPPNAQPVLQTPPQPPREQPLPPAPITMPHIKPPPTTPIPQTTQSHKHPPHLQGPSPFSLNSNLPPPPALKPLSSLPAHHPPSAHPPPLQLMPQSQQLQATAAQPPVLTQSQSLTQTPVHPQSGLHPIPPQPSFSQHSFIPGGPPSITPPTCAPAPTPSSLPSASPSLQPQSSVATSTTTSGVCIPVVSPSPNPPPLPPIQIKEEVPDEIDEPESPPLPPRSPSPEPTVVDTPSHASQSARFYKHLDRGYNSCARTDLYFIPLAGSKLAKKREEAAEKAKREAEQKVREEREREKEKEKEKEREREREREERAAKACSSHEGRLGDSQMSGPAHIRPSFEPPTTIAAVPPYIGPDTPALRTLSEYARPHVMSPTNRNHPFFVPLNPNDPLLAYHMPGLYNMDPSMRERELRERELREREIRERELRERMKPGFEVKPPELDQLHPAANPMEHFARHGALTLPPTAGPHPFATFHPGLNPLERERLALAGPQLRPDMTYPERLAAERIHAERMASLTNDPLARLQMFNVTPHHHQHSHIHSHLHLHQQDPLHQDCCCNSKSWPGVAENGTCVPVHFPGSGGPVHPLVDPLAAGPHLARFPYPPGTIPNPLLAQPPHEHEMLRHPVFGQYLLQGAHYPRDLPPQMSAAHQLQAMHAQSAELQRLAMEQQWLHGHPHMHGGHLPSQEDYYSRLKKEGDKQL
