# Supplementary material for: The Rhinella arenarum transcriptome: de novo assembly, annotation and gene prediction
Source: Sci Rep. 2020 Jan 23;10:1053. doi: 10.1038/s41598-020-57961-4 (PMC6978513; doi:10.1038/s41598-020-57961-4)
Supplement: Supplementary file 3 — Dataset 2. [file 41598_2020_57961_MOESM3_ESM.zip › SALL1.fasta]

>GN=SALL1 OR=Acris crepitans DE=Sal-like 1 (Fragment) 
LDNIPTSTGIPYGMSIPPEKPVTNWLDTKPVLPTLTTSVGMPLPPTLPNLTPFIKTEEPQ
PIAICQPVPSPCDSVKSDLPATGPSFKKSKSPSEEAESMELPNPDDKGEENSQHSNFQNF
DCTSRSSVDSASANPPSFSSPVLPLISDQFKAKFPFGGLLDTAPASETSKLQQLVENIDK
KSSDPNECVICHRVLSCQSALKMHYRTHTGERPFKCKVCGRAFTTKGNLKTHYSVHRAMP
PLRVQHSCPICQKKFTNAVVLQQHIRMHMGGQIPNTPVTENYPDSIESDTGSFDEKTMDD
LDNFSDENMEDCPDSSVPDTPKSADASQDSLSSSPLPPEVSSITALENQMKMISAGLVEQ
LQASLKSAENGSVEGDGLTYDSSSLGGDLESHSAGSPAASESTYSVNALSPKSTNDFQKF
SNTEEKQPRALPPELPNGMSPTPANGGALDLTSTNTDKIIKEEPMGLLFPFRERSKFKNT
ICDIC
>GN=SALL1 OR=Agalychnis callidryas DE=Sal-like 1 (Fragment) 
LDNIPTSTGIPYGMSIPPEKPVTNWLDTKPVLPTLTTSVGMPLPPTIPNLTPFIKTEEPQ
PIAISHQAASPSDSVKSDLTAVGPPFKKSNSPLEGADSMELPNPEDKGEENSQHSNFQNF
DSSTCSPSGDSATANPTTFSNPVLPLITEQFKAKFPFGGLLDTAPASETSKLQQLVENID
KKSSDPNECVICHRVLSCQSALKMHYRTHTGERPFKCKVCGRAFTTKGNLKTHYSVHRAM
PPLRVQHSCPICQKKFTNAVVLQQHIRMHMGGQIPNTPVAENYPDSMESDTGSFDEKTMD
DLDNFSDENLEDCPDSSVPDTPKSADASQDSLSSSPVPHEISSIAALENQMKMISAGLVE
QLQASLKSAENGSVEGDGMTDSSSLGGDIESHSAGSPAASESTYSMNALSPNSTNDFLKF
SNAEEKQPRALPPELPNGMSPTPANGGALDLTSTNTDKMIKEEPMGMLFPFRERSKFKNT
ICDIC
>GN=SALL1 OR=Aglyptodactylus madagascariensis DE=Sal-like 1 (Fragment) 
LDNIPTSTGIPYGMSIPPEKPVTNWLDTKPVLPTLTTSVGMPLPPTIPNLTPFIKTEEPQ
PIAIGHPLASPSDSVKSDLTNPEPLTKKNSSLPEDADLSELPSCEEKGEENSQHSNFQNY
NSADCSPAEDTGSTNSGNFPNPLLPLMSEQFKANFPFGGLLDATTASETSKLQQLVENID
KKSSDPNECVICHRVLSCHSALKMHYRTHTGERPFKCKVCGRAFTTKGNLKTHYSVHRAM
PPLRVQHSCPICQKKFTNAVVLQQHIRMHMGGQIPNTPVPENYPDSMESDTGSFDEKTID
DLDNFSDENMEDCPDSSVPDTPKSADVSQDSRSSSPVPNEVSSIAALENQMKMISAGLVE
QLQASLRSTENGSVEGDHMTDSSSLGEDIESQSAGSPAASESTYSMNALSPNSTNDFMKF
PNTEEKQQKALPPELPNGMSPTPANGGALDLTSTNIDKMVKEEPLGMLFPFRERNKFKNT
VCDIC
>GN=SALL1 OR=Allobates femoralis DE=Sal-like 1 (Fragment) 
LDNIPTSTGIPYGMSIPPEKPVTNWLDTKPVLPSLTTSVGMPLPPTIPTLTPFIKTEEPQ
PVAINHPVASPSESVKSDLPAMTPFFKKTNSPSEEPESMELSNPDDKGEDNSQHSNFQTI
DSTTCSPSGDSSSINHTTFSNPVLPLISEQFKAKFPFGGLLDTIPASETSKLQQLVENID
KKSSDPNECVICHRVLSCQSALKMHYRTHTGERPFKCKVCGRAFTTKGNLKTHYSVHRAM
PPLRVQHSCPICQKKFTNAVVLQQHIRMHMGGQIPNTPVAENYPDSMESDTGSFDEKTMD
DLDNFSDENMEDCPDSSVPDTPKSADASHDSLSSSPLPPEVSSITALENQMKMISAGLVE
QLQASLKSAENGSIEGDGMTNDSSSFGGDIESHSAGSPAPSESTYSINALSPNSTNDILK
FPNAEEKQPRTLPPELPNGMSPTPANGGALDLTSTNTDKMIKEEPMGLLFPFRERNKFKN
TVCDIC
>GN=SALL1 OR=Alsodes gargola DE=Sal-like 1 (Fragment) 
LDNIPTSTGIPYGMSIPPEKPVTNWLDSKPVLPTLTTSVGLPLPPTIPSLTQFIKTEEPQ
PIAIGHPVASPSDSIKSDLPVTGPPFKKSNSLSEETESMELTNPDDKGEENSQHSNFQNF
DSATCSPSGDSTPANTTTFSNPILPLISEQFKATFPFGGLLDTAPTSETSKLQQLVENID
KKSSDPNECVICHRVLSCQSALKMHYRTHTGERPFKCKVCGRAFTTKGNLKTHYSVHRAM
PPLRVQHSCPICQKKFTNAVVLQQHIRMHMGGQIPNTLVAENYPDSMESDTGSFDEKTID
DLDNFSDENMEDCPDSSVPDTPKSADASQDSLSSSPLPPEVSSIAALENQMKMISAGLVE
QLQASLKSAENGSVEGDGMTNDSSSLGGDLESHSAGSPAASESTYSMNALSPNSTNDFLK
FPNAEEKQPRALPPEFPNGMSPTPANGGALDLTSTNTDKMIKEEPMGMLFPFRDRNKFRN
TICDIC
>GN=SALL1 OR=Alytes obstetricans DE=Sal-like 1 (Fragment) 
LDNIPTSTGIPYGMSIPPEKPVTNWLDSKPVLPTLTTSVGLPLPPTIPNLTPFIKTEEPQ
PISIGHPSSSPSSSVKSDTAPADPLLKKNNSPPEVAEPELPNPEDKGEENSQHSNSFLTF
GSSVCSPPTDSGPTSATPFPNPLLPLMSEQFKAKFPFGGLLDAVPASETSKLQQLVENID
KKSSDPNECVICHRVLSCQSALKMHYRTHTGERPFKCKICGRAFTTKGNLKTHYSVHRAM
PPLRVQHSCPICQKKFTNAVVLQQHIRMHMGGQIPNTLIAENYPDSMESDTGSFDEKTID
DLDNFSDDNMEDCPDSSIPDTPKSADASRDSVSSSPLPPEMSSIAALENQMKMINAGLVE
QLQASLKSAENGSIEDDGMTNDDSSLGGDMESENPESPAASESTYSMHALSPSNSTNDYL
KSPHADEKLQRILPHELSNGMSQIPTNGGALDLTSSNGDKMVKEEPLGLLFPFRERNKCK
NTICDIC
>GN=SALL1 OR=Amietia lubrica DE=Sal-like 1 (Fragment) 
LDNIPTSTGIPYGMSIPPEKPVTNWLDTKPVLPTLTSSVGLPLPPTIPNLTPFIKTEDSQ
PIAISHPLASPSDSVKSDLTITEPLIKKNCSLPEDAEASELPSFEEKGEENSQQSNNFQN
FNSADCSPAGDSGSTNTANFSNPLLPLMSEQFKAKFPFGGLLDATPASETSKLQQLVENI
DKKSSDPNECVICHRVLSCHSALKMHYRTHTGERPFKCKVCGRAFTTKGNLKTHYSVHRA
MPPLRVQHSCPICQKKFTNAVVLQQHIRMHMGGQIPNTPVAENYPDSMESDTGSFDEKTI
DDLDNFSDENMEDCPDSSVPDTPKSADVFQDSRSSSPVHHEISSIAALENQMKMINAGLV
EQLQASLKSTENGSIEGDHMTNDSSSLGGDIESQSAGSPAASESTYSMNAMSPNSTNDFM
KFTNTEEKQQRALPPEFSNGMSPTPANGGALDLTSTNTDKVVKEEHLNMLFPFRERNKFK
NTICDIC
>GN=SALL1 OR=Amolops loloensis DE=Sal-like 1 (Fragment) 
LDNIPTGTGIPYGMSIPPEKPVTNWLDTKPVLPTMTTSVGMPLPPTIPSLTPFIKTEEPQ
PIAISHPLGSPSDSVKSDLTITEPLIKKNSSLPEDAEPSDLPSSEEKGEESSQQSNNFQN
YNSADCSPAGDSGCTNTAHFSNPLLPLMSEQFKAKFPFGGLLDAAPASETSKLQQLVENI
DKNSSDPNECVICHRVLSCQSALKMHYRIHTGERPFKCKVCGRAFTTKGNLKTHYSVHRA
MPPLRVQHSCPICQKKFTNAVVLQQHIRMHMGGQIPNTPVAENYPDSMESDTGSFDEKTI
DDLDNFSDENMEDCPDSSVPDTPKSADVFQDSRSSSPVPNEVSSIAALENQMKMISAGLV
EQLQASLKSTENGSVEGDHMTNDSSSFGGDIDSQSAGSPAASESTYSMNALSPNGTNDFM
KFPNTEEKQLKALPPDLPNGMSPTPANGGALDLTSTNTDKMVKEEPLGMLFPFRDRNKFK
NTVCDIC
>GN=SALL1 OR=Amolops ricketti DE=Sal-like 1 (Fragment) 
LDNIPTSTGIPYGMSIPPEKPVTNWLDTKPVLPTLTTSSVGMPLPPTIPNLTPFIKTEES
QPIAISHPLASPSDSVKSDLTNTEPLFKKNSSLPEDPEPNDLPSSEEKGEESSQQSNNFH
NYNSEDCSPAGDSGCTNTANFSNPLLPLMSEQFKAKFPFGGLLDAVPASETSKLQQLVEN
IDKKSSDPNECVICHRVLSCQSALKMHYRTHTGERPFKCKVCGRAFTTKGNLKTHYSVHR
AMPPLRVQHSCPICQKKFTNAVVLQQHIRMHMGGQIPNTPVAENYPDSMESDTGSFDEKT
IDDLDNFSDENMEDCPDSSVPDTPKSADVFQDSRSSSPVPNEVSSIAALENQMKMISAGL
VEQLQASLKSTENGSVEGDHMTNDSSSFGGDIDSQSAGSPAASESTYSMNALSPNSTNDF
MKFPNTEEMHQKALPPDLPNGMSPTPANGGALDLTSTNTDKMVKEEPLGMLFPFRERNKF
KNTVCDIC
>GN=SALL1 OR=Anaxyrus canorus DE=Sal-like 1 (Fragment) 
LDNIPTSTGIPYGMSIPPEKPVTNWLDSKPVLPTLTTSVGMPLPPTISNLTPFIKTEEPQ
PIAISHPVASPSDSGKSDLPAVGRTLKKSNSSLEETESIELPNPDDKGEENSQHSNFQNF
DSTTCSPSGDSATTNPTIFSNPVLPLLSEQFKAKFPFGGLLDTAPASETSKLQQLVENID
KKSSDPNECVICHRVLSCQSALKMHYRTHTGERPFKCKVCGRAFTTKGNLKTHYSVHRAM
PPLRVQHSCPICQKKFTNAVVLQQHIRMHMGGQIPNTPVAENYPDSMGSDTGSFDEKTMD
DLDNFSDENMEDCPDSSVPDTPKSADASQDSLSCSPLPPEISSIAALENQMKMISAGLAE
QLQASLKSAENGSIEGDGMTNDSSSFGGDLESHSAGSPAASESTYSMNAMSPNSTNDILK
FPNAEEKPPRALPSELSNGMSPTPANGGALDLTSTNTDKVIKEEPMGVLFPFRERSKFKN
TICDIC
>GN=SALL1 OR=Anaxyrus punctatus DE=Sal-like 1 (Fragment) 
LDNIPTSTGIPYGMSIPPEKPVTNWLDSKPVLPTLTTSVGMPLPPTISNLTPFIKTEEPQ
PIAISCPVASPSDSGKSDLPAVGPTLKKSNSPLEETESMELPNPDDKGEENSQLSNFQNF
DSTTCSPSGDSASANPTTFSNPVLPLLSEQFKAKFPFGGLLDTAPASETSKLQQLVENID
KKSSDPNECVICHRVLSCQSALKMHYRTHTGERPFKCKVCGRAFTTKGNLKTHYSVHRAM
PPLRVQHSCPICQKKFTNAVVLQQHIRMHMGGQIPNTPVADNYPDSMGSDTGSFDEKTMD
DLDNFSDENMEDCPDSSVPDTPKSADASQDSLSSSPLPPEISSIAALENQMKMISAGLAE
QLQASLKSAENGSIEGDGMTNDSSSFGGDLESHSAGSPAASESTYSMNAMSPNSTNDILK
FTNAEEKPPRALPSELSNGMSPSPANGGALDLTSTNTDKVIKEEPMGVLFPFRERSKFKN
TICDIC
>GN=SALL1 OR=Aplastodiscus perviridis DE=Sal-like 1 (Fragment) 
LDNMQTNTGIPYGMSIPPEKPVTNWLDTKPVLPTLTASVGMPLPPTISNFTQFIKTEEPQ
PIAISRPVASPAESVKSDIPTIGPHLKKSNSLSEEAESMELPNADDKGEESSQHLNFQNF
DCTTYSPSGDSASANPITFSNPLLPLISEQFKAKFPFGGLLDTAPASETSKLQQLVENID
KKSSDPNECVICHRVLSCQSALKMHYRTHTGERPFKCKVCGRAFTTKGNLKTHYTVHRAM
PPLRVQHSCPICQKKFTNAVVLQQHIRMHMGGQIPNTPVAENYPDSMESDTGSFDEKTID
DLDNFSDENMEDCPDSSVPDTPKSVDASQDSLSSSPLPPEISSIAALENQMNMISAGLAE
QLQASLKSAENGSVEGDGLTNDSSSFGGDLESHSAGSPAASESTYSINALSPNSTNDFLK
FPNAEEKQPRTLPPELPNGMSPTPANGGALDLTSTNTDKVIKEEPMGMLFPFRERNKFKN
TVCDIC
>GN=SALL1 OR=Arthroleptis poecilonotus DE=Sal-like 1 (Fragment) 
LDNIPTSTGIPYGMSIPPEKPVTNWLDTKPVLPTLTTSVGMPLPPTIPNLTPFIKTEEPQ
PIVINHSLVSPADSAKSDLHATEPLIKKNNGLPDDAELPISDEKGEENSQKSNHFQNDNV
DCSPAGDSGPNITTSFSNPLLPLMSEQFKAKFPFGGLLDVAPTSETSKLQQLVENIDKKS
SDPNECVICHRVLSCHSALKMHYRTHTGERPFKCKVCGRAFTTKGNLKTHYSVHRAMPPL
RVQHSCPICQKKFTNAVVLQQHIRMHMGGQIPNTPVPENYPDSMESDTGSFDEKTIDDLD
NFSDDNMEDCPDSSVPDTPKSVDALHDSRSNSPIHNEVSSITALENQMKMINAGLVEQLQ
ASLKSAENGFIERDRMTDSSSLGGDTESQSAGSPAASESTYSMNALSPNSTNDFIKFPNA
EEKQHRVLPPELPNGMSPAPANGGALDLTSTNTDKVIKEEPMSVLFPFRERSKFKNTVCD
IC
>GN=SALL1 OR=Ascaphus truei DE=Sal-like 1 (Fragment) 
LDNIPTSTGIPYGMSIPPEKPVTNWLDSKPVLPPLTTSVGLPLPPTIPNLTAFIKTEESQ
PISISHPSASLSGSVKSDTAATDPLLKKNNGLPDEAEVSELPISEDKGEENSQHSNSFPN
VNSSVCSPTPDSGPISTAAFPNPLLHLMSEQFKAKFPFGGLLDAAPTSETSKLQQLVENI
DKKASDPNECVICHRVLSCQSALKMHYRIHTGERPFKCKVCGRAFTTKGNLKTHYSVHRA
MPPLRVQHSCPICQKKFTNAVVLQQHIRMHMGGQIPNTPIAESYPDSMESDTGSFDEKTI
DDLDNFSDENMEDCPDSVPDTPKSADASQDSLSSSPLPPEISSIAALENQMKMINAGLVE
QLQASLKSAVNGSVEGDGMTNDSSSLGGDMESQSAGSPAASDFTYSMHALSPSNSTNDYL
KSPNTEEKQQRALPPEFTNGMSPATANGGALDLTSSNTDMMVKEEPFGMLFPFRDRNKCR
NTVCDIC
>GN=SALL1 OR=Astylosternus diadematus DE=Sal-like 1 (Fragment) 
LDNIPTNTGIPYGMSIPPEKPVTNWLDTKPVLPTLTTSVGMPLPPTIPSLTSFIKTEEPQ
PIAISHPLASPSDSTKSDLHTTEPLIKKNCLPEDAELSISDEKGEENSQKSKNFQNDNDV
DCSPAVDSGPNNPASFSNPLLPLMSEQFTAKFPFGGLLDSTPASETSKLQQLVENIDKKS
SDPNECVICHRVLSCQSALKMHYRIHTGERPFKCKVCGRAFTTKGNLKTHYSVHRAMPPL
RVQHSCPICQKKFTNAVVLQQHIRMHMGGQIPNTPVPENYPDSMESDTGSFDEKTIDDLD
NFSDDNMEDCPDSSVPDTPKSVDASHDSRSNSPIPNEISSIAALENQMKMINAGLVEQLQ
ASLKSAAENGFTEGDHMTNDSSSLGDTESQSAGSPAASESTYSMNALSPNSTNDFIKFHN
TEEKQHRVLPPELLNGMSPAPANGGALDLTSTNADKVIKEEPMSVLFPFRERSKFKNTVC
DIC
>GN=SALL1 OR=Atelognathus reverberii DE=Sal-like 1 (Fragment) 
LDNIPTGTGIPYGMSIPPEKPVTNWLDTKPVLPTLTTSVGLPLPPTIPSLTSFIKTEEPQ
HIAIGHPVASPSDSVKSDLQATGPPFKKSNSPSEETESMELPNPDDKEEENSQHSNFQNF
DSATCSPSGDPAPANNTTFSNTILPLMSEQFKATFPFGGLLDTAPASETSKLQQLVENID
KRSNDPNECVICHRVLSCQSALKMHYRTHTGERPFKCKVCGRAFTTKGNLKTHYSVHRAM
PPLRVQHSCPICQKKFTNAVVLQQHIRMHMGGQIPNTPVAENYPDSMESDTGSFDEKTMD
DLDNFSDENMEDCPDSSVPDTPKSADASRDSLSSSPLPLEVSSITALENQMKMISAGLVE
QLQASLKAAENGSVEGDGMTNDSSSIGDIESHSAGSPAASESYSMNALSPNSTNDFLKFP
NAEDRQHRALPPELPNGMSPTTANGGALDLTSDRMIKEESMGVLFPFRERNKFRNTICDI
C
>GN=SALL1 OR=Aubria subsigillata DE=Sal-like 1 (Fragment) 
LDNIPTSNGIPYGMSIPPEKPVTNWLDSKPVMPTLTPSVGLPLPPTIPSLTPFIKTEESQ
PIAIGQPLASPSDSIISDLTSPEPLIKKNCSLPEDAEVVCEMPSCDKKGDEKGEEKGEDH
SQQSNNFQNFNSTEYSPADDSGSTNSAIFSNPLLPLMSEQFKAKFPFGGLLDVSPASETS
KLQQLVENIDKNSGDPNECVICHRVLSCQSALKMHYRTHTGERPFKCKICGRAFTTKGNL
KTHYSVHRAMPPLRVQHSCPICQKKFTNAVVLQQHIRMHMGGHIPNTPVPENYPDSIESD
TGSFDEKTIDDLDNFSDDNMEDCPDSSVPDTPKSLEVSQDSRSSSPLNPEISSIAALENQ
MKMISAGLVEQLQASLKSTENGSVEGDHMTNDSSSLGGDLESQITGSPAASESTYSMNAM
SPNSTNDFMKFPNAEERQQKALPPELSNGMSPAPANGGALDLTSTNTDKVVKEEPLGMLF
PFRERSKFKNTICDIC
>GN=SALL1 OR=Barbourula busuangensis DE=Sal-like 1 (Fragment) 
LDNIPTSTGIPYGMSIPPEKPATNWLDTKPVLPTMTTSVGLPLPPTIPSLTPFIKTEESQ
LISVSQPSVSPSSSVKSDTATTEPLLKKSNSPPEVIEPELPSSEEKGEDNSQHSNSFSNI
NNSVCSPTPDNAPISTATFSNPLLPLMSEQFKANFPFGGLLDAAPTSETSKLQQLVENID
KKASDPNECVICHRVLSCQSALKMHYRTHTGERPFKCKICGRAFTTKGNLKTHYSVHRAM
PPLRVQHSCPICQKKFTNAVVLQQHIRMHMGGQIPNTPVAESYPDSMESDTGSFDEKTID
DLDNFSDENIEDCPDSSVPDTPKSADAYQDSLSSSPLPLEMSSIAALENQMKMINAGLVE
QLQASLKSAENGSVEADGMTNDSSSLEDMESESAGSPAVSESTYSMHALSPSNSTHDYLK
SPHTDEKQQRALPPDVTNGMSPTPANGGALDLTSSNTDKVIKEEPLGLLFPFRERNKFKN
TICDIC
>GN=SALL1 OR=Barycholos pulcher DE=Sal-like 1 (Fragment) 
LDNIPTSTGIPYGMSIPPEKPVTNWLDTKPVLSTLTTSVGMPLPPTISNLTPFIKTEEPQ
PIAISHPVPSPSDSVKSDLPTIGPPFKKTNSPSEEVESMELSNLDDKGEENSQHSNFQNF
DSTACSPSGDSVTAIPPSFSNPVLPLISEKFKANFPFGGLLDTAPASETSKLQQLVENID
KKSSDPNECVICHRVLSCQSALKMHYRTHTGERPFKCKICGRAFTTKGNLKTHYSVHRAM
PPLRVQHSCPICQKKFTNAVVLQQHIRMHMGGQIPNTPVAENYPDSMESDTGSFDEKTID
DLDNFSDENMEDCPDSSVPDTPKSADASQDSLSSSPLPPEVSSIAALENQMKMISAGLAE
QLQASLKSAENGSVEGDGMTNDSSSFGGDIESHSAGSPAASESTYSMNALSPNSTNDLLK
FPNAEEKPPRTLPPELPNGMSPTPANGGALDLTSTNTDKVIKEEPMGVLFPFRERSKFKN
TICDIC
>GN=SALL1 OR=Batrachyla leptopus DE=Sal-like 1 (Fragment) 
LDNIPTGTGIPYGMSIPPEKPVTNWLDTKPVLPTLTTSVGLPLPPTIPSLTSFIKTEEPQ
HIAIGHPVASPSDSVKSDLQAIGPPFKKSNSPSEETESMELPNPDDKGEENSQHSNFQNF
DSATCSPSGDSTPANTTTFSNSILPLMSEQFKAKFPFGGLLDTAPASETSKLQQLVENID
KRSNDPNECVICHRVLSCQSALKMHYRTHTGERPFKCKVCGRAFTTKGNLKTHYSVHRAM
PPLRVQHSCPICQKKFTNAVVLQQHIRMHMGGQIPNTPVAENYPDSMESDTGSFDEKTMD
DLDNFSDENMEDCPDSSVPDTPKSADASRDSLSSSPLPLEVSSITALENQMKMISAGLVE
QLQASLKAAENGSVEGDGMTNDSSSLGGDLESHSAGSPAASESYSMNALSPNSTHDFLKY
PNAEDKPHRALPPELPNGMSPTPANGGALDLTSTNTDKMIKEESMGVLFPFRERNKFRNT
VCDIC
>GN=SALL1 OR=Batrachyla taeniata DE=Sal-like 1 (Fragment) 
LDNIPTGTGIPYGMSIPPEKPVTNWLDTKPVLPTLTTSVGLPLPPTIPSLTSFIKTEEPQ
HIAIGHPVASPSDSVKSDLQVTGPPFKKSNSPSEETESIELPNPDDKGEENSQHSNFQNF
DSATCSPSGDSTPANTTTFSNTILPLMSEQFKATFPFGGLLDTAPASETSKLQQLVENID
KRSNDPNECVICHRVLSCQSALKMHYRTHTGERPFKCKVCGRAFTTKGNLKTHYSVHRAM
PPLRVQHSCPICQKKFTNAVVLQQHIRMHMGGQIPNTPVAENYPDSMESDTGSFDEKTMD
DLDNFSDDNMEDCPDSSVPDTPKSADASRDSLSSSPLPLEVSSITALENQMKMISAGLVE
QLQASLKAAENGSVEGDGMTDSSSLGGDMESHSAGSPAASESYSMNALSPNSTHDFLKYP
NAEDKPHRALPPELPNGMSPTTTNGGALDLTSTNTDKMIKEESMGVLFPFRERNKFRNTV
CDIC
>GN=SALL1 OR=Bombina fortinuptialis DE=Sal-like 1 (Fragment) 
LDNIPTSTGIPYGMSIPPEKPVTNWLDTKPVLPTLPTSVGLPLPPTIPNLTPFIKTEESQ
LISASQPSVSPSISIRSDTAASDPLLKKSNSPPEVVETELPSSEEKGEDNLQHSNSFSNI
NSSVCSPTPDTTPISTATFSNPLLPLMSEQFKATFPFGGLLDAAPASETSKLQQLVENID
KKASDPNECVICHRVLSCQSALKMHYRTHTGERPFKCKVCGRAFTTKGNLKTHYSVHRAM
PPLRVQHSCPICQKKFTNAVVLQQHIRMHMGGQIPNTPVAENYPDSMESDTGSFDEKTID
DLDNFSDENLEDCPDSSVLDTPKSADASRDSLSSSPLPPEMSSIAALENQMKMINAGLIE
QLQASLKSTENGSVEADVMTNDSSSLEDMESESAGSPAVSESTYSMHAFSPLNSTHDFLK
SPQTDDKQQRTLPPEVPNGMSPTPANGGALDLTSSNTDRMIKEEESLGLLFPFREQNKFK
NTICDIC
>GN=SALL1 OR=Bombina orientalis DE=Sal-like 1 (Fragment) 
LDNIPTSTGIPYGMSIPPEKPATNWLDTKPVLPTLTTSVGLPLPPTIPNLTPFIKTEESQ
LISASQPSVSPSSSVRSDTAATDPLLKKSNSPPEVVETELPSSEEKGEDNSQHSNSFSNI
NSSVCSPTPDSTPISTATFSNPLLPLMSEQFKAKFPFGGLLDAAPASETSKLQQLVENID
KKASDPNECVICHRVLSCQSALKMHYRTHTGERPFKCKVCGRAFTTKGNLKTHYSVHRAM
PPLRVQHSCPICQKKFTNAVVLQQHIRMHMGGQIPNTPVAENYPDSMESDTGSFDEKTID
DLDNFSDENLEDCPDSSVPDTPKSADASRDSLSSSPLPPEMSSIAALENQMKMINAGLVE
QLQASLKSTENGCVEADVMTNDSSSLEDMESERSGSPAVSESTYSMHAFSPLNSTHDYLK
SPLTDDKQQRSLPPEVPNGMSPTPANGGALDLTSSNTDKMIKEEESLGLLFPFRDRNKFK
NTICDIC
>GN=SALL1 OR=Breviceps macrops DE=Sal-like 1 (Fragment) 
LDNIPTGTGIPYGMSIPPEKPVTNWLDTKPVLPTSVGMPLPPTIPNVTPFIKTEEPQPFA
ITHPLASPSDSPKTVLPPTEPLLKKNCLPEESEASDLPILEEKCDENSQQSNNFQNCSAD
CSPAGDSASNNAANFPNPLLPLMSEQFKAKFPFGGLLDAAPTSETSKLQQLVENIDKKST
DPNECVICHRVLSCQSALKMHYRTHTGERPFKCKVCGRAFTTKGNLKTHYSVHRAVPPLR
VQHSCPICQKKFTNAVVLQQHIRMHMGGQIPNTPVAENYPDSMESDTGSFDEKTMDDLDN
FSDENMEDCPDSSVPDTPKSVAASQDSRSNSPLPNQVSSIAALENQMKMISAGLVEQLQA
SLKAAENGSVEGDLMTNDSSSLGDTESQSAGSPAASESTYSMNALSPNSTNDFMKFPNTE
EKQQRLFPPELPNGMSPAPTSGGALDLTATNTDKVIKEEPFSLLFPFRDRSKFKNTICDI
C
>GN=SALL1 OR=Buergeriaycephala DE=Sal-like 1 (Fragment) 
LDNIPTSTGIPYGMSIPPEKPVTNWLDTKPVLPTLTTSVGMPLPPTIPNLTPFIKTEEPQ
PIAISHPLASPSDSVKSDLTNPEPLTKKNDSLPEDAEPSEMPSSEEKGEENSQHSNNFQN
YNSGDCSPVGESGSTNTANFPNPLLPLMSEQFKAKFPFGGLLDAAPASETSKLQQLVENI
DKKSSDPNECVICHRVLSCQSALKMHYRTHTGERPFKCKICGRAFTTKGNLKTHYSVHRA
MPPLRVQHSCPICQKKFTNAVVLQQHIRMHMGGQIPNTPVPENYPDSMESDTGSFDEKTI
DDLDNFSDENMEDCPDSSVPDTPKSADASQDSRSSSPMPNEVSSIAALENQMKMINAGLV
EQLQASLKSTENGSVEGDHMTNDSSSFGEDIESQSAGSPAASESTYSMNALSPNSTNDFM
KFPNAEEKQQKFLPPELPNGMSPTPANGGALDLTSTNTDRMVKEEPLGVLFPFRERNKCK
NTICDIC
>GN=SALL1 OR=Bufo gargarizans DE=Sal-like 1 (Fragment) 
LDNIPTSTGIPYGMSIPPEKPVTNWLDSKPVLPTLTTSVGMPLPPTISNLTPFIKTEEPQ
SIAISHPVASPSDSGKSDLPAVGPPFKKSNSPLEETESMELPNPDDKGEENSQHSNFQNF
DSTTCSPSGDLATTNPTTFSNPVLPLLSEQFKAKFPFGGLLDTAPASETSKLQQLVENID
KKSSDPNECVICHRVLSCHSALKMHYRTHTGERPFKCKVCGRAFTTKGNLKTHYSVHRAM
PPLRVQHSCPICQKKFTNAVVLQQHIRMHMGGQIPNTLVAENYPDSMESDTGSFDEKTMD
DLDNFSDENMEDCPDSSVPDTPKSADASQDSLSYSPLPPEISSIAALENQMKMISAGLAE
QLQASLKSAENGSIEGDGMTNDSSSFGGDLESHSAGSPAASESTYSMNAMSPNSTNDILK
FPNADERPPRALPSELSNGMSPTPANGGALDLTSTNTDKVIKEEPMGMLFPFRERNKFKN
TICDIC
>GN=SALL1 OR=Callulina kreffti DE=Sal-like 1 (Fragment) 
LDNIPTSTGIPYGMSIPPEKPVTNWLDTKPVLPTLTSSVGMPLPPTIPNMTPFIKTEEPH
PIAIGHPLSSPSDSPKTDLPPTEPLIKNSLPEESEASELPISEEKGEENSQQSNNFQTFN
ADCSPAGDSGSNSASNFPNPLLPLMSEQFKAKFPFGGLLDAPPTSETSKLQQLVENIDKK
SNDPNECVICRRVLSCQSALKMHYRTHTGERPFKCKVCGRAFTTKGNLKTHYSVHRAMPP
LRVQHSCPICQKKFTNAVVLQQHIRMHMGGQIPNTPVAENYPDSMESDTGSFGEKTIDDL
DNFSDENMEDCPDSSVPDTPKSQDSRSNSPMPNEISSIAALENQMKMISAGLVEQLQASL
KSIENGSVEGDHMTNDSSSLGDTESQSAGSPAASESTYSMNALSPNSANDFMKFPNTEEN
QQRTFPSELSNGMSPAPTNGGALDLTATNTDKLIKEEPMSLLFPFRERSKFRNTVCDIC
>GN=SALL1 OR=Calyptocephallela gayi DE=Sal-like 1 (Fragment) 
LDNIPTSTGIPYGMSIPPEKPVTNWLDTKPVLPTLTTSVGMPLPPTIPNLTPFIKTEEPQ
PISVSHPIVSPSESVKSDLPAIEPLLKKSSLPEEAEASELPNSDDKGEDNSQQSNNFQNF
NSSTCSPVCDSAPTNTAALPNPLLPFISEQFKAKFPFGGLLDAAPASETSKLQQLVENID
KKSSDPNECVICHRVLSCQSALKMHYRTHTGERPFKCKICGRAFTTKGNLKTHYSVHRAM
PPLRVQHSCPICQKKFTNAVVLQQHIRMHMGGQIPNTPVAESYADSMESDTGSFDEKTID
DLDNFSDENMEDCPDSSVPDTPKSADASQDSLSFSPLPHEISSITALENQMKMINAGLVE
QLQASLKSAENGSVEGDGMTNDSSSLGGDIESQSVGSPAASESTYSMNALSPNSTNDFLK
FPNTEEKQPRILPSELPNGMSPTPANGGALDLTSTNTDKIIKEEPLGMLFPFRDRSKFRN
TVCDIC
>GN=SALL1 OR=Ceratophrys cornuta DE=Sal-like 1 (Fragment) 
LDNIPTSTGIPYGMSIPPEKPVTNWLDTKPVLPTLTTSVGMPLPPTIPTLTSFIKTEEPQ
PMAISHPVASPSDSVKSDLPGIGPPFKKSNSPSEEVESMELPNPDDKGEENSQHSNFQNF
DSTTCSPSGDSATANRTTFLPLISEQFKAKFPFGGLLDTVPASETSKLQQLVENIDKKSS
DPNECVICHRVLSCQSALKMHYRTHTGERPFKCKICGRAFTTKGNLKTHYSVHRAMPPLR
VQHSCPICQKKFTNAVVLQQHIRMHMGGQIPNTPVAENYPDSMESDTGSFDEKTIDDLDN
FSDENMEDCPDSSVPDTPKSADASPDSLSSSPLPPEVSSITALENQMKMISAGLVEQLQA
SLKSTENGSVEGDGMTNDSSSLGGDIESHSAGSPAASESTYSMNALSPNSTNDFLKFPNF
EEKQPRALPPELPNGMSPTLANGGALDLTSTNTDKVIKEESMGVLFPFRERSKFKNTICD
IC
>GN=SALL1 OR=Chiasmocleis ventrimaculata DE=Sal-like 1 (Fragment) 
LDNIPTGTGIPYGMSIPPEKPVTNWLDTKPVLPTMTTSVGLPLPPTIPTLAPFIIKTEEP
QPIPISHPLGSPSDSVKSDLPTTEPLLKKNNVLPEDTETSEMPSPEEKGEENSQQSSNLQ
NFNSAECSPVGDSGSSNAGGFTNPLLPLMSEQFKANFPFGGLMDATPTSETSKLQQLVEN
IDKKSGDPNECVICHRVLSCHSALKMHYRTHTGERPFKCKVCGRAFTTKGNLKTHYSVHR
AMPPLRVQHSCPICQKKFTNAVVLQQHIRMHMGGQIPNTLVAENYPDSMESDTGSYDEKM
NDDFDNLSDENMEDCPDSSVPDTPKSADASQDSLSSSPVPNEISSIAALENQMKMINAGL
VEQLQASLNSTENGSIEGDRMTNDSSSLGEDLESQSAGSPAASESTYSINALSPNSTNDL
IKFPNTEEKTPRALPPEHPNGMSPTPANGGALDLTATNTDKVIKEEPMGLLFPFRERSKF
KNTICDIC
>GN=SALL1 OR=Conraua crassipes DE=Sal-like 1 (Fragment) 
LDNIPTSTGIPYGMSIPPEKPVTNWLDTKPVLPTLTTSVGLPLPPTIPNLTPFIKTEDPQ
PIAISHPLASPSDSVKSDLTNTEPLIKKNSILSEDAEASELPSSEEKGEENSQQSNTFQN
YNSEDCSPADDSGSTTNTTNFPNPLLPLMSEQFKAKFPFGGLLDAAPASETSKLQQLVEN
IDKKSNDPNECVICHRVLSCQSALKMHYRTHTGERPFKCKICGRAFTTKGNLKTHYSVHR
AMPPLRVQHSCPICQKKFTNAVVLQQHIRMHMGGQIPNTPVAENYADSMESDTGSFDEKT
IDDLDNFSDENMEDCPDSSVPDTPKSADIFHDSRSSSPMPHEVSSIAALENQMKMINAGL
VEQLQASLKSTENGSVEGDRMTNDSSSLGGDIESQSAGSPAASESTYSMNALSPNSTNDF
MKFPYTEEKQQKPLPPELPNGMSPTPANGGALDLTSTNTDKMVKEEPLGMLFPFRERNKF
KNTICDIC
>GN=SALL1 OR=Cophixalus cheesmanae DE=Sal-like 1 (Fragment) 
LDNIPTSTGIPYGMSIPPEKPVTNWLDTKPVLSTLTTSVGMPLPPTIPPLTPFIKTEELQ
PIPVSHPLASPSDSVKSDLPTTEPLKKNNGLPEETETSDMPSSEEKGDENSQHSSNLQNF
NSAECSPAGDFGSTNAGAFTNPLLPLMSEQFKAKFPFGGLLDAVPASETSKLQQLVENID
KKSSDPNECVICHRVLSCQSALKMHYRIHTGERPFKCKICGRAFTTKGNLKTHYSVHRAM
PPLRVQHSCPICQKKFTNAVVLQQHIRMHMGGQIPNTLVAENYPDSMESDTGSFDEKMND
DFDNFSDENMEDCPDSSVPDTPKSADASQDSLSSSPVPNEMSSIAALENQMKMISAGLVE
QLQASLNSTENGSVEGDRMTNDSSSLGGDLESQSAGSPAASESTYSMNALSPNSTNDFIK
FPNTEERNPRALQPEHPNGMSPTIANGGALDLTATNTDKVIKEEPMSMLFPFRERNKCKN
TICDIC
>GN=SALL1 OR=Cornufer pelewensis DE=Sal-like 1 (Fragment) 
LDNIPTSTGIPYGMSIPPEKPVTNWLDTKPVLPTLSTSVGMPLPPTIPNLSSFIKTEEPQ
PIAISQPVASPSDSVKSDLTNTEPLIKKNSILPEATEASELPSSEEKCEENSQQSTNFHN
YSADCSPAGDSGSSNAANFPNPLLPLMSEQFKAKFPFGGLLDAAPASETSKLQQLVENID
KKSSDPNECVICHRVLSCQSALKMHYRTHTGERPFKCKICGRAFTTKGNLKTHYSVHRAM
PPLRVQHSCPICQKKFTNAVVLQQHIRMHMGGHIPNTPVAENYPDSMESDTGSFDEKTID
DLDNFSDENMEDCPDSSVPDTPKSADVSQDSRSSSPMPIEVSSITALENQMKMINAGLVE
QLQASLKSTENGSIEGDHMTDSSSLEGDIESQSAGSPAASESTYSMNALSPNSTNDFMKF
PNTEEKQQKALPPELANGMSPTPANGGALDLTSTNTDKMVKEEPLGVLFPFRERNKFRNT
ICDIC
>GN=SALL1 OR=Craugastor augusti DE=Sal-like 1 (Fragment) 
LDNIPTSTGIPYGMSIPPEKPVTNWLDTKPVLSSLTTSVGMPLPPTISNLTPFIKTEEPQ
PIAISHPVPSPSDSVKSDLPAIGPPFKKSNSPSEEAESMELPNPDDKGEENSQHSHLQNF
DSSACSPSDDSATTNPASFSNPGLSLISEKFKANFPFGGLLDTAPASETSKLQQLVENID
KKSSDPNECVICHRVLSCQSALKMHYRTHTGERPFKCKICGRAFTTKGNLKTHYSVHRAM
PPLRVQHSCPICQKKFTNAVVLQQHIRMHMGGQIPNTPVAENYPDSMESDTGSFDEKTID
DLDNFSDENMEDCPDSSVPDTPKSADASHDSLSSSPLPPEISSIAALENQMKMISAGLVE
QLQASLKSTENGSVEGDGMTNDSSSFGGDIESHSAGSPAASESTYSMNALSPNSTNDLLK
FPNAEEKPPRALPPELPNGMSPTPANGGALDLTSTNTDKVIKEEPMGVLFPFRERSKFKN
TICDIC
>GN=SALL1 OR=Craugastor fitzingeri DE=Sal-like 1 (Fragment) 
LDNIPTSTGIPYGMSIPPEKPVTNWLDTKPVLSTLTTSVGMPLPPTISNLTPFIKTEEPQ
PIAISHPVPSPSDSVKSDLPMIGPPFKKSNSPSEEAESMELPNPDDKGEENSQHSNFQNF
DSTACSPSDDSATNNPTMFSNPSLPLMSEKFKANFPFGGLLDTAPASETSKLQQLVENID
KKSSDPNECVICHRVLSCQSALKMHYRTHTGERPFKCKICGRAFTTKGNLKTHYSVHRAM
PPLRVQHSCPICQKKFTNAVVLQQHIRMHMGGQIPNTPVAENYPDSMESDTGSFDEKTLD
DLDNFSDENMEDCPDSSVPDTPKSADASQDSLSSSPLPPEVSSIAALENQMKMISAGLVE
QLQASLKSTENGSIEGDGMTNDSSSFGGDIESHSAGSPAASESTYSMNALSPNSTNDLLK
FPNAEEKPPRALPPELPNGMSPTPANGGALDLTSTNTDRVIKEEPMSVLFPFRERSKFKN
TICDIC
>GN=SALL1 OR=Crinia signifera DE=Sal-like 1 (Fragment) 
LDNIPTSTGIPYGMSIPPEKPVTNWLDTKPVLPTLTTSVGMPLPPTMPTLTPFIKTEEPQ
PPPITHPIVSPLDKVKSDLLSLEPLLKKDSLPEETEASDVPTSDDKGEDHSQQSKFFQNF
NRSTCSPGGDSTPTATAAFPNPILPFISEQFKAKFPFGGLLDAVPTSETSKLQQLVENID
KKSSDPNECVICHRVLSCQSALKMHYRTHTGERPFKCKVCGRAFTTKGNLKTHYSVHRAM
PPLRVQHSCPICQKKFTNAVVLQQHIRMHMGGQIPNTPVAENYPDSMESDTGSFDEKTID
DLDNFSDENMEDCPDSSVPDTPKSADASQDSLSSSPLPPEISSIAALENQMKMINAGLVE
QLQASLKSAENGSVEGDGMTNDSSSLCGDLESQSAGSPAASESTYSMNAISPNSTNDFLK
FPNTDEKHPQTLPPELHNGMSPNPANGGALDLTSTNTDKMVKEEPLGVLFPFRERSKFRN
TVCDIC
>GN=SALL1 OR=Cryptobatrachus sp. TNHC-GDC 451 DE=Sal-like 1 (Fragment) 
LDNIPTSTGIPYGMSIPPEKPVTNWLDTKPVLPTLTTSVGMPLPPTISNLTSFIKTEESQ
PIAISHPVASPSDSVKSDLPTIGPPFKKSNSPLEETDSMELPNPDDKGEENSQHSNFQNF
DSTTCSPSGDSATANPTTFSNPVLPLISEQFKAKFPFGGLLDTAPASETSKLQQLVENID
KKSSDPNECVICHRVLSCQSALKMHYRTHTGERPFKCKICGRAFTTKGNLKTHYSVHRAM
PPLRVQHSCPICQKKFTNAVVLQQHIRMHMGGQIPNTPVAENYPDSMESDTGSFDEKTMD
DLDNFSDENMEDCPDSSVPDTPKSADASQDSLSSSPLPPEVSSITALENQMKMISAGLVE
QLQASLKSTENGSIEGDGMTNDSSSLGGDIESHSAGSPAASESNYSMNALSPNSTNDFLK
FPNAEEKQPRALPPELPNGMSPTPANGGALDLTSTNTDKVIKEEPMGVLFPFRERSKFKN
TICDIC
>GN=SALL1 OR=Dendropsophus parviceps DE=Sal-like 1 (Fragment) 
LDNIPTSTGIPYGMSIPPEKPVTNWLDTKPVLPTLTTSVGMPLPPTITNLTPFIKTEEPQ
HIPISHPIASPSDSVKSDLPATGPPFKKSNSPSEETESMELLNPDDKGDENSQHSNFQNF
DCANFSPSGDSASANITNFSNPVLPLMSEQFKAKFPFGGLLDTAPASETSKLQQLVENID
KKSSDPNECVICHRVLSCQSALKMHYRTHTGERPFKCKVCGRAFTTKGNLKTHYSVHRAM
PPLRVQHSCPICQKKFTNAVVLQQHIRMHMGGQIPNTPVPENYPDSMESDTGSFDEKTID
DLDNFSDENMEDCPDSSVPDTPKSVDASQDSLSSSPLPPEVSSIAALENQMKMINAGLVE
QLQASLKSAENGSVEGDGMTNDSSSFGGDLESHSAGSPAASESTYSVNALSPNSTNDFQK
FPNAEEKQPRALPPDLPNGMSPTPANGGALDLTATNTDKVIKEEPMGMLFPFRERNKFKN
TICDIC
>GN=SALL1 OR=Discoglossus pictus DE=Sal-like 1 (Fragment) 
LDNIPTGTGIPYGMSIPPEKPVTNWLDSKPVLPTLTTSVGLPLPPTIANLTPFIKTEEPQ
PISISQPDASPSSSVKSDSASADPLLKKTNSPPEIPEPELPSSEEKGEENSEHSNTFPIV
SSSACSPTTDSGPITTTTFSSPLLPLMSDQFKAKFPFGGLLDAAPTSETSKLQQLVENID
KKPGDPNECVICHRILSCQSALKMHYRTHTGERPFKCKVCGRAFTTKGNLKTHYSVHRAM
PPLRVQHSCPICQKKFTNAVVLQQHIRMHMGGQIPNTPIAENYPDSMESDTGSFDEKTID
DLDTFSDDNMEDCPDSSVPDTPKSLDASQDSLSSSPLPPEMSSIAALENQMKMINAGLVE
QLQASLKSGANGSIEGDGMTNDDSSLGEDMESENPESPGASESTYSMHALSPSNSTNGYT
KFPHTDEKQQRDLPPELSNGMSPTPANGGALDLTSTNTDQIIKEEPLGLMFPFRERNKLK
STICDIC
>GN=SALL1 OR=Dyscophus antongilii DE=Sal-like 1 (Fragment) 
LDNIPTSTGIPYGMSIPPEKPVTNWLDTKPVLPTLTTSVGMSLPPTIPTLTPFIKTEEPQ
PIPISHPLASPSDSVKSDLPTTEPLLKKNNGLPEDAEASEMPSSEEKVDENSQQSSNLQH
FNSAECSPAGDSGSTNAGVFPNPLLPLMSEQFKANFPFGGLLDATSTSETSKLQQLVENI
DKKSSDPNECVICHRVLSCQSALKMHYRTHTGERPFKCKICGRAFTTKGNLKTHYSVHRA
MPPLRVQHSCPICQKKFTNAVVLQQHIRMHMGGQIPNTLVAENYPDSMESDTGSFDEKMN
DDFDNFSDENMEDCPDSSVPDTPKSADASQDSLSSSPVHNEVSSIAALENQMKMINAGLV
EQLQASLNSTENGSVEGDRMTNDSSSLGGDIESQSAGSPAASESTYSMNALSPNSTNDMI
KFPNTEEKTPRALPPEHPNGMSPTPANGGALDLTATNTDKVIKEEPMGVLFPFRERSKFK
NTICDIC
>GN=SALL1 OR=Elachistocleis ovalis DE=Sal-like 1 (Fragment) 
LDNIPTSSGIPYGMSIPPEKPVTNWLDTKPVLPTLTTSVGMPLPPTIPTLAPFIKTEEPQ
PIPISHPLASPSDSVKSDLPTTEPLLKKNNSLPEDAEASDRPSSEEKGDENSQQSSNLQN
LNSADCSPVGDSGSTNTVSFTNPLLPLMSEQFKAKFPFGGLLDATPTSETSKLQQLVENI
DKKSSDPNECVICHRVLSCQSALKMHYRTHTGERPFKCKVCGRAFTTKGNLKTHYSVHRA
MPPLRVQHSCPICQKKFTNAVVLQQHIRMHMGGQIPNTLVAENYPDSMESDTGSFDEKMN
DDFDNLSDENMEDCPDSSVPDTPKSADASQDSLSSSPVPNEMSSIAALENQMKMINAGLV
EQLQASLNSTENGSIEGDQMTNDSSSLGGDIESQSAGSPAASESTYSMNALSPNSTNDFI
KFPNTEEKTPRALPPEHPNGMSPTPANGGALDLTATNTDKVIKEEPMGLLFPFRERSKFK
NTICDIC
>GN=SALL1 OR=Eleutherodactylus planirostris DE=Sal-like 1 (Fragment) 
LDNIPTSTGIPYGMSIPPEKPVTNWLDTKPVLSTLTTSVGMPLPPTISNLTPFIKTEEPQ
PIAISHPVPSPSDSVKSDLPAIGPPFKKSNSPSEEAESLELLNPDDKGEENSQHSNFQNF
DSTACSPSDDSATANPTMFPNPVLPLISEKFKANFPFGGLLDTAPASETSKLQQLVENID
KKSSDPNECVICHRVLSCQSALKMHYRIHTGERPFKCKICGRAFTTKGNLKTHYSVHRAM
PPLRVQHSCPICQKKFTNAVVLQQHIRMHMGGQIPNTPVAENYPDSMESDTGSFDEKTID
DLDNFSDENMEDCPDSSVPDTPKSADASHDSLSSSPLPPEVSSIAALENQMKMINAGLVE
QLQASLKSTENGSIEGDGMTDSSSFGGDIESHSGGSPAASESTYSMNALSPNSTSDHLKF
PNAEEKPPRALPPELSNGMSPTPANGGALDLTSTNTDKVIKEEPMGVLFPFRERNKLKNT
ICDIC
>GN=SALL1 OR=Engystomops pustulosus DE=Sal-like 1 (Fragment) 
LDNIPTSTGIPYGMSIPPEKPVTNWLDTKPVLATLTTSVGMPLPPTIPSLTPFIKTEEPQ
PIAISHPVASPSDSVKSEMPNVVPTFKKSNSPSEETESMEMPIPDDKGEENSQHSNFQNF
DSTTCSPSGDSSKANLTFSNPVLPLISEQFKANFPFGGLLDTSSASETSKLQQLVENIDK
KSSDPNECVICHRVLSCQSALKMHYRTHTGERPFKCKICGRAFTTKGNLKTHYSVHRAMP
PLRVQHSCPICQKKFTNAVVLQQHIRMHMGGQIPNTPVAENYPDSMESDTGSFDEKTIDD
LDNFSDENMEDCPDSSVPDTPKSADASQDSLSSSPLPPEISSIAALENQMKMISAGLVEQ
LQASLKSADNGSVEGDCMTNDSSSLGGDIESHSAGSPAASESTYSMNALSPNSTNDTLKF
PNAEEKTLRALPPELTNGMSPTPANGGALDLTSTNTDKVIKEEPMGVLFPFRERSKFKNT
ICDIC
>GN=SALL1 OR=Eupsophus calcaratus DE=Sal-like 1 (Fragment) 
LDNIPTSTGIPYGMSIPPEKPVTNWLDTKPVLPTLTTSVGLPLPPTIPSLTPFIKTEEPQ
PIAIGHPVASPSDSVKSDLPVTGLPFKKINSLSEETESMELTNPDDKGEENSQHSNFQNF
DSATCSPSGDFTPANTTTFSNPILPLISEQFKATFPFGGLLDTAPASETSKLQQLVENID
KQSSDPNECVICHRVLSCQSALKMHYRTHTGERPFKCRVCGRAFTTKGNLKTHYSVHRAM
PPLRVQHSCPICQKKFTNAVVLQQHIRMHMGGQIPNTPVAENYPDSMESDTGSFDEKTID
DLDNFSDENMEDCPDSSVPDTPKSADASQDSLSSSPLPPEVSCIAALENQMKMISAGLVE
QLQASLKSAENGSVEGDGMTDSSSLGGDLESHSAGSPAASESTYSMNALSPNSTNDFLKF
PNAEQKQPRALPPELPNGLSPTPANGGALDLTATNTDKMIKEEPMGMLFPFRDRNKFRNT
ICDIC
>GN=SALL1 OR=Fejervarya limnocharis DE=Sal-like 1 (Fragment) 
LDNIPTSTGIPYGMSIPPEKPVTNWLDTKPVLPTLTTSVGMPLPPTIPNLTPFIKTEEPQ
PIAISHPLASPSESVKSDLTNTEPLIKKNSSLPEDAEASELPSSEEKGEENSQHSNHFQN
YNSAECSPAGDSGSNNTANFPNPLLPLMSEQFKAKFPFGGLLDAAPASETSKLQQLVENI
DKKSSDPNECVICHRVLSCQSALKMHYRTHTGERPFKCKVCGRAFTTKGNLKTHYSVHRA
MPPLRVQHSCPICQKKFTNAVVLQQHIRMHMGGQIPNTPVAENYPDSMESDTGSFDEKTI
DDLDNFSDDNMEDCPDSSVPDTPKSADVSQDSRSSSPMPNEISSIAALENQMKMINAGLV
EQLQASLKSTENGSIEGDRMTNDSSSLGGDLESQSAGSPAASESTYSMNALSPNSTNDFL
KFSNPEEKQLKALPPELPNGMSPTPANGGALDLTSTNTDKIVKEEPLGVLFPFRERNKFK
NTICDIC
>GN=SALL1 OR=Gastrophryne olivacea DE=Sal-like 1 (Fragment) 
LDNIPTSSGIPYGMSIPPEKPVTNWLDTKPVLPTLTTSVGMPLPPTIPTLAPFIKTEEPQ
PIPISHPLASPSDSVKSDLPTTEPLLKKNNSLPEDTEASDMPSSEEKGDEHSQQSSNLQN
LNSAECSPVGDSGSTNALNFTNPLLPLMSEQFKAKFPFGGLLDAAPTSETSKLQQLVENI
DKKSSDPNECVICHRVLSCQSALKMHYRTHTGERPFKCKVCGRAFTTKGNLKTHYSVHRA
MPPLRVQHSCPICQKKFTNAVVLQQHIRMHMGGQIPNTLVAENYPDSMESDTGSFDEKMN
DDFDNLSDENMEDCPDSSVPDTPKSADASQDSLSSSPVPNEMSSIAALENQMKMINAGLV
EQLQASLNSTENGSIEGDRMTDSSSLGGDIESQSAGSPAASESTYSMNALSPNSTNELIK
FPNTEEKTSRALPPEHPNGMSPTPANGGALDLTATNTDKVIKEEPMGLLFPFRERSKFKN
TICDIC
>GN=SALL1 OR=Gastrotheca pseustes DE=Sal-like 1 (Fragment) 
LDNIPTSTGIPYGMSIPPEKPVTNWLDTKPVLPTLTTSVGMPLPPTIPSLTSFIKTEELQ
PIAISHRVASPSDSIKSDLPAIGPAFKKSNSPLEETESMELPNSDDKGEENSQHSNFQNF
DSNTCSPSHESATANPSTFLNPVLPLISEQFKAKFPFGGLLDTAPASETSKLQQLVENID
KKSNDPNECVICHRVLSCQSALKMHYRTHTGERPFKCKVCGRAFTTKGNLKTHYSVHRAM
PPLRVQHSCPICQKKFTNAVVLQQHIRMHMGGQIPNTPVAENYPDSMESDTGSFDEKTID
DLDNFSDENMEDCPDSSVPDTPKSVDASHDSLSSSPLPPEVSSITALENQMKMISAGLVE
QLQASLKSAENGSVEGDGMTNDSSSFGGDIESHSAGSPAPSESTYSMNALSPNSTNDFLK
FPNAEEKRPRTLPPELPNGMSPTPANGGALDLTSTNTDKVIKEEPMGMLFPFRERNKFKN
TICDIC
>GN=SALL1 OR=Heleophryne purcelli DE=Sal-like 1 (Fragment) 
LDNIPTTSGIPYGMSIPPEKPVTNWLDTKPVLPTLTSVGMPLPPTIPNLTPFIKTEESQT
ISISHPIASPCDSVKSDLPATEPLLKKNNSLPEEAEASELPNSEDKSEDNSHHSNNIQNF
NSSVCSPAGDSGPTNTATFPNPLLPLMSEQFKAKFPFGGLLDAVPASETSKLQQLVENID
KKSSDPNECVICHRVLSCQSALKMHYRTHTGERPFKCKVCGRAFTTKGNLKTHYSVHRAM
PPLRVQHSCPICQKKFTNAVVLQQHIRMHMGGQIPNTPVAENYPDSMESDTGSFDEKTID
DLDNFSDDNMEDCPDSSVPDTPKSADASQDSLSSSPLPLEISSIAALENQMKMINAGLVE
QLQASLKSAENGSVEGDGMTNDSSSLGGDIESQSAGSPAASESIYSMHALSPNSTNDFRK
SPNIEEKQPRALPPELLNGMSPTPVNGGALDLTSTNTDNMVKEEPLGMLFPFRERSKFKN
TICDIC
>GN=SALL1 OR=Hemisus marmoratus DE=Sal-like 1 (Fragment) 
LDNIPTNTGIPYGMSIPPEKPVSNWLDTKPVLPTLTTSVGMPLPPTIPSLTPFIKSEEPQ
PIAISHPLASPSDSPKTDLSATEPLLKKNCLPDESEASELPLSEEKGEENSQQSNNFQNL
NNSDCSPAGDSGSNNAANFPNPLLPLMSEQFQAKFPFGGLLDATPTSETSKLQQLVENID
KKSNDPNECVICHRVLSCQSALKMHYRTHTGERPFKCKVCGRAFTTKGNLKTHYSVHRAM
PPLRVQHSCPICQKKFTNAVVLQQHIRMHMGGQIPNTPIAENYPDSMESDTGSFDEKTLD
DLDNFSDENMEDCPDSSVPDTPKSAAASQDSRSNSPMPNVVSSIAALENQMKMISAGLVE
QLQASLKSTENGSVEGDRMTNDTSSFGGDTESQSAGSPAASESTYSMNALSPNSTNDFVK
FPSTEDRQQRPLPPELPNGISPAPTIGGGALDLTSTNPDKVIKEEPMGMLFPFRERNKFK
NTICDIC
>GN=SALL1 OR=Hoplobatrachus tigerinus DE=Sal-like 1 (Fragment) 
LDNIPTSTGIPYGMSIPPEKPVTNWLDTKPVLPTLTTSVGMPLPPTIPNLAPFIKTEEPQ
PIAISHPLASPSESVRSDLTNTEPLIKKNSSLPEDVEASELPSSEEKGEDNSQHSNNFQN
YNSADCSPDGDSGSNNTANFPNPLLPLMSEQFKAKFPFGGLLDAAPASETSKLQQLVENI
DKKSSDPNECVICHRVLSCQSALKMHYRTHTGERPFKCKICGRAFTTKGNLKTHYSVHRA
MPPLRVQHSCPICQKKFTNAVVLQQHIRMHMGGQIPNTPVAENYPDSMESDTGSFDEKTI
DDLDNFSDENMDDCPDSSVPDTPKSADVSQDSRSSSPMPNEMSSIAALENQMKMINAGLV
EQLQASLKSTENGSLEGDHMTNDSSSLGGDIESQSAGSPAASESTYSMNALSPNSTNDFL
KFPNTEEKQQKALPPELPNGMSPTPANGGALDLTSTNTDKMVKEEPLGMLFPFRERSKFK
NTICDIC
>GN=SALL1 OR=Hyla chinensis DE=Sal-like 1 (Fragment) 
LDNIPTSTGIPYGMSIPPEKPVTNWMDTKPVLPTLTTSVGMPLPPTIPNLTPFIKTEESQ
PIAICQPVPSPSDSVKSDLPATGPSFKKSDSPPEEAESMELPNPDDKGEENSQHSNFQNF
DCTSRSPSGDSTSANPPSFSNPILPLISEQFKAKFPFGGLLDTAPASETSKLQQLVENID
KKSSDPNECVICHRVLSCQSALKMHYRTHTGERPFKCKVCGRAFTTKGNLKTHYSVHRAM
PPLRVQHSCPICQKKFTNAVVLQQHIRMHMGGQIPNTPVSENYPDSMESDTGSFDEKTMD
DLDNFSDENMEDCPDSSVPDTPKSADASQDSLSSSPLPPEVSSIAALENQMKMISAGLVE
QLQASLKSAENGSVEGDGLTYDSSSLGGDLESHSAGSPAASESTYSVNALSPKSTNDFQK
FSNAEEKQPRALPPELSNGMSPTPANGGALDLTSTNTDKMIKEEPMGLLFPFRERNKFKN
TICDIC
>GN=SALL1 OR=Hylomantis lemur DE=Sal-like 1 (Fragment) 
LDNIPTSTGIPYGMSIPPEKPVTNWLDTKPVLPTLTTSVGMPLPPTIPSLTPFIKTEEPQ
PIAICHPVASPSDSVKSDLTAVGPPFKKSNSPLEGADSMELPNPEDKGEENSQHSNFQNF
DSTTCSPSGDSATANPTTFSNPVLPLITEHFKAKFPFGGLLDTAPTSETSKLQQLVENID
KKSSDPNECVICRRVLSCQSALKMHYRTHTGERPFKCKVCGRAFTTKGNLKTHYSVHRAM
PPLRVQHSCPICQKKFTNAVVLQQHIRMHMGGQIPNTPVAENYPDSMESDTGSFDEKTMD
DLDNFSDENLEDCPDSSVPDTPKSADASQDSLSSSPVPPEISSIAALENQMKMISAGLVE
QLQASLKSAGNGFVEGDGMSNDSSSLGGDIESHSAGSPAASESNYSMNALSPNSTNDFLK
FSNAEEKQPRALPPELPNGMSPTPANGGALDLTSTNTDKMIKEEPMGVLFPFRERSKFKN
TICDIC
>GN=SALL1 OR=Hyloscirtus lindae DE=Sal-like 1 (Fragment) 
LDNIPTSTGIPYGMSIPPEKPVTNWLDTKPVLSTLTTSVGMPLPPTIPNLTPFIKTEEPQ
PIAISHSVASPSESVKSDIPTIGPHLKKSNSPSEETESIELPNPDDKDEENSQHSNFQNF
DCSTYSPSGDCTSANPITFSNPVLPLISEQFKATFPFGGLLDTAPASETSKLQQLVENID
KKSRDPNECVICHRVLSCHSALKMHYRTHTGERPFKCRVCGRAFTTKGNLKTHYSVHRAM
PPLRVQHSCPICQKKFTNAVVLQQHIRMHMGGQIPNTPVAENYPDSMESDTGSFDEKTID
DLDNFSDENMEDCPDSSVPDTPKSVDASHDGLSFSPLPPEISSIAALENQMKMISAGLAE
QLQASLKSVENGSVEGDGMTNDSSSLGGLESHSAGSPAASESTYSINALSPNSTNDFLKF
PNAEEKQPRALPPDLPNGMSPTPANGGALDLTSTNTDKVIKEEPMGMLFPFRERSKFKNT
VCDIC
>GN=SALL1 OR=Hyperolius bolifambae DE=Sal-like 1 (Fragment) 
LDNIPTSTGIPYGMSIPPEKPVTNWLDTKPVLPTLTTSVGMPLPPTIPSLTPFIKTEEPQ
PIAISHPLVSPSDSTKSDLPATEPLIKKNNYLPEDAELPILEEKGEDHSQKSNDFQNMNN
ADCSPARDPGLNVSSFPNPLLPLMSEQFKAKFPFGGLLDAAPASETSKLQQLVENIDKKS
SDPNECVICHRVLSCQSALKMHYRTHTGERPFKCKVCGRAFTTKGNLKTHYSVHRAMPPL
RVQHSCPICQKKFTNAVVLQQHIRMHMGGQIPNTPVAENYPDSMESDTGSFDEKTIDDLD
NFSDDNMEDCPDSSVPDTPKTVDASHDSRSNSPMPNEVSSIAALENQMKMINAGLAEQLQ
ASLKSSENGFIEGDQMTNDSSSLGGDTESQSAGSPAASESTYSMNALSPNSTHDFMRFPN
TEEKQPRALPPELPNGMSPAPANGGALDLTSTNTDKVIKEEPMSVLFPFRERNKFKNTIC
DIC
>GN=SALL1 OR=Rhinella arenarum DE=Sal-like 1 (Fragment)
EIEASNSSSGSNKVENGVSSSNNSTLGTSAITTTLPQVRDLAALGNFSVINSNVIIENLQSTKVAVAQFSQEAKSKGASNNKMAVPALMEQLLALQQQQIHQLHLIEQIRHQILLLASQSAEMPTSSGSQGALRVSATPLTTLSSHLSQQLAAAAGLAQSLASQSASISGIKQIPSVQLPQSSPGTNIPSNSSCSPTISQMAAANPPSVDRVPSSTGGSQVSNQAAPITSSPAFAISSLLSPAPNPLLPQAATSTTIFPSALPNIGTTAEDLTSLRKSKPASSAPFETKSSSDEAFFKHKCRFCAKVFGSDSALQIHLRSHTGERPFKCNICGNRFSTKGNLKVHFQRHKEKYPHIQMNPYPVPEHLDNIPTSTGIPYGMSIPPEKPVTNWLDSKPVLPTLTTSVGMPLPPTISNLTPFIKTEEPQPIAISQPVASPSDSGKSDLPAVGPTFKKSNSPLEETESMELPNPDDKGEENSQHSNFLNFDSTTCSPSGDSATANPTTFSNPVLPLLSEQFKAKFPFGGLLDTAPASETSKLQQLVENIDKKSSDPNECVICHRVLSCQSALKMHYRTHTGERPFKCKVCGRAFTTKGNLKTHYSVHRAMPPLRVQHSCPICQKKFTNAVVLQQHIRMHMGGQIPNTPVAENYPDSMGSDTGSFDEKTMDDLDNFSDENMEDCPDSSVPDTPKSADASQDSLCSSPLPPEISSIAALENQMKMISAGLAEQLQASLKSAENGSIEGDGMTNDSSSFGGDLESHSAGSPAASESTYSMNAMSPNSTNDILKFPNAEEKQPRALLSELSNGMSPTPANGGALDLTSTNTDKVIKEEPMGVLFPFRERNKFKNTICDICGKTFACQSALDIHYRSHTKERPFICTVCNRGFSTKGNLKQHMLTHQMRDLPSQLFEPSSNLSVNTHLTPNPTPNPLATIIKTEFNGFLHGSTQESKEQTPSIKSSGSLSSSATSPVLLPSLARRTPKQHYCNACGKSFSSSSALQIHERTHTGEKPFACTICGRAFTTKGNLKVHMGTHMWNSTPARRGRRLSVDGPMAFLGGNPVKFPEIFQKDLVARTGNGDPSSFWNQYAAALSNGLAMKTNEISVIQNGGITPMTGSLGNGGSSPISGLTGNLEKLQNSEPNAPLAGLEKLASSENGTSFKFMRFVEDSKEIATN
