# Supplementary material for: The Rhinella arenarum transcriptome: de novo assembly, annotation and gene prediction
Source: Sci Rep. 2020 Jan 23;10:1053. doi: 10.1038/s41598-020-57961-4 (PMC6978513; doi:10.1038/s41598-020-57961-4)
Supplement: Supplementary file 3 — Dataset 2. [file 41598_2020_57961_MOESM3_ESM.zip › SETBP1.fasta]

>GN=SETBP1 OR=Acris crepitans DE=SET binding protein 1 (Fragment) 
LLTVETIHEGTSTSPVSPINREFPGMKKRKGRHSLAELVQMTPSMEKSIGEMEFHKKVGK
LGMLDKKTIRTINKMKTLKRKNILNQILSCSNSMALKSKSQPQTNAIATVTTTLDARLGK
QINVSKRGTIYIGKKRGRKPRAEQVPQQSERRTAIKQTRPVSSQPENPAVPSNLQSFVAS
SPAAIHSFTTQLIGPNGNLSPASTDTIFSDLKTMPNLQPISALPTKTPKGIHGSSWKLSP
PRLMAHSPSHLCEISSLKEVTLSPISESHS
>GN=SETBP1 OR=Agalychnis callidryas DE=SET binding protein 1 (Fragment) 
LLTVETIHEGTSTSPVSPINREFPGMKKRKGRYTLAELAQMAPSMEKSIGELEFHKKVGK
LGMLDKKTIRTINKMKTLKRKNILNQILSCSSSMALKSKSQPQTNAIATVTTTLDARLGK
QINVSKRGTIYIGKKRGRKPRTEQVPQPSERRTAIKQTRPVSSQPENPAVPSTLQSFVAS
SPAAIHSFTTQLMGSNGNLSPASTDTIFSDLKTMPNLQPISALPTKTPKGIHGSSWKLSP
PRLMAHSPSHLCEISSLKEVTLSPVSESHS
>GN=SETBP1 OR=Aglyptodactylus madagascariensis DE=SET binding protein 1 (Fragment) 
LLTVETIHEGTSTSPVSPINREYPGMKKRKGRHSISELVQMPPASEKNIGELEFHKKVGK
LGMLDKKTIRTINKMKTLKRKNILNQILSCSSSIALKSKSQPQPNAIATVTTTLDARLGK
QINVSKRGTIYIGKKRGRKPRAEQVPQQNEHRTAIKPTRPVSSQPENPTVPSNLQSFVAS
SPAAIHNFTNQLLGSNGNLSPASADTMFSDLKTMPNLQPISALPTKTPKGIHGSSWKLSP
PRLMAHSPSHLCEIGSLKEVTLSPVSESHS
>GN=SETBP1 OR=Allobates femoralis DE=SET binding protein 1 (Fragment) 
LLTVETIHEGTSTSPVSPINREFPGMKKRKGRHSLVDLVQLTPSLEKSIGEIEFHKKVGK
LGMLDKKTIRTINKMKTLKRKNILNQILSCSNSMALKSKSQPQTNAIATVTTTLDSRLGK
QINVSKRGTIYIGKKRGRKPRAEQVPQPTERRTAIKQTRPVSSQPENPTVPSNLQSFMAS
SPAAIHSFAAQFLGSNGNLSPASTDTIFSDLKTMPNLQPISALPTKTPKGIHGSSWKLSP
PRLMAHSPSHLCELSSLKEVTLSPVSESHS
>GN=SETBP1 OR=Alsodes gargola DE=SET binding protein 1 (Fragment) 
LLTVETIHEGTSTSPVSPINREFPGMKKRKGRHSLAELVQMTPSMEKSISELEFHKKVGK
LGMLDKKTIRTINKMKTLKRKNILNQILSCSSTMALKSQPQTNAIATVTTTLDARLGKQI
NVSKRGTIYIGKKRGRKPRAEQVPQPIERRTAIKQTRPVSSQPENPAVPSNLQSFVASSP
AAIHSFTTQLLGSNGNLSPASTDTIFSDLKTMPNLQPISALPTKTPKGIHGSSWKLSPPR
LMAHSPSHLCELSSLKEVTLSPVSESHS
>GN=SETBP1 OR=Alytes obstetricans DE=SET binding protein 1 (Fragment) 
LLTVETIHEGTSTSPVSPINREFPGIKKRKGRHCLSELVQITPMMEKSISELEFHKKVGK
LGMLDKKTIKTINKMKTLKRKNILNQILSCSSSIALKSKTQPQSNAIASVTTTLDARLGK
QINVSKRGTIYIGKKRGRKPRTEQIPLQIDRRIAIKQSRFVSSQPENPAVPSNLQSLVAS
SPAAFHTLTTQFLGSHGNLSPASTDTIFSDLKTMPNLQPISALPTKTPKSIHGSSWKLSP
PRLMAHSPSHLCEIGSLKEVTLSPVSESHS
>GN=SETBP1 OR=Amietia lubrica DE=SET binding protein 1 (Fragment) 
LLTVETIHEGTSTSPISPINREFPGIKKRKGRHSLCELAQMPSASEKNISELEFHKKVGK
LGMLDKKTIRTINKMKTLKRKNILNQILSCSSSIALKSKSQPQSNAIASVTTTLDARLGK
QINVSKRGTIYIGKKRGRKPRAEQVPQQNEHRTAIKPTRPVSSQPEIPTVPSNLQSFVAS
SPAAIHSFTTQLVGSNGNLSPARTETMFSDLKTMPNLQPISALPTKTPKGIHGSSWKLSP
PRLMAHSPSHLCEIGSLKEVTLSPVSESHS
>GN=SETBP1 OR=Amolops loloensis DE=SET binding protein 1 (Fragment) 
LLTVETIHEGTSTSPVSPINREFPGIKKRKGRHSLSELVQMPSASEKNIGELDFHKKVGK
LGMLDKKTIRTINKMKTLKRKNILNQILSCSSSIALKSKAQPQSNAIATVTTTLDARLGK
QINVSKRGTIYIGKKRGRKPRAEQVPQQNEQRTAIKPSRPVSSQPEIPTVPSNLQSFVAS
SPAAIHNFTTQLVGSNGSLSPASTDTLFSDLKTMPNLQPISALPTKTQKGIHGSSWKLSP
PRLMAHSPSHLCEIGSLKEVTLSPVSESHS
>GN=SETBP1 OR=Amolops ricketti DE=SET binding protein 1 (Fragment) 
LLTVETIHEGTSTSPVSPINREFPGIKKRKGRHSLSELVQMPSASEKNIGELDFHKKVGK
IGMLDKKTIRTINKMKTLKRKNILNQILSCSSNIALKSKAQPQSNAIATVTTTLDARLGK
QINVSKRGTIYIGKKRGRKPRAEQVPQQNEQRTAIKPSRPVSSQPEIPTVPSNLQSFVAS
SPAAIHNFTTQLVGSNGSLSPVSTDTMFSDLKTMPNLQPISALPSKTQKGIHGSSWKLSP
PRLMAHSPSHLCEIGSLKEVTLSPVSESHS
>GN=SETBP1 OR=Anaxyrus canorus DE=SET binding protein 1 (Fragment) 
LLTVETIHEGTSTSPVSPINREFPGMKKRKGRHSLAELVQMTPMEKSISELEFHKKVGKL
GMLDKKTIRTINKMKTLKRKNILNQILSCSNSMALKSKSQPQTNAITAVTTTLDARLGKQ
INVSKRGTIYIGKKRGRKPRAEQVPQQIERRTAIKQTRPVSSQPENPAVPSNLQSFMASS
PAAIHSFATQIIGSNGNLSPASTDTIFSDLKTMPNLQPISALPTKTPKGIHGSSWKLSPP
RLLAHSPSHLCEISSLKEVTLSPVSESHS
>GN=SETBP1 OR=Anaxyrus punctatus DE=SET binding protein 1 (Fragment) 
LLTVETIHEGTSTSPVSPINREFPGMKKRKGRHSLAELVQMTPMEKSISELEFHKKVGKL
GMLDKKTIRTINKMKTLKRKNILNQILSCSNSMALKSKSQPQTNAITAVTTTLDARLGKQ
INVSKRGTIYIGKKRGRKPRAEQVPQQIERRTAVKQTRPVSSQPENPAVPSNLQSFVASS
PAAIHSFATQLIGSNGNLSPASTDTIFSDLKTMPNLQPISALPTKTLKGIHGSSWKLSPP
RLLAHSPSHLCEISSLKEVTLSPVSESHS
>GN=SETBP1 OR=Aplastodiscus perviridis DE=SET binding protein 1 (Fragment) 
LLTVETIHEGTSTSPVSPLNREFPGMKKRKGRHSLAELVQMTPSMEKSIGELEFNKKVGK
LGMLDKKTIRTINKMKTLKRKNILNQILSCSSSMALKSNSQPQTNAIANVTTTLDARLGK
QINVSKRGTIYIGKKRGRKPRAEQVPQPSERRTAIKQTRPVSSQPENPAVPSNLQSFMAS
SPAAIHSFTTQLIGSHGNLSPASTDTIFSDLKTMPNLQPISALPTKTPKGIHGSSWKLSP
PRLMAHSPSHLCEISSLKEVTLSPVSESHS
>GN=SETBP1 OR=Arthroleptis poecilonotus DE=SET binding protein 1 (Fragment) 
LLTVETIHEGTSTSPVSPINREFPGIKKRKGRHSLSEVVQVPPLLEKNISELDFQKKVGK
LGMLDKKTIRTINRMKTLKRKNILNQILFCSNSIALKSKSQTQSTAIATVTTTLDARLGK
QINVSKRGTIYIGKKRGRKPRAEQVPQQIEPRTAIKPTRPVSSQPEIPTVPSSLQSFVAS
SPAALHSFTTQLVGSNGNLSPASTDTIFSDLKTMPNLQPISALPTKTPKGLHGSSWKLSP
PRLMAHSPSHLCEIGSLKEVTLSPVSESHS
>GN=SETBP1 OR=Ascaphus truei DE=SET binding protein 1 (Fragment) 
LLTVETIHEGTSTSPISPINREFPGIKKRKGRHSLSELVQITPTTEKSISELEFHKKVGK
LGMLDKKTIKTINKMKTLKRKNILNQILSCSSSIALKSKSQPQSNAIATVTTTLDTRLGK
QINVSKRGTIYIGKKRGRKPRTEQTPQQNDRRTAIKQSWPVSSQPENPAVPSNLQSLVAS
SPAAIHALTTQLIGSNGNLSPVSTDTLFSDLKTMPNLQPISALPTKPQKGIHGSSWKLSP
PRLMAHSPSHLCEIGSLKEVTLSPVSESHS
>GN=SETBP1 OR=Astylosternus diadematus DE=SET binding protein 1 (Fragment) 
LLTVETIHEGTSTSPVSPINREFPGIKKRKGRHSLSEVAQVPPLSEKNISELEFQKKVGK
LGMLDKKTIRTINRMKTLKRKNILNQILSCSNSIALKSKSQTQSTAIATVTTTLEARLGK
QINVSKRGTIYIGKKRGRKPRAEQVPQQSEPRTAIKPTRPVSSQPEIPAVPSNLQSFVAS
SPAAIHSFTTQLVGSNGNLSPASTDTIFSDLKTMPNLQPISALPTKTQKGIHGSSWKLSP
PRLMAHSPSHLCEIGSLKEVTLSPISESHS
>GN=SETBP1 OR=Atelognathus reverberii DE=SET binding protein 1 (Fragment) 
LLTVETIHEGTSTSPVSPINREFPGMKKRKGRHSLAELVQMTPSMEKSISELEFHKKVGK
LGMLDKKTIRTINKMKTLKRKNILNQILSCSNSMALKSQQQTNAIATVTTTLDARLGKQI
NVSKRGTIYIGKKRGRKPRAEQVPQQIEHRTAIKQTRPVSSQPEKPAVPSNLQSFVASSP
AAIHSFTTQFLGSNGNLSPASTDPIFSDLKTMPNLQPISALPSKTPKGIHGSSWKLSPPR
LMAHSPSHLCDISSLKEVTLSPISESHS
>GN=SETBP1 OR=Aubria subsigillata DE=SET binding protein 1 (Fragment) 
LLTVETIHEGTSTSPISPINREFPGIKKRKGRHSLSELVQMPPASEKNIAELDFHKKVGK
LGMLDKKTIRTINKMKTLKRKNILNQILSCSSSIALKSKSQPQSNAIAAVTTTLDARLGK
QINVSKRGTIYIGKKRGRKPRAEQVPQQIEHRTAIKPTRPVSSQPEIPTVPSNLQSFVAS
SPAAIHSFATQLVGSNGNLSPASTDTIFSDLKTMPNLQPISALPTKTQKGIHGSSWKLSP
PRLMAHSPSHLCEIGSLKEVTLSPVSESHS
>GN=SETBP1 OR=Barbourula busuangensis DE=SET binding protein 1 (Fragment) 
LLTVETIHEGTSTSPVSPINREFSGIKKRKGRHSHSDLVQITPVIDKSIGELEFHKTVGK
LGMLDKKTIKTINKMKTLKRKTILNQILSCSSSIALKSKAQPQSNAIATVATTLDARLGK
QINVSKRGTIYIGKKRGRKPRIEQTPLQNDNRTAIKQPRPVSSQPENPAVPSNLQSLVAS
SPAAIHTLTTQLLGSNGNHSPASTDTIFSDLKTMPNLQPISALPTKIQKGIHSGSWKLSP
PRLLAHSPSHLCDIGSLKEVTLSPVSESHS
>GN=SETBP1 OR=Barycholos pulcher DE=SET binding protein 1 (Fragment) 
LLTVETIHEGTSTSPVSPINREFPGMKKRKGRHSLAELVQMTPSLEKSISELEFQKKVGK
LGMLDKKTIRTINKMKTLKRKNILNQILSCSSSMALKSKSQPQANAIATVTSTLDARLGK
QINVSKRGTIYIGKKRGRKPRAEQVPQPIERRTAIKQTRPVSSQPENPAVPSSLQSFVAS
SPAAIHSFTTQLIGSNGNLSPASTDTIFSDLKTMPNLQPISALPTKTPKGIHGSSWKLSP
PRLMAHSPSHLCEISSLKEVTLSPVSESHS
>GN=SETBP1 OR=Batrachyla leptopus DE=SET binding protein 1 (Fragment) 
LLTVETIHEGTSTSPVSPINREFPGMKKRKGRHSLAELVQMTPSMEKSISELEFHRKVGK
LGMLDKKTIRTINKMKTLKRKNILSQILSCSSSMALKSKSQPQTSVIATVTTTLDARLGK
QINVSKRGTIYIGKKRGRKPRAEQVPQQSDHRTAIKQIRPVSSQPEKPAVPSNLQSFMAS
SPAAIHSFTTQFLGSNGNLSPASTDTIFSDLKTMPNLQPISALPSKTLKGIHSSSWKLSP
PRLMAHSPSHLCELSSLKEVTLSPVSESHS
>GN=SETBP1 OR=Batrachyla taeniata DE=SET binding protein 1 (Fragment) 
LLTVETIHEGTSTSPVSPINREFPGMKKRKGRHSLAELVQMTPSMEKSISELEFHRKVGK
LGLLDKKTIRTINKMKTLKRKNILSQILSCSSSMALKSKSQPQTNVIATVTTTLDARLGK
QINVSKRGTIYIGKKRGRKPRAEQVPQQSEHRTAIKQIRPVSSQPEKPAVPSNLQSFVAS
SPAAIHSFTTQFLGCNGNHSPASTDTIFSDLKTMPNLQPISALPSKTLKGIHGSSWKLSP
PRLMAHSPSHLCEISSLKEVTLSPVSESHS
>GN=SETBP1 OR=Bombina fortinuptialis DE=SET binding protein 1 (Fragment) 
LLTVETIHEGTSTSPVSPINREFSGVKKRKGRHCHSDLVQIAPILDKSIGELEFHRKVGK
LGMLDKKTIKTINKMKTLKRKNILNQILSCSSSIALKSKAQPQSNAIATVATTLDARLGK
QINVSKRGTIYIGKKRGRKPRIEQTPQQNDNRTAIKQPRPVSSQPENPAVPSNLQSLVAS
SPAAIHMLTTQFLSSNGNLSPASTDTIFSDLKTMPNLQPISALPTKTQKGLHGTTWKLSP
PRLLAHSPSHLCDIGSLKEVTLSPVSESHS
>GN=SETBP1 OR=Bombina orientalis DE=SET binding protein 1 (Fragment) 
LLTVETIHEGTSTSPVSPINREFSGVKKRKGRHCHSDLVQMAPVIDKSIGELEFHRKVGK
LGMLDKKTIKTINKMKTLKRKNILNQILSCSSSIALKSKAQPQSNAIATVATTLDARLGK
QINVSKRGTIYIGKKRGRKPRIEQTPQQNDNRTAIKQPRPISSQPENPAVPSNLQSLVAS
SPAAIHTLTTQLLSSNGNLSPASTDTIFSDLKTMPNLQPISALPTKTQKGLHGTTWKLSP
PRLLAHSPSHLCDIGSLKEVTLSPVSESHS
>GN=SETBP1 OR=Breviceps macrops DE=SET binding protein 1 (Fragment) 
LLTVETIHEGTSTSPVSPINREFPGIKKRKGRHNLSELVQMSPSTEKTTGELDFHKKVGK
LGMLDKKTIRTINRMKTLKRKNILNQILSCSSSIALKSKSQPQSNAIATVTATLDARLGK
QINVSKRGTIYIGKKRGRKPRAEQVPQQSEPRTAIKPTRPVPSQPEIPAVPSNLQSFVAS
SPAAIHSFTTQLVGPNGNLSPVSTDTIFSDLKTMPNLQPISALPTKTQKGIHGTSWKLSP
PRLMAHSPSHLCELGSLKEVTLSPISESHS
>GN=SETBP1 OR=Buergeriaycephala DE=SET binding protein 1 (Fragment) 
LLTVETIHEGTSTSPVSPINREFPGIKKRKGRHSLSEMVQMPPASEKNVGEIDFHKKVGK
LGMLDKKTIRTINKMKTLKRKNILNQILSCSNSIALKSKSQPQSNAIATVTTTLDARLGK
QINVSKRGTIYIGKKRGRKPRAEQVPQQNEHRTAIKPTRPVSSQPEIPTVPSNLQSFVAS
SPAAIHNFTTQLVGSNGNLSPASTDTIFSDLKTMPNLQPISALPTKTQKGIHGSSWKLSP
PRLMAHSPSHLCEIGSLKEVTLSPVSESHS
>GN=SETBP1 OR=Bufo gargarizans DE=SET binding protein 1 (Fragment) 
LLTVETIHEGTSTSPVSPINREFPGMKKRKGRHSLAELVQMTPMEKSISELEFHKKVGKL
GLLDKKTIRTINKMKTLKRKNILSQILSCSSSMALKSKSQPQTNAITAVTTTLDARLGKQ
INVSKRGTIYIGKKRGRKPRAEQVPQQIERRTAIKQTRPVSSQPENPAVPSNLQSFVASS
PAAIHSFATQFIGSNGNLSPASTDTIFSDLKTMPNLQPISALPTKTPKGIHVSSWKLSPP
RLLAHSPSHLCEISSLKEVTLSPVSESHS
>GN=SETBP1 OR=Callulina kreffti DE=SET binding protein 1 (Fragment) 
LLTVETIHEGTSTSPVSPINREFPGIKKRKGRHSLSELVQMSPATEMTTGELDFHKKVGK
LGMLDKKTIRTINRMKTLKRKNILNQILSCSNSIALKSKSQPQSNAIATVTTTLDARLGK
QINVSKRGTIYIGKKRGRKPRAEQVPQQSEPRTAIKPTKPVSSQPEIPAVPSNLQSFMAS
SPAAIHSFTTQLVGTNGNLSPASTDTIFSDLKTMPNLQPISALPSKLQKGIHGSSWKLSP
PRLMAHSPSHLCEIGSLKEVTLSPISESHS
>GN=SETBP1 OR=Callulops wilhelmanus DE=SET binding protein 1 (Fragment) 
LLTVETIHEGTSTSPVSPINREFPGVKKRKGRHNISELVQVPSATEKNLNELDFQKKVGK
LGMLDKKTIRTINKMKTLKRKNILNQILSCSSSMALKSKSQPQSNAIATVTTTLDARLGK
QINVSKRGTIYIGKKRGRKPRAEQVPQQNEQTVHRTAIKPTRSVSSQPEIPAVPSNLQSF
VASSPAAIHSFTTQLVGPNGSLSPASTDTIFSDLKTMPNLQPISALPTKTQKGIHGSTWK
LSPPRLLAHSPSHLCDISSLKEVTLSPVSESHS
>GN=SETBP1 OR=Calyptocephallela gayi DE=SET binding protein 1 (Fragment) 
LLTVETIHEGTSTSPVSPINREFPGMKKRKGRHNLAELVQMRPSMEKPISELEFHKKVGK
LGMLDKKTIRTINKMKTLKRKNILNQILSCSSSIALKSKSQPQSNAIATVTTTLDARLGK
QINVSKRGTIYIGKKRGRKPRAEQVPQQNERRTAIKQTRPVSNQLEIPAVPSNLQSFVAS
SPAAIHSFTTQLLGSNGNLSPASTDTIFSDLKTMPNLQPISALPTKTQKGIHGSSWKLSP
PRLMAHSPSHLCEIGSLKEVTLSPVSESHS
>GN=SETBP1 OR=Ceratophrys cornuta DE=SET binding protein 1 (Fragment) 
LLTVETIHEGTSTSPVSPINREFPGMKKRKGRHSLAELVQMTPSMEKSIGELDFHKKVGK
LGMLDKKTIKTINKMKTLKRKNILNQILSCSSSMALKSKSQSQSNAIATVTTTLDARLGK
QINVSKRGTIYIGKKRGRKPRAEQVPQQIERRTAIKQTRPVSSQPENPAVPSNLQSFMAS
SPAAIHSFTTQFISSNGNLSPASTDTIFSDLKTMPNLQPISALPTKTPKGILGSSWKLSP
PRLLAHSPSHLCEISSLKEVTLSPVSESHS
>GN=SETBP1 OR=Chiasmocleis ventrimaculata DE=SET binding protein 1 (Fragment) 
LLTVETIHEGTSTSPISPINREFPGIQKRKGRPNLSSLVQIPPATERNLTELDFHKKVGM
LDKKTIRTINKMKSLKRKNILNQILSCSSSIALKSNSQPQANAIATVATTLDARLGKQIN
VSKRGTIYIGKKRGRKPRAEQVPQPVEQPVHRTAIKPTRSVSSQPEIPAVPSNLQSFVAS
SPAALHSFTSQLVGPNGNLSPASTDMLFSDLKTMPNLQPISALPTKTPKGLHGSTWKLSP
PRLLAHSPSHLCEISSLKEVTLSPVSESHS
>GN=SETBP1 OR=Conraua crassipes DE=SET binding protein 1 (Fragment) 
LLTVETIHEGTSTSPVSPINREFPGIKKRKGRHSLSELVQMPSASEKNSGELDFHKKVGK
LGMLDKKTIRTINKMKTMKRKNILNQILSCSSSIALKSKSQPQSNAIATVTTTIDARLGK
QINVSKRGTIYIGKKRGRKPRAEQVPQQNEHRTAIKPTRPVSSQPEIPTVPSNLQSFVAS
SPAAIHSFTTQLVGTNGNLSPASTDTMFSDLKTMPNLQPISALPTKTQKGIHGSSWKLSP
PRLMAHSPSHLCEIGSLKEVTLSPVSESHS
>GN=SETBP1 OR=Cophixalus cheesmanae DE=SET binding protein 1 (Fragment) 
LLTVETIHEGTSTSPVSPINREFPGVKKRKGRHNISELVQVPTVTEKNLGELDFQKKVGK
LGMLDKKTIRTINKMKTLKRKNILNQILSCSSSMALKSKTQPQSNAIATVTTTLDARLGK
QINVSKRGTIYIGKKRGRKPRAEQVPQQNEQSVHRTAIKPTRSVSSQPEIPAVPSNLQSF
VASSPAAIHSFTTQLVGPNGSLSPASTDTIFSDLKTMPNLQPISALPTKTQKGIHGSTWK
LSPPRLLAHSPSHLCEISSLKEVTLSPVSESHS
>GN=SETBP1 OR=Cornufer pelewensis DE=SET binding protein 1 (Fragment) 
LLTVETIHEGTSTSPVSPINREFPGIKKRKGRHSISGLVQMPSAPEKNIGELDFHKKVGK
LGMLDKKTIRTINKMKTLKRKNILNQILSCSSTIALKSKSQPQSNATATVTTTLDARLGK
QINVSKRGTIYIGKKRGRKPRAEQVPQQNEQRTAIKPTRPVSSQPEIPTVPSNLQSFVAS
SPAAIHSFATHLVGSNGNLSPASTDTMFSDLKTMPNLQPISALPTKTQKGIHGSSWKLSP
PRLMAHSPSHLCEIGSLKEVTLSPVSESHS
>GN=SETBP1 OR=Craugastor augusti DE=SET binding protein 1 (Fragment) 
LLTVETIHEGTSTSPVSPINREFPGMKKRKGRHSLAELVQMTPSMEKSISELEFHKKVGK
LGMLDKKTIRTINKMKTLKRKNILNQILSCSSSMALMSKSQPQTNAIATVTTTLDARLGK
QINVSKRGTIYIGKKRGRKPRAEQVPQPIERRTAIKQTRPVSSQPENPAVPSNLQSFVAS
SPAAIHSFTTQLIGSNGNLSPASTDTIFSDLKTMPNLQPISALPTKTPKGIHGSSWKLSP
PRLMAHSPSHLCEISSLKEVTLSPVSESHS
>GN=SETBP1 OR=Craugastor fitzingeri DE=SET binding protein 1 (Fragment) 
LLTVETIHEGTSTSPVSPINREFPGMKKRKGRHSLAELVQMTPSMEKSMSELELHKKVGK
LGMLDKKTIRTINKMKTLKRKNILNQILSCSSSMALKSKSQPQTNAIATVTTTLDARLGK
QINVSKRGTIYIGKKRGRKPRAEQVPQPIERRTAIKQTRPVSSQPENPAVPSNLQSFVAS
SPAAIHSFTTQLIGSNGNLSPASTDTIFSDLKTMPNLQPISALPTKTPKGIHGSSWKLSP
PRLMAHSPSHLCEISSLKEVTLSPVSESHS
>GN=SETBP1 OR=Crinia signifera DE=SET binding protein 1 (Fragment) 
LLTVETIHEGTSTSPVSPINREFPGMKKRKGRHNLADLVHITPSIEKSISDFEFHRKVGK
LGLLDKKTIRTINKMKTLKRKNILNQILSCSSSIALKSKSQPQSNAIATVTTTLDARLGK
QINVSKRGTIYIGKKRGRKPRAEQAPPQNERRTAIKQTRPVSSQPENPAVPSNLQSFVAS
SPAAIHSFATHLLGSHGNLSPASTDTIFSDLKTMPNLQPISALPTKTQKGIHGSSWKLSP
PRLMAHSPSHLCEIGSLKEVTLSPVSESHS
>GN=SETBP1 OR=Cryptobatrachus sp. TNHC-GDC 451 DE=SET binding protein 1 (Fragment) 
LLTVETIHEGTSTSPVSPINREFPGMKKRKGRHSLAELVQMTPSMEKSISELEFHKKVGK
FGMLDKKTIRTINKMKTLKRKNILSQILSCSSSMALKSKSQPQTNAIATVTTTLDAKLGK
QINVSKRGTIYIGKKRGRKPRAEQVPQQIERRTAIKQNRPVSSQPEIPAVPSSLQSFVAS
SPAAIHSFTTQLLGSNGNLSPASTDTIFSDLKTMPNLQPISALPTKTPKGIHGSSWKLSP
PRLMAHSPSHLCEISSLKEVTLSPVSESHS
>GN=SETBP1 OR=Dendropsophus parviceps DE=SET binding protein 1 (Fragment) 
LLTVETIHEGTSTSPVSPINREFPGMKKRKGRHSLAELVQMTPSMEKSMSELEFHKKVGK
LGMLDKKTIRTINKMKTLKRKNILNQILSCSNSMALKSKSLPQTNAIATVTTTLDARLGK
QINVSKRGTIYIGKKRGRKPRAEQVPQQPERRTAIKQTRPVSSQPENPAVPSNLQSFVAS
SPAAIHSFTTQLLGSNGNLSPASTDTIFSDLKTMPNLQPISALPTKTPKGIHGSSWKLSP
PRLMAHSPSHLCEISSLKEVTLSPISESHS
>GN=SETBP1 OR=Discoglossus pictus DE=SET binding protein 1 (Fragment) 
LLTVETIHEGTSTSPVSPINREFPGIKKRKGRYNLSEMVQITPVMEKSMSELEFHKKVGK
LGMLDKKTIKTINKMKTLKRKNILNQILSCSSSIALKSKTQPQSNAIATVTTTLDARLGK
QINVSKRGTIYIGKKRGRKPRTEIPQQIDRRTAIKQSRPVSSQPENPAVPSNLQSLVASS
PAALHSLTTHLIGSNGNLSPASTDTIFSDLKTMPNLQPISALPTKTPKGIHGSSWKLSPP
RLMAHSPSHLCEIGSLKEVTLSPISESHS
>GN=SETBP1 OR=Dyscophus antongilii DE=SET binding protein 1 (Fragment) 
LLTVETIHEGTSTSPVSPINREFPGIKKRKGRHNLSELVQMPSATEKNMNELDFHKKVGK
LGMLDKKTIRTINKMKTLKRKNILNQILSCSSSIALKSKSQPQSNAIATVTTTLDARLGK
QINVSKRGTIYIGKKRGRKPRAEQVPQQNEQTVHRTAIKPTRSVSSQPEIPAVPFNLQSF
VASSPAAIHSFTTQLVGPNGNLSPASTDTIFSDLKTMPNLQPISALPTKTPKGIHGSSWK
LSPPRLLAHSPSHLCEISSLKEVTLSPVSESHS
>GN=SETBP1 OR=Elachistocleis ovalis DE=SET binding protein 1 (Fragment) 
LLTVETIHEGTSTSPVSPINREFPGIKKRKGRHSLSELGHLPPAAEKMTELDFHKEVGKL
GMLDKKTIRTINKMKTLKRKNILNQILSCSSSIALKSKSQPQSNAIAAVTTTLDARLGKQ
INVSKRGTIYIGKKRGRKPRAEQAPQQVEPTVHRTAIKPTRSVSSQPEIPAVPSNLQSFA
ASSPAAIHSFTTQLLGPNGNLSPVSTDTIFSDLKTMPNLQPISALPTKTPKGLHGGTWKL
SPPRLLAHSPSHLCELSSLKEVTLSPVSESHS
>GN=SETBP1 OR=Eleutherodactylus planirostris DE=SET binding protein 1 (Fragment) 
LLTVETIHEGTSTSPVSPINREFPGMKKRKGRHSLAELVQMTPSMEKSISELEFHKKVGK
LGMLDKKTIRTINKMKTLKRKNILNQILSCSSSMALKSKSQPQANAIATVTTTLDARLGK
QINVSKRGTIYIGKKRGRKPRAEQVPQQIERRTAIKQTRPVSSQPENPAVPSNLQSFVAS
SPAAIHSFTTQFIGSNGNLSPASTDTIFSDLKTMPNLQPISALPTKTLKGIHGSSWKLSP
PRLMAHSPSHLCEISSLKEVTLSPVSESHS
>GN=SETBP1 OR=Engystomops pustulosus DE=SET binding protein 1 (Fragment) 
LLTVETIHEGTSTSPVSPINREFPGMKKRKGRHSLAELVQMTPSMEKSIGELEFHKKVGK
LGVLDKKTIRTINKMKTLKRKNILNQILSCSNSIALKSKSQPQTNAIATVTTTLDARLGK
QINVSKRGTIYIGKKRGRKPRAEQVPQPVDRRTAIKQTRPVSNQPENPAVPSNLQSFMAS
SPAAIHSFATQFMGSNGNLSPASTDTIFSDLKTMPNLQPISALPTKTLKGIHGSSWKLSP
PRLMAHSPSHLCEISSLKEVTLSPVSESHS
>GN=SETBP1 OR=Eupsophus calcaratus DE=SET binding protein 1 (Fragment) 
LLTVETIHEGTSTSPVSPINREFPGMKKRKGRHSLAELVQMTPSMEKSISELEFHKKVGK
LGMLDKKTIRTINKMKTLKRKNILNQILSCSSSMALKSQPQTNAIATITTTLDARLGKQI
NVSKRGTIYIGKKRGRKPRAEQVPQPIERRTAIKQTRPVSSQPENPAVPSNLQSFVASSP
AAIHSFTTQLLGSHGNLSPASTDTIFSDLKTMPNLQPISALPTKTPKGIHGSSWKLSPPR
LMAHSPSHLCELSSLKEVTLSPVSESHS
>GN=SETBP1 OR=Fejervarya limnocharis DE=SET binding protein 1 (Fragment) 
LLTVETIHEGTSTSPVSPINREFSGIKKRKGRHSLSESVQTPPVSEKNTGTGEVDFHKKV
GKLGMLDKKTIRTINKMKTLKRKNILNQILSCSSSAALKSKAQPQSNAIGTATTTLDARL
GKQINVSKRGTIYIGKKRGRKPRVEQVPQQNEHRTAIKPTRPVSNQPENPTVPSNLQSFV
ASSPAAIHSFTTQLVGSNGNLSPASTDTMFSDLKTMPNLQPISALPTKTQKGLHSTSWKL
SPPRLMAHSPSHLCEIGSLKEVTLSPVSESHS
>GN=SETBP1 OR=Gastrophryne olivacea DE=SET binding protein 1 (Fragment) 
LLTVETIHEGTSTSPVSPINREFPGIKKRKGRHSLSELVHLPPAAEKITELDFHKKVGKL
GMLDKKTIRTINKMKTLKRKNILNQILSCSSSIALNSKSQPQSNAIATVTTTLDARLGKQ
INVSKRGTIYIGKKRGRKPRAEQVPQQVEPTVHRTAIKPTRSVSSQPEIPAVPSNLQSFV
ASSPAAIHSFTTQLVGPNGNLSPARTDTIFSDLKTMPNLQPISALPTKTPKGLHGSTWKL
SPPRLLAHSPSHLCEMSSLKEVTLSPVSESHS
>GN=SETBP1 OR=Gastrotheca pseustes DE=SET binding protein 1 (Fragment) 
LLTVETIHEGTSTSPVSPINREFPGMKKRKGRHSLAELVQMTPSMEKSIGELEFHKKVGK
LGMLDKKTIRTINKMKTLKRKNILNQILSCSSSMALKSKSQPQTNAIATVTTTLDARLGK
QINVSKRGTIYIGKKRGRKPRAEQVPQQIERRTAIKQTRPVSSQPEIPAVPSSLQSFVAS
SPAAIHSFTTQLLGSNGNLSPASTDTIFSDLKTMPNLQPISALPTKTPKGIQGSSWKLSP
PRLMAHSPSHLCEINSLKEVTLSPVSESHS
>GN=SETBP1 OR=Heleophryne purcelli DE=SET binding protein 1 (Fragment) 
LLTVETIHEGTSTSPVSPINREFPGIKKRKGRHSLSELVQITPAMEKSISELEFHKKVGK
LGMLDKKTIRTINKMKTLKRKNILNQILSCSSSIALKSKSQPQSNAIATVTTTLDARLGK
QINVSKRGTIYIGKKRGRKPRSEQVPQQNERRTAIKQTRPVSSQPEIPAVPSNLQSLVAS
SPAAIHSLTTQLMGSNGNLSSASTDTIFSDLKTMPNLQPISALPTKTQKGIHGSSWKLSP
PRLMAHSPSHLCELGSLKEVTLSPISESHS
>GN=SETBP1 OR=Hemisus marmoratus DE=SET binding protein 1 (Fragment) 
LLTVETIHEGTSTSPVSPINREFPGIKKRKGRHSLSELVHIPPVTEKNTGELDFHKKVGK
LGMLDKKTIRTINRMKTLKRKNILNQILSCSSSIALKSKSQPQSNAIATVSTTLDARLGK
QINVSKRGTIYIGKKRGRKPRAEQVPQQIEPRTAIKPTRPVSSQPEIPTVPSNLQSFVAS
SPAAIHSFTTQLVGSNGNLSPASTDTLFSESKTMPNLQPISALPTKTQKGIHGSTWKLSP
PRLMAHSPSHLCEIGSLKEVTLSPVSESHS
>GN=SETBP1 OR=Hoplobatrachus tigerinus DE=SET binding protein 1 (Fragment) 
LLTVETIHEGTSTSPVSPINREFSGIKKRKGRHSLSELVQVPSAPEKNTGELDFHKKVGK
LGMLDKKTIRTINKMKTLKRKNILNQILSCSSSIALKSKTQPQSNAIGTVTTTLDARLGK
QINVSKRGTIYIGKKRGRKPRAEQVPQQNEHRTAIKPTRPVSNQPEIPTVPSNLQSFVAS
SPAAIHSFTTQLVGSNGNLSPASTDTIFSDLKTMPNLQPISALPTKTQKGLHSSAWKLSP
PRLMAHSPSHLCEIGSLKEVTLSPVSESHS
>GN=SETBP1 OR=Hyla chinensis DE=SET binding protein 1 (Fragment) 
LLTVETIHEGTSTSPVSPINREFPGMKKRKGRHSLAELVQMTPSMEKSIGELEFHKKVGK
LGMLDKKTIRTINKMKTLKRKNILNQILSCSNSMALKSKSQPQTSAIATVTTTLDARLGK
QINVSKRGTIYIGKKRGRKPRAEQVPQPSERRTAIKQTRPVSSQPENQAVPSNLQSFVAS
SPAAIHSFTTQLTGPNGNLSPASTDTIFSDLKTMPNLQPISALPTKTPKGIHGSSWKLSP
PRLMAHSPSHLCEISSLKEVTLSPVSESHS
>GN=SETBP1 OR=Hylomantis lemur DE=SET binding protein 1 (Fragment) 
LLTVETIHEGTSTSPVSPINREFPGMKKRKGRYTLAELAQMTPSMEKSIGELEFHKKVGK
LGMLDKKTIRTINKMKTLKRKNILNQILSCSSSMALKSKSQPQTNAIATVTTTLDARLGK
QINVSKRGTIYIGKKRGRKPRTEQVPQPSERRTAIKQTRPVSSQPENPAVPSTLQSFVAS
SPAAIHSFTTQLMGSNGNLSPASTDTIFSDLKTMPNLQPISALPTKTPKGIHGSSWKLSP
PRLMAHSPSHLCEISSLKEVTLSPISESHS
>GN=SETBP1 OR=Hyloscirtus lindae DE=SET binding protein 1 (Fragment) 
LLTVETIHEGTSTSPVSPLNREFPGMKKRKGRHSLAELVQMTPSLEKSISELEFNKKVGK
LGMLDKKTIRTINKMKTLKRKNILNQILSCSSSMALKSKSQPQTNAIATVTTTLDARLGK
QINVSKRGTIYIGKKRGRKPRAEQVPQPIERRTAIKQTRPVSSQPENPAVPSSLQSFVAS
SPAAIHSFTTQFLGSNGNLSPASTDTIFSDLKTMPNLQPISALPTKTPKGIHGSSWKLSP
PRLLAHSPSHLCEISSLKEVTLSPVSESHS
>GN=SETBP1 OR=Hyperolius bolifambae DE=SET binding protein 1 (Fragment) 
LLTVETIHEGTSTSPVSPINREFPGIKKRKGRHSLSEPVQILPATEKTISELDFQKKVGK
LGMLDKKTIRTINRMKTLKRKNILNQILSCSNSIALKSKSQTQSNAIAAVTTTLDARLGK
QINVSKRGTIYIGKKRGRKPRSEQVPQQSEPRTAMKPTRPVSSQPENPAVPSNLQSFVAS
SPAAIHSFTTQLVGSNGNLSPASTDTIFSDLKTMPNLQPISALPTKTPKGIHGSSWKLSP
PRLMAHSPSHLCEIGSLKEVTLSPVSESHS
>GN=SETBP1 OR=Rhinella arenarum DE=SET binding protein 1 (Fragment)
MEQRENVNSSRQRCCETDFLPSVSSAKTSTSGCPGGDNTLKPAPGATKTGPGNGESVEPEEEDELGSGRDVDSNSNADSEKWVTADGLEEQEFSIKEANFTEGSLKLKIQTTKRAKKPPKNLENYICPPEIKITIKQSGEQKLSKSGKNNKPAKEDERAHMKKKVHERFQKHSGLHYNSSVPPDITSNTLKPKHQQKSNQNHHDWSPKSDSGPLTQSGFLNAETGKKDSPIVTKSPKPEMASQFLKSQSKKSSMGSSWNQNSASKEGTTSSSASSPSVLSASNNSESNELSKVEDQKGGSSEPPEQQLSNTKKKSGKKELSQTMQVAETENAKRSPKALEPKSHDTTENKKDNENLPAAQQQKELPSGPNTESDLSHTRIMLPMKSTPVDPTVNKRKKKTSLKPAVDKKALDLEQPSGRSVVNEIGNQNTSQTQANKKDNKVIKQTKVTAHELPSKLPEVSGNIGKTFVNSMTRLQKSSAPPVSKAMSDHARSKASELQHPKFTKKRWACGKPKMKTPHENSTSLSEKIVVDPPSAYPITPSSPLYTNTDSLTVITPVKKKRGRPKKQPLLTVETIHEGTSTSPVSPINREFPGMKKRKGRHSLAELVQMTPMEKSISELEFHKKVGKLGMLDKKTIRTINKMKTLKRKNILNQILSCSSSVALKSKSQPQTNAITAVTTTLDARLGKQINVSKRGTIYIGKKRGRKPRAEQVPQQIERRTAIKQTRPVSSQPENPAVPSNLQSFVASSPAAIHSFATQLIGSNGNLSPASTDTIFSDLKTMPNLQPISALPTKTPKGIHGSSWKLSPPRLLAHSPSHLCEISSLKEVTLSPVSESHSEETIPSDSGIGTDNNSTSDQAEKSSESRRRYSFDFCTLDNPEVTPSDTSTKSKHGHRQKHLIVDNFLAHENVKKPKHKRKRKGLPNRDNLQFLADLEDLINKFQVFRISHRSYTFYHENPYPSIFRINFDHYYPVPYIQYDPLLYLRRTSDLKSKKKRGRPAKTNDTMTKVPFLQGFGYPIPSGSYYAPYGMPYTSMPMMNLGYYGQYPAPLYLSHTLGATSPFMRPSVPPPQFHTSSHMKMSTVTKHKTKHGVHLPTSVGMGLGDMAPSKTGAVGLSSSRLHKRKHKHKHKHKDDRILGGHSDFSGLFSGKSTSFSSHVANEKLSSSSKDLFTVNEKSKHKERPKHQHCETGQRGPKSSFEVDTLSSLSLSDGQHLAQSKDKNDLTNESDSCLKRYSGNDGNGRSDSSDLFVEMSSSNDKRDGDLNGNKRRTFEGFGSYRERDIQSFRINRKDRSAFDHSGSGLTSAHQKADQLSQHNKNETTSSNNMTKRKPAAESASVPPNPLLTFFSSSNESANFSLRNRFKRCEIEEIQGEVRKMCNYNKILSTKKNMDHVNKILKAKRLQRQSKTGNNFVKKRRGRPRKQPVLFDDDSRDQMPVLEKCVDLPNKRGQKFHSQEPEGNKQDTVMDTIEAVIHMARETQNSRVPRNGKRKLIDEEEVKTKRHRKRRGESENNP
