# Supplementary material for: The Rhinella arenarum transcriptome: de novo assembly, annotation and gene prediction
Source: Sci Rep. 2020 Jan 23;10:1053. doi: 10.1038/s41598-020-57961-4 (PMC6978513; doi:10.1038/s41598-020-57961-4)
Supplement: Supplementary file 3 — Dataset 2. [file 41598_2020_57961_MOESM3_ESM.zip › SLITRK1.fasta]

>GN=SLITRK1 OR=Acris crepitans DE=SLIT and NTRK-like family, member 1 (Fragment) 
LLRDIDPGAFRDLNKLEVLILNDNLISTLPTNVFQYVPITHLDLRGNRVKTLPYEGVLEQ
IPGIAEILLEDNPWDCSCDLLSLKEWLENIPKNALIGRVICEAPTRLQGNDLNETSEQEL
CPLKNAVDSSLAAPPAQDETCDPGPIPTPFKVNGQDDSATQGSSVSGGTKIPGNWQLKTR
PTAVVSETNSNDKPNHTIVCPAACSCGKQIIGTGLKVDCSNKNVKSLSDLEPKPPNVQEL
FLRENKIHTIRKSNFLDYVNLTLLDLGNNNIGMVENNTFQNLTDLRWLYMDKNCIDTLTP
DKFTGLQSLEYLNLEFNFIQLILPNTFNPMPNLRILILNNNLLKSLPVDVFAGVSLSKLS
LHNNYFMYLPVAGVLDQLTSIIQIDLHGNQWDCSCN
>GN=SLITRK1 OR=Agalychnis callidryas DE=SLIT and NTRK-like family, member 1 (Fragment) 
LLRDIDPGAFRDLNKLEVLILNDNLISTLPTNVFQYVPITHLDLRGNRVKTLPYEGVLEQ
IPGIAEILLEDNPWDCSCDLLSLKEWLENIPKNALIGRVICEAPTRLQGNDLNETSEQEL
CPLKNAVDSSLAAPPAQDETCDPGPIPTPFKVNSQDDSATQGSSVTGGTKIPGNWQLKTR
PTAVVSDTNSNDKPNQTIICPAACSCGKQIIGTGLKVDCSNKNVKSLSDLEPKPPNVQEL
FLRENKIHTIKKSNFLDYGNLTLLDLGNNNIGMVENNTFQNLTDLRWLYMDKNCIDTLTP
DKFTGLQSLEYLNLEFNFIQLILPNTFNPMPNLRILILNNNLLKSLPVDVFAGVSLSKLS
LHNNYFMYLPVAGVLDQLTSIIQIDLHGNQWDCSCN
>GN=SLITRK1 OR=Aglyptodactylus madagascariensis DE=SLIT and NTRK-like family, member 1 (Fragment) 
LLRDIDPGAFRDLNKLEVLILNDNLISTLPTNVFQFVPITHLDLRGNRVKTLPYEGVLEQ
IPGIAEILLEDNPWDCSCDLSALKEWLENIPKNALIGRVICEAPTRLQGNDLNETTEQEL
CPLKNAVDSSLAAPPAQDETCDPGPIPTPFKINGQDDSATQGSSVSGGTKNPGNWQIKTR
PTAVAAEMNGKHKAPHISACPAICSCGQQILGPGLKVDCSNKNVKSLSDLEPKPPNVQEF
FLRENKIHTIRKSHFLDYGNLTLLDLGNNNIGMVENNTFQNLTDLRWLYMDKNCIDTLTP
EKFTGLQSLEYLNLEFNFIQLILPNTFNPMPNLRILILNNNLLKSLPVDVFAGVSLSKLS
LHNNYFMYLPVAGVLDQLTSIIQIDLHGNQWDCSCN
>GN=SLITRK1 OR=Allobates femoralis DE=SLIT and NTRK-like family, member 1 (Fragment) 
LLRDIDPGAFRDLNKLEVLILNDNLISTLPTNVFQYVPITHLDLRGNRVKTLPYEGVLEQ
IPGIAEILLEDNPWDCSCDLLSLKEWLENIPKNALIGRVICEAPTRLQGNDLNETSEQEL
CPLKNAVDSSLAAPPAQDETCDPGPIPTPFKVSGQDDTATQGSSVSGGTKIPGNWQLKTR
PTAVVSETNVNDKPNLTIVCPAACSCGRQIIGTGLKVDCSNKNVKSLSDLEPKPPNVQEL
FLRENKIHTIKKSNFMEYGNLTLLDLGNNNIGMVENNTFQNLTDLRWLYMDKNCIDTLTP
DKFTGLQSLEYLNLEFNFIQLILPNTFNPMPSLRILILNNNLLKSLPVDVFAGVSLSKLS
LHNNYFMYLPVAGVLDQLTSIIQIDLHGNQWDCSCN
>GN=SLITRK1 OR=Alsodes gargola DE=SLIT and NTRK-like family, member 1 (Fragment) 
LLRDIDPGAFRDLNKLEVLILNDNLISTLPTNVFQYVPITHLDLRGNRVKTLPYEGVLEQ
IPGIAEILLEDNPWDCSCDLLSLKEWLENIPKNALIGRVICEAPTRLQGNDLNETSEREL
CPLKNAVDSSLAAPPAQDETCDPGPIPTPFKVNGQDDSATQGSSVSGGTKIPGNWQLKTR
PTAVVSETNSNDKPNHTIVCPAACSCGKQIIGTGLKVDCSNKNVKSLSDLEPKPPNVQEL
FLRENKIHTIKKSNFLDYGNLTLLDLGNNNIGMVENNTFQNLTDLRWLYMDKNCIDTLTP
DKFTGLQSLEYLNLEFNFIQLILPNTFNPMPNLRILILNNNLLKSLPVDVFAGVSLSKLS
LHNNYFMYLPVAGVLDQLTSIIQIDLHGNQWDCSCN
>GN=SLITRK1 OR=Alytes obstetricans DE=SLIT and NTRK-like family, member 1 (Fragment) 
LLRDIDPGAFRDLNKLEVLILNDNLISTLPTNVFQYVPITHLDLRGNRVKTLPYEGVLEQ
IPGIAEILLEDNPWDCSCDLLSLKEWLENIPKNALIGRVICEAPTRLQGNDLNETTEQEL
CPLKNAVDSSLAAPPAQDETCDPGPIPTPFKINGQEESATPGSSINGGTKIPGNWQIKTR
PTAVVSEIHSNYKPPHILVCPAICSCGQQILGPGLKVDCSNKNVKSLADLEPKPPNVQEL
FLRENKIHTIRKSHFLEYGNLTLLDLGNNNIGMVENNTFQNLTDLRWLYMDKNCIDTLMP
DKFIGLQSLEYLNLEFNFIQLILPNTFNPMPNLRILILNNNLLKSLPVDVFAGVSLSKLS
LHNNYFMYLPVVGVLDQLTSIIQIDLHGNQWDCSCN
>GN=SLITRK1 OR=Amietia lubrica DE=SLIT and NTRK-like family, member 1 (Fragment) 
LLRDIDPGAFRDLNKLEVLILNDNLISTLPTNVFQYVPITHLDLRGNRVKTLPYEGVLDQ
IPGIAEILLEDNPWDCSCDLLALKEWLDNIPKNALIGRVICEAPTRLQGNDLNETTEQEL
CPLKNAIDSSLAAPPAQDETCDPGPIPTPFKINGQDDSSTQSSSVSGGTKIPGNWQIKTR
PTAVVSEMNGKHKAPHISACPSICSCGQQILGPGLKVDCSNKNVKSLSDLEPKPPNVQEL
FLRENKIHTIRKANFLDYGNLTLLDLGNNNIGMVENNTFQNLTDLRWLYMDKNCIDTLTP
EKFTGLQSLEYLNLEFNFIQLILPNTFNPMPNLRILILNNNLLKSLPVDVFAGVSLSKLS
LHNNYFMYLPVAGVLDQLTSIIQIDLHGNQWDCSC
>GN=SLITRK1 OR=Amolops loloensis DE=SLIT and NTRK-like family, member 1 (Fragment) 
LLRDIDPGAFRDLNKLEVLILNDNLISTLPTNVFQYVPITHLDLRGNRVKTLPYEGVLEQ
IPGIAEILLEDNPWDCSCDLSALKEWLENIPKNALIGRVICEAPTRLQGNDLNETSEQEL
CPLKNAVDSSLAAPPAQDETCDPGPIPTPFKVNGQEDTATQGSSVSGGTKVPGNWQIKIR
PTSVVSEMNGQPKAPHVFACPVICSCGQQILGPGLKVDCSNKNVKSLADLEPKPPNVQEL
FLRENKIHTIRKANFLDYGNLTLLDLGNNNIGIVENNTFHNLTDLRWLYMDKNCIDTLTP
EKFTGLQSLEYLNLEFNFIQLILPNTFNPMPNLRILILNNNLLKSLPVDVFAGVSLSKLS
LHNNYFMYLPVAGVLDQLTSIIQIDLHGNQWDCSCN
>GN=SLITRK1 OR=Amolops ricketti DE=SLIT and NTRK-like family, member 1 (Fragment) 
LLRDIDPGAFRDLNKLEVLILNDNLISTLPTNVFQYVPITHLDLRGNRVKTLPYEGVLEQ
IPGIAEILLEDNPWDCSCDLLALKEWLENIPKNALIGRVICEAPTRLQGNDLNETTEQEL
CPLKNAVDSSLAAPPAQDETCDPGPIPTPFKVNGQEDTATQGSSVSGGTKVPGNWQIKIR
PTAVVSEMNGQPKAPHVFACPVICSCGQQILGPGLKVDCSNKNVKSLADLEPKPPNVQEL
FLRENKIHTIRKANFLDYGNLTLLDLGNNNIGIVENNTFHNLTDLRWLYMDKNCIDTLTP
EKFTGLQSLEYLNLEFNFIQLILPNTFNPMPNLRILILNNNLLKSLPVDVFAGVSLSKLS
LHNNYFMYLPVAGVLDQLTSIIQIDLHGNQWDCSCN
>GN=SLITRK1 OR=Anaxyrus canorus DE=SLIT and NTRK-like family, member 1 (Fragment) 
LLRDIDPGAFRDLNKLEVLILNDNLISTLPTNVFQYVPITHLDLRGNRVKTLPYEGVLEQ
IPGIAEILLEDNPWDCSCDLLSLKEWLENIPKNALIGRVICEAPTRLQGNDLNETSEQEL
CPLKNAVDSSLAAPPAQDETCDPGPIPTPFKVGGQDDSATQGSSVSGGTKIPGNWQLKTR
PTAAVSETNPNDRPNQTIVCPAACSCGKQIIGTGLKVDCSNKNVKSLSELEPKPPNVQEL
FLRENKIHTIKKSNFLDYGNLTLLDLGNNNIGMVENNTFQNLTDLRWLYMDKNCIDTLTP
DKFTGLQSLEYLNLEFNFIQLILPNTFNPMPNLRILILNNNLLKSLPVDVFAGVSLSKLS
LHNNYFMYLPVAGVLDQLTSIIQIDLHGNQWDCSCN
>GN=SLITRK1 OR=Anaxyrus punctatus DE=SLIT and NTRK-like family, member 1 (Fragment) 
LLRDIDPGAFRDLNKLEVLILNDNLISTLPTNVFQYVPITHLDLRGNRVKTLPYEGVLEQ
IPGIAEILLEDNPWDCSCDLLSLKEWLENIPKNALIGRVICEAPTRLQGNDLNETSEQEL
CPLKNAVDSSLAAPPAQDETCDPGPIPTPFKVGGQDDSATQGSSVSGGTKIPGNWQLKTR
PTAAVSESNPNDRPNQTIVCPAACSCGKQIIGTGLKVDCSNKNVKSLSELEPKPPNVQEL
FLRENKIHTIKKSNFLDYGNLTLLDLGNNNIGMVENNTFQNLTDLRWLYMDKNCIDTLTP
DKFTGLQSLEYLNLEFNFIQLILPNTFNPMPNLRILILNNNLLKSLPVDVFAGVSLSKLS
LHNNYFMYLPVAGVLDQLTSIIQIDLHGNQWDCSCN
>GN=SLITRK1 OR=Aplastodiscus perviridis DE=SLIT and NTRK-like family, member 1 (Fragment) 
LLRDIDPGAFRDLNKLEVLILNDNLISTLPTNVFQYVPITHLDLRGNRVKTLPYEGVLEQ
IPGIAEILLEDNPWDCSCDLLSLKEWLENIPKNALIGRVICEAPTRLQGNDLNETSEQEL
CPLKNAVDSSLAAPPAQDETCDPGPIPTPFKVTGQDDSATQGSSVSGGTKIPGNWQLKTR
PTAVVSEANSNDKPNHTIVCPAACSCGKQIIGTGLKVDCSNKNVKSLSDLEPKPPNVQEL
FLRENKIHTIKKSNFLDYGNLTLLDLGNNNIGMVENNTFQNLTDLRWLYMDKNCIDTLTP
DKFTGLQSLEYLNLEFNFIQLILPNTFNPMPNLRILILNNNLLKSLPVDVFAGVSLSKLS
LHNNYFMYLPVAGVLDQLTSIIQIDLHGNQWDCSCN
>GN=SLITRK1 OR=Arthroleptis poecilonotus DE=SLIT and NTRK-like family, member 1 (Fragment) 
LLRDIDPGAFRDLNKLEVLILNDNLISTLPTNVFQHVPITHLDLRGNRVKTLPYEGVLEL
IPGIAEILLEDNPWDCSCDLADLKEWLENIPKNALIGRVICEAPTRLQGNDLNETSKQEL
CPKNTVDILPPPPAQGGTCDPGPIPTPFKINGQDDSATQGSSVSGGTKIPGSWQIKTRPT
AAVSEMNANHKIPHNLSCPALCSCGKQIVGPGLKVDCSNKNVESLSDLEPKAHNVQELFL
RENKIHTIRKTHFLSYGNLTLLDLGNNNIGMVENNTFQNLTDLRWLYMDKNCIDTLTPEK
FTGLQSLEYLNLEFNFIQLILPNTFNPMPNLRILILNNNLLKSLPGDVFAGVSLSKLSLH
NNYFMYLPVAGVLDQLTSIIQIDLHGNQWDCSCN
>GN=SLITRK1 OR=Ascaphus truei DE=SLIT and NTRK-like family, member 1 (Fragment) 
LLRDIDPGAFRDLNKLEVLILNDNLISTLPNNVFQYVPITHLDLRGNRVKTLPYEGVLEQ
IPGIAEILLEDNPWDCSCDLLSLKEWLENIPKNALIGRVICEAPTRLQGNDLNETTEQEL
CPLKNAVDSSLAAPPAQEETCDPGPIPTPFKINGQEESATPGSSISGSTKIPGNWQIKNR
PTAVVSEINSNHKPPQTFVCPVICSCGQQIIGPGLKVDCSNKNVKSLSDLEPKPPNVQEL
FLRENKIHTIRKSHFLDYGNLTLLDLGNNNIGMVENNTFQNLTDLRWLYMDKNCIDTLTP
EKFIGLQSVEYLNLEINFIQLILPNTFNPMPNLRMLILNNNLLKSLPVDVFAGVSLSKLS
LHNNYFMYLPVAGVLDQLTSIIQIDLHGNQWDCSCN
>GN=SLITRK1 OR=Astylosternus diadematus DE=SLIT and NTRK-like family, member 1 (Fragment) 
LLRDIDPGAFRDLNKLEVLILNDNLISTLPTNVFQYVPITHLDLRGNRVKTLPYEGVLEQ
IPGIAEILLEDNPWDCSCDLLALKVWLENIPKNALIGRLICEAPTRLQGNDLNETSEQEL
CPLKNAVDSSLPAPPAQDVTCDPGPVPTPFKINGQDDSATQGSSVSGGTKIPGSWQIKTR
PTAVLSEINANHKTPHNLSCPAICSCGKQIVGPGLKVDCSNKNVESLSDLEPKAHNVQEL
FLRENKIHTIRKVHFFSYGNLTLLDLGNNNIGMVENNTFQNLTDLRWLYMDKNCLDTLTP
EKFTGLQSLEYLNLEFNFIQLILPNTFNPMPNLRILILNNNLLKSLPVDVFAGVSLSKLS
LHNNYFMYLPVAGVLDQLTSIIQIDLHGNQWDCSCN
>GN=SLITRK1 OR=Atelognathus reverberii DE=SLIT and NTRK-like family, member 1 (Fragment) 
LLRDIDPGAFRDLNKLEVLILNDNLISTLPTNVFQYVPITHLDLRGNRVKTLPYEGVLEQ
IPGIAEILLEDNPWDCSCDLLSLKEWLENIPKNALIGRVVCEAPTRLQGNDLNETSEQEL
CPLKNAIDSSLAAPPAQDETCDPGPIPTPFKVNGQDDSATQGSSVSGGTKIPGNWQLKTR
PTAVVSETNSNDKPNQTIVCPAACSCGKQIIGTGLKVDCSNKNVKSLSDLEPKPPNVQEL
FLRENKIHTIKKNNFLDYGNLTLLDLGNNNIGMVENNTFQNLTDLRWLYMDKNCIDTLTP
DKFTGLQSLEYLNLEFNFIQLILPNTFNPMPNLRILILNNNLLKSLPVDVFAGVSLSKLS
LHNNYFMYLPVAGVLDQLTSIIQIDLHGNQWDCSCN
>GN=SLITRK1 OR=Aubria subsigillata DE=SLIT and NTRK-like family, member 1 (Fragment) 
LLRDIDPGAFRDLNKLEVLILNDNLISTLPTNVFQYVPITHLDLRGNRVKTLPYEGVLEQ
VPGIAEILLEDNPWDCSCDLLALKEWLENIPKNALIGRVICEAPTRLQGNDLNETSEQEL
CPLKNAVDSSLAAPPAQDETCDPGPIPTPFKINGQDDSSTQGSVSGGTKIPGNWQIKTRP
TAVVSEMNGKHKAPHISACPAICSCGQQILGPGLKVDCSNKNVKSLSDLEPKPPNVQELF
LRENKIHTIRKSNFLDYGNLTLLDLGNNNIGMVENNTFQNLTELRWLYMDKNCIDTLTPE
KFTGLQSLEYLNLEFNFIQLILPNTFNPMPNLRILILNNNLLKSLPVDVFAGVSLSKLSL
HNNYFMYLPVAGVLDQLTSIIQIDLHGNQWDCSCN
>GN=SLITRK1 OR=Barbourula busuangensis DE=SLIT and NTRK-like family, member 1 (Fragment) 
LLRDIDPGAFRDLNKLEVLILNDNLISTLPTNVFQYVPITHLDLRGNRVKTLPYEGVLEQ
IPGIAEILLEDNPWDCSCDLLSLKEWLENIPKNALIGRVICEAPTRLQGNDLNETTEQEL
CPSKNAVDSSLAAPPAQDETCDPGPIPTPFKINGQEESATPGASINGGTKIPGNWQIKTR
PTAVVSEIHAHYKPPHIHVCPAICSCGQQTLGPGLKVDCSNRNVKSLADLEPKPPNVQEL
FLRENKIHTIRKSHFVDYGNLTLLDLGNNNIGMVENNTFQNLTDLRWLYMDKNCIDTLMP
DKFVGLQRLEYLNLEFNFIQLILPNTFNPMPNLRILILNNNLLKSLPVDVFSGVSLSKLS
LHNNYFMYLPVNGVLDQLTSIIQIDLHGNQWDCSC
>GN=SLITRK1 OR=Barycholos pulcher DE=SLIT and NTRK-like family, member 1 (Fragment) 
LLRDIDPGAFRDLNKLEVLILNDNLISTLPTNVFQYVPITHLDLRGNRVKTLPYEGVLEQ
IPGIAEILLEDNPWDCSCDLLSLKEWLENIPKNALIGRVICEAPTRLQGNDLNETSEQEL
CPLKNAVDSSLAAPPAQDETCDPGPIPTPFKVKGQEDSATQGASVSGGTKIPGSWQLKTR
PTAVVSETNSNEKPNHTIVCPAACSCGRQIIGTGLKVDCSNKNVKSLSDLEPKPPNVQEL
FLRENKIHTIKKSNFLDYGNLTLLDLGNNNIGMVENNTFQNLTDLRWLYMDKNCIDTLTP
DKFTGLQSLEYLNLEFNFIQLILPNTFNPIPNLRILILNNNLLKSLPVDVFAGVSLSKLS
LHNNYFMYLPVAGVLDQLTSIIQIDLHGNQWDCSCN
>GN=SLITRK1 OR=Batrachyla leptopus DE=SLIT and NTRK-like family, member 1 (Fragment) 
LLRDIDPGAFRDLNKLEVLILNDNLISTLPTNVFQYVPITHLDLRGNRVKTLPYEGVLEQ
IPGIAEILLEDNPWDCSCDLLSLKEWLENIPKNALIGRVICEAPTRLQGNDLNETSEREL
CPSKNAVDSSLAAPPAQDETCDPGPIPTPFKVNGQDDSATQGSSVSGGTKIPGNWQLKTR
PTAVVSETNSNDKPNQTIVCPAACSCGKQIIGTGLKVDCSNKNVKSLSDLEPKPPNVQEL
FLRENKIHTIKKNNFLDYGNLTLLDLGNNNIGMVENNTFQNLTDLRWLYMDKNCIDTLTP
DKFTGLQSLEYLNLEFNFIQLILPNTFNPMPNLRILILNNNLLKSLPVDVFAGVSLSKLS
LHNNYFMYLPVAGVLDQLTSIIQIDLHGNQWDCSCN
>GN=SLITRK1 OR=Batrachyla taeniata DE=SLIT and NTRK-like family, member 1 (Fragment) 
LLRDIDPGAFRDLNKLEVLILNDNLISTLPTNVFQYVPITHLDLRGNRVKTLPYEGVLEQ
IPGIAEILLEDNPWDCSCDLLSLKEWLENIPKNALIGRVICEAPTRLQGNDLNETSEQEL
CPLKNAVDSSLAAPPAQDETCDPGPIPTPFKVNGQDDSATQGSSVSGGTKIPGNWQLKTR
PTAVVSETNSNDKPNQTIVCPAACSCGKQIIGTGLKVDCSNKNVKSLSDLEPKPPNVQEL
FLRENKIHTIKKNNFLDYGNLTLLDLGNNNIGMVENNTFQNLTDLRWLYMDKNCIDTLTP
DKFTGLQSLEYLNLEFNFIQLILPNTFNPMPNLRILILNNNLLKSLPVDVFAGVSLSKLS
LHNNYFMYLPVAGVLDQLTSIIQIDLHGNQWDCSCN
>GN=SLITRK1 OR=Bombina fortinuptialis DE=SLIT and NTRK-like family, member 1 (Fragment) 
LLRDIDPGAFRDLNKLEVLILNDNLISTLPTNVFQYVPITHLDLRGNRVKTLPYEGVLEQ
IPGIAEILLEDNPWDCSCDLLSLKEWLENIPKNALIGRVICEAPTRLQGNDLNETTEQEL
CPTKNAVDSSLAAPPAQDETCDPGPIPTPFKVNGQEESATPVSPINGGTKIPGNWQIKTR
PTAVVSEIHAHYKPPHIHVCPAFCSCGHQTLGPGLKVDCSNRNVKSLSDLEPKPPNVQEL
FLRENKIHTIRKSHFVDYGNLTLLDLGNNNIGIVENNTFQNLTDLRWLYMDKNCIDTLMP
DKFVGLQRLEYLNLEFNFIQLILPNTFNPMPNLRILILNNNLLKSLPVDVFAGVSLSKLS
LHNNYFMYLPVNGVLDQLTSIIQIDLHGNQWDCSCN
>GN=SLITRK1 OR=Bombina orientalis DE=SLIT and NTRK-like family, member 1 (Fragment) 
LLRDIDPGAFRDLNKLEVLILNDNLISTLPTNVFQYVPITHLDLRGNRVKTLPYEGVLEQ
IPGIAEILLEDNPWDCSCDLLSLKEWLENIPKNALIGRVICEAPTRLQGNDLNETTEQEL
CPSKNAVDSSLAAPPAQDETCDPGPIPTPFKVNGQEESATPGSPINGGTKIPGNWQIKTR
PTAVVSEIHAHYKPPHIHVCPAICSCGHQTLGPGLKVDCSNRNVKSLSDLEPKPPNVQEL
FLRENKIHTIRKSHFVDYGNLTLLDLGNNNIGMVENNTFQNLTDLRWLYMDKNCIDTLMP
DKFVGLQRLEYLNLEFNFIQLILPNTFNPMPNLRILILNNNLLKSLPVDVFAGVSLSKLS
LHNNYFMYLPVNGVLDQLTSIIQIDLHGNQWDCSCN
>GN=SLITRK1 OR=Breviceps macrops DE=SLIT and NTRK-like family, member 1 (Fragment) 
LLRDIDPGAFRDLNKLEVLILNDNLISTLPTNVFQYVPITHLDLRGNRVKTLPYEGVLEQ
IPGIAEILLEDNPWDCSCDLSALKEWLENIPKNALIGRVICEAPTRLQGNDLNETSEQEL
CPLKNAVDSSLAAPPSQDETCDPGPIPTPFKINGQDDSATQGSSVSGGTKIPGSWQIKTR
PTAVVSEINVNPKPHNFSCPAICSCGKQIVGPGLKVDCSNKNVENLTKLEPKAHNVQELF
LRENKINTIRKSHFLSYGNLTLLDLGNNNINVVENNTFQNLADLRWLYMDKNCIDTLTPE
KFTGLQSLEYLNLEFNFIQLILPNTFNPMPNLRILILNNNLLKSLPVDVFAGVSLSKLSL
HNNYFMYLPVAGVLDQLTSIIQIDLHGNQWDCSCN
>GN=SLITRK1 OR=Buergeriaycephala DE=SLIT and NTRK-like family, member 1 (Fragment) 
LLRDIDPGAFRDLNKLEVLILNDNLISTLPTNVFQYVPITHLDLRGNRVKTLPYEGVLEQ
IPGIAEILLEDNPWDCSCDLLALKEWLENIPKNALIGRVICEAPTRLQGNDLNETSEQEL
CPLKNAVDSSLAAPPAQDETCDPGPIPTPFKINGQDDSATQGSSVSGGTKIPGNWQIKTR
PTAVVSEMNGKHKAPHISACPAICSCGQQILGPGLKVDCSNKNVKSLSDLEPKPPNVQEL
FLRENKIHTIRKAHFLDYGNLTLLDLGNNNIGMVENNTFQNLTDLRWLYMDKNCIDTLTP
EKFTGLQSLEYLNLEFNFIQLILPNTFNPMPNLRILILNNNLLKSLPVDVFAGVSLSKLS
LHNNYFMYLPVAGVLDQLTSIIQIDLHGNQWDCSCN
>GN=SLITRK1 OR=Bufo gargarizans DE=SLIT and NTRK-like family, member 1 (Fragment) 
LLRDIDPGAFRDLNKLEVLILNDNLISTLPTNVFQYVPITHLDLRGNRVKTLPYEGVLEQ
IPGIAEILLEDNPWDCSCDLLSLKEWLENIPKNALIGRVICEAPTRLQGNDLNETSEQEL
CPLKNAVDSSLAAPPAQDETCDPGPIPTPFKVGGQDDSGTQGSSVSGGTKIPGNWQLKTR
PTAAVSETNPNDRPNQTIVCPAACSCGKQIIGTGLKVDCSNKNVKSLSELEPKPPNVQEL
FLRENKIHTIKKSNFLDYGNLTLLDLGNNNIGMVENNTFQNLTDLRWLYMDKNCIDTLTP
DKFTGLQSLEYLNLEFNFIQLILPNTFNPMPNLRILILNNNLLKSLPVDVFAGVSLSKLS
LHNNYFMYLPVAGVLDQLTSIIQIDLHGNQWDCSC
>GN=SLITRK1 OR=Callulina kreffti DE=SLIT and NTRK-like family, member 1 (Fragment) 
LLRDIDPGAFRDLNKLEVLILNDNLISTLPTNVFQYVPITHLDLRGNRVKTLPYEGVLEQ
IPGIAEILLEDNPWDCSCDLLALKEWLENIPKNALIGRVICEAPTRLQGNDLNETSEREL
CPLKNAVDSSLAAPPAQDETCDPGPIPTPFKINGQDDSATQDSSVSGGTKIPGSWQIKTR
PTAVVSEINFNPKTPHNFSCPAICSCGKQIVGPGLKVDCSNKNVENLTKLEPKAHNVQEL
FLRENKINTIRKSHFLSYGNLTLLDLGNNNINVVENNTFQNLADLRWLYMDKNCIDTLTP
EKFTGLQSLEYLNLEFNFIQLIFPNTFNPMPNLRILILNNNLLKSLPVDVFAGVSLSKLS
LHNNYFMYLPVAGVLDQLTSIIQIDLHGNQWDCSCN
>GN=SLITRK1 OR=Callulops wilhelmanus DE=SLIT and NTRK-like family, member 1 (Fragment) 
LLRDIDPGAFRDLNKLEVLILNDNLISTLPTNVFQYVPITHLDLRGNRVKTLPYEGVLEQ
IPGIAEILLEDNPWDCSCDLLALKDWLQNIPKNALIGRVVCEAPTRLQGNDLNETSEQEL
CPLKNAVDSSLAAPPAQDETCDPGPIPTPFKVNGQEDSATPSSSAAAGGTKIPGSWQIKT
RPTAVVSDLHSKARVPHVYACPAICSCGQQILGPGLKVDCSNKEVKSLSDLEPKPSNVQE
LFLRENKIHTIRKGHFLDYGNLTLLDLGNNNIGLVENNTFQNLTDLRWLYMDKNCLDTLT
QEKFTGLQSLEYLNLEFNFIQLILPNTFNPMPNLRILILNNNLLKSLPVDVFAGVSLSKL
SLHNNYFMYLPVAGVLDQLTSIIQIDLHGNQWDCSCN
>GN=SLITRK1 OR=Calyptocephallela gayi DE=SLIT and NTRK-like family, member 1 (Fragment) 
LLRDIDPGAFRDLNKLEVLILNDNLISTLPTNVFQYVPITHLDLRGNRVKTLPYEGVLEQ
IPGIAEILLEDNPWDCSCDLLSLKEWLENIPKNALIGRVICEAPTRLQGNDLNETTEREL
CPLKNAVDSSLAAPPAQDETCDPGPIPTPFKINGQEDSATQGSPVSGGTKIPGNWQIKTR
PTAAVSEMNANHKTPHIFLCPAICSCGQQILGPGLKVDCSNKNVKSLSDLEPKPPNVQEL
FLRENKIHTIRRSHFLDYGNLTLLDLGNNNIGMVENNTFQNLTDLRWLYMDKNCIDTLTP
DKFTGLQSLEYLNLEFNFIQLILPNTFNPMPTLRILILNNN
>GN=SLITRK1 OR=Ceratophrys cornuta DE=SLIT and NTRK-like family, member 1 (Fragment) 
LLRDIDPGAFRDLNKLEVLILNDNLISTLPTNVFQYVPITHLDLRGNRVKTLPYEGVLEQ
IPGIAEILLEDNPWDCSCDLLSLKEWLENIPKNALIGRVICEAPTRLQGNDLNETSEQEL
CPLKNAVDSSLAAPPAQDETCDPGPIPTPFKVNGQDDSATQGSSVSGGTKIPGNWQLKTR
PTAVVSETNSNDKPNQTIVCPAACSCGKQIIGTGLKVDCSNKNVKSLSDLEPKPPNVQEL
FLRENKIHTIKKSNFLDYGNLTLLDLGNNNIGMVENNTFQNLTDLRWLYMDKNCIDTLTP
DKFTGLQSLEYLNLEFNFIQLILPNTFNPMPNLRILILNNNLLKSLPVDVFAGVSLSKLS
LHNNYFMYLPVAGVLDQLTSIIQIDLHGNQWDCSCN
>GN=SLITRK1 OR=Chiasmocleis ventrimaculata DE=SLIT and NTRK-like family, member 1 (Fragment) 
LLRDIDPGAFRDLNKLEVLILNDNLISTLPTNVFQYVPITHLDLRGNRVKTLPYEGVLEQ
IPGIAEILLEDNPWDCSCDLFPLKDWLQNIPKNALIGRVICEAPTRLQGNDLNETTEQEL
CPLKNAVDSSLAAPPAQDETCDPGPIPTPFKVNGQDSATQGSPAAGGGTKIPGSWQIKTR
PTAVASDLHSVARVPHVYACPSICSCGQQILGPGLKVDCSNKEVKSLSDLEPKPPNVQEL
FLRENKIHTIRKGHFLDYGNLTLLDLGNNNIGMVENNTFLNLTDLRWLYMDKNCLDTLTQ
EKFAGLQSLEYLNLEFNFIQLILPNTFNPMPNLRILILNNNLLKSLPVDVFSGISLSKLS
LHNNYFMYLPVAGVLDQLTSIIQIDLHGNQWDCSCN
>GN=SLITRK1 OR=Conraua crassipes DE=SLIT and NTRK-like family, member 1 (Fragment) 
LLRDIDPGAFRDLNKLEVLILNDNLISTLPTNVFQYVPITHLDLRGNRVKTLPYEGVLEQ
IPGIAEILLEDNPWDCSCDLLALKEWLENIPKNALIGRVICEAPTRLQGNDLNETSEQEL
CPLKNAVDSSLAAPPAQDETCDPGPIPTPFKINGQDDSATQGSSVSGGTKIPGNWQIKTR
PTAVVSDMSGKHKAPHIAACPAICTCGQQILGPGLKVDCSNKNVKSLSDLEPKPPNVQEL
FLRENKIHTIRKAHFLDYGNLTLLDLGNNNIGMMENNTFQNLTDLRWLYMDKNCIDTLTP
EKFTGLQSLEYLNLEFNFIQLILPNTFNPMPNLRILILNNNLLKSLPVDVFAGVSLSKLS
LHNNYFMYLPVAGVLDQLTSIIQIDLHGNQWDCSCN
>GN=SLITRK1 OR=Cophixalus cheesmanae DE=SLIT and NTRK-like family, member 1 (Fragment) 
LLRDIDPGAFRDLNKLEVLILNDNLISTLPTNVFQYVPITHLDLRGNRVKTLPYEGVLEQ
IPGIAEILLEDNPWDCSCDLLALKDWLQNIPKNALIGRVICEAPTRLQGNDLNETSEQEL
CPLKNAVDSSLAAPPAEDETCDPGPIPTPFKVNGQEESVTPSSSAAAGGTKIPGSWQIKT
RPTAVVSDLHSKARAPHVYACPAVCSCGQQILGPGLKVDCSNKEVKSLSDLEPKASNVQE
LFLRENKIHTIRKGHFLDYGNLTLLDLGNNNIGMVENNTFQNLTDLRWLYMDKNCLDTLT
QEKFAGLQSLEYLNLEFNFIQLILPNTFNPMPNLRILILNNNLLKSLPVDVFAGVSLSKL
SLHNNYFMYLPVAGVLDQLTSIIQIDLHGNQWDCSCN
>GN=SLITRK1 OR=Cornufer pelewensis DE=SLIT and NTRK-like family, member 1 (Fragment) 
LLRDIDPGAFRDLNKLEVLILNDNLISTLPTNVFQYVPITHLDLRGNRVKTLPYEGVLEQ
IPGIAEILLEDNPWDCSCDLLALKEWLENIPKNALIGRVICEAPTRLQGNDLNETSEQEL
CPLKNAVDSSLAAPPAQDETCDPGPIPTPFKINGKDDSSTQGSSVSGGTKIPGNWQIKTR
PTAVVSEIHGQHKAPHISACPAICSCGQQILGPGLKVDCSNKNVKSLSDLEPKPPNVQEL
FLRENKIHTIRKAHFLEYGNLTLLDLGNNNIGMVENNTFQNLTDLRWLYMDKNYIDTLTP
EKFTGLQSLEYLNLEFNFILLILPNTFNPMPNLRILILNNNLLKSLPVDVFAGVSLSKLS
LHNNYFMYLPVAGVLDQLTSIIQIDLHGNQWDCSCN
>GN=SLITRK1 OR=Craugastor augusti DE=SLIT and NTRK-like family, member 1 (Fragment) 
LLRDIDPGAFRDLNKLEVLILNDNLISTLPTNVFQYVPITHLDLRGNRVKTLPYEGVLEQ
IPGIAEILLEDNPWDCSCDLLSLKEWLENIPKNALIGRVICEAPTRLQGNDLNETSEQEL
CPLKNAVDSSLAAPPAQDETCDPGPIPTPFKVNGQDDSATQGSSVSGGTKIPGSWQLKTR
PTAAVSEMNSNDKPNQTIVCPAACSCGKQIIGTGLKVDCSNKNVKSLSDLEPKPPNVQEL
FLRENKIHTIKKSNFMDYGNLTLLDLGNNNIGMVENNTFQNLTDLRWLYMDKNCIDTLTP
DKFTGLQSLEYLNLEFNFIQLILPNTFNPIPNLRILILNNNLLKSLPVDVFAGVSLSKLS
LHNNYFMYLPVAGVLDQLTSIIQIDLHGNQWDCSCN
>GN=SLITRK1 OR=Craugastor fitzingeri DE=SLIT and NTRK-like family, member 1 (Fragment) 
LLRDIDPGAFRDLNKLEVLILNDNLISTLPTNVFQYVPITHLDLRGNRVKTLPYEGVLEQ
IPGIAEILLEDNPWDCSCDLLSLKEWLENIPKNALIGRVICEAPTRLQGNDLNETSEQEL
CPLKNAVDSSLAAPPAQDETCDPGPIPTPFKVNGQDDSATQGSSVSGGTKIPGSWQLKTR
PTAAVSEMNSNDKPNQTIVCPDTCSCGKQIIGTGLKVDCSNRNVKSLSDLEPKPPNVQEL
FLRENKIHTIKKSNFLEYGNLTLLDLGNNNIGMVENNTFQNLTDLRWLYMDKNCIDTLTP
DKFTGLQSLEYLNLEFNFIQLILPNTFNPIPNLRILILNNNLLKSLPVDVFAGVSLSKLS
LHNNYFIYLPVAGVLDQLTSIIQIDLHGNQWDCSCN
>GN=SLITRK1 OR=Crinia signifera DE=SLIT and NTRK-like family, member 1 (Fragment) 
LLRDIDPGAFRDLNKLEVLILNDNLISTLPTNVFQYVPITHLDLRGNRVKTLPYEGVLEQ
IPGIAEILLEDNPWDCSCDLLSLKEWLENIPKNALIGRVICEAPTRLQGNDLNETTEQEL
CPLKNAIDSSLAAPPAQDETCDPGPIPTPYKISGQEDSATQGSSVSGGTKIPGNWQIKTR
PTAVVSEINSNVKSPYIFVCPAVCSCGQQSLGPGLKQDCNNKNVKSLSDLEPKPPNVQEL
FLRDNKIHTIRKSHFLDYGNLTYLDLGNNNIGMVENNTFQNLTDLRWLYMDKNCIDTLTP
DKFTGLQSLEYLNLEFNFIQLILPNTFNPMPNLRILILNNNLLKSLPVDVFAGVSLSKLS
LHNNYFMYLPVAGVLDQLTSIIQIDLHGNQWDCSCN
>GN=SLITRK1 OR=Cryptobatrachus sp. TNHC-GDC 451 DE=SLIT and NTRK-like family, member 1 (Fragment) 
LLRDIDPGAFRDLNKLEVLILNDNLISTLPTNVFQYVPITHLDLRGNRVKTLPYEGVLEQ
IPGIAEILLEDNPWDCSCDLLSLKEWLENIPKNALIGRVICEAPTRLQGNDLNETSEQEL
CPLKNAVDSSLAAPPAQDETCDPGPIPTPFKVNGQDDSATQGSSVSGGTKIPGNWQLKTR
PTAVVSETNSNDKPNQTIVCPAACSCGKQIIGTGLKVDCSNKNVKSLSDLEPKPPNVQEL
FLRENKIHTIKKSNFLDYGNLTLLDLGNNNIGMVENNTFQNLTDLRWLYMDKNCIDTLTP
DKFTGLQSLEYLNLEFNFIQLILPNTFNPMPNLRILILNNNLLKSLPVDVFAGVSLSKLS
LHNNYFMYLPVAGVLDQLTSIIQIDLHGNQWDCSC
>GN=SLITRK1 OR=Dendropsophus parviceps DE=SLIT and NTRK-like family, member 1 (Fragment) 
LLRDIDPGAFRDLNKLEVLILNDNLISTLPTNVFQYVPITHLDLRGNRVKTLPYEGVLEQ
IPGIAEILLEDNPWDCSCDLLSLKEWLENIPKNALIGRVICEAPTRLQGNDLNETSEQEL
CPLKNAVDSSLAAPPAQDETCDPGPIPTPFKVNGQDDSATQGSSVSGGTKIPGNWQLKTR
PTAVVSETNSNDKPNQTIVCPAACSCGKQIIGSGLKVDCSNKNVKSLSDLEPKPPNVQEL
FLRENKIHTIKKSNFLDYGNLTLLDLGNNNIGMVENNTFQNLTDLRWLYMDKNCIDTLTP
DKFSGLQSLEYLNLEFNFIQLILPNTFNPMPNLRILILNNNLLKSLPVDVFAGVSLSKLS
LHNNYFMYLPVAGVLDQLTSIIQIDLHGNQWDCSCN
>GN=SLITRK1 OR=Discoglossus pictus DE=SLIT and NTRK-like family, member 1 (Fragment) 
LLRDIDPGAFRDLNKLEVLILNDNLISTLPTNVFQYVPITHLDLRGNRVKTLPYEGVLEQ
IPGIAEILLEDNPWDCSCDLLSLKEWLENIPKNALIGRVICEAPTRLQGNDLNETTEQEL
CPLKNAVDSSLAAPPAQDETCDPGPIPTPFKVNGQEESATPGTSINGGTKIPGNWQIKTR
PTAAVSEIHSNYKPPHILVCPALCSCGQQILGPGLKVDCSSKNVKSLADLEPKPPNVQEL
FLRENKIHTIRKSHFLDYGNLTLLDLGNNNIGMVENNTFQNLTNLRWL
>GN=SLITRK1 OR=Dyscophus antongilii DE=SLIT and NTRK-like family, member 1 (Fragment) 
LLRDIDPGAFRDLNKLEVLILNDNLISTLPTNVFQYVPITHLDLRGNRVKTLPYEGVLEQ
IPGIAEILLEDNPWDCSCDLLALKDWLQNIPKNALIGRVICEAPTRLQGNDLNETTEQEL
CPLKNAVDSSLAAPPAQDETCDPGPIPTPFKVNGQDESATQSSSAAGGGTKIPGSWQIKM
RPTAVASDLHSKARAPHVYACPAICSCGQQILGPGLKVDCSNKDVKSLSDLEPKPSNVQE
LFLRENKIHTIRKGHFLDYGNLTLLDLGNNNIGMVENNTFQNLTDLRWLYMDKNCLDTLT
QEKFAGLQSLEYLNLEFNFIQLILPNTFNPMPNLRILILNNNLLKSLPVDVFAGVSLSKL
SLHNNYFMYLPVAGVLDQLTSIIQIDLHGNQWDCSCN
>GN=SLITRK1 OR=Elachistocleis ovalis DE=SLIT and NTRK-like family, member 1 (Fragment) 
LLRDIDPGAFRDLNKLEVLILNDNLISTLPTNVFQYVPITHLDLRGNRVKTLPYDGVLEQ
IPGIAEILLEDNPWDCSCDLLPLKDWLQNIPKNALIGRVICEAPTRLQGNDLNETSEQEL
CPLKNAVDSSLAAPPAQDETCDPGPIPTPFKVNGQDDSATQGSPATGGGTKIPGSWQIKT
RPTAVASDLHSILRVPHVYACPAICSCGQQILGPGLKVDCSNKDVKSLSDLEPKPPNVQE
LFLRENKIHTIRKGHFLDYGNLTLLDLGNNNIGMVENNTFQNLTDLRWLYMDKNCLDTLT
QEKFAGLQSLEYLNLEFNFIQLILPNTFNPMPNLRILILNNNLLKSLPVDVFSGVSLSKL
SLHNNYFMYLPVAGVLDQLTSIIQIDLHGNQWDCSCN
>GN=SLITRK1 OR=Eleutherodactylus planirostris DE=SLIT and NTRK-like family, member 1 (Fragment) 
LLRDIDPGAFRDLNKLEVLILNDNLISTLPTNVFQYVPITHLDLRGNRVKTLPYEGVLEQ
IPGIAEILLEDNPWDCSCDLLSLKEWLENIPKNALIGRVICEAPTRLQGNDLNETSEQEL
CPLKNAVDSSLAAPPAQDETCDPGPIPTPFKVSGQDDSATQGSSVSGGTKIPGSWQLKTR
PTAAVSETNSNDKPNQTIVCPAACSCGKQIIGTGLKVDCSNKNVKSLSDLEPKPPNVQEL
FLRENKIHTIKKSNFLDYGNLTLLDLGNNNIGMVENNTFQNLTDLRWLYMDKNCIDTLTP
DKFTGLQSLEYLNLEFNFIQLILPNTFNPIPNLRILILNNNLLKSLPVDVFAGVSLSKLS
LHNNYFMYLPVAGVLDQLTSIIQIDLHGNQWDCSCN
>GN=SLITRK1 OR=Engystomops pustulosus DE=SLIT and NTRK-like family, member 1 (Fragment) 
LLRDIDPGAFRDLNKLEVLILNDNLISTLPTNVFQYVPITHLDLRGNRVKTLPYEGVLEQ
IPGIAEILLEDNPWDCSCDLLSLKEWLENIPKNALIGRVICEAPTRLQGNDLNETSEQEL
CPLKNAVDSSLAAPPAQDETYDPGPIPTPFKVNGQDDTATQGSSVSGGTKIPGNWQLKTR
PTAVVSEINSNDKPNQTIVCPAACSCGKQIIGSGLKVDCSNKNVKSLSDLEPKPPNVQEL
FLRENKIHTIKKSNFLDYGNLTLLDLGNNNIGMVENNTFQNLTDLRWLYMDKNCLDTLTP
DKFTGLQSLEYLNLEFNFIQLILPNTFNPMPNLRILILNNNLLKSLPVDVFAGVSLSKLS
LHNNYFMYLPVAGVLDQLTSIIQIDLHGNQWDCSCN
>GN=SLITRK1 OR=Eupsophus calcaratus DE=SLIT and NTRK-like family, member 1 (Fragment) 
LLRDIDPGAFRDLNKLEVLILNDNLISTLPTNVFQYVPITHLDLRGNRVKTLPYEGVLEQ
IPGIAEILLEDNPWDCSCDLLSLKEWLENIPKNALIGRVICEAPTRLQGNDLNETSEQEL
CPLKNAVDSSLAAPPAQDETCDPGPIPTPFKVNGQDDSATQGSSVSGGTKIPGNWQLKTR
PTAVVSETNSNDKPNHTIVCPAACSCGKQIIGTGLKVDCSNKNVKSLSDLEPKPPNVQEL
FLRENKIHTIKKSNFLDYGNLTLLDLGNNNIGMVENNTFQNLTDLRWLYMDKNCIDTLTP
DKFTGLQSLEYLNLEFNFIQLILPNTFNPMPNLRILILNNNLLKSLPVDVFAGVSLSKLS
LHNNYFMYLPVAGVLDQLTSIIQIDLHGNQWDCSCN
>GN=SLITRK1 OR=Fejervarya limnocharis DE=SLIT and NTRK-like family, member 1 (Fragment) 
LLRDIDPGAFRDLNKLEVLILNDNLISTLPNNVFQYVPITHLDLRGNRVKTLPYEGVLEQ
IPGIAEILLEDNPWDCSCDLLALKEWLENIPKNALVGRVICEAPTRLQGNDLNETTEQEL
CPLKNAVDSSLAAPPAQDETCDPGPIPTPFKTNGQDDSATQGSPVSGGTKTPGNWQLKTR
PTAVVSELNGRQKAPHISACPDFCSCGQQILGPGLKVDCSNKNVKSLSDLEPKPPNVQEL
FLRENKIHTIRRAHFLDYGNLTLLDLGSNSIGMVENNTFQNLTDLRWLYMDKNCLDTLTP
EKFTGLQSLEYLNLEFNFIQLILPNTFNPMPNLRILILNNNLLKSLPVDVFAGVSLSKLS
LHNNYFMYLPVAGVLDQLTSIIQIDLHGNQWDCSCN
>GN=SLITRK1 OR=Gastrophryne olivacea DE=SLIT and NTRK-like family, member 1 (Fragment) 
LLRDIDPGAFRDLNKLEVLILNDNLISTLPTNVFQYVPITHLDLRGNRVKTLPYDGVLEQ
IPGIAEILLEDNPWDCSCDLLPLKDWLQNIPKNALIGRVICEAPTRLQGNDLNETSEQEL
CPLKNAVDSSLAAPPAQDETCDPGPIPTPFKVNGQDDSVTQGSSAAGGGTKIPGSWQIKT
RPTAIASDLHSIVRVPHVYACPAICSCGQQILGPGLKVDCSNKEVKSLIDLEPKPPNVQE
LFLRENKIHTIRKGHFLDYGNLTLLDLGNNNIGMVENNTFQNLTDLRWLYMDKNCLDTLT
QEKFAGLQSLEYLNLEFNFIQLILPNTFNPMPNLRILILNNNLLKSLPVDVFSGVSLSKL
SLHNNYFMYLPVAGVLDQLTSIIQIDLHGNQWDCSCN
>GN=SLITRK1 OR=Gastrotheca pseustes DE=SLIT and NTRK-like family, member 1 (Fragment) 
LLRDIDPGAFRDLNKLEVLILNDNLISTLPTNVFQYVPITHLDLRGNRVKTLPYEGVLEQ
IPGIAEILLEDNPWDCSCDLLSLKEWLENIPKNALIGRVICEAPTRLQGNDLNETSEQEL
CPLKNAVDSSLAAPPAQDETCDPGPIPTPFKVNGQDDSATQGSSVTGGTKIPGNWQLKTR
PTAVVSETNSNDKPNQTIVCPAACSCGKQIIGTGLKVDCSNKNVKSLSDLEPKPPNVQEL
FLRENKIHTIKKSNFLDYGNLTLLDLGNNNIGMVENNTFQNLTDLRWLYMDKNCIDTLTP
DKFTGLQSLEYLNLEFNFIQLILPNTFNPMPNLRILILNNNLLKSLPVDVFAGVSLSKLS
LHNNYFMYLPVAGVLDQLTSIIQIDLHGNQWDCSC
>GN=SLITRK1 OR=Heleophryne purcelli DE=SLIT and NTRK-like family, member 1 (Fragment) 
LLRDIDPGAFRDLNKLEVLILNDNLISTLPTNVFQYVPITHLDLRGNRVKTLPYEGVLEQ
IPGIAEILLEDNPWDCSCDLLSLKEWLENIPKNALIGRVVCEAPTRLQGNDLNETTEREL
CPLKNAVDSSLAAPPAQDETCDPGPIPTPFKINGQDDSATQGSSVSGGTKIPGNWQIKTR
PTAVVSEMNANYKPPHIFVCPAICSCGQQILGPGLKVDCSNKNVKSLSDLEPKPPNVQEL
FLRENKIHTIRKSHFLDYGNLTLLDLGNNNIGMVENNTFQNLTDLRWLYMDKNCIDTLTP
DKFTGLQSLEYLNLEFNFIQLILPNTFNPMPNLRILILNNNLLKSLPVDVFAGVSLSKLS
LHNNYFMYLPVAGVLDQLTSIIQIDLHGNQWDCSCN
>GN=SLITRK1 OR=Hemisus marmoratus DE=SLIT and NTRK-like family, member 1 (Fragment) 
LLRDIDPGAFRDLNKLEVLILNDNLISTLPTNVFQYVPITHLDLRGNRVKTLPYEGVLEQ
IPGIAEILLEDNPWDCSCDLLALKEWLENIPKNALIGRVICEAPTRLQGNDLNETSEQEL
CPLKNAVDSSLAAPPAQDETSDPGPIPTPFKINGQDDSATQGSSVSGGTKIPGSWQIKTR
PTAVVSEINFNPKTPHNFSCPAICSCGKQIVGPGLKVDCSNKNVENLTKLEPKAHNVQEL
FLRENKINTIRKAHFLSYGNLTLLDLGNNNINVVENNTFQNLTDLRWLYMDKNCIDTLTP
EKFTGLQSLEYLNLEFNFIQLILPNTFNPMPNLRILILNNNLLKSLPVDVFAGVSLSKLS
LHNNYFMYLPVAGVLDQLTSIIQIDLHGNQWDCSCN
>GN=SLITRK1 OR=Hoplobatrachus tigerinus DE=SLIT and NTRK-like family, member 1 (Fragment) 
LLRDIDPGAFRDLNKLEVLILNDNLISTLPTNVFQYVPITHLDLRGNRVKTLPYEGVLEQ
IPGIAEILLEDNPWDCSCDLLALKEWLENIPKNALVGRVICEAPTRLQGNDLNETSEQEL
CPLKNAVDSSLAAPPAQDETCDPGPIPTPFKTNGQEDSATQGSSVSGGTKTPGNWQLKTR
PTAVVSELNGRHKAPHISACPDFCSCGQQILGPGLKVDCSNKNVKSLSDLEPKPPNVQEL
FLRENKIHTIRRAHFLDYGNLTLLDLGSNSIGMVENNTFQNLTDLRWLYMDKNCLDTLTP
EKFTGLQSLEYLNLEFNFIQLILPNTFNPMPNLRILILNNNLLKSLPVDVFAGVSLSKLS
LHNNYFMYLPVAGVLDQLTSIIQIDLHGNQWDCSCN
>GN=SLITRK1 OR=Hyla chinensis DE=SLIT and NTRK-like family, member 1 (Fragment) 
LLRDIDPGAFRDLNKLEVLILNDNLISTLPTNVFQYVPITHLDLRGNRVKTLPYEGVLEQ
IPGIAEILLEDNPWDCSCDLLSLKEWLENIPKNALIGRVICEAPTRLQGNDLNETSEQEL
CPLKNAVDSSLAAPPAQDETCDPGPIPTPFKVNGQDDSATQGSSVSGGTKIPGNWQLKTR
PTAVMSETNSNDKPNHTIVCPAACSCGKQIIGTGLKVDCSNKNVKSLSDLEPKPPNVQEL
FLRENKIHTIKKSNFLDYVNLTLLDLGNNNIGMVENNTFQNLTDLRWLYMDKNCIDTLTP
DKFTGLQSLEYLNLEFNFIQLILPNTFNPMPNLRILILNNNLLKSLPVDVFAGVSLSKLS
LHNNYFMYLPVAGVLDQLTSIIQIDLHGNQWDCSCN
>GN=SLITRK1 OR=Hylomantis lemur DE=SLIT and NTRK-like family, member 1 (Fragment) 
LLRDIDPGAFRDLNKLEVLILNDNLISTLPTNVFQYVPITHLDLRGNRVKTLPYEGVLEQ
IPGIAEILLEDNPWDCSCDLLSLKEWLENIPKNALIGRVICEAPTRLQGNDLNETSEQEL
CPLKNAVDSSLAAPPAQDETCDPGPIPTPFKVNGQDDSATQGSSVSGGTKIPGNWQLKTR
PTAVVSDTNSNDKPNQTIVCPAACSCGKQIIGTGLKVDCSNKNVKSLSDLEPKPPNVQEL
FLRENKIHTIKKSNFLDYGNLTLLDLGNNNIGMVENNTFQNLTDLRWLYMDKNCIDTLTP
DKFTGLQSLEYLNLEFNFIQLILPNTFNPMPNLRILILNNNLLKSLPVDVFAGVSLSKLS
LHNNYFMYLPVAGVLDQLTSIIQIDLHGNQWDCSCN
>GN=SLITRK1 OR=Hyloscirtus lindae DE=SLIT and NTRK-like family, member 1 (Fragment) 
LLRDIDPGAFRDLNKLEVLILNDNLISTLPTNVFQYVPITHLDLRGNRVKTLPYEGVLEQ
IPGIAEILLEDNPWDCSCDLLSLKEWLENIPKNALIGRIICEAPTRLQGNDLNETSEQEL
CPLKNAVDSSLAAPPAQDETCDPGPIPTPFKVTGQDDTATQGSSVSGGTKIPGSWQLKTR
PTAVVSETNSNDKPNHTIVCPAVCSCGKQIIGTGLKVDCSNKNVKSLSDLEPKPPNVQEL
FLRENKIHTIKKSNFLDYGNLTLLDLGNNNIGMVENNTFQNLTDLRWLYMDKNCIDTLTP
DKFTGLQSLEYLNLEFNFIQLILPNTFNPMPNLRILILNNNLLKSLPVDVFAGVSLSKLS
LHNNYFMYLPVAGVLDQLTSIIQIDLHGNQWDCSCN
>GN=SLITRK1 OR=Hyperolius bolifambae DE=SLIT and NTRK-like family, member 1 (Fragment) 
LLRDIDPGAFRDLNKLEVLILNDNLISTLPTNVFQYVPITHLDLRGNRVKTLPYEGVLDQ
IPGIAEILLEDNPWDCSCDLLALKEWLENIPKNALIGRVICEAPTRLQGNDLNETSEQEL
CPLKNAVDSSLAAPPSQDETCDPGPIPTPFKINGQDDSATQGSSVSGGTKIPGSWQIKTR
PTAVVSEINANHKTPHNWSCPAICSCGKQIVGPGLKVDCSNKNVESLSELEPRAHNVQEL
FLRENKIHTIRKAHFLSYGNLTLLDLGNNNIGMVENNTFQNLTDLRWLYMDKNCIDTLTP
EKFTGLQSLEYLNLEFNFIQLILPNTFNPMPNLRILILNNNLLKSLPVDVFAGVSLSKLS
LHNNYFMYLPVAGVLDQLTSIIQIDLHGNQWDCSCN
>GN=SLITRK1 OR=Rhinella arenarum DE=SLIT and NTRK-like family, member 1 (Fragment)
MLLWILLLEISLCLAAGNVTRDVCKEKLCSCNEVEGDLHVDCEKKGFSNLQHFSAPTSQFYHLFLHGNSLTRLFPNEFANFYNAVSLHMENNGLHEIVPGAFLGLQLVKRLHINNNKIKSFRRHTFLGLDDLEYLQADFNLLRDIDPGAFRDLNKLEVLILNDNLISTLPTNVFQYVPITHLDLRGNRVKTLPYEGVLEQIPGIAEILLEDNPWDCSCDLLSLKEWLENIPKNALIGRVICEAPTRLQGNDLNETSEQELCPLKNAVDSSLAAPPAQDETCDPGPIPTPYKVGSQDDSATQGSSVSGGTKIPGNWQLKTRPTAAVSETNPNDRPNQTIVCPAACSCGKQIIGTGLKVDCSNKNVKSLSELEPKPPNVQELFLRENKIHTIKKSNFLDYGNLTLLDLGNNNIGMVENNTFQNLTDLRWLYMDKNCIDTLTPDKFTGLQSLEYLNLEFNFIQLILPNTFNPMPNLRILILNNNLLKSLPVDVFAGVSLSKLSLHNNYFMYLPVAGVLDQLTSIIQIDLHGNQWDCSCNNVPFKQWAERLGPEVIVSDLKCYFPEEFWGKDFRFLSNDMMCPLLYAKISPTLNALHKNSTGLSETNTHPNSYLETSRVSISVLVPGLLLVFVTSAFTVVGMLVFILRNRKRSKRRDANSSASEINSLQTVCDSSYWHNGPYNADGTHRVYDCGSHSLSD
