# Supplementary material for: The Rhinella arenarum transcriptome: de novo assembly, annotation and gene prediction
Source: Sci Rep. 2020 Jan 23;10:1053. doi: 10.1038/s41598-020-57961-4 (PMC6978513; doi:10.1038/s41598-020-57961-4)
Supplement: Supplementary file 3 — Dataset 2. [file 41598_2020_57961_MOESM3_ESM.zip › SOCS5.fasta]

>GN=SOCS5 OR=Acris crepitans DE=Suppressor of cytokine signaling 5 (Fragment) 
NSLDPDKKIVRQRSGLPRRDRRHVVVGSVHDMEVVSNRAIGSRSLRQRLNETVGLCFPIR
TYNRPSKPLFATKRKIHLSELMLEKCPFPPGSDLAQKWHLIKQHTAPVSPHSSILDTFEQ
TLLSTEDEEDRLRERRRLSIEEGVDPPPNAQIHTFEATAQVNPVYKLGPKLAPGMADVSA
DNGAASHGGCESEEDGTTLCLQSRRQKQRQFSGDSHMQTNRQGAWKVHTQIDYIHCLVPD
LVAITGNPCYWGVMDRYEAEALLEGRPEGTFLLRDSAQEDYLFSVSFRRYNRSLHARIEQ
WNHNFSFDAHDPCVFHSSTVTGLLEHYKDPSS
>GN=SOCS5 OR=Agalychnis callidryas DE=Suppressor of cytokine signaling 5 (Fragment) 
NSLDPDKKIVRQRSGLPRRDRRHVVGSVHDMEVVSNRAIGSRSLRQRLNETVGLCFPVRT
YNRPSKPLFATKRKIHLSELMLEKCPFPPGSDLAQKWHLIKQHTAPVSPHSSILDTFEQT
VLSTEDEEDRLRERRRLSIEEGVDPPPNAQIHTFEATAQVNPVYKLGPKLAPGMADMSAD
VSAASHAGCESEEDGPTLCLQSRRQKQRQFSGDSHMQTSRQGAWKVHTQIDYIHCLVPDL
VEITGNPCYWGVMDRYEAEALLEGRPEGTFLLRDSAQEDYLFSVSFRRYNRSLHARIEQW
NHNFSFDAHDPCVFHSSTVTGLLEHYKDPSS
>GN=SOCS5 OR=Aglyptodactylus madagascariensis DE=Suppressor of cytokine signaling 5 (Fragment) 
NSIDADKKISRQRNGLQRRERRHVVGSVHDMETISSRAVGSRSLRQRLNETVGLCFPIRA
YNRQSKPLFTTKRKIHLSELMLEKCPFPPGSDLAQKWHLIKQHTAPVSPHSSILDTFEQS
MLSAEDEEDRLRERRRLSIEEGVDPPPNAQIHTFEATAQVNPVYKLGPKLAPGMADMAGD
NGATAQGGCESEEDSTTLCLQSRRQKQRQFSGESHIQTNRQGAWKVHTQIDYIHCLVPDL
VEITSNPCYWGVMDRYEAEALLEGRPEGTFLLRDSAQEDYLFSVSFRRYNRSLHARIEQW
NHNFSFDAHDPCVFHSSTVTGLLEHYKDPSS
>GN=SOCS5 OR=Allobates femoralis DE=Suppressor of cytokine signaling 5 (Fragment) 
NSLDPDKKIVRQRSGLPRRDRRHVAGSVHDMEVVSNRAIGSRSIRQRLNETVGLCFPIRT
YNRPSKPLFATKRKIHLSELMLEKCPFPPGSDLAQKWHLIKQHTAPVSPHSSMLDTFEQT
LLSTEDEEDRLRERRRLSIEEGVDPPPNAQIHTFEATAQVNPVYKLGPKLAPGMADMPVD
NSATSHGSCESEEDGTTLCLQSRRQKQRQFSGDSHMQTSRQGAWKVHTQIDYIHCLVPDL
VEITGNPCYWGVMDRYEAEALLEGRPEGTFLLRDSAQEDYLFSVSFRRYNRSLHARIEQW
NHNFSFDAHDPCVFHSSTVTGLLEHYKDPSS
>GN=SOCS5 OR=Alsodes gargola DE=Suppressor of cytokine signaling 5 (Fragment) 
NSLDPDKKIVRQRNGLPRRDRRHVVGSVHDMEVVSNRAMGSRSLRQRLNETVGLCFPIRT
YNRPSKPLFATKRKIHLSELMLEKCPFPPGSDLAQKWHLIKQHTAPVSPHSSILDTFEQT
LLSTDDEEDRLRERRRLSIEEGVDPPPNAQIHTFEATAQVNPVYKLGPKLAPGMADMTAD
NGAASHGVCESEEDSTTLCLQSRRQKQRQFSGDSHMQTSRHGAWKVHTQIDYIHCLVPDL
VEITGNPCYWGVMDRYEAEALLEGRPEGTFLLRDSAQEDYLFSVSFRRYNRSLHARIEQW
NHNFSFDAHDPCVFHSSTVTGLLEHYKDPSS
>GN=SOCS5 OR=Alytes obstetricans DE=Suppressor of cytokine signaling 5 (Fragment) 
SSFENDKKIIRTRSSLQRRERRHGISSVHDMEAVSNRAIGSRSLRQRLNETVGLCFPIRT
YNRPSKPLFTNKRKIHLSELMLEKCPFPAGSDLAQKWHLIKQHTAPVSPHSNILDTFDQS
LLSTEDEEDRLRERRRLSIEEGVDPPPNAQIHTFEATAQVNPVYKLGPKLAPGMAEMSGD
NTVSHGGCESEEDSTTLCLQSRRQKQRQISGDSHTQISRQGAWKVHTQIDYIHCLVPDLI
AITSNPCYWGVMDRYEAEALLEGKPEGTFLLRDSAQEDYLFSVSFRRYNRSLHARIEQWN
HNFSFDAHDPCVFHSSTVTGLLEHYKDPSS
>GN=SOCS5 OR=Amietia lubrica DE=Suppressor of cytokine signaling 5 (Fragment) 
NSVDPDKKISRQRNGLQRRERRHVVGSVHDMEAVSSRAVGSRGLRQRLNETVGLCFPIRT
YNRQSKPLFATKRKIHLSELMLEKCPFPAGSDLAQKWHLIKQHTAPVSPHSSILDTFEQS
LLSAEDEEDRLRERRRLSIEEGVDPPPNAQIHTFEATAQVNPVYKLGPKLAPGMADLSGD
NGATSQGGCESEEDSTTLCLQSRRQKQRQFSGDSHIQTNRQGAWKVHTQIDYIHCLVPDL
VEITSNPCYWGVMDRYEAEALLEGRPEGTFLLRDSAQEDYLFSVSFRRYNRSLHARIEQW
NHNFSFDAHDPCVFHSSTVTGLLEHYKDPSS
>GN=SOCS5 OR=Amolops loloensis DE=Suppressor of cytokine signaling 5 (Fragment) 
NSIDPDKKIGRQRSGLQRRERRHVVGSVHDMEAVSSRAVGSRSLRQRLNETVGLCFPIRA
YNRQSKPLFTTKRKIHLSELMLEKCPFPAGSDLAQKWHLIKQHTAPVSPHSSILDTFEQS
LLSAEDEEDRLRERRRLSIEEGVDPPPNAQIHTFEATAQVNPVYKLGPKLAPGMADITGD
NGAPSQGGCESEEDGPTLCLQSRRQKQRQFSGDSHIQTNRQGAWKVHTQIDYIHCLVPDL
VEITSNPCYWGVMDRYEAEALLEGRPEGTFLLRDSAQEDYLFSVSFRRYNRSLHARIEQW
NHNFSFDAHDPCVFHSSTVTGLLEHYKDPSS
>GN=SOCS5 OR=Amolops ricketti DE=Suppressor of cytokine signaling 5 (Fragment) 
NSIDPDKKIGRQRSGLQRRERRHVVGSVHDMEAVSSRAVGSRSLRQRLNETVGLCFPIRA
YNRPSKPLFTTKRKIHLSELMLEKCPFPAGSDLAQKWHLIKQHTAPVSPHSSILDTFEQS
LLSAEDEEDRLRERRRLSIEEGVDPPPNAQIHTFEATAQVNPVYKLGPKLAPGMADITGD
NGAASQGGCESEEDGPTLCLQSRRQKQRQFSGDSHIQTNRQGAWKVHTQIDYIHCLVPDL
VEITSNPCYWGVMDRYEAEALLEGRPEGTFLLRDSAQEDYLFSVSFRRYNRSLHARIEQW
NHNFSFDAHDPCVFHSSTVTGLLEHYKDPSS
>GN=SOCS5 OR=Anaxyrus canorus DE=Suppressor of cytokine signaling 5 (Fragment) 
NSLDLDKKIVRQRSGLPRRDRRHVVGSVHDMEVGSNRAIGSRSIRQRLNETVGLCFPIRT
YNRPSKPLFATKRKIHLSELMLEKCPFPPGSDLAQKWHLIKQHTAPVSPHSSILDTFEQT
LSTEDEEDRLRERRRLSIEEGVDPPPNAQIHTFEATAQVNPVYKLGPKLAPGMADVSADN
SVVSHGSCESEEDGTTLCLQSRRQKQRQFSGDSHMQTNRQGAWKVHTQIDYIHCLVPDLI
EITGNPCYWGVMDRYEAEALLEGRPEGTFLLRDSAQEDYLFSVSFRRYNRSLHARIEQWN
HNFSFDAHDPCVFHSSTVTGLLEHYKDPSS
>GN=SOCS5 OR=Anaxyrus punctatus DE=Suppressor of cytokine signaling 5 (Fragment) 
NSLDPEKKIVRQRSGLPRRDRRHVVGSVHDMEVVSNRAIGSRSIRQRLNETVGLCFPIRT
YNRPSKPLFATKRKIHLSELMLEKCPFPPGSDLAQKWHLIKQHTAPVSPHSSILDSFEQT
LSTEDEEDRLRERRRLSIEEGVDPPPNAQIHTFEATAQVNPVYKLGPKLAPGMADMSADN
SVVSHGGCESEEDGTTLCLQSRRQKQRQFSGDSHMQTNRQGAWKVHTQIDYIHCLVPDLI
EITGNPCYWGVMDRYEAEALLEGRPEGTFLLRDSAQEDYLFSVSFRRYNRSLHARIEQWN
HNFSFDAHDPCVFHSSTVTGLLEHYKDPSS
>GN=SOCS5 OR=Aplastodiscus perviridis DE=Suppressor of cytokine signaling 5 (Fragment) 
NSLDPDKKIVRQRSGLPRRDRRHVVASVHDMEIVTNRAIGNRSLRQRLNETVGLCFPIRT
YNRPSKPLFATKRKIHLSELMLEKCPFPPGSDLAQKWHLIKQHTAPVSPHSSILDTFEQT
LLSTEDEEDRLRERRRLSIEEGVDPPPNAQIHTFEATAQVNPVYKLGPKLAPGMADMSAD
NSAASHGGCESEEDGTTLCLQSRRQKQRQFSGDSHMQTNRQGAWKVHTQIDYIHCLVPDL
VEITGNPCYWGVMDRYEAEALLEGRPEGTFLLRDSAQEDYLFSVSFRRYNRSLHARIEQW
NHNFSFDAHDPCVFHSSTVTGLLEHYKDPSS
>GN=SOCS5 OR=Arthroleptis poecilonotus DE=Suppressor of cytokine signaling 5 (Fragment) 
NSIEPDKKISRQRSGLQRRERRHFVGSAHDMEVVSSRAIGSRSLRQRLNETVGLCFPIRA
YNRQSKPLFTTKRKIHLSELMLEKCPFPAGSDLAQKWHLIKQHTAPVSSHSSMLETIEQP
FLSAEDEEDRLRERRRLSIEEGVDPPPNAQIHTFEATAQVNPVYKLGPKLAPGMADLSGE
SGAVSQGVCESEEDSTTLCLQSRRQKQRQFSGDSHVQTSRQGAWKVHTQIDYIHCLVPDL
VEITSNPCYWGVMDRYEAEALLESRPEGTFLLRDSAQEDYLFSVSFRRYNRSLHARIEQW
NHNFSFDAHDPCVFHSSTVTGLLEHYKDPSS
>GN=SOCS5 OR=Ascaphus truei DE=Suppressor of cytokine signaling 5 (Fragment) 
DSLDPDKKINRTRSGLQRRERRHGVSLVHDMETVSSRAVGSRSLRQRLNETVGLCFPIRT
YNRPSKPLFSNKRKIHLSELMLEKCPFPVGSDLAQKWHLIKQHTAPVSPHSSILDTFDQS
LISTEDEEDRLRERRRLSIEEGVDPPPNAQIHTFEATAQVNPVYKLGPKLAPGMADMSGD
SSAVSQGGCESEEDTTTLCLQSRRQKQRQVSGDSHTQTNRQGAWKVHTQIDYIHCLVPDL
IEITSNPCYWGVMDRYEAEALLEGRPEGTFLLRDSAQEDYLFSVSFRRYSRSLHARIEQW
NHNFSFDAHDPCVFHSSTVTGLLEHYKDPSS
>GN=SOCS5 OR=Astylosternus diadematus DE=Suppressor of cytokine signaling 5 (Fragment) 
NSIEPDKKISRQRSGLQRRERRHFVGSVHDMEVVSSRALGSRGLRQRLNETVGLCFPVRA
NNRLSKPLFTAKRKIHLSELMLEKCPFPAGSDLAQKWHLIKQHTAPVSSHSSMLDTIEQS
LLSAEDEEDRLRERRRISIEEGVDPPPNAQIHTFEATAQVNPVYKLGPKLAPGMADVSGE
NGATAQGGCESEEDGTMLCLQSRRQKQRQFSGDSHMQTNRQGAWKVHTQIDYIHCLVPDL
VEITSNPCYWGVMDRYEAEALLESRPEGTFLLRDSAQEDYLFSVSFRRYNRSLHARIEQW
NHNFSFDAHDPCVFHSSTVTGLLEHYKDPSS
>GN=SOCS5 OR=Atelognathus reverberii DE=Suppressor of cytokine signaling 5 (Fragment) 
NSLDPDKKIVRQRSGLPRRDRRHVVGSVHDMEVVSNRAIGNRSLRQRLNETVGLCFPIRT
YNRPSKPLFATKRKIHLSELMLEKCPFPPGSDLAQKWHLIKQHTAPVSPHSSILDTFEQT
LLSTEDEEDRLRERRRLSIEEGVDPPPNAQIHTFEATAQVNPVYKLGPKLAPGMADVSAD
NGAASHGGCESEEDGTTLCLQSRRQKQRQFSGDSHMQANRQGAWKVHTQIDYIHCLVPDL
VEITANPCYWGVMDRYEAEALLEGRPEGTFLLRDSAQEDYLFSVSFRRYNRSLHARIEQW
NHNFSFDAHDPCVFHSSTVTGLLEHYKDPSS
>GN=SOCS5 OR=Aubria subsigillata DE=Suppressor of cytokine signaling 5 (Fragment) 
NSIDQDKKISRQRNGLQRRERRHVVGSVHDMEVVSSRAVGSRSLRQRLNETVGLCFPIRA
YNRQSKPLFANKRKIHLSELMLEKCPFPAGSDLAQKWHLIKQHTAPVSPHSTILDTFEQS
LLSAEDEEDRLRERRRLSIEEGVDPPPNAQIHTFEATAQVNPVYKLGPKLAPGMADLSGD
NAAASQGGCESEEDSTTLCLQSRRQKQRQFSGDSHMQSSRQGAWKVHTQIDYIHCLVPDL
VEITSNPCYWGVMDRYEAEALLEGRPEGTFLLRDSAQEDYLFSVSFRRYNRSLHARIEQW
NHNFSFDAHDPCVFHSSTVTGLLEHYKDPSS
>GN=SOCS5 OR=Barbourula busuangensis DE=Suppressor of cytokine signaling 5 (Fragment) 
NSFETDKKIMRTRSSLQRRERRHGVSSVHDMESVSNRAIGSRGLRQRLNETVGLCFPIRT
YNRQSKPLFTNKRKIQLTELMLEKCPFPAGSDLAQKWHMIKQHTAPFSPHSSILDTFDQS
LLSTEDEEDRLRERRRLSIEEGVDPPPNAQIHTFEATAQINPVYKLGPKLAPGMAEMSGD
SSGVSQAGCVSEEDNTTLCLQSRRQKQRQMSGDSHTQTNRQGAWKVHTQIDYIHCLVPDL
IEITSNPCYWGVMDRYEAEALLEGKPEGTFLLRDSAQEDYLFSVSFRRYNRSLHARIEQW
NHNFSFDAHDPCVFHSSTVTGLLEHYKDPSS
>GN=SOCS5 OR=Barycholos pulcher DE=Suppressor of cytokine signaling 5 (Fragment) 
NSIDPDKKIVRQRSGLPRRDRRHVVGSVHDMEVVSTRTIGSRSLRQRLNETVGLCFPIRA
YNRPSKPLFATKRKIHLSELMLEKCPFPPGSDLAQKWHLIKQHTAPVSPHSSILDTFEQT
LLSTEDEEDRLRERRRLSIEEGVDPPPNAQIHTFEATAQVNPVYKLGPKLAPGMADMSAD
NSAASHGSCESEEDGTTLCLQSRRQKQRQFSGDSHMQTNRQGAWKVHTQIDYIHCLVPDL
VEITANPCYWGVMDRYEAEALLEGRPEGTFLLRDSAQEDYLFSVSFRRYNRSLHARIEQW
NHNFSFDAHDPCVFHSSTVTGLLEHYKDPSS
>GN=SOCS5 OR=Batrachyla leptopus DE=Suppressor of cytokine signaling 5 (Fragment) 
NSLDPDKKIVRQRSGLPRRDRRHVVGSVHDMEVVSNRAFGNRSLRQRLNETVGLCFPIRT
YNRPSKPLFATKRKIHLSELMLEKCPFPPGSDLAQKWHLIKQHTAPVSPHSSILDTFEQT
LLSAEDEEDRLRERRRLSIEEGVDPPPNAQIHTFEATAQVNPVYKLGPKLAPGMADMSAD
NSAASHGGCGSDEDGTTLCLQSRRQKQRQFSGDSHMQTNRQGAWKVHTQIDYIHCLVPDL
VEITANPCYWGVMDRYEAEALLEGRPEGTFLLRDSAQEDYLFSVSFRRYNRSLHARIEQW
NHNFSFDAHDPCVFHSSTVTGLLEHYKDPSS
>GN=SOCS5 OR=Batrachyla taeniata DE=Suppressor of cytokine signaling 5 (Fragment) 
NSLDPDKKIVRQRSGLPRRDRRHVVGSVHDMEVVSNRAFGNRSLRQRLNETVGLCFPIRT
YNRPSKPLFATKRKIHLSELMLEKCPFQPGSDLAQKWHLIKQHTAPVSPHSSILDTFEQT
LLSTEDEEDRLRERRRLSIEEGVDPPPNAQIHTFEATAQVNPVYKLGPKLAPGMADMSAD
NGAASHGGCGSEEDGTTLCLQSRRQKQRQFSGDSHMQTNRQGAWKVHTQIDYIHCLVPDL
VEITANPCYWGVMDRYEAEALLEGRPEGTFLLRDSAQEDYLFSVSFRRYNRSLHARIEQW
NHNFSFDAHDPCVFHSSTVTGLLEHYKDPSS
>GN=SOCS5 OR=Bombina fortinuptialis DE=Suppressor of cytokine signaling 5 (Fragment) 
NSFETDKKIIRTRSSLQRRERRHGVSSVHDMESVSNKAIGSRSLRQRLNETVGLCFPIRT
YNRQSKPLFTNKRKIQLTELMLEKCPFPAGSDLAQKWHLIKQHTAPFSPHSSILDTFDQS
LLSTEDEEDRLRERRRLSIEEGVDPPPNAQIHTFEATAQINPVYKLGPKLAPGMAEMSGD
SSGVSQAGCGSEEDKTTLCLQTRKQKQRQMSGDSHTQTNRQGGWKVHTQIDYIHCLVPDL
IEITSNPCYWGVMDRYEAEALLEGKPEGTFLLRDSAQEDYLFSVSFRRYNRSLHARIEQW
NHNFSFDAHDPCVFHSSTVTGLLEHYKDPSS
>GN=SOCS5 OR=Bombina orientalis DE=Suppressor of cytokine signaling 5 (Fragment) 
NSFETDKKIIRTRSSLQRRERRHGVSSVHDMESVSNKAIGSRSLRQRLNETVGLCFPIRT
YNRQSKPLFTNKRKIQLTELMLEKCPFPAGSDLAQKWHMIKQHTAPFSPHSSILDTFDQS
LLSTEDEEDRLRERRRLSIEEGVDPPPNAQIHTFEATAQINPVYKLGPKLAPGMAEMSGD
SSGVSQAGCVSEEDNTTLCLQTRKQKQRQMSGDSHTQTNRQGGWKVHTQIDYIHCLVPDL
IEITSNPCYWGVMDRYEAEALLEGKPEGTFLLRDSAQEDYLFSVSFRRYNRSLHARIEQW
NHNFSFDAHDPCVFHSSTVTGLLEHYKDPSS
>GN=SOCS5 OR=Breviceps macrops DE=Suppressor of cytokine signaling 5 (Fragment) 
NSIEPDKKISRQRSGLQRRDRRHVVASVHDIEVVSSMAIGSRSLRQRLNETVGLCFPIRA
YNRQSKPLFTTKRKIHLSELMLEKCPFPAGSDLAQKWHLIKQHTAPVSPHSSILDTFEQS
LLSAEDEEDRLRERRRLSIEEGVDPPPNAQIHTFEATAQINPVYKLGPKLAPGMTDLSGD
SGATAQGGCESEEDGTTLCLQSRRQKQRQFSGDSHMQTNRQGTWKVHTQIDYIHCLVPDL
VEITRNPCYWGVMDRYEAEALLEGRPEGTFLLRDSAQEDYLFSVSFRRYNRSLHARIEQW
NHNFSFDAHDPCVFHSSTVTGLLEHYKDPSS
>GN=SOCS5 OR=Buergeriaycephala DE=Suppressor of cytokine signaling 5 (Fragment) 
NSIDSDKKISRQRNGLQRRERRHVVGSVHDMEAVSSRALGSRSLRQRLNETVGLCFPIRA
YNRQSKPLFTTKRKIHLSELMLEKCPFPAGSDLAQKWHLIKQHTAPVSPHSSILDTFEQS
MLSAEDEEDRLRERRRLSIEEGVDPPPNAQIHTFEATAQVNPVYKLGPKLAPGMADMTAD
NGAASQGGCESEEDGTTLCLQSRRQKQRQFSGDSHIQTNRQGGWKVHTQIDYIHCLVPDL
VEITSNPCYWGVMDRYEAEALLEGRPEGTFLLRDSAQEDYLFSVSFRRYNRSLHARIEQW
NHNFSFDAHDPCVFHSSTVTGLLEHYKDPSS
>GN=SOCS5 OR=Bufo gargarizans DE=Suppressor of cytokine signaling 5 (Fragment) 
NSLDLDKKIVRQRSGLPRRDRRHVVGSVHDMEVVSSRAIGSRSIRQRLNETVGLCFPIRT
YNRPSKPLFATKRKIHLSELMLEKCPFPPGSDLAQKWHLIKQHTAPVSPHSSILDTFEQT
LSTEDEEDRLRERRRLSIEEGVDPPPNAQIHTFEATAQVNPVYKLGPKLAPGMADMSADN
SVVSHGGCESEEDGTTLCLQSRRQKQRQFSGDGHMQTNRQGAWKVHTQIDYIHCLVPDLI
EITGNPCYWGVMDRYEAEALLEGRPEGTFLLRDSAQEDYLFSVSFRRYNRSLHARIEQWN
HNFSFDAHDPCVFHSSTVTGLLEHYKDPSS
>GN=SOCS5 OR=Callulina kreffti DE=Suppressor of cytokine signaling 5 (Fragment) 
NSIEPDKKISRQRSGLQRRDRRHVVGSVHDMEVVSSRAIGSRSLRQRLNETVGLCFPIRA
YNRQSKPLFTTKRKIHLSELMLEKCPFPAGSDLAQKWHLIKQHTAPVSPHSSILDTFEQS
LLSAEDEEDRLRERRRLSIEEGVDPPPNAQIHTFEATAQINPVYKLGPKLAPGMADLSGD
SGATAQGGCESEEDGTTLCLQSRRQKQRQFSGDSHMQTNRQGAWKVHTQIDYIHCLVPDL
VEITSNPCYWGVMDRYEAEALLEGRPEGTFLLRDSAQEDYLFSVSFRRYNRSLHARIEQW
NHNFSFDAHDPCVFHSSTVTGLLEHYKDPSS
>GN=SOCS5 OR=Callulops wilhelmanus DE=Suppressor of cytokine signaling 5 (Fragment) 
SSVEPDKKISRQRSGFQRRERRHTVGTAQDMEAVSSRSIGTRGLRQRLNETVGLCFPIRA
YNRQTKPLFTNKRKIHLSELMLEKCPFPAGSDLAQKWHLIKQHTAPISPHSTILDTFEQT
LLSAEDEEDRLRERRRLSIEQGVDPPPNAQIHTFEAAAQVNPVYKLGPKLAPGMVDMLGE
GGAASSQGACESEEDGTMLCLQSRRQKQRQFSGDSHTQASRQGAWKVHTQIDYIHCLVPD
LVKITSNPCYWGVMDRYEAEALLEGRPEGTFLLRDSAQEDYLFSVSFRRYNRSLHARIEQ
WNHNFSFDAHDPCVFHSSTVTGLLEHYKDPSS
>GN=SOCS5 OR=Calyptocephallela gayi DE=Suppressor of cytokine signaling 5 (Fragment) 
NSLDADKKIGRQRSGLQRRDRRHVVGSVHDMEAVSSRAIGSRSLRQRLNETVGLCFPIRA
YNRPAKPLFTTKRKIHLSELMLEKCPFPAGSDLAQKWHLIKQHTAPVSPHSSILDTFEQS
LLSTEDEEDRLRERRRLSIEEGVDPPPNAQIHTFEATAQVNPVYKLGPKLAPGMADMSGD
GGAASQGGCESEEDGTTLCLQSRRQKQRQFSGDSHMQTNRQGAWKVHTQIDYIHCLVPDL
VEITSNPCYWGVMDRYEAEALLEGRPEGTFLLRDSAQEDYLFSVSFRRYNRSLHARIEQW
NHNFSFDAHDPCVFHSSTVTGLLEHYKDPSS
>GN=SOCS5 OR=Ceratophrys cornuta DE=Suppressor of cytokine signaling 5 (Fragment) 
NSLDPDKKIVRQRSGLPRRDRRHVVGSVHDMEVVSNRAIGSRSLRQRLNETVGLCFPIRT
YNRPSKPLFATKRKIHLSELMLEKCPFPPGSDLAQKWHLIKQHTAPVSPHSSILDTFEQT
LSTEDEEDRLRERRRLSIEEGVDPPPNAQIHTFEATAQVNPVYKLGPKLAPGMADMSADN
GATSHGGCESEEDGTTLCLQSRRQKQRQFSGDSHMQTNRQGAWKVHTQIDYIHCLVPDLV
EITGNPCYWGVMDRYEAEALLEGRPEGTFLLRDSAQEDYLFSVSFRRYNRSLHARIEQWN
HNFSFDAHDPCVFHSSTVTGLLEHYKDPSS
>GN=SOCS5 OR=Chiasmocleis ventrimaculata DE=Suppressor of cytokine signaling 5 (Fragment) 
SSAEPEKKISRQRSGFQRRERRHTVGPAHDMEAVSGRAIGSRGLRQRLNETVGLCFPIRA
YNRQTKPLFTNKRKIHLSELMLEKCPFPAGSDLAQKWHLIKQHTAPISPHSSILDTFEQT
LLSAEDEEDRLRERRRLSIEEGVDPPPNAQIHTFEAAAQVNPVYKLGPKLAPGMVDMLGD
SAAAAPQGGCESEEDSTMLCLQSRRQKQRQFSGDSHTQTSRQGAWKVHTQIDYIHCLVPD
LVKITSNPCYWGVMDRYEAEALLEGRPEGTFLLRDSAQEDYLFSVSFRRYNRSLHARIEQ
WNHNFSFDAHDPCVFHSSTVTGLLEHYKDPSS
>GN=SOCS5 OR=Conraua crassipes DE=Suppressor of cytokine signaling 5 (Fragment) 
NSLDPDKKISRQRNGLQRRERRHVVGSVHDMEAISSRAVGSRSLRQRLNETVGLCFPIRA
YNRQSKPLFTTKRKIHLSELMLEKCPFPAGSDLAQKWHLIKQHTAPVSPHSSILDTFEQS
LLSAEDEEDRLRERRRLSIEEGVDPPPNAQIHTFEATAQVNPVYKLGPKLAPGMAEMSGD
NAAVSQGGCESEEDSTTLCLQSRRQKQRQFSGDSHMQTNRQGAWKVHTQIDYIHCLVPDL
VEITSNPCYWGVMDRYEAEALLEGRPEGTFLLRDSAQEDYLFSVSFRRYNRSLHARIEQW
NHNFSFDAHDPCVFHSSTVTGLLEHYKDPSS
>GN=SOCS5 OR=Cophixalus cheesmanae DE=Suppressor of cytokine signaling 5 (Fragment) 
SSVEPDKKISRQRSGFQRRERRHTVGTAQDMEAVSSRSIGSRGLRQRLNETVGLCFPMRA
YNRPTKPLFTNKRKIHLSELMLEKCPFPAGSDLAQKWHLIKQHTAPISPHSTILDTFEQT
LLSAEDEEDRLRERRRLSIEQGVDPPPNAQIHTFEAAAQVNPVYKLGPKLAPGMVDMSGE
GGAASSQGGCESEEDGTMLCLQSRRQKQRQFSGDSHTQTSRQGAWKVHTQIDYIHCLVPD
LVKITSNPCYWGVMDRYEAEALLEGRPEGTFLLRDSAQEDYLFSVSFRRYNRSLHARIEQ
WNHNFSFDAHDPCVFHSSTVTGLLEHYKDPSS
>GN=SOCS5 OR=Cornufer pelewensis DE=Suppressor of cytokine signaling 5 (Fragment) 
NSIDPDKKISRQRNGLQRRERRHVVGSVHDMETISSRAVGSRSLRQRLNETVGLCFPIRA
YNRQSKPLFTTKRKIHLSELMLEKCPFPAGSDLAQKWHLIKQHTAPVSPHSSILDTFEQS
LLSAEDEEDRLRERRRLSIEEGVDPPPNAQIHTFEATAQVNPVYKLGPKLAPGMSDLSGD
NSAASQGGCESEEDGTTLCLQSRRQKQRQFSGDSHMQTNRQGAWKVHTQIDYIHCLVPDL
VEITSNPCYWGVMDRYEAEALLEGRPEGTFLLRDSAQEDYLFSVSFRRYNRSLHARIEQW
NHNFSFDAHDPCVFHSSTVTGLLEHYKDPSS
>GN=SOCS5 OR=Craugastor augusti DE=Suppressor of cytokine signaling 5 (Fragment) 
NTIDPDKKIVRQRSGLPRRDRRHVVGSVHDMEVVSNRAIGSRSLRQRLNETVGLCFPIRT
YNRPSKPLFATKRKIHLSELMLEKCPFPPGSDLAQKWHLIKQHTAPVSPHSSILDTFEQT
LLSTEDEEDRLRERRRLSIEEGVDPPPNAQIHTFEATAQVNPVYKLGPKLAPGMADMSAD
NSAASHGGCESEEDGTTLCLQSRRQKQRQFSGDSHMQTSRQGAWKVHTQIDYIHCLVPDL
VEITANPCYWGVMDRYEAEALLEGRPEGTFLLRDSAQEDYLFSVSFRRYNRSLHARIEQW
NHNFSFDAHDPCVFHSSTVTGLLEHYKDPSS
>GN=SOCS5 OR=Craugastor fitzingeri DE=Suppressor of cytokine signaling 5 (Fragment) 
NSIDPDKKIVRQRNGLPRRDRRHVVGSVHDMEVVSNRAIGSRSLRQRLNETVGLCFPIRT
YNRPSKPLFATKRKIHLSELMLEKCPFPPGSDLAQKWHLIKQHTAPVSPHSSILDTFEQT
LLSTEDEEDRLRERRRLSIEEGVDPPPNAQIHTFEATAQVNPVYKLGPKLAPGMADMSAD
NSAASHGGCESEEDGTTLCLQSRRQKQRQFSGDSHMQTNRQGAWKVHTQIDYIHCLVPDL
VEITANPCYWGVMDRYEAEALLEGRPEGTFLLRDSAQEDYLFSVSFRRYNRSLHARIEQW
NHNFSFDAHDPCVFHSSTVTGLLEHYKDPSS
>GN=SOCS5 OR=Crinia signifera DE=Suppressor of cytokine signaling 5 (Fragment) 
NSLDLEKKFGRQRSGLQRRERRHIVGSVHDMEAVSSRAIGSHSLRQRLNETVGLCFPIRA
HTRPSKPLFTTKRKIHLSELMLEKCPFPAGSDLAQKWHLIKQHTAPVSPHSSILETFEQS
LLSTEDEEDRLRERRRLSIEEGVDPPPNAQIHTFEATAQVNPVYKLGPKLAPGMADVAGD
SGAAAQVACESEEDGPTLCLQSRRQKQRQFSGDSHMQTSRQGAWKVHTQIDYIHCLVPDL
VEITSNPCYWGVMDRYEAEALLEGRPEGTFLLRDSAQEDYLFSVSFRRYNRSLHARIEQW
NHNFSFDAHDPCVFHSSTVTGLLEHYKDPSS
>GN=SOCS5 OR=Cryptobatrachus sp. TNHC-GDC 451 DE=Suppressor of cytokine signaling 5 (Fragment) 
NSLDPDKKIVRQRSGLPRRDRRHVVGSVHDMEVVSNRAIGSRSLRQRLNETVGLCFPIRT
SNRPSKPLFATKRKIHLSELMLEKCPFPPGSDLAQKWHLIKQHTAPVSPHSSILDTFEQT
LLSTEDEEDRLRERRRLSIEEGVDPPPNAQIHTFEATAQVNPVYKLGPKLAPGMADMSAD
NSAASHGGCESEEDDTTLCLQSRRQKQRQFSGDSHMQTNRQGAWKVHTQIDYIHCLVPDL
VEITGNPCYWGVMDRYEAEALLEGRPEGTFLLRDSAQEDYLFSVSFRRYNRSLHARIEQW
NHNFSFDAHDPCVFHSSTVTGLLEHYKDPSS
>GN=SOCS5 OR=Dendropsophus parviceps DE=Suppressor of cytokine signaling 5 (Fragment) 
NSLDPDKKIVRQRSGLPRRDRRHVVGSAHDMEVMSNRAIGGRSLRQRLNETVGLCFPMRT
YNRPSKPLFATKRKIHLSELMLEKCPFPPGSDLAQKWHLIKQHTAPVSPHSSILDTFEQT
LLSTEDEEDRLRERRRLSIEEGVDPPPNAQIHTFEATAQVNPVYKLGPKLAPGMADMSAD
NSAASHGGCESEEDGTTLCLQSRRQKQRQFSGDSHMQTNRQGAWKVHTQIDYIHCLVPDL
VEITANPCYWGVMDRYEAEALLEGRPEGTFLLRDSAQEDYLFSVSFRRYNRSLHARIEQW
NHNFSFDAHDPCVFHSSTVTGLLEHYKDPSS
>GN=SOCS5 OR=Discoglossus pictus DE=Suppressor of cytokine signaling 5 (Fragment) 
NSFDPDKKIIRTRSGLQRRERRHGVSSVHDMEAVSNRAIGSRSLRQRLNETVGLCFPIRT
YNRPSKPLFTNKRKIHLSELMLEKCPFPAGSDLAQKWHLIKQHTAPVSPHSNILETFDQT
LLSTEDEEDRLRERRRLSIEEGVDPPPNAQIHTFEATAQVNPVYKLGPKLAPGMAEMSGE
NNTLSHGGCESEEDTTTLCLQSRRQKQRQISGDSHTQISRQGAWKVHTQIDYIHCLVPDL
VAITSNPCYWGVMDRYEAEALLEGKPEGTFLLRDSAQEDYLFSVSFRRYNRSLHARIEQW
NHNFSFDAHDPCVFHSSTVTGLLEHYKDPSS
>GN=SOCS5 OR=Dyscophus antongilii DE=Suppressor of cytokine signaling 5 (Fragment) 
SSVEPDKKISRQRSGFQRRERRHTVGTAHDMEAVSSRSVGGRGLRQRLNETVGLCFPIRA
YNRQAKPLFTNKRKIHLSELMLEKCPFPAGSDLAQKWHLIKQHTAPISPHSNILDTFEQT
LVSGEDEEDRLRERRRLSIEEGVDPPPNAQIHTFEAAAQVNPVYKLGPKLAPGMVDMLGD
SGAASQGGCESEEDSTMLCLQSRRQKQRQFSGDSHTQTSRQGAWKVHTQIDYIHCLVPDL
VKITSNPCYWGVMDRYEAEALLEGRPEGTFLLRDSAQEDYLFSVSFRRYNRSLHARIEQW
NHNFSFDAHDPCVFHSSTVTGLLEHYKDPSS
>GN=SOCS5 OR=Elachistocleis ovalis DE=Suppressor of cytokine signaling 5 (Fragment) 
SSAELDKKISRQRSGFQRRERRHTVGTAHDMEAVSSRAVGSRGLRQRLNETMGLCFPIRA
HNRAAKPLFANKRKIHLSELMLEKCPFPPGSDLAQKWHLIKQHTAPISPHSSILDTFEQT
LLSAEDEEDRLRERRRLSIEEGVDPPPNAQIHTFEAAAQVNPVYKLGPKLAPGMVDGSGD
GGAAQGGCESEEDGPTLCLQSRRQKQRQFSGDSHTHTSRQGAWKVHTQIDYIHCLVPDLV
KITSNPCYWGVMDRYEAEALLEGRPEGTFLLRDSAQEDYLFSVSFRRYNRSLHARIEQWN
HNFSFDAHDPCVFHSSTVTGLLEHYKDPSS
>GN=SOCS5 OR=Eleutherodactylus planirostris DE=Suppressor of cytokine signaling 5 (Fragment) 
NSLDPDKKIVRQRSGLPRRDRRHVVGSVHDMEVVSNRAIGSRSLRQRLNETVGLCFPIRT
YNRPSKPLFATKRKIHLSELMLEKCPFPPGSDLAQKWHLIKQHTAPVSPHSSILDTFEQT
LLSTEDEEDRLRERRRLSIEEGVDPPPNAQIHTFEATAQVNPVYKLGPKLAPGMADMSGD
NSAASHGGCESEEDGTTLCLQSRRQKQRQFSGDSHMQTNRQGAWKVHTQIDYIHCLVPDL
VEITGNPCYWGVMDRYEAEALLEGRPEGTFLLRDSAQEDYLFSVSFRRYNRSLHARIEQW
NHNFSFDAHDPCVFHSSTVTGLLEHYKDPSS
>GN=SOCS5 OR=Engystomops pustulosus DE=Suppressor of cytokine signaling 5 (Fragment) 
SSLDPDKKIVRQRSGLPRRDRRHVVGSVHDMEVMSSRALGSRSLRQRLNETVGLCFPMRT
YNRPSKPLFATKRKIHLSELMLEKCPFPPGSDLAQKWHLIKQHTAPVSPHSSILDTFEQT
LSTEDEEDRLRERRRLSIEEGVDPPPNAQIHTFEATAQVNPVYKLGPKLAPGMADMSTDN
GAASHGGCESEEDGPTLCLQSRRQKQRQFSGDSHVQSSRQGAWKVHTQIDYIHCLVPDLV
EITSNPCYWGVMDRYEAEALLEGRPEGTFLLRDSAQEDYLFSVSFRRYNRSLHARIEQWN
HNFSFDAHDPCVFHSSTVTGLLEHYKDPSS
>GN=SOCS5 OR=Eupsophus calcaratus DE=Suppressor of cytokine signaling 5 (Fragment) 
NSLDPDKKIVRQRNGLPRRDRRHVVGSVHDMEVVSNRALGSRSLRQRLNETVGLCFPIRT
YNRPSKPLFATKRKIHLSELMLEKCPFPPGSDLAQKWHLIKQHTAPVSPHSSILDTFEQT
LLSTEDEEDRLRERRRLSIEEGVDPPPNAQIHTFEATAQVNPVYKLGPKLAPGMADMSAD
NGAASHGGCESEEDGTTLCLQSRRQKQRQFSGDSHVQTSRQGAWKVHTQIDYIHCLVPDL
VEITGNPCYWGVMDRYEAEALLEGRPEGTFLLRDSAQEDYLFSVSFRRYNRSLHARIEQW
NHNFSFDAHDPCVFHSSTVTGLLEHYKDPSS
>GN=SOCS5 OR=Fejervarya limnocharis DE=Suppressor of cytokine signaling 5 (Fragment) 
NSAEPDKKISRQRNGLQRRERRHVVGSVHDMEAVSSRAVGSRSLRQRLNETVGLCFPIRA
YNRQAKPLFTTKRKIHLSELMLEKCPFPAGSDLAQKWHLIKQHTAPVSPHSSILDTFEQS
LLSAEDEEDRLRERRRLSIEEGVDPPPNAQIHTFEATAQVNPVYKLGPKLAPGMTDMSGE
TSGASQGGCESEEDGTTLCLQSRRQKQRQFSGDSHMQTSRQGAWKVHTQIDYIHCLVPDL
VEITSNPCYWGVMDRYEAEALLEGRPEGTFLLRDSAQEDYLFSVSFRRYNRSLHARIEQW
NHNFSFDAHDPCVFHSSTVTGLLEHYKDPSS
>GN=SOCS5 OR=Gastrophryne olivacea DE=Suppressor of cytokine signaling 5 (Fragment) 
SSVEPDKKISRQRSGFQRRERRHTVGTAHDMEAVSSRTVGSRGLRQRLNETMGLCFPIRA
YNRPTKPLFANKRKIHLSELMLEKCPFPAGSDLAQKWHLIKQHTAPISPHSNILDTFEQS
LLPAEDEEDRLRERRRLSIEEGVDPPPNAQIHTFEAAAQVNPVYKLGPKLAPGMVDMSGD
GGAAAQGGCESEEDGPTLCLQSRRQKQRHFSGDSHTQTSRQGAWKVHTQIDYIHCLVPDL
VKITSNPCYWGVMDRYEAEALLEGRPEGTFLLRDSAQEDYLFSVSFRRYNRSLHARIEQW
NHNFSFDAHDPCVFHSSTVTGLLEHYKDPSS
>GN=SOCS5 OR=Gastrotheca pseustes DE=Suppressor of cytokine signaling 5 (Fragment) 
NSLDPDKKIVRQRNGLPRRDRRHVVGSVHDMEVVSNRAIGNRSLRQRLNETVGLCFPIRA
SNRPSKPLFATKRKIHLSELMLEKCPFPPGSDLAQKWHLIKQHTAPVSPHSSILDTFEQT
LLSTEDEEDRLRERRRLSIEEGVDPPPNAQIHTFEATAQVNPVYKLGPKLAPGMADMSAD
NSAAAHAGCESEEDDTTLCLQSRRQKQRQFSGDSHMQTNRQGAWKVHTQIDYIHCLVPDL
VEITGNPCYWGVMDRYEAEALLEGRPEGTFLLRDSAQEDYLFSVSFRRYNRSLHARIEQW
NHNFSFDAHDPCVFHSSTVTGLLEHYKDPSS
>GN=SOCS5 OR=Heleophryne purcelli DE=Suppressor of cytokine signaling 5 (Fragment) 
NSFDLDKKIGRQRNGLQRRERRHVVGSVHDMEAVSSRALGNRSLRQRLNETVGLCFPIRA
YNRPSKPLFTTKRKIHLSELMLEKCPFPAGSDLAQKWHLIKQHTAPVSPHSSILDTFEQS
LLSTEDEEDRLRERRRLSIEEGVDPPPNAQIHTFEATAQVNPVYKLGPKLAPGMADMSGD
NGAASQGGCESEEDGTTLCLHSRRQKQRQFSGESHMQTNRQGAWKVHTQIDYIHCLVPDL
IEITSNPCYWGVMDRYEAEALLEGRPEGTFLLRDSAQEDYLFSVSFRRYNRSLHARIEQW
NHNFSFDAHDPCVFHSSTVTGLLEHYKDPSS
>GN=SOCS5 OR=Hemisus marmoratus DE=Suppressor of cytokine signaling 5 (Fragment) 
NSLEPDKKISRQRSGLQRRDRRHVVGSVHDMEVVSNRALGSRSLRQRLNETVGLCFPIRA
YNRQSKPLFTTKRKIHLSELMLEKCPFPAGSDLAQKWHLIKQHTAPVSPHSSLLDTFEQS
LLSAEDEEDRLRERRRLSIEEGVDPPPNAQIHTFEATAQVNPVYKLGPKLTPGMADLSGD
SGAAAQGGCESEEDGTTLCLQSRRQKQRQFSGDSHMQTSRQGAWKVHTQIDYIHCLVPDL
VEITSNPCYWGVMDRYEAEALLDGRPEGTFLLRDSAQEDYLFSVSFRRYNRSLHARIEQW
NHNFSFDAHDPCVFHSSTVTGLLEHYKDPSS
>GN=SOCS5 OR=Hoplobatrachus tigerinus DE=Suppressor of cytokine signaling 5 (Fragment) 
NSAEPDKKISRQRNGLQRRERRHVVGSVHDMEAVSSRAVGSRSLRQRLNETVGLCFPIRA
YNRQSKPLFTTKRKIHLSELMLEKCPFPAGSDLAQKWHLIKQHTAPVSPHSSILDTFEQS
LLSAEDEEDRLRERRRLSIEEGVDPPPNAQIHTFEATAQVNPVYKLGPKLAPGMTDMSGE
NSSASQGGCESEEDGTTLCLQSRRQKQRQFSGDSHMQTNRQGAWKVHTQIDYIHCLVPDL
VEITSNPCYWGVMDRYEAEALLEGRPEGTFLLRDSAQEDYLFSVSFRRYNRSLHARIEQW
NHNFSFDAHDPCVFHSSTVTGLLEHYKDPSS
>GN=SOCS5 OR=Hyla chinensis DE=Suppressor of cytokine signaling 5 (Fragment) 
NSLDPDKKIVRQRSGLPRRDRRHVVVGSVHDMEVVSNRAIGSRSLRQRLNETVGFCFPIR
TYNRQSKPLFATKRKIHLSELMLEKCPFPPGSDLAQKWHLIKQHTAPVSSHSSILDTFEQ
TLLSTEDEEDRLRERRRLSIEEGVDPPPNAQIHTFEATAQVNPVYKLGPKLAPGMADMSA
DNGAASHGGCESEEDGTTLCLQSRRQKQRQFSGDSHMQTNRQGAWKVHTQIDYIHCLVPD
LVAITGNPCYWGVMDRYEAEALLEGRPEGTFLLRDSAQEDYLFSVSFRRYNRSLHARIEQ
WNHNFSFDAHDPCVFHSSTVTGLLEHYKDPSS
>GN=SOCS5 OR=Hylomantis lemur DE=Suppressor of cytokine signaling 5 (Fragment) 
NSLDPDKKIVRQRSGLPRRDRRHVVGSVHDMEVVSNRAIGSRSLRQRLNETVGLCFPVRT
YNRPSKPLFATKRKIHLSELMLEKCPFPPGSDLAQKWHLIKQHTAPVSPHSSILDTFEQT
VLSTEDEEDRLRERRRLSIEEGVDPPPNAQIHTFEATAQVNPVYKLGPKLAPGMADMSAD
VSAASHAGCESEEDGPTLCLQSRRQKQRQFSGDSHMQTSRQGAWKVHTQIDYIHCLVPDL
VEITGNPCYWGVMDRYEAEALLEGRPEGTFLLRDSAQEDYLFSVSFRRYNRSLHARIEQW
NHNFSFDAHDPCVFHSSTVTGLLEHYKDPSS
>GN=SOCS5 OR=Hyloscirtus lindae DE=Suppressor of cytokine signaling 5 (Fragment) 
SSLDPDKKIVRQRSGLPRRDRRHVVASVHDMEVMTNRVIGSRSLRQRLNETVGLCFPIRT
YNRPSKPLFATKRKIHLSELMLEKCPFPPGSDLAQKWHLIKQHTAPVSPHSSILDTFEQT
LLSTEDEEDRLRERRRLSIEEGVDPPPNAQIHTFEATAQVNPVYKLGPKLAPGMADMSAD
NSAASHGGCESEEDGTTLCLQSRRQKQRQFSGDSHMQTNRQGTWKVHTQIDYIHCLVPDL
VEITGNPCYWGVMDRYEAEALLEGRPEGTFLLRDSAQEDYLFSVSFRRYNRSLHARIEQW
NHNFSFDAHDPCVFHSSTVTGLLEHYKDPSS
>GN=SOCS5 OR=Hyperolius bolifambae DE=Suppressor of cytokine signaling 5 (Fragment) 
NSIEADKKISRQRSGLQRRERRHMVGSVHDMEMVSSRAIGSRSLRQRLNETVGLCFPIRA
YNRQSKPLFTTKRKIHLSELMLEKCPFPAGSDLAQKWHLIKQHTAPVSPQSNMLDTIEQS
LSAEDEEDRLRERRRLSIEEGVDPPPNAQIHTFEATAQVNPVYKLGPKLAPGMADLPGDN
GAAAQGGCESEEDGTTLCLQSRRQKQRQFSGDSHMQTSRQGAWKVHTQIDYIHCLVPDLV
EITSNPCYWGVMDRYEAEALLEGRPEGTFLLRDSAQEDYLFSVSFRRYNRSLHARIEQWN
HNFSFDAHDPCVFHSSTVTGLLEHYKDPSS
>GN=SOCS5 OR=Rhinella arenarum DE=Suppressor of cytokine signaling 5 (Fragment)
MDKVGKMWNTFKYRCQNLFSHEDEGNQTNVVDVNANRCLGGGEKAETSFSQSPVSSANLLHRNVSSELSLTACSSSNRRNPNCVSEMPQLVEISIEKDNDVGLSASARLARRDSYTRHAPWGSKKKHSCSTKTQNSLDPDKKIVRQRSGLPRRDRRHVVGSVHDMEVVSNRAIGSRSIRQRLNETVGLCFPIRTYNRPSKPLFATKRKIHLSELMLEKCPFPPGSDLAQKWHLIKQHTAPVSPHSSILDTFEQTLSTEDEEDRLRERRRLSIEEGVDPPPNAQIHTFEATAQVNPVYKLGPKLAPGMADMSADNSVVSHGSCESEEDGTTLCLQSRRQKQRQFSGDSHMQTNRQGAWKVHTQIDYIHCLVPDLIEITGNPCYWGVMDRYEAEALLEGRPEGTFLLRDSAQEDYLFSVSFRRYNRSLHARIEQWNHNFSFDAHDPCVFHSSTVTGLLEHYKDPSSCMFFEPLLTVPLNRTFPFSLQYICRAVICRSTTYDGIDFLPLPSMLQDFLKEYHYKQKVRVRWLEREPIKSK
