# Supplementary material for: The Rhinella arenarum transcriptome: de novo assembly, annotation and gene prediction
Source: Sci Rep. 2020 Jan 23;10:1053. doi: 10.1038/s41598-020-57961-4 (PMC6978513; doi:10.1038/s41598-020-57961-4)
Supplement: Supplementary file 3 — Dataset 2. [file 41598_2020_57961_MOESM3_ESM.zip › TTN.fasta]

>GN=TTN OR=Acris crepitans DE=Titin (Fragment) 
MGVNKYGVGEPLESEAIKALNPYTVPNPPKSLEITSVTKEAMTLCWARPESDGGSEISGY
VIERREKNSLRWMRVNKKPVYDLRVKSSGLREGCEYEYRVYAENAAGLSAPSDTSPLIRA
EDPVFLPSPPIKPKIIDSTKTSVTVGWVKPLFDGGSPVTSYTVEHRKSDETDWTTAVTNV
RGTEYTVSALTTGAEYTFRVRSVNKVGQSEPSDSTELHIVKEREEEPAFDIDSEMRKTLI
VKAGGSFTMTVPYRGKPTPNVTWSKPDSDLRTRATIDTTDTQTSLSIEKATRNDSGKYTL
TLQNILNTATLTLVVKVLDSPGPPSNIVVKEVTKESAVLTWDV
>GN=TTN OR=Agalychnis callidryas DE=Titin (Fragment) 
MGVNKYGVGEPLESEAVKALNPYTVPSSPKSLEITNVTKEFMTLCWARPESDGGSEISGY
VIERREKNSLRWIRVNKKPVYDLRVKSSGLREGCEYEYRVYAENAAGLSVPSDTSPLIKA
EDPIFLPSPPSKPKIVDSTKTSITIGWVKPLFDGGSPVTGYAVEYRKSDETEWTTAVTNV
RGTEYTVIALTSGAEYSFRVKSINKVGQSEPSDSSEPHIVKEREEEPAFDIDSEMRKTLI
VKAGGSFTMAVPYRGKPTPNVMWSKPDSDLRTRATIDTTDTQTSLSIEKATRNDSGKYTL
TLQNILNTATLTLVVKVLDSPGPPSNIVVKEVTRESAVLTWDV
>GN=TTN OR=Aglyptodactylus madagascariensis DE=Titin (Fragment) 
MGVNKYGVGESLESEAIKALDPFTVPNAPKSLEITSVTKEAMTLCWARPESDGGSEIAGY
VIERREKNSLRWMRVNKKPVYDLRVKSSGLREGCEYEYRVYAENAAGLSAPSECSPLIRA
EDPVFLPSPPSKPKIVDSTRSSVTISWVKPLFDGGSPVTGYTVEYKKSDDTEWTTAVTNV
RGTEYSVIALTSGAEYSFRVRSVNKVGPSEPSESTEPQIVKDREEEPAFDIDTEMRKTLI
VKAGGSFTMAVPYRGKPVPNVMWSKPDSDLRTRATIDTTDTKTSLSIEKATRNDSGKYTL
TLQNVLNTATLTLVVKVLDSPGPPSNIIVKEVTKESAVLSWDV
>GN=TTN OR=Allobates femoralis DE=Titin (Fragment) 
MGVNKYGAGEPLESEAIKAVNPYTVPNAPKSLEITSVTKEAMTLCWARPESDGGSEISGY
VIERREKSSLRWMRVNKKPVYDLRVKSSGLREGCEYEYRVYAENAAGLSAPSDCSPLIRA
EDPVFLPSPPSKPKIIDSTKSSVTISWVKPLFDGGSAVTGYTVEHKKSDETDWTTAVTNV
RSTEYTIIALTTGAEYLFRVRSVNKIGQSEPSVSSEPQIVKDREEEPVFDIDSEMRKTLI
VKAGGSFTMTVPYRGKPTPNVMWSKPDSDLRTRASIDTTDTQTSLSIEKATRNDSGKYTL
TLQNILNTATLTLVVKVLDSPGPPANIVVKEVTKESAVLTWDV
>GN=TTN OR=Alsodes gargola DE=Titin (Fragment) 
MGVNKYGVGEPLESEAIKALNPYTVPCAPKSLEITSVTKEAMTLCWARPESDGGSEISGY
VIERREKNSLRWMRVNKKPVYDLRVKSSGLREGCEYEYRVYAENAAGLSAPSECSPLIRA
EDPIFLPSPPSKPKILDSTKTSLTIGWVKPLFDGGSPVSSYTVEYRKSDETDWTAVTNVR
GTEYTVISLTSGAEYIFRVRSVNKVGQSDPSDSSELHIVKEREEEPTFDIDSEMRKTLIV
KAGGSFTMTVPYRGKPTPNVMWSKPDSDLRARATIDTTDTRTSLSIEKATRNDSGKYTLT
LQNILNTATLTLVVKVLDSPGPPSNIIVKEVTKESAVLTWDV
>GN=TTN OR=Alytes obstetricans DE=Titin (Fragment) 
MGVNKYGVGEPLESEAIKALDPFTVPDAPKSLEITSVTKESMTLCWARPESDGGSEISGY
VIERREKNSLRWMRVNKKPVYDLRVKSSGLREGCEYEYRVYAENAAGISAPSECSPLVRA
EDPVFLPSPPSRPKIVDSTRSSVTIGWTKPLFDGGAPVTSYTVEYKRSDETEWSTAVTNV
RGTEYTVTALTSGAEYSFRIKSINKVGPSDPSDISESQIVKDREEEPAFDIDSEMRKTLI
VKAGGSFTMTVPYRGKPVPNVMWSKPDTDLRSRATIDTTDNQTSLTIEKATRNDSGKYTL
TLQNVLNTATLTLVVKVLDSPGPTSNIIVKDVTKESAVLSWDV
>GN=TTN OR=Amietia lubrica DE=Titin (Fragment) 
MGVNKYGVGESVESEAIKALDPFTVSNAPKSLEITSVTKDAMTLCWARPESDGGSEIAGY
VIERREKNSLRWMRVNKKPVYDLRVKSSGLREGCEYEYRVYAENAAGLSAPSECSPLIRA
EDPVFLPSPPSKPKIVDSTRSSVTISWVKPLFDGGAAVTGYTVEYKKSDDTEWTTAVTNV
RSTEYTVIALTSGAEYSFRVKSVNKVGPSEPSESTEPQIVKDREEEPAFDIDTEMRKTLI
VKAGGSFTMTVPYRGKPVPNVMWSKPDSDLRARATIDTTDTRTSLSIEKATRNDSGKYTL
TLQNVLNTATLTLVVKVLDSPGPPSNIVVKEVTKESAVLSWDV
>GN=TTN OR=Amolops loloensis DE=Titin (Fragment) 
MAINKYGVGEPLESEAIKALDPFTVPCAPKSLEITSVTKDAMTLCWARPESDGGSEIAGY
VIERREKNSLRWMRVNKKPVYDLRVKSSGLREGCEYEYRVYAENAAGLSAPSECSPLIRA
EDPVFLPSPPSKPKVVDSTRSSVTISWVKPLFDGGSPVTGYTVEYKKSDDTEWTTAITNV
RGTEYTVIALTSGAEYSFRVRSVNKVGPSEPSESTEPQIVKDREEEPAFDIDTEMRKTLI
VKAGGSFTMTVPYRGKPVPNVMWSKPDSDLRARATIDTTDTRTSLSIEKATRNDSGKYTL
TLQNVLNTATLTLVVKVLDSPGPPSNIVIKEVTKESAVLSWDV
>GN=TTN OR=Amolops ricketti DE=Titin (Fragment) 
AVNKYGVGEPLESEAIKALDPFTVPNAPKSLEITSVTKDAMTLCWARPESDGGSEIAGYV
IERREKNSLRWMRVNKKPVYDLRVKSSGLREGCEYEYRVYAENAAGLSSPSECSPLIRAE
DPVFLPSPPSKPKIVDSTRSSVTISWVKPLFDGGSPVTGYTVEYKKSDDTEWTTAITNVR
GTEYTVVALTSGADYSFRVRSVNKVGPSEPSESTEPQIVKDREEEPAFDIDTEMRKTLIV
KAGGSFTMTVPYRGKPVPNVMWSKPDSDLRARATIDITDTRTSLSIEKATRNDSGKYTLT
LQNVLNTATLTLVVKVLDSPGPPSNIVIKEVTKESAVLSWDV
>GN=TTN OR=Anaxyrus canorus DE=Titin (Fragment) 
LGVNKYGVGEPLESEAIKALNPYTVPSAPKSLEITSVTKEAMTLCWARPDSDGGAEISGY
VIERREKNSLRWMRVNKKPVYDLRVKSSGLREGCEYEYRVYAENAAGLSAPSECSPLIRA
EDPIFLASPPSKPKIIDSTKSSLTIGWVKPLFDGGSPVTGYTVEYRKTDETEWTTAVTNV
RGTEYTVIALTSGAEYIFRVRSVNKVGQSDPSDSSEPHIVKEREEEPSFDIDSEMRKTLI
VKAGGSFTMTVPYRGKPAPNVMWSKPDSDLRTRATIDTTDTQTSLSIEKATRNDSGKYTL
TLQNILNTATLTLVVKVLDSPGPPSNIIVKEVTKESAVLTWDV
>GN=TTN OR=Anaxyrus punctatus DE=Titin (Fragment) 
MGVNKYGVGEPLESEAVKALNPYTVPSAPKSLEITSVTKEAMTLCWARPDSDGGAEISGY
VIERREKNSLRWMRVNKKPVYDLRVKSSGLREGCEYEYRVYAENAAGLSAPSECSPLIRA
EDPIFLASPPSKPKIIDSTKSSLTIGWVKPLFDGGSPVTGYTVEYRKTDETEWTTAVTNV
RGTEYTVIALTSGAEYIFRVRSVNKVGQSEPSDSSEPNIVKEREEEPSFDIDSEMRKTLI
VKAGGSFTMTVPYRGKPAPNVMWSKPDSDLRTRATIDTTDTQTSLSIEKATRNDSGKYTL
TLQNILNTATLTLVVKVLDSPGPPSNIIVKEVTKESAVLTWDV
>GN=TTN OR=Aplastodiscus perviridis DE=Titin (Fragment) 
MGVNKYGVGEPLESEAIKALNPYTVPSAPKSLEISSVTKEAMTLCWARPESDGGSEISGY
VIERREKNSLRWMRVNKKPVYDLRVKSSGLREGCEYEYRVYAENAAGLSAPSDCSPLIRA
EDPIFLPSPPSKPKVIDSTKTSLTVGWVKPLFDGGSPVTGYTVEYRKSDETDWTTAVTNL
RGTEYTVIALTTGAEYTFRVRSVNKVGQSDPSDGSELHIVKEREEEPAFDIDSEMRKTLI
VKAGGSFTMTVPYRGKPTPNVMWSKADSDLRTRATIDTTDTKTSLSIEKATRYDSGKYTL
TLQNILNTATLTLVVKVLDSPGPPSNIVVKDVTKESAVLNWDV
>GN=TTN OR=Ascaphus truei DE=Titin (Fragment) 
MGVNKYGVGESLESEAIKALDPFTVPNAPKSLEITSVTKESMTLCWARPDSDGGSEISGY
VIERREKNSLRWMRVNKKPVYDLRVKSPGLREGCEYEYRVYAENAAGISAPSESSPLVRA
EDPVFLPSPPSKPKIVDSAKTSVTIEWTKPLFDGGAPITGYTVEYKKSDDSEWSTAVTNV
RGTEYTVSGLTVAAEYTFRVKSINKVGASDPSDVSEPQIAKEREEEPVFDIDSEMRKTLI
VKAGGSFTMTVPFRGKPVPNIMWSKPDTDLRSRAAIDYRDTCTSLTIEKATRNDSGKYTL
TLQNIINAATLTLVVKVLDSPGPPSNIIVKDVTKESAVLSWDV
>GN=TTN OR=Astylosternus diadematus DE=Titin (Fragment) 
MGVNKYGVGEPIESEAIKALDPFTAPSSPKSLEITSVTKEAMTLCWARPESDGGSEISGY
VIERREKNSLRWMRVNKKPVYDLRVKSSGLREGCEYEYRVYAENAAGLSAPSESSPLIRA
EDPVFLPSPPSKPKIVDSTKTSMTLTWTKPLFDGGAPVTAYTIEYKKSDETEWTTAVTNV
RGTEYTVIALISGAEYSFRVRSINKVGPSEPSGDTEPQLVKDREEEPAFDIDSEMRKTLI
VKAGGSFTMAVPYRGRPVPNVTWSKPDSDLRARATIDTTDTRTSLSIEKATRNDSGKYTL
TLQNILNTAALTLVVKVLDSPGPPSNIVVKEVTKESATLSWDA
>GN=TTN OR=Atelognathus reverberii DE=Titin (Fragment) 
MGVNKYGVGEPLESEAVKALNPYTVPNAPKSLEISSVTKEAMTLCWARPESDGGSEISGY
VIERREKNSLRWMRVNKKPVYDLRVKSSGLRQGCEYEYRVYAENAAGLSAPSDCSLLIRA
EDPIFLPSPPSKPKIVDSTKTSITISWIKPLFDGGSPVTCYTAEYKKSDETDWTTAVTNV
RGTEYTVIALTSGAEYIFRVRSVNKVGQSDPSDSSEPQIAKEREEEPAFDIDSEMRKTLI
VKAGGSFTMRVPYRGKPTPNVMWSKLDSDLRTRATIDTTDTQTSLSIEKATRNDSGKYTL
TLQNIFNTATLTLVVKVLDSPGPPSNIIVKEVTKESAVLSWDV
>GN=TTN OR=Aubria subsigillata DE=Titin (Fragment) 
MGVNKYGVGESLESEAIKALDPFTVPSAPKSLEITSVTKEAMTLCWARPESDGGSEIAGY
VIERREKNSLRWMRVNKKPVYDLRVKSSGLREGCEYEYRVYAENAAGLSAPSECSPLIRA
EDPVFLPSPPSRPKIVDSTRSSVTISWVKPLFDGGSPVTGYTVEYKLSDDTEWTTAVTNL
RGTEYTVIALTSGAEYSFRVRSLNKVGPSEPSESTEPQIVKDREEEPAFDIDTEMRKTLI
VKAGGSFTMTVPYRGKPVPNVMWSKADSDLRARATIDTTDTRTSLSIEKATRNDSGKYTL
TLQNIINTATLTLVVKVLDSPGPPSNIVVKEVTKESAVLSWDV
>GN=TTN OR=Barbourula busuangensis DE=Titin (Fragment) 
MGVNKYGVGEPLESEAIKALDPFTVPAAPKSLDITSVTKDSMTLCWARPDSDGGSGISGY
IIERREKNSLRWMRVNKKPVYDLRVKSTGLREGCEYEYRVYAENAAGISSPSDCSPLIRA
EDPVFLPSPPSKPKIIDSTRSTITIGWTKPLFDGGSPVSGYTVEYKRSDETDWSTAVTNV
RGTEYTIISLTTGAEYSFRVRSVNKVGTSDPSDSSEPQIVKDREEEPAFDIDSEMRKTLI
VKAGGSFTMTVPYRGKPVPNVMWSKPDTDLRSRATIDTTDSQTSLTIEKASRNDSGKYTL
TLQNVLNTATLTLVVKVLDSPGPPSNIVVKDVTKESAVVSWDV
>GN=TTN OR=Barycholos pulcher DE=Titin (Fragment) 
MGVNKYGVGEPLESEAIKALNPYTVPSAPKALDITSVTKEAMTLCWARPENDGGSEISGY
VIERREKNSLRWMRVNKKPVYDLRVKSSGLREGCEYEYRVYAENAAGLSAPSDCTPLIRA
EDPVFLPSPPSKPKIIDSTKTSVTIGWVKPLFDGGSPITGYSLEYRKSDETDWTAAITNV
RGTEYTVIALTSGAEYIFRVKSVNKVGQSDPSDSTEPHIVKEREEEPAFDIDSEMRKTLI
VKAGGSFTMAVPFKGKPTPNVTWTKPDSDLRTRATIDTTDTKTSLSIEKATRNDSGKYTL
TLQNILNTATLTLVVKVLDSPGPPSNIIVKEVTKESAILTWDV
>GN=TTN OR=Batrachyla leptopus DE=Titin (Fragment) 
MGVNKYGVGETLESEAVKALNPYTVPSAPKSLEISSVTKEAMTLCWARPESDGGSEISGY
VIERREKNSLRWMRVNKKPVYDLRVKSPGLRQGCEYEYRVYAENAAGLSAPSDCSLLIRA
EDPVFLPSPPSKPKIVDSTKTSITISWIKPLFDGGAPVTCYTVEYKKSDETDWSAVPNVR
GTEYTVIALTSGAEYIFRVRSVNKVGQSDPSDSSEPHIAKEREEEPAFDIDSEMRKTLIV
KAGGSFTMRVPYKGKPTPNVMWSKPESDLRTRATIDTTDTQTSLSIEKATRNDSGKYTLT
LQNILNTATLTLVVKVLDSPGPPSNIIVKEVTKESAVLTWDV
>GN=TTN OR=Batrachyla taeniata DE=Titin (Fragment) 
MGVNKYGVGESLEGEAVKALNPYTVPSAPKSLEISSVTKEAMTLCWARPESDGGSEISGY
VIERREKNSLRWMRVNKKPVYDLRVKSSGLRQGCEYEYRVYAENAAGLSAPSDCSLLIRA
EDPVFLPSPPSKPKIVDSTKTSVTISWIKPLFDGGSPVTCYTVEYKKSDENDWTTAVTNV
RGTEYTVIALTSGAEYIFRVRSVNKVGQSDPSDSSEPHIAKEREEDPAFDIDSEMRKTLI
VKAGGSFTMRVPYKGKPTPNVMWSKPDSDLRTRATIDTTDTQTSLSIEKATRNDSGKYTL
TLQNILNTATLTLVVKVLDSPGPPSNIIVKEVTKESAVLTWDV
>GN=TTN OR=Bombina fortinuptialis DE=Titin (Fragment) 
MGVNKYGVGEPLESEAIKALDPFIVPTAPKSLAITSVTKDSMTLCWARPDSDGGSEISGY
IIERREKNSLRWMRVNKKPVYDLRVKSTGLREKCEYEYRVYAENAAGISAPSDCSPLIRA
EDPVFLPSPPSKPKIIDSTRSTITIGWIKPLFDGGSPVTGYTIEYKRSDESDWSTAVTNV
RGTEYTIIALTTGAEYSFRVRSVNKVGTSDPSDNSEPQIVKDREEEPAFDIDSEMRKTLI
VKAGGSFTMTVPYRGKPVPNVMWSKPDTDLRSRASIDTSDSQTSLTIEKATRNDSGKYTL
TLQNVLNTATLTLVVKVLDSPGPPSNIVVKDVTKESAVLSWDV
>GN=TTN OR=Bombina orientalis DE=Titin (Fragment) 
MGVNKYGVGEPLESEAIKALDPFTVPTAPKSLEITSVTKDSMTLCWARPDSDGGSEISGY
IIERREKNSLRWMRVNKKPVYDLRVKSTGLREKCEYEYRVYAENAAGISAPSDCSPLVRA
EDPVFLPSPPSKPKIIDSTRSTITIGWIKPLFDGGSPVTGYTIEYKRSDESDWSTAVTNV
RGTEYTIIALTTGAEYSFRVRSVNKVGSSDPSDNSEPQIVKDREEEPAFDIDSEMRKTLV
VKAGGSFTMTVPYRGKPVPNVMWSKPDTDLRSRASIDTSDSQTSLTIEKATRNDSGKYTL
TLQNVLNTATLTLVVKVLDSPGPPSNIVVKDVTKESAVLSWDV
>GN=TTN OR=Breviceps macrops DE=Titin (Fragment) 
MGVNKYGVGEPLESDAIKAIDPFTVPSPPKSLEITSVTKEAMTLCWARPESDGGSEISGY
IIERREKNSLRWMRVNKKPVYDLRVKSSGLREGCEYEYRVYAENAAGLSAPSECSPLIRA
EDPIFLPSPPSKPKIVDSTKSSVTISWVKPLFDGGSPVTGYSVEYKQSNDTEWTTAVTNM
RGTEYTVIALTSGAEYSFRVRSINKVGPSEPSESTEPQIVKDREEEPSFDIDSEMRKTLI
VKAGGSFTMTVPYRGKPVPNIMWSKPDSDLRTRASIDTTDTRTSLSIEKATRNDTGKYTL
TLQNVLNTATLTLVVKVLDSPGPPSNIVVKEVTKESAVLSWDV
>GN=TTN OR=Buergeriaycephala DE=Titin (Fragment) 
MGVNKYGVGEPLESEAIKALDPFTVPSAPKSLEITSVTKEAMTLCWARPETDGGSDISGY
VIERREKNSLRWMRVNKKPVYDLRVKSSGLREGCEYEYRVYAENSAGLSAPSECSPLIRA
EDPVFLPSPPSKPKIVDSTRSSVTISWVKPLFDGGSPVTAYTVEYKKSDDTEWTTAITNV
RGTEYTVIALTSGAEYSFRVRSVNKVGPSEPSESTEPQIVKDREEEPAFDIDTEMRKTLI
VKAGGSFTMTVPYRGKPVPNVMWSKPDSDLFARATIDTTDTKTSLSIEKATRNDSGKYTL
TLQNILNTATLTLVVKVLDSPGPPSNIVVREVTKESAVLSWDV
>GN=TTN OR=Bufo gargarizans DE=Titin (Fragment) 
SVTKEAMALCWARPDSDGGAEISGYVIERREKNSLRWMRVNKKPVYDLRVKSSGLREGCE
YEYRVYAENAAGLSAPSECSPLIRAADPIFLASPPSKPKIIDSTKSSITIGWVKPLFDGG
SPVTGYTVEYRRTDETEWTTAVTNVRGTEYTVIALTSGAEYIFRVRSVNKVGQSDPSDSS
EPHIVKEREEEPAFDIDSEMRKTLIVKAGVSFTMTVPYRGKPAPNVMWSKPDSDLRTRAT
IDTTGTQTSLSIEKATRNDSGKYTLTLQNILNTATLTLVVKVLDSPGPPSNIIVKEVTKE
SAVLTWD
>GN=TTN OR=Callulina kreffti DE=Titin (Fragment) 
MGVNKYGVGESLESEAIKAIDPFTVPSPPKSLEITSVTKEAMTLCWARPESDGGSEIAGY
VIERREKNSLRWMRVNKKPVYDLRVKSSGLREGCEYEYRVYAENAAGLSAPSECSPLIRA
EDPIFLPSPPSKPKIVDSTKSSMTITWVKPLFDGGSPVTGYSVEYKQSNDTEWATAVTNM
RGTEYTVIALTSGAEYSFRVRSINKVGPSEPSESTEPQIVKDREEEPSFDIDSEMRKTLI
VKAGESFTMTVPYRGKPVPNVMWSKPDSDLRARATIDTTDTRTSLSIEKATRNDSGKYTL
TLQNILNTATLTLVVKVLDSPGPPSNIVVKEVTKESAVLSWDV
>GN=TTN OR=Callulops wilhelmanus DE=Titin (Fragment) 
MGVNKYGVGEPLESEAIRAQDPFTVPSAPKSLEITSVTKEAMTLCWARPDSDGGSEISGY
VIERREKNSLRWIRVNKKPVYDLRVKSSGLREGCEYEYRVYAENAAGLSAPSECSPLIRA
EDPIFLPSPPSKPKILDTTKSSVTISWVKPLFDGGSAVTGYTVEYKKSDDSEWTTAVTNV
RGTEYTIIALTSGAEYSFRVRSINKVGPSEPSDCTEPQIVKEREEEPTFDIDSEMRKTLI
VKAGGSFTITVPYRGKPVPNVMWSKPDSDLRARATIDTTDTRTSLSIEKATRNDSGKYTL
TLQNVLNTATLTLVVKVLDSPGPPSNIVVKEVTKESAVLSWDV
>GN=TTN OR=Calyptocephallela gayi DE=Titin (Fragment) 
MGVNKYGVGEPLESEAIKALDPYTVPSAPKSLEITSITKEAMTLCWARPESDGGSEISGY
VIERREKNSLRWMRVNKKPVYDLRVKSSGLREGCEYEYRVYAENTAGLSAPSECSPLVRA
EDPVFLPSPPSKPKIVDSTKTSVTVGWVKPLFDGGSPVTGYTVEYKKSDESDWTTAVTNV
RGTEYTVIALTSGAEYSFRVKSVNKVGPSDPSDSSEPHIVKEREEEPAFDIDSEMRKTLI
VKAGGSFTMTVPYRGKPVPNVMWSKPDSDLRSRATIDTTDTRTSLSIEKATRNDSGKYTL
TLQNILNTATLTLVVKVLDSPGPPSNIIVKDVTKESAVLSWDV
>GN=TTN OR=Chiasmocleis ventrimaculata DE=Titin (Fragment) 
MGVNKYGVGEPLESEAVRAQDPFTVPSAPKSLEITSVTKEAMTLCWARPESDGGSDIAGY
VIERREKNSLRWIRVNKKPVYDLRVKSSGLREGCEYEYRVYAENAAGLSAPSDCSPLIRA
EDPIFLPSPPSKPKILDSTKTSVTISWVKPLFDGGSAVTGYAVEYKKSDDTEWTTAITNI
RGTEYTIIALTSGAEYSFRVRSINKVGLSEPSDSTEPQIVKEREEEPAFDIDSEMRKTLI
VKAGGSFTITVPYKGKPIPNVMWSKPDTDLRARATIDTTDTRTSISIEKATRNDSGKYTL
TLQNILNTATLTLVVKVLDSPGPPSNIVVKEVTKESAVLSWDV
>GN=TTN OR=Conraua crassipes DE=Titin (Fragment) 
MGINKYGVGEPLESEAIKALDPFTVPVAPKSLEITSVTKEAMTLCWARPESDGGTEIAGY
VIERREKNSLRWIRVNKKPVYDLRVKSSGLRAGCEYEYRVYAENAAGLSAPSECSPLIRA
EDPVFNPSPPSKPKIVDSTRSTVTVSWVKPLFDGGSPVTGYTVEYKKSDETEWTTAVTNV
RSTEYTVIALTSGAEYSFRVRSVNKVGPSEPSESTEPQIVKDREEEPTFDIDTEMRKTLI
VKAGGSFTMTVPYRGKPVPNVMWSKPDSDLRTRATIDTTDTRTSLSIEKATRNDSGKYTL
TLQNVLNTATLTLVVKVLDSPGPPANIVVKEVTKESAVLSWDV
>GN=TTN OR=Cophixalus cheesmanae DE=Titin (Fragment) 
MGVNKYGVGESLESEAIKAQDPFTVPSAPKSLEITNVTKEAMTLCWARPDSDGGSEISGY
VIERREKNSLRWIRVNKKPVYDLRVKSSGLREGCEYEYRVYAENAAGLSAPSECSPLIRA
QDPIFLPSPPSKPKVLDITKSSVTISWVKPLFDGGSAVTGYTVEYKKSDDSEWTTAVTNV
RGTEYTIIALTLGAEYSFRVRSINKVGPSEPSDCTEPQIVKEREEEPTFDIDSEMRKTLI
VKAGGSFTITVPYRGKPVPNVMWSKPDSDLRARATIDTTDSRTSLSIEKATRNDSGKYTL
TLQNVLNTATLTLVVKVLDSPGPPSNIVVKEVTKESAVLSWDV
>GN=TTN OR=Cornufer pelewensis DE=Titin (Fragment) 
MGINKYGVGEPLESEAIKALDPFTVPSAPKSLEITSVTKEAMTLCWARPESDGGSEIAGY
VIERREKSSLRWMRVNKKPVYDLRVKSSGLREGCEYEYRVFAENAAGLSAPSECSPLIRA
EDPVFLPSPPSKPKIVDSTKSSVTISWVKPLFDGGSAVTGYTVESKKSDDTEWTTVITNV
RGTEYTVIALMSGAEYSFRVRSVNKVGLSEPSESTEPQIVKDREEEPVFDIDTEMRKTLI
VKAGGSFTMTVPYRGKPVPNVMWSKPDSDLRARATIDTTDTRTSLSIEKATRNDSGKYTL
TLQNVLNTATLTLIVKVLDSPGPPSNIIVKEVTKESAVLSWDV
>GN=TTN OR=Craugastor augusti DE=Titin (Fragment) 
IGVNKYGVGEPLESEAIKALNPYTVPNAPKALEITNVTKEAMTLCWARPDSDGGSEILGY
VIERREKTSLRWIRVNKKPVYDLRVKSSGLREGCEYEYRVYAENIAGLSAPSDCSPLIRA
EDPIFLPSPPSKPKIIDSTKTSVTIGWVKPLFDGGSAITGYSVEYRKSDETDWTTAITNI
RGSEYTVIALTSGAEYLFRVRSINKVGQSDPSDATEPHTVKEREEEPAFDIDNEMRKTLI
VKAGGSFTMTVPYKGKPTPNVMWSKPDSDLRTRATIDTTDTKTSLSIEKATRNDSGKYTL
TLQNILNTATLTLVVKVLDSPGPPSNIVVKEVTKESAVLTWDV
>GN=TTN OR=Craugastor fitzingeri DE=Titin (Fragment) 
MGVNKYGVGEPLESEAIKALNPYTVPSAPKSLEISNVTKEAMTLCWARPESDGGSEISGY
VIERREKNSLRWMRVNKKPVYDLRVKSSGLREGCEYEYRVYAENAAGLSAPSDCSPLIRA
EDPVFLPSPPSKPKIIDSTKTSVTIGWVKPLFDGGSPITSYSVEYKKSDETEWTTAITNV
RGTEFTVSALTSGAEYAFRVRSINKVGQSDPSDGTEPHIVKEREEEPTFDIDSEMRKTLI
VKAGGSFTMTVPYRGKPTPNVTWSKADSDLRIRATIDTTDTKTSLSIEKATRNDSGKYTL
TLQNILNTSTLTLVVKVLDSPGPPSNIVVKEVTKESAVLTWDV
>GN=TTN OR=Crinia signifera DE=Titin (Fragment) 
MGINKYGVGEPLESEAIKALDPYTVPNAPKSLEVTSVTKEAMTLCWARPESDGGSEIAGY
VIERREKNSLRWMRVNKKPVYDLRVKSSGLREGCEYEYRVYAENAAGLSAPSDSSPLVRA
EDPIFLPSPPSKPKIVESTKTSITIGWVKPLFDGGSPVTGYTVEHKKSDETEWTTAVTNV
RSTEYTVIALTSGAEYSFRVRSVNKVGVSDPSDSTEPHIVKEREEEPAFDIDSEMRKTLI
VKAGGSFTMTVPYRGKPVPNVMWSKPDSDLRSRATIDTTDTRTSLSIEKATRNDSGKYTL
TLQNILNTATLTLVVKVLDSPGPPSNIIVKEVTKESAVLSWDV
>GN=TTN OR=Cryptobatrachus sp. TNHC-GDC 451 DE=Titin (Fragment) 
MGVNKYGVGEALESEAIKALNPYTVASAPKSLEITNVTKEAMTLCWARPDSDGGSEISGY
VIERREKNSLRWMRVNKKPVYDLRVKSSGLREGCEYEYRVYAENAAGLSAPSDCSPLIRA
EDPIFLPSPPSKPKIIDSTKTSVTLGWVKPLFDGGSPVTGYTVEYRKSDETDWTTAVTNV
RGNEYTVIALTSGAEYIFRVRSVNKVGPSDPSDSSEPHIVKEREEEPTFDIDSEMRKTLI
VKAGGSFTMRVPYRGKPTPNVMWSKPDSDLRTRATIDTTDAETSLSIEKATRNDSGKYTL
TLQNILNTATLTLVVKVLDSPGPPSNIVIKEVTKESAVLTWDV
>GN=TTN OR=Dendropsophus parviceps DE=Titin (Fragment) 
MGVNKYGVGEPLESEAVKAVNPYTVPSAPRSLEITSVTKEAMTLCWARPESDGGSEISGY
VIERREKNSMRWMRVNKKPVYDLRVKSSGLREGCEYEYRVYAENAAGLSAPSDCSPLIRA
EDPVFLPSPPSKPKIIDSTKTSVTLGWVKPLFDGGAPITGYTVEYKKSDETDWTTSVTNL
RGTEYNVIALTSGAEYVFRVRSVNKVGQSDPSDSTEPQIVKEREEEPAFDIDSEMRKTLI
VKAGGSFTMKVPYRGKPTPNVTWSKPETDLRTRATIDTTDTQTSLSIEKATRYDSGKYTL
TLQNILNTATLTLVVKVLDSPGPPSNIVLKEVTKESAVLTWDV
>GN=TTN OR=Discoglossus pictus DE=Titin (Fragment) 
MAVNKYGVGEPLESEAIKALDPFTVPNAPKSLEITSVTKDSMTICWARPESDGGSEISGY
IIERREKTSLRWMRVNKKPVYDLRVKSSGLREGCEYEYRVYAENAAGISSPSDCSPLVRA
EDPVFLPSPPSRPKIVDSTRSSVTIGWTKPLFDGGAPVTGYTVEYKRSDETDWSTAVTNV
RGTEYTIISLTSGAEYSFRVKSINKVGASEASDVSEQQVVKDREEEPAFEIDSEMRKTLI
VKAGGSFTMAVPYRGKPVPNVMWSKPDSDLRSRATIDTTDNQTSLTIEKATRNDSGKYTL
TLQNVLNTATLTLVVKVLDSPGPPSNIVVKDVTRESAVISWDV
>GN=TTN OR=Dyscophus antongilii DE=Titin (Fragment) 
MGVNKYGVGEPLESEAIKAQDPFTVPSPPKSLEITSVTKEAMTLCWARPDSDGGSEISGY
VIERREKNSLRWIRVNKKPVYDLRVKSSGLREGCEYEYRVYAENNAGLSAPSECSPLIRA
EDPVFLSSPPSKPKILDSTKTSVTISWVKPLFDGGSPVTGYTVEYKKSDDTEWTTAVTNV
RGTEYTIIALTSGAEYSFRVRSINKVGPSEPSDSTEPHIVKEREEEPAFDIDSEMRKTLI
VKAGGSFTITVPYRGKPVPNVMWSKPDSDLRARATIDTTDTRTSLSIEKATRNDSGKYTL
TLQNVLNTATLTLVVKVLDSPGPPSNIVVKEVTKESAVLSWDV
>GN=TTN OR=Elachistocleis ovalis DE=Titin (Fragment) 
MGVNKYGVGEPLESEAIKAQDPFTVPSAPRSLEISSVTKEAMTLCWARPESDGGSEISGY
VIERREKTSLRWIRVNKKPVYDLRVKSSGLREGCEYEYRVYAENAAGLSAPSDCSPLIRA
EDPVFLPSPPSKPKILDSTKTSVTISWVKPLFDGGSAVTAYTVEYKKSDDTEWTTAVTNV
RGTEYTIISLTSGAEYSFRVRSINKVGPSEPSESTEPHIVKEREEEPTFDIDSEMRKTLI
VKAGGSFTITVPYRGKPVPNVMWSKPDSDLRARATIDTTDTRTSLSIEKATRNDSGKYTL
TLQNILNTATLTLVVKVLDSPGPPSNIVVKEVTKESAVLSWDV
>GN=TTN OR=Eleutherodactylus planirostris DE=Titin (Fragment) 
MGVNKYGVGESLESEAIKALNPYTVPDAPKALEITNVTKEAMTLCWARPESDGGSEILGY
LIERREKSSLRWMRVNKKPVYDLRVKSSGLREGCEYEYRVYAENAAGFSAPSECSPLIRA
EDPIFLPSPPSKPKIIDSTKTSVTLGWVKPLFDGGSPITGYSVEYRKSEETDWTTAITNI
RGTEFTVTALTSGAEYIFRLRSVNKVGQSDPSDGTEPHIVKEREEEPAFDIDSEMRKTLI
VKAGGSFTMAVPYKGKPTPNVTWSKPDSDLRTRATIDTTDTKTSLSIEKATRNDSGKYTL
TLQNILNTATLTLVVKVLDSPGPPSNIVVKEVTKESAVLTWDV
>GN=TTN OR=Engystomops pustulosus DE=Titin (Fragment) 
MGVNKYGVGEPLESEAIKALNPYTVPNAPKSLEITSVTKEAMTLCWARPESDGGSEISGY
VIERREKNSLRWIRVNKKPVYDLRVKSSGLREGCEYEYRVYAENAAGLSAPSDSSPLIRA
EDPIFLPSPPSKPKVIESTKSSVTLSWVKPLFDGGSPVTGYAVEHRKSDETDWTTAVTNV
RGTEYTVIALTSGAEYSFRVRSVNKVGLSEPSDSTEPHIVKDREEEPTFDIDSEMRKTLI
VKAGGSFTMTVPYRGKPTPNVMWSKPDSDLRARATIDTNDKQTSLSIEKATRNDSGKYTL
TLQNILNTATLTLVVKVLDSPGPPSNIVVREVTKESAVLSWDV
>GN=TTN OR=Eupsophus calcaratus DE=Titin (Fragment) 
MGVNKYGVGEPLESAAIKALNPYTVPCAPKSLEITSVTKESMTLCWARPESDGGSEISGY
VIERREKNSLRWMRVNKKPVYDLRVKSSGLREGCEYEYRVYAENAAGLSAPSECSPLIRA
EDPIFLPSPPSKPKIIDSTKTSVTIGWVKPLFDGGSPVSSYTVEYRKSDETDWTAVTNVR
GTEYTVISLTSGAEYIFRVRSFNKVGQSDPSDSSEPHIVKEREEEPAFDIDSEMHKTLIV
KAGGSFTMTVPYRGKPTPNVMWSKPDSDLRARATIDTTDTRTSLSIEKATRNDSGKYTLT
LQNILNTATLTLVVKVLDSPGPPSNIIVKEVTKESAVLTWDV
>GN=TTN OR=Fejervarya limnocharis DE=Titin (Fragment) 
MGVNKYGVGESLESEAIKALDPYTVPSAPKSLEISSVTKEAMTLCWARPESDGGSEIQGY
IIERREKNSLRWMRVNKKPVYDLRVKSSGLREGCEYEYRVYAENAAGLSSPSECTPLIRA
EDPVFLPSPPSKPKIVDSTRSSVTISWVKPLFDGGSPVTAYTVEYKKSDDTEWTTAITNV
RGTEYTVVALTSGAEYSFRVRSVNKVGPSEPSESTEPQIVKDREEEPAFDIDTEMRKTLI
VKAGGSFTMTVPYRGKPVPNVMWSKPDSDLRARATIDTTDTRTSLSIEKATRNDSGKYTL
TLQNVLNTATLTLVVKVLDSPGPPSNIIVKEVTKESAVLSWDV
>GN=TTN OR=Gastrophryne olivacea DE=Titin (Fragment) 
MGVNKYGVGEPLESEAIKAQDPFTVPSAPKSLEISSVTKDAMTLCWARPESDGGSEISGY
VIERREKTSLRWIRVNKKPVYDLRVKSSGLREGCEYEYRVYAENAAGLSAPSDCSPLIRA
EDPVFLPSPPSKPKILDSTKTSVTISWVKPLFDGGSAVTAYTVEYKKSDDTEWSTAVTNV
RGTEYTIISLISGAEYSFRVRSINKVGPSEPSESTEPHIVKEREEEPTFDIDSEMRKTLI
VKAGGSFTITVPYRGKPVPNVMWSKSDSDLRARATIDTTDTRTSLSIEKATRNDSGKYTL
TLQNILNTATLTLVVKVLDSPGPPSNIVVKEVTKESAVLSWDV
>GN=TTN OR=Gastrotheca pseustes DE=Titin (Fragment) 
LCWARPESDGGSEISGYVIERREKNSLRWIRVNKKPVYDLRVKSSGLREGCEYEYRVYAE
NAAGLSAPSDCSPLIRAEDPIFLPSPPSKPKIVDSTKTSVTLGWVKPLFDGGAPVTGYTV
EYRKSDETDWSTAVTNVRSTEYTIIALTSGAEYVFRVKSVNKVGPSDPSDSSEPQIVKER
EEEPAFDIDSEMRKTLIVKAGGSFTMRVPYRGKPTPNVMWNKPDSDLRIRATIDTTDTET
SLSIEKATRNDSGKYTLTLQNILNTATLTLVVKVLDSPGAPSNIVVKEVTKESAVLTWD
>GN=TTN OR=Heleophryne purcelli DE=Titin (Fragment) 
MGINKYGVGESLESEAIKALDPYTVPNAPKSLEITSVTKEAMTLCWARPESDGGSEIDGY
VIERREKNSLRWMRVNKKPVYDLRVKSSGLREGCEYEYRVYAENAAGLSAPSECSPLIRA
EDPVFLPSPPSKPKIVDSTKTSLTIGWTKPLFDGGAPVTAYTVEYKKSDDSEWTTAVTNV
RGTEYTVIALTSGAEYSFRVRSINKIGSSDPSESSEPHIVKEREEEPVFDIDSEMRKTLI
VKAGGSFTMTVPYKGKPVPNVMWSKPDSDLRSRATIDTTDKQTSLTIEKATRNDSGKYTL
TLQNVLNTATLTLVVKVLDSPGPPSNIIVKDVTKESVVLSWDV
>GN=TTN OR=Hemisus marmoratus DE=Titin (Fragment) 
MGVNKYGVGEPLESEAVKALDPFTVPTPPKSLEITSVTKEAMTLCWARPESDGGSEIAGY
VIERREKNSLRWMRVNKKPVYDLRVKSSGLREGCEYEYRVYAENAAGLSAPSDCSPLIRA
EDPVFLPSPPSKPKIVDSAKTSVTISWVKPLFDGGSPVTGYSVEYKQSSDTEWTTAVTNL
RGTEYTVIALTSGAEYTFRVRSINKIGPSEPSESTEPLIVKEREEEPSFDIDSEMRKTLI
VKAGGSFTMTVPYRGKPVPNVMWSKPDSDLRTRATIDTTDTRTLLSIEKATRNDSGKYTL
TLQNILNTATLTLVVKVLDSPGPPSNIVVKEVTKESAVLSWDV
>GN=TTN OR=Hoplobatrachus tigerinus DE=Titin (Fragment) 
MGVNKYGVGEPLESEAIKALDPFTVPSAPKSLEITSVTKEAMTLCWARPESDGGSEIQGY
IIERREKNSLRWMRVNKKPVYDLRVKSSGLREGCEYEYRVYAENAAGLSAPSECSPLIRA
EDPVFLPSPPSKPKIVDSTRSSVTVSWVKPLFDGGSPVTGYTVEYKKSDDTEWTTAITNV
RGTEYTVVALTSGAEYSFRVRSVNKVGPSEPSESTEPQIVKDREEEPSFDIDTEMRKTLI
VKAGGSFTMTVPYRGKPVPNVMWSKPDSDLRTRATIDTTDTRTSLSIEKATRNDSGKYTL
TLQNVLNTATLTLVVKVLDSPGPPSNIVVKEVTKESAVLSWDV
>GN=TTN OR=Hyla chinensis DE=Titin (Fragment) 
MTLCWARPESDGGSEISGYVIERREKNSLRWMRVNKKPVYDLRVKSSGLREGCEYEYRVY
AENAAGLSAPSDCSPLIRAEDPVFLPSPPNKPKIIDSTKSSVTVGWVKPLFDGGSPVTSY
TVEHRKSDETEWTTAVTNVKGTEYTVIALTTGAEYTFRVRSVNKVGLSDPSDSSEPHIVK
EREEEPAFDIDSEMRKTLIVKAGGSFTMTVPYRGKPTPNVTWSKPDSDLRTRATIDTTDT
QTSLSIEKATRNDSGKYTLTLQNILNTATLTLIVKVLDSPGPPSNIVVKEVTKDSAVLTW
DV
>GN=TTN OR=Hylomantis lemur DE=Titin (Fragment) 
MGVNKYGVGEPLESEAVKALNPYTVPSAPKSLEITNVTKEAMTLCWARPESDGGSEISGY
VIERREKNSLRWIRVNKKPVYDLRVKSSGLREGCEYEYRVYAENAAGLSAPSDSSPLIKA
EDPIFLPSPPSKPKIVDSTKTSVTIGWVKPLFDGGSPVTAYAVEYRKSDDTEWTTAVTNV
RGTEYTVIALTSGAEYTFRVKSINKVGQSEPSDSSEPHIVKEREEEPAFDIDSEMRKTLI
VKAGGSFTMAVPYRGKPTPNVMWSKPDSDLRTRATIDTTDKQTSLSIEKATRNDSGKYTL
TLQNILNTATLTLVVKVLDSPGPPSNIVVKEVTRESAVLTWDV
>GN=TTN OR=Hyloscirtus lindae DE=Titin (Fragment) 
MGVNKYGVGEALESGAIKALNPYTVPSAPKSLEITSVTKEAMTLCWSRPESDGGSEISGY
VIERREKNSLRWMRVNKKPVYDLRVKSSGLREGCEYEYRVYAENAAGLSAPSDCSPLIRA
EDPVFLPSPPSKPKVIDSTKTSITVSWVKPLFDGGSPVTAYTVEYRKSDETDWTTAVANL
RGTEYTVIALTTGAEYTFRVRSINKVGQSDPSDSSELHIVKEREEEPAFDIDSEMRKTLI
VKAGGSFTMTVPYIGKPTPNVMWSKADSDLRTRATIDTTNTQTSLSIEKATRNDSGKYTL
TLQNILNTATLTLVVKVLDSPGPPSNIVVKEVTKESAVLTWDV
>GN=TTN OR=Hyperolius bolifambae DE=Titin (Fragment) 
MGVNKYGVGESVESDAIRAQDPFTVPSSPKSLEITSVTKEAMTLCWARPESDGGSEISGY
VIERREKNSLRWMRVNKKPVYDLRVKSSGLREGCEYEYRVYAENNAGLSAPSECTPLIRA
EDPVFLPSPPSKPKIVDSTKTSVTVSWVKPLFDGGSPVTAYNVEYKKSDDTEWTAAVTNV
RGTEYTVIALTSGAEYSFRVRSINKVGPSEPSESTEPHIVKDREEEPSFDIDSEMRKTLI
VKAGGSFTMTVPFKGKPVPNVMWNKPDSDLRARATIDTTDTRTSLSIEKATRNDSGKYTL
TLQNILNTATLTLVVKVLDSPGPPSNIVIKEVTKESAVLSWDV
>GN=TTN OR=Rhinella arenarum DE=Titin (Fragment)
AIDACEPPRNVRVTDISKGSVSLSWQKPAYDGGSKITGYIVEKRDLPNGRFTKASFTNVIETQFTVSGLTQGSQYEFRVFAKNAVGSISNPSEVAGPITCVDTYGAPQIDVPPEYTDVVKFKAGVAVKLKLGISGKPLPSIEWFRNGKELHTSAQVSIENTSDSSSILIKDASRINSGLYELKLKNAMGSASASIKVQVLDKPGPPAGIIQFKTVTAEKVSFMWEPPSDDGGSKVTHYIVEKRETSRVVWSLVSEKNEECSITVTKLIKGNEYIFRVRGVNKYGVGDPLESEPVIARNAFVTPGPPSIPEVATITKNSMTVTWSRPTVDGGSDISGYYLEKRDKKSLRWFKVIKESIRDTRQKVTGLTEDSEYQFRVCAINAAGQGPFSEASDLYKAVDPIDKPGQPTKLKIVDSTKSSITLNWTKPVYDGGSLITSYIVEMREADNEEWTVVSAKGEVRTTEYVVSLLKPGVDYYFRVSAVNSAGSGEPIEMTEPAQAKDILEEPEIDLDVALRTSIVAKAGEDVQLMIPFKGRPAPMVTWRKGDKNISNDPRYNIQNTESSTLVDIPQVTRSDTGKYVLTIENGVGQPKSTFVTVKVLDTPAECQKLQIKNVARGTVTLVWEPPLINGGAEITNYVIEKRDATKRAWAAVTTKCSHTSFKITNLSEKTSYFFRVIAENENGLGEPCSTTEPVKASEIPGPVRDLTMKDSTKTSVILAWSKPDYDGGSIVSEYIVESKLKDDKEWSHAGVSKACEFEVSKLKELSVMEFRVSAKNEKGLSDGAMIGPITVKDYIIPPEADLSEILGGQITVRIGHNVHIELPYKGKPRPTISWLKDNIPLKESEHVRFKKTEAKLSLNIKNVKKENGGKYTLILDNGAVRKSYVITVITLGPPSKPKGPIRFDEIRADSIIISWDVPDDDGGGEITSYSIEKRETSQTNWKMVCSSVARTTFKIPNLVKGTEYQFRVRAENRYGVSPPLNSVDVIAKHQFRPPGPPGKPVVYNVTSDGMSITWDAPVYDGGSEITGFHVEKKERNSILWQKVNTSPISNREYRITGLIEGLDYQFRVIAENTAGLSPVSEPSKFTLAVSPVDPPGTPDYIDVTRETVTLKWTPPLRDGGSKIVAYSIEKRQASDRWLRCNFTDVSECQYTVTGLSPGDRFEFRIIARNAVGTISPPSQSSGYIMTRDESIAPSIEFGPEHFEGLTIKAGESIKVKALIKGRPVPQVVWLKDGKEIEKRLAVEVNSGIGYSTIFVRDATRDHRGVYTVEAKNSSGTKTADMTIRVQDTPGPVGGPIRFSNISGEKLTLWWDPPANDGCSTITNYVIEKRETSRLSWALVTDQCEACSHTVTKLIKGNEYQFRISAANKFGVGKSLDSDAVIAQIQYTVPDAPGLPDSTHVNGDSITVTWARPKSDGGNEIKHYILERREKKSLRWVKVSSKKPITETRYRVTGLVEGNEYEFRVAAENDAGVGEPSGISRLIKCKEPVNPPSAPSIVKVSDTTKTSVSLEWTKPAFDGGMEIIGYIIEMCKADLGEWHKVNAEAVVATKYTIVDLEAGENYKFRVSAVNGAGKGDSCEVPATVQTTDRLTTPEIDIDANFKQTHIVRAGASIRLFIAFKGRPTPTAIWTKPDSDLSIRADIHTTDSFSTLTVEDCNRYDAGKYTLTVDNSSGSKSITFTVKVLDSPGPPGPITFKDVTRGSVTLLWDAPVNDGGARIHHYIVQRREASRRSWQVVSEKCTRQIIKVTDLLEGQPYYFRVSAVNEYGVGEAYETPEPIVATEEPAPPKRLDIIDTSKSSVTLAWLKPEHDGGSRISSYLIEMKQKGSDHWIEAGQTKLLTLTIDNLTENTEYEFRVRAKNDAGYSEAREAFSSVIIKEPQIEPTADLSGITRQLITCKAGSNFTIDIPISGRPVPKVTWKLEEMRLKETDRVSIKTSKDRTTLTVKDSMRGDSGRYYLTLENTAGVKTFTVTVIVIGRPGSVTGPIEVSSVSAESCVLTWGEPEDNGGTDITNYIVEKRESGTTSWQLVNSSVKRTQIKVTHLTKYMEYTFRVSAENRFGVSKPLESTPIVAEHPFVPPSPPTRPEVYSVAANTMGIKWEEPYHDGGSKVTGYWIEKKERNTILWVKDNKIPCYDCNYRVTGLVEGLEYQFRVYALNTAGISKASEASRPVMAQNPVDPPGRPEVTDVTRSSVALSWSAPLYDGGSKIVGYIVERKPFNETGDGRWLKCNYTTISENFFNVTALSEGEVYEFRILAKNASGVISAPSQSTGAVTCKDEYSPPKAELDSKLQGDVTIRAGSDLVLDASIGGKPEPKVFWSKGDKELELCEKISLQYTSKRALAVVKFCDRSDTGKYTLTVKNASGTKSVSVLVKVLDSPGACAGKINISRVTEEKCTLSWNAPQEDGGAEITHYIIERRETSRLNWAIVEPECQTLSCNVTRLIKNNEYMFRIKAVNKYGPGLPIESEPIVARNSFTIPSPPGAPEAVGVGKDHVIIQWLKPESDGGSEISTYIVDKREKKSVRWTRVNRDYTIYDTRLKITGLLEGSEYQFRVSAVNAAGNSEPSDSSPYVHCREPTYTPAAPSIPRVVDTTKQSISLAWSKPLYDGGSDILGYVLEVQEEGSDQWYRPHTTAVLRNPEFTVTGLKTSHKYRFRVAATNANGSSEFSESSAEIEPIERIEIPDLELADDLKKIVTVRAGGSLRLMVSVSGRPTPTITWRKEGVDLASRAIIDITDSYTLLVIEKVNRYDAGKYIIEAVNQSGKKSATVVVKVYDSPGPCAAVKVKEVSRDSVTITWDVPKLDGGAPVNNYIIERREAAMRAFKTVTTKCNKTIYRVTGLTEGLMYYFRVLPENIYGIGEPCETSDAVLVSEVPMVPQKLEIVDVTKSTVSLAWEKPLHDGGSRLTGYVIEASRAGTEKWMKVATLKPTVLDYTVTSLNEGEQYLFRVRAQNQKGISEPQEIVTAVTVQDQKVMPSIDLVGIPQKIVHVPCGRPIELALPIHGRPPPAASWFFAGTKIKEVDRVKIETVNKVAKLTIRETTINDTGEYTLELKNTTGTVSETIKVIILDKPGPPIGPISIDEIDATSVSISWQPPLMDGGATISGYVVEQRDAHRPGWLPVSESVTRTMYKFTRLIEGTEYVFRVAATNRFGIGSYLQSEVVECKSRISIPGPPETPQVFDVSRDGMTITWNPPGEDGGSQILGYIVERKEVRADRWVRANKVPVTMTRYRSTGLIEGLEYEHRVTAINARGVGKPSRSSKPAVAMDPIAPPDKPQNPRVTDTTRTSVSLAWSPPEEEGGSKVSGYLIEMQKIDQYEWTKCNTTPTKICEYTLTHLPQGAEYRFRVMACNAGGPGEPADVPGTVKITEMLAYPDYELDEKYQEGLVIRQGSAIRITIPIKGKPIPICKWTKEGRDISKRAMIATSDTHTELIIKDAEREDSGTYDLILENKCGKKAVYIKVKVIGSPDTPEGPLEYDDIQTRSLRVSWKAPADDGGSDILGYIIERREVPKTAWYTVDSRVKGTSLVVKGLKENVEYHFRVSSENQFGVSRPLKSEEPAVPKTQLNVPEPPSNPPEIMDVTKSSVSLSWSRPRDDGGSRVTGYYIDRKELTTDKWVRHNKTHITTTMYTITGLVPDAEYQFRIIAQNDIGLSEPSPASDSVICKDPFDKPSQPGDIEITSVSKDSITIQWEKPECDGGKDILGYWVEYRQSGDSAWKKCNKERIKDRQLTVGGLLEATEYEFRVSAENETGISRPRRTAMTVKTKLTSGEAPGLRQEIKDVTTKLAESAKLTCQIVGRPLPDIKWYRFGKELVQSRKYKMSSDGRTHTLTVLTEEQEDEGLYTCVAVNDAGEIETSGKLLLEATPQFHPGFPLKEKYYAGVGTTLRLHVAYIGRPVPAITWFYGKKPLKSSENITIENTEHYTHLVIKNVQHKSHAGKYKVQLSNIFGTVDTVLNVEIRDKPDKPTGPIVVDALLKNSVVISWKPPEDDGGSLVTNYVVERKEAKEGEEWQLVSSAISGTTCRIVNLNENVGYYFRVSAQNLYGISEPLEIPSLVLIKSPFEKPGAPVKPVVTAITKDSCVVSWKPPASDGGAKITNYYLEKREKKQNKWISVSVDEIHETVYAVKGLIEDLEYEFRVKCQNLGGESEWSEISEPIVPKSDVPIRAPQFKEELRNLNVKYRSTATFVCKVVGHPKPVVKWFKQGKEILPDGEKVKIQEFKGGYYQLVITNVFEDDATVYQVRATNQGGSISATASLDVEVPAKINLPKHLEGMGAVHALRGEVVSIKIPFTGKPDPVITWQKGQDLIDNNGQYQVIVTRSFTSLVFSNGVERKDAGFYVVCAKNRFGIDQKTVELDVADVPDSPRGLKVSDVSRDSVNLTWNAPATDGGSKIINYIIEKCATTAERWIRVGQSRETRYTVVNLFGKTRYQFRVIAENKFGQSKPSEITDPVVTKEDKTRMLNYDDEVSEIEISTSKATHSSTKVLHERYSIAEELGHGQFGIAHRCIENASKKTYLAKFVKVKGADQVSVKKEISILNIARHKNILYLHESFESLEELVMIFEFISGVDIFERIGATGFDLNEREIVSYVRQICEALNYLHSRSVANFDIRPENIIYRTRRSSSIKIIEFGQARQLVPGESFRIQFTAPEYYAPEVHQHDLVSTATDMWSLGTLVYVLLSGLNPFAAETNQQIIENIINAEYNFEDEAFKDISLEAMDFIDRLLMKERKGRMTAAEALEHSWLKQKTEKISTKVIKTLRHRRYYQSLIKKEWNSVVSVARISCGGAIRSQKGVTVAKVKVASIEIGPLAGQITHSVGEEGGYAKFSCRIENYDQSTQVTWYFGIRQLENNEKYEITYSEGIATIYVKDIRKSDDGTYRCKVVNDYGEDSSYGELFVIGVREQYEYYRCRTVKKVKRRIDAMRLLERPPEFTLPLFNRTAYIGENIRFGVTITVHPDPQVTWLKSGQKIKPGEDEKKYTFESDKGLYQLIIHNLTTDDDAEYTVVAKNRYGEDSCKAKLTVIPHPAAADNTLRPMFKRLLANAECQEGQSVRFEIRVSGTPKPTLAWEKDGQALALGPNIEILHEGLDYYALFIRDTLPEDTGYYRVTATNSAGSTSCQAYLKVERMRYVKREYKSEEEHKVHVQKQIDKTLRMAEILAGTDSVPLTPLAQQALREAAILYKPAVSTKTVKGEYEITKEEKKKEIKTIRMPYEIPEPRVRAVSALEEDQSIKKFVPMSDMKWYKKLRDQYEMPEPLERIVQKRPKRIRLSRWEQFYVMPLPRITDQYKPKWRIPKLSQDDLEIVRPARRRTPSPDYELYYRPRRRSLGDVSDDELLLSVDDYLAMKRVEEERLRLEEELELGFSASPPSRSPPRFELSTLRYTSPEAHVRREKKSEAETRYASYHIPTKEEVTTSYADLRERYERAVYKPPRQKQRIIEEREDEELLRPYSTTQRLSQYTRDLAYMEKEEKSRLHARREREVTEITDVEEAEEAVSRVTRKVRETSPSVTKLLGRRRSLSPTYIELMRPVSELIRPRSKPAEPERRSPTPERTRPRSPSPVSSERSLSRFERTARFDIFSRYESMKAALKTQKTSERKYEVLTQQPFTLDHAPRITLRMRSHRVPIGQNTRFILNVQSKPTGEIQWYHNGIEIHESSKYHISNVSGVLTLEIIDCQPEDSGTYRALCSNYKGEASDYATLDVAGGDFTTYIPKRKDDMVPRSAFPELLKSEDYAISSFKKTSEIEASSERREVRSQITSSRESKESYEAYASEEKRVSASESRALEERMVQRKFKTSEPAKILTKPQSVTVSEGEHVRFSCDFDGEPTPTVTWLLAGQSIISSARHHVTSTKYRSTFEITSVKLSDEGSYTVVVENSEGKQEAHFTLTIKRSKAVEKGVTSPPRVKSPELHKKSHESVKSPKRVKSPEPTPPKKSAAKSPADKVQLPAVTAPKIAQDLKAVASHDTAKLTCVVESTLLNGREVSWFKDGKKLKEDGHFSFHYASNGTYELSIHNISEADQGEYVCEIVGEGGVSKTNLLFMGQTFRNIFSQVSAVIESMKSVQKATSKAAVHEEVTKTERVSEEIKTIQSETKASVSNVSFSEGQKVTLKANIPGASNAKWVLNGYELKNSEDYRYGVSGSDQTITIKNVSSKDQGILTCEARTDHGIVKCQFDMTLTKDLSNAPLFVYQPKSQNVNEGQNVIFTCEITGDPTPEVEWFKDNVPISVSSHISVSRSKHVYTLEIQKATEKDSGKYTIKAKNYHGQCSATASLNVYRLIEEPSKQVILKTAGEASLQESLALQSMHMSASRQEASFSSLSSSSVSETKFASMSSMKEASFMEMHSSSMMESSSLKHMESSSSRMLSAGIRGSPPKIEALPTDVSIDAGKVLTVACAFSGEPTPDIAWSHGGQKVPTDEQKGRVHIETCEDLTTLIITDVRKKDGGRYTLNLTNSYGSDSASVNIDVRTP
