# Supplementary material for: The Rhinella arenarum transcriptome: de novo assembly, annotation and gene prediction
Source: Sci Rep. 2020 Jan 23;10:1053. doi: 10.1038/s41598-020-57961-4 (PMC6978513; doi:10.1038/s41598-020-57961-4)
Supplement: Supplementary file 3 — Dataset 2. [file 41598_2020_57961_MOESM3_ESM.zip › VPS18.fasta]

>GN=VPS18 OR=Acris crepitans DE=Vacuolar protein sorting 18 homolog (Fragment) 
LLLMPDRIKAICTLNGQVVFEDIFTEKFGPLRRMVKDPVTGQIWIHTERAVFRYHVEREP
RDVWKMYMNMGKFDLAKEFCKDRPECTDMVLAKEAEHCFQMKKYKESAKCYALTQSYFEE
VALKFIDAKQEEALMEFLLKKLSNLKSTEKIQVTLLTTWLTELYLNRLGVLESDSSKRSL
YLKTREDFRTFLSSKINKECLSNNRASIYDLLASHGDTEHMVYFAVLMEDYERVVSHHCQ
NDDYDEALNVLSKHKDKNLFYKFSPVLMQHIPKKVVDAWVKMGKKLDPKNLIPALVNYNQ
SACTQINEAIRYMEFCVYELRETEQ
>GN=VPS18 OR=Agalychnis callidryas DE=Vacuolar protein sorting 18 homolog (Fragment) 
LLLLPDRIKAICTLNGQVVFEDIFTEKFGPLKRMVKDPVIGQIWIHTERAVFRYHVEREP
RDVWKMYMSMGKFDLAKEFCKDRPECMDMVLAKEAEHCFQIKKYKESAKCYALTQNYFEE
IALKFIEAKQEEALMEFLLKKLSSLKPSEKIQVTLLTTWLTELYLNRLGMLESDTSKRSS
YLRTREDFRSFLSSKINKECLSNNRASIYDLLASHGDTEHMVYFAVLMEDYERVVSHHCQ
NDDYDEALNVLSKHKDKNLFYKFSPVLMQHIPKKVVDAWVKMGKKLDPKNLIPALVNYNQ
SACTQINEAIRYMEFCVYELRETEQ
>GN=VPS18 OR=Aglyptodactylus madagascariensis DE=Vacuolar protein sorting 18 homolog (Fragment) 
LLLMPDRVKAICTLNGQVVFEDVFTEKFGPLKKMVKDPVVGQTWIHTERAVFRYHVERES
RDVWKMYMNMGKFDLAKEFCKDRPECMDMVLAKEAEHCFHNKKYKESAKCYALTQNYFEE
IALKFIEAKQEEALMEFLLKKLSNLKPSEKIQVTLLTTWLTELYLNRLGTLESDTSKRSL
YLKTRDEFRGFLSSPRNKECLFNNRASIHDLLASHGDTENMVYFAVLMQDYERVVAHHCQ
HDDYDEALHVLTKHRDEKLFYKFSPVLMQHIPRKVVDSWIMMGKRLDPKNLIPALVNYSQ
GAGTHINEAIRYMQFCVYELKETEQ
>GN=VPS18 OR=Allobates femoralis DE=Vacuolar protein sorting 18 homolog (Fragment) 
LLLLPDRIKAICTLNGQVVFEDIFTEKFGPLRRMVKDPVIGQIWIHTEKAVFRYHVEREP
RDVWKMYMNMGKFDLAKEFCKDRPECMDMVLAKEAEHCFQIKKYKESAKCYALTQNYFEE
IALKFIEAKQEEALMEFLLKKLANLKSSEKIQVTLLTTWLTELYLNRLGLLESDTSKRNA
YLKTRDDFRSFLSSKINKECLSNNRASIYDLLASHGDTDHMVYFAVLMEDYERVVSHHCQ
NDDYDEALNVLSKHQDKNLFYKFSPVLMQHIPKKVVDAWVRMGKKLDPKNLIPALVNYSQ
SACTQINEAIRYMEFCVYELRETEQ
>GN=VPS18 OR=Alsodes gargola DE=Vacuolar protein sorting 18 homolog (Fragment) 
LLLMPDRIKAICTLNGQVVFEDIFTEKFGPLKRMVKDPVIGQIWIHTERAVFRYHVEREP
RDVWKMYMNMGKFDLAKEFCKDRPECMDMVLAKEAEHCFQIKKYKESAKCYALTQNYFEE
IALKFIEAKQEEALMEFLSKKLSSLKSSEKIQVTLLTTWLTELYLNRLGVLESDSSKRSL
YLKTRDEFRAFLSSKINKECLSNNRASIYDLLASHGDTEHMVYFAVLMEDYERVVSHHCQ
NDDYDEALNVLSKHKDKNLFYKFSPVLMQHIPKKVVDAWVKMGKKLDPKNLIPALVNYNQ
SACTQINEAIRYMEFCVYELRETEQ
>GN=VPS18 OR=Alytes obstetricans DE=Vacuolar protein sorting 18 homolog (Fragment) 
LLLLPDRVKAICTLNGQVVFEDVFTEKFGPLKKMVKDPVVGQIWIHTEKAVFRYHIEREA
RDVWKMYMNMGKFDLAKEFCKDRPECLDIVLAKEADHCFQNKKYKESAKCYALTQNYFEE
IALKFIEAKQEEALMEFLLKKLFNFKSSEKVQVTLLTTWLTELYLNRLGMLESDTSKRSL
YLKTRDEFRGFLSSPRNKECLFHNRTSIHDLLASHGDTEHMVYFAVLMQDYERVVSHHCQ
HDDYSEALNVLSKHKDEKLFYKFSPVLMQHIPKKVVDAWIAMGKRLDPKNLIPALVNYSQ
SAGTQINEAIRYMEFCVYELEITEQ
>GN=VPS18 OR=Amietia lubrica DE=Vacuolar protein sorting 18 homolog (Fragment) 
LLLMPDRVKAICTLNGQVIFEDGFTEKFGPLKRMVKDPFVGQIWIHTERAVFRYHVERES
RDVWKMYMNMGKFDLAKEFCKDRPECMDMVLAKEAEHCFQNKKYKESAKCYALTQNYFEE
IALKFIEAKQEEALMEFLLKKLSNLKPSEKIQVTLLTTWLTELYLNHLGTLESDTSKRSL
YLKTRDEFRSFLSSPRSKECLFNNRASIHDLLASHGDTENMVYFAVLMQDYERVVAHHCQ
HDDYDEALHVLTKHKDQKLFYKFSPVLMQHIPRKVVDSWIMMGKRLDPKNLIPALVNYSQ
GVGTHIKEAIRYMEFCVYELKETEQ
>GN=VPS18 OR=Amolops loloensis DE=Vacuolar protein sorting 18 homolog (Fragment) 
LLLLPDRIKAICTLNGQVVFEDVFTEKFGPLKRMVKDPVLGQIWIYTERAVFRYHVERES
RDVWKMYMNMGKFDLAKEFCKDRPECMDMVLDKEAEHCFHNKKYKESAKCYALTQNYFEE
IALKFIEAKQEDALMEFLLKKLSNLKPSEKIQITLLTTWLTELYLNCLGTLESDTSKRSL
YLKTRDEFRGFLSSPRNKECLFNNRASIHDLLASHGDTENMVYFAVLIQDYERVVAHHCQ
HDDYDEALHVLTKHRDEKLFYKFSPVLMQHIPRKVVDSWIMMGKRLDPKNLIPALVNYSQ
GAGTHINEAIRYMEFCVYELKETEQ
>GN=VPS18 OR=Amolops ricketti DE=Vacuolar protein sorting 18 homolog (Fragment) 
LLLLPDRIKAICTLNGQVVFEDVFTEKFGPLKRMVKDPVLGQIWIYTERAVFRYHVERES
RDVWKMYMNIGKFDLAKEFCKDRPECMDMVLAKEAEHCFHNKKYKESAKCYALTQNYFEE
IALKFIEAKQEDALMEFLLKKLSNLKPSEKIQITLLTTWLTELYLNCLGTLESDTSKRSL
YLKTRDEFRGFLSSPRNKECLFNNRASIHDLLASHGDTENMVYFAVLIQDYERVVAHHCQ
HDDYDEALHVITKHRDEKLFYKFSPVLMQHIPRNVVDSWIMMGKRLDPKNLIPALVNYSQ
GAGTHINEAIRYMEFCVYELKETE
>GN=VPS18 OR=Anaxyrus canorus DE=Vacuolar protein sorting 18 homolog (Fragment) 
LLLLPDRVKAICTLNGQVVFEDIFTEKFGPLKRMVKDPVIGQIWIHTERAVFRYHVEREP
RDVWKMYMNMGKFDLAKEFCKDRPECMDMVLAKEAEHCFQIKKYIESAKCYALTQNYFEE
IALKFIEAKQEEALMEFLLKKLSNLKPTEKIQVTLLTTWLTELYLNRLGALESDSSKRSL
YLKTREDFRTFLSSKINRECLSNNRASIYDLLASHGDTDHMVYFAVLMEDYERVVSHHCQ
NDDYDEALNVLSKHKDKNLFYKFSPVLMQHIPKKVVDAWVKMGKKLDPKNLIPALVNYNQ
SACTQINEAIRYMEFCVYELRETEQ
>GN=VPS18 OR=Anaxyrus punctatus DE=Vacuolar protein sorting 18 homolog (Fragment) 
LLLLPDRVKAICTLNGQVVFEDIFTEKFGPLKRMVKDPVIGQIWIHTERAVFRYHVEREP
RDVWKMYMNMGKFDLAKEFCKDRPECMDMVLAKEAEHCFQIKKYKESAKCYALTQNYFEE
IALKFIEAKQEEALMEFLLKKLSNLKPTEKIQVTLLTTWLTELYLNRLGALESDSSKRSL
YLKTREDFRTFLSSKINRECLSNNRASIYDLLASHGDTDHMVYFAVLMEDYERVVSHHCQ
NDDYDEALNVLSKHKDKNLFYKFSPVLMQHIPKKVVDAWVKMGKKLDPKNLIPALVNYNQ
SACTQINEAIRYMEFCVYELRETEQ
>GN=VPS18 OR=Aplastodiscus perviridis DE=Vacuolar protein sorting 18 homolog (Fragment) 
LLLLQDRIKAICTLNGQVVFEDIFTEKFGPLKRMVKDPVVGQIWIHTERAVFRYHVEREP
RDVWKMYMNMGKFDLAKEFCKDRPECMDMVLAKEAEHCFQNKKYKESAKCYALTQNYFEE
IALKFIEAKQDEALMEFLLKKLSSLKNSEKIQVTLLTTWLTELYLNRLGILESDTSKRSL
YLKMRDDFRAFLSSKINKECLSNNRASIYDLLASHGDTEHMVYFAVLMEDYERVVSHHCQ
NDDYDEALNVLSKHKDKNLFYKFSPVLMQHIPKKVVDAWVKMGRKLDPKNLIPALVNYNQ
SACTQINEAIRYLEFCVYELRETEQ
>GN=VPS18 OR=Arthroleptis poecilonotus DE=Vacuolar protein sorting 18 homolog (Fragment) 
LLLLPDRIKAICTLNGQVVLEDVFTEKFGPLKKMVKDPFVGQIWIHTERAVFRYHVEREP
RDVWKMYMNMGKFDLAKEFCKDRPECMDMVLAKEAEHCFQNKKYKESAKCYALTQNYFEE
IALKFIEAKQEEALMEYLLKKLSNLKSSEKIQVTLLTTWLTELYLNRLGMLDTSDTSKRS
LYLKTRDEFRSFLSSPRNKECLFNNRASVHDLLASHGDTENMVYFAVLIQDYERVVAHHC
QHDDYNEALHVLTKHRDEKLFYKFSPVLMQHIPKKVVDSWIMMGKRLDPKNLIPALVNYS
KSAGTHINEAIRYMEFCVFELKETEQ
>GN=VPS18 OR=Ascaphus truei DE=Vacuolar protein sorting 18 homolog (Fragment) 
LFLLPDRVKAICTLNGQVVFEDVFTEKFGPLKRMVKDPSLGQVWVHTEKAVFRYHVQRES
RDVWRMYMSMGKFELAKEYCKDRPECMDIVLAKEAEHCFQNKKYKESAKCYALTQNYFEE
IALKFIDAKQEEALMEFLLRKLSSLKSSEKIQVTLLTTWLTELYLNRLGLLESDTSKRSQ
YLETREEFRKFLSSPRNKECLFNNRTSIHDLLASHGDTEHMVYFAVLMQDYERVVSHHCQ
HDDYNEALNVLSKHKDEKLFYKFSPALMQQIPKKVVDAWITMGKKLGPKNLIPALVNYSQ
SDGTQINEAIRYMEFCVYELEETEQ
>GN=VPS18 OR=Astylosternus diadematus DE=Vacuolar protein sorting 18 homolog (Fragment) 
LLLLPDRIKAICTLNGQVVLEDVFTEKFGPLKKMVKDPVLGQIWIHTERAVFRYHVEREP
RDVWKMYMNMGKFDLAKEFCKDRPECMDMVLAKEADHCFQNKKYKESAKCYALTQNFFEE
IALKFIEAKQEEALMEYLLKKLSNLKPSEKIQVTLLTTWLTELYLNRLGVLESDTSKRSL
YLKTRDEFRSFLSSPRNKECLFNNRASVHELLASHGDTENMVYFAVLMQDYERVVAHHCQ
HDDYDEALHVLTKHRDEKLFYKFSPVLMQHIPRKVVDSWIMMGKRLDPKNLIPALVNYSQ
SAETHINEAIRYMEFCVFELMETEQ
>GN=VPS18 OR=Atelognathus reverberii DE=Vacuolar protein sorting 18 homolog (Fragment) 
LLLLPDRIKAICTLNGQVVFEDIFTEKFGPLKRMVKDPVISQIWIHTERAVFRYHVEREP
RDVWKMYMNMGKFDLAKEFCKDRPECMDMVLAKEAEHCFQIKKYKESAKCYALTQNYFEE
IALKFIEAKQEEALMEFLLKKLSSLKPSEKIQVTLLTTWLTELYLNRLGVLESDSSKRSL
YLKTREDFRTFLSSKINKECLSNNRASIYDLLASHGDTEHMVYFAVLMEDYERVVSHHCQ
NDDYDEALNVLSKHKDKNLFYKFSPVLMQHIPKKVVDAWVKMGKKLDPKNLIPALVNYNQ
SACTQINEAIRYMEFCVYELRET
>GN=VPS18 OR=Aubria subsigillata DE=Vacuolar protein sorting 18 homolog (Fragment) 
LLLLPDRILAVCTLNGQVVFEDVFTEKFGPLKNIVKDPVTGQIWIHTERAVFRYHVERES
RDVWKMYMNMSKFDLAKEFCMDRPECMDMVLAKEAEHCFQNKKYKESAKCYALTQNYFEE
IALKFIEAKQEEALMEFLLKKLSNLKPSEKIQVTLLTTWLTELYLNHLGTLESDTSKRSL
YLKTRDEFRSFLSSPRNKECLFNNRSSIHDLLASHGDTENMVYFAVLMQDYERVVAHHCQ
HDDFDEALHVLTKHRDPQLFYKFSPVLMQHIPRKVVDSWIMMGKRLDTKNLIPALVNYSQ
GAGIHLKEAIRYMEFCVYELKETEQ
>GN=VPS18 OR=Barbourula busuangensis DE=Vacuolar protein sorting 18 homolog (Fragment) 
LLLLPDRVKAICILNGQVVFEDVFTEKFGPLKRMVKDPIVGQIWIHTERAVFRYHVDREP
RDVWKMYVNMGKFDLAKEFCKDRPECMDIVLAKEAEHCFQNKKYKESAKCYALTQNYFEE
IALKFIEAKQEEALMEFLLKKLSNLKSSEKIQVTLLTTWLTELYLNQLGILENDASKKNL
YLKTRDEFRSFLSSPRNKECLFHNRASIHDLLASHGDTEHMVYFAVLMQDYERVVSHHCQ
HDDYIEALNVLSKHRDEKLFYKFSPVLMQHIPKKVVDAWIAMGKRLDPKSLIPALVNYSQ
SAGTQINEAIRYMEYCVYELGETE
>GN=VPS18 OR=Barycholos pulcher DE=Vacuolar protein sorting 18 homolog (Fragment) 
LLLLPDRIKAICTLNGQVVFEDIFTEKFGPLKGMVKDPVIGQIWIHTERAVFRYHVEREP
RDVWKMYMNMGKFDLAKEFCKDRPECMDMVLAKEAEHCFQIKKYKESAKCYALTQNYFEE
IALKFIEAKQDEALMEFLLKKLSNLKPSEKIQVTLLTTWLTELYLNRLGVLESDLSKRSL
YLKTRDDFRTFLSSKLNRECLSNNRASIYDLLASHGDTEHMVYFAVLMEDYERVVSHHCQ
NDDYDEALNVLSKHKDKNLFYKFSPVLMQHIPQKVVDAWVKMGKKLDPKSLIPALVNYNQ
SACTQINEAIRYMEFCVYELRETEQ
>GN=VPS18 OR=Batrachyla leptopus DE=Vacuolar protein sorting 18 homolog (Fragment) 
LLLLPDRIKAICTLNGQVVFEDIFTEKFGPLKRMVKDPVISQMWIHTERAVFRYHVEREP
RDVWKMYMNMGKFDLAKEFCKDRPECMDMVLAKEAEHCFQIKKYKESAKCYALTQNYFEE
IALKFIEAKQEEALMEFLLKKLSSLKPSEKIQVTLLTTWLTELYLNRLGVLESDSSKRSL
YLKTREDFRTFLSSKINKECLSNNRASIYDLLASHGDTEHMVYFAVLMEDYERVVSHHCQ
NDDYDEALDVLSKHKDKNLFYKFSPVLMQHIPKKVVDAWVKMGKKLDPKNLIPALVNYNQ
SACTQINEAIRYMEFCVYELRETEQ
>GN=VPS18 OR=Batrachyla taeniata DE=Vacuolar protein sorting 18 homolog (Fragment) 
LLLLPDRIKAICTLNGQVVFEDIFTEKFGPLKRMVKDPVINQIWIHTERAVFRYHVEREP
RDVWKMYMNMGKFDLAKEFCKDRPECMDMVLAKEAEHCFQIKKYKESAKCYALTQNYFEE
IALKFIEAKQEEALMEFLLKKLSSLKPSEKIQVTLLTTWLTELYLNRLGVLDNYSSKNSL
RLKTLEDFRTFLSSKLNKECLSNNRASIYDLLASHGDTEHMVYFAVLMEDYERVVSHHCQ
NDDYDEALNVLSKHKDKNLFYKFSPVLMQHIPKKVVDAWVKMGKKLDPKNLIPALVNYNQ
SACTQINEAIRYMEFCVYELRETEQ
>GN=VPS18 OR=Bombina fortinuptialis DE=Vacuolar protein sorting 18 homolog (Fragment) 
LLLLPDRVKAICILNGQVVFEDVFTEKFGPLKRMVKDPILGQIWIHTERAVFRYHVDREP
RDVWKMYMNMGKFDLAKEFCKDRPECMDIVLAKEAEHCFQNKKYKESAKCYALTQNYFEE
IALKFIEAKQEEALMEFLLKKLSNLKSTEKIQATLLTTWLTELYLNHLGVLESDASKKSL
YLKTRDEFRSFLSSPRNKECLFHNRASIHDLLASHGDTEHMVYFAVLMQDYERVVSHHCQ
HDDYIEALNVLSKHRDEKLFYKFSPVLMQHIPKKVVDAWIAMGKRLDPKNLIPALVNYSQ
SAGTQINEAIRYMEHCVYELGETEQ
>GN=VPS18 OR=Bombina orientalis DE=Vacuolar protein sorting 18 homolog (Fragment) 
LLLLPDRVKAICILNGQVVFEDVFTEKFGPLKRMVKDPILGQIWIHTERAVFRYHVDREP
RDVWKMYMNMGKFDLAKEFCKDRPECMDIVLAKEAEHCFQNKKYKESAKCYALTQNYFEE
IALKFIEAKQEEALMEFLLKKLSNLKSTEKIQATLLTTWLTELYLNHLGVLEGDASKKSL
YLKTRDEFRSFLSSPRNKECLFHNRASIHDLLASHGDTEHMVYFAVLMQDYERVVSHHCQ
HDDYIEALNVLSKHRDEKLFYKFSPVLMQHNPKKVVDAWITMGKRLDPKNLIPALVNYSQ
SAGTQINEAIRYMEHCVYELGETEQ
>GN=VPS18 OR=Breviceps macrops DE=Vacuolar protein sorting 18 homolog (Fragment) 
LLLLPDRVKAICTLNGQVVFEDVFTEKFGPLKRMVKDPVIGQIWIHTERAVFRYHVEREP
RDVWKMYMSMGKFDLAKEYCKDRPECIDMVLAKEADHCFQNKKYKESAKCYALTQNYFEE
IALKFIEAKQEEALMEYLLKKLSNLKPSEKIQITLLTTWLTELYLNRLGMLESDTSKRSL
YLKSRDEFRSFLSSPRNKECLFNNRASIHDLLASHGDTENMVYFAVLMQDYERVVAHHCQ
HDDYDEALHVLTKHRDEKLFYKFSPVLMQHIPRKVVDSWIMMGKRLDPKNLIPALVNYSQ
SAGTHINEAIRYMEFCVFELKETEQ
>GN=VPS18 OR=Buergeriaycephala DE=Vacuolar protein sorting 18 homolog (Fragment) 
LLLLPDRIKAICTLNGQVVFEDVFTEKFGPLKKMVKDPVVGQIWIHTERAVFRYHVERES
RDVWKMYMNMGKFDLAKEFCKDRPECMDMVLAKEAEHCFQNKKYKESAKCYALTQNYFEE
IALKFIEAKQEEALMEFLLKKLSNLKASEKIQVTLLTTWLTELYLNRLGTLESDTSKRSQ
YVKTRDEFRSFLSSPRSKECLFNNRASIHDLLASHGDTENMVYFAVLMQDYERVVAHHCQ
HDDYDEALNVLTKHRDEKLFYKFSPVLMQHIPRKVVDSWIMMGKRLDPKNLIPALVNYSQ
GAGTHINEAIRYMEFCVYELRETEQ
>GN=VPS18 OR=Bufo gargarizans DE=Vacuolar protein sorting 18 homolog (Fragment) 
LLLLPDRVKAICTLNGQVVFEDIFTEKFGPLKRMVKDPVIGQIWIHTERAVFRYHVEREP
RDVWKMYMNMGKFDLAKEFCKDRPECMDMVLAKEAEHCFQIKKYKESAKCYALTQNYFEE
IALKFIEAKQEEALMEFLLKKLSNLKPTEKIQVTLLTTWLTELYLNRLGALESDSSKRSL
YLKTREEFRTFLSSKINRECLSNNRASIYDLLASHGDTDHMVYFAVLMEDYERVVSHHCQ
NDDYDEALNVLSKHKDKNLFYKFSPVLMQHIPQKVVDAWVKMGKKLDPKNLIPALVNYNQ
SACTQINEAIRYMEFCVYELWETEQ
>GN=VPS18 OR=Callulina kreffti DE=Vacuolar protein sorting 18 homolog (Fragment) 
LLLLPDRVKAICTLNGQVVFEDVFTEKFGPLKRMVKDPVIGQIWIHTERAVFRYHVEREP
RDVWKMYMSMGKFDLAKEYCKDRPECMDIVLAKEAEHCFQNKKYNESAKCYALTQNYFEE
IALKFIEAKQEDALMEYLLKKLSNLKSSEKIQFILLTTWLTELYLNRLGMLESDTSKRSL
YLKYRDEFRSFLSSYRNKDCLFSNRASIHDLLASHGDTENMVYFAVLMQDYERVVAHHCQ
HDDYDEALHVLTKNRDGKLFYKFSPVLMQHIPRKVVDSWIMMGKRLNPKKLIPALVNYSQ
SAGTHINEAIRYLEFCVFELKGTEQ
>GN=VPS18 OR=Callulops wilhelmanus DE=Vacuolar protein sorting 18 homolog (Fragment) 
LLLLPDRVKAICILNGQVVFEDVFTEKFGPLKRMVKDPVVGQVWIHTERAVFRYHVEREQ
RDVWKMYMNVGKFDLAKEYCKDRPECMDMVLAKEAEHCFQNKKYKESAKCYALTQNYFEE
IALKFIEAKQEEALMEFLLKKLSNLKPSEKIQVTLLTTWLTELYLNRLGVLESDTSKRNL
YLITRDEFRSFLSSPRNKECLFNNRASIHDLLASHGDTENMVYFAVLMQDYERVVAHHCQ
HDDYDEALRVLAKHRDEKLFYKFSPVLMQHIPKKVVDSWIMMGKRLDPKNLIPALVNYSQ
SAGTHIEEAIRYMEFCVFELKETEQ
>GN=VPS18 OR=Calyptocephallela gayi DE=Vacuolar protein sorting 18 homolog (Fragment) 
LLLLPDRIKAICTLNGQVVFEDIFTEKFGPLKRMVKDPLIGQIWIHTERAVFRYHVEREP
RDVWKMYMNMGKFDLAKEFCKDRPDCMDMVLAKEAEHCFQIKKYKESAKCYALTQNYFEE
IALKFIEAKQEEALMEFLLKKLSNLKSLEKIQVTLLTTWLTELYLNRLGMLESDTSKRSV
YLKTRNDFRGFLSSKINRECLSNNRASIYDLLASHGDTEHMVYFAVLMEDYERVVSHHCQ
NDDYDEALNVLTKHKDKRLFYKFSPVLMQHIPQKVVDSWVKMGKKLDPKNLIPALVNYSQ
SACTQINEAIRYMEFCVYELKETEQ
>GN=VPS18 OR=Ceratophrys cornuta DE=Vacuolar protein sorting 18 homolog (Fragment) 
LLLLPDRVKAICTLNGQVVFEDIFTEKFGPLKRMVKDPVIGQIWIHTERAVFRYHVEREP
RDVWKMYMNMGKFDLAKEFCKDRPECMDMVLAKEAEHCFQIKKYKESAKCYALTQNYFEE
IALKFIEAKQEEALMEFLLKKLSNLKPLEKIQVTLLTTWLTELYLNRLGVLESDSSKRSL
YLKTREDFKTFLSSKINKECLSNNRASIYDLLASHGDTEHMVYFAVLMEDYERVVSHHCQ
NDDYDEALNVLSKHKDKNLFYKFSPVLMQHIPKKVVDAWVKMGKKLDPKNLIPALVNYNQ
SACTQINEAIRYMEFCVYELRETEQ
>GN=VPS18 OR=Chiasmocleis ventrimaculata DE=Vacuolar protein sorting 18 homolog (Fragment) 
LLLLPDRIKAICTLNGQVVFEDVFTEKFGPLKRMVKDPVIGQIWIHTERAVFRYHVEREQ
RDVWKMYMNVGKFDLAKEFCKDRPECMDMVLAKEAEHCFQNKKYKESAKCYALTQNYFEE
IALKFIEAKQEEALMEFLLKKLSNLKPSEKIQVTLLTTWLTELYLNRLGVLQSDTSKRSV
YLKTRDDFRSFLSSPRNKECLFNNRTAIHDLLASHGDTENMVYFAVLMQDYERVVAHHCQ
HDDYEEALHVLTKHKDEKLFYKFSPVLMQNIPKKVVDSWIMMGKRLDPKNLIPALVNYSQ
SAGTHIEEAIRYMEFCVFELRETEQ
>GN=VPS18 OR=Conraua crassipes DE=Vacuolar protein sorting 18 homolog (Fragment) 
LLLLPDRIKAICTLNGQVVFEDVFTEKFGPLKRMVKDPVVGQIWIHTERAVFRYHVERES
RDVWKMYMNMGKFDLAKEFCKDRPECMDMVLAKEAEHCFHNKKYKESAKCYALTQNYFEE
IALKFIEAKQEDALMEFLLKKLSNLKLSEKIQVTLLTTWLTELYLNRLGTLESDTSKRSL
YLKTRDEFRSFLSSPRNKECLFNNRASIHDLLASHGDTENMVYFAVLMQDYERVVAHHCQ
HDDYDEALHVLTKHRDEKLFYKFSPVLMQHIPRKVVDSWIMMGKRLDPKNLIPALVNYSQ
GADTHINEAIRYMEFCVYELKETEQ
>GN=VPS18 OR=Cophixalus cheesmanae DE=Vacuolar protein sorting 18 homolog (Fragment) 
LLLLPDRVKAICILNGQVVFEDVFTEKFGPLKRMVKDPVIGQIWIHTERAVFRYHVEREQ
RDVWKMYMNVGKFDLAKEYCKDRPECMDMVLAKEAEHCFQNKKYKESAKCYALTQNYFEE
IALKFIEAKQEEALMEFLLKKLSNLKPSEKIQVTLLATWLTELYLNRLGVLESDTSKRNL
YLKTRDEFRSFLSSPRNKECLFNNRASIHDLLASHGDTENMVYFAVLMQDYERVVAHHCQ
HDDYEEALRVLAKHRDEKLFYKFSPVLMQHIPKKVVDSWIMMGKRLDPKNLIPALVNYSQ
SAGTHIEEAIRYMEFCVFELKETEQ
>GN=VPS18 OR=Cornufer pelewensis DE=Vacuolar protein sorting 18 homolog (Fragment) 
LLLLTDRIKAICTLNGQVVFEDVFTEKFGPLKRMVKDPVVGQIWIHTERAVFRYHVERES
RDVWKMYMNMGKFDLAKEFCKDRPECMDMVLAKEAEHCFHNKKYKESAKCYALTQNYFEE
IALKFIEAKQEEALMEFLLKKLSNLKPSEKIQVTLLTTWLTELYLNRLGTLESDTSKRSL
YLKTRDEFRSFLSSHRNKDCLFNNRASIHDLLASHGDTENMVYFAVLMQDYERVVAHHCQ
HDDYDEALHVLTKHRDEKLFYKFSPVLMQHIPRKVVDSWIMMGTRLDPKNLIPALVNYSQ
SACTHTNEAIRYMEFCVFELKETEQ
>GN=VPS18 OR=Craugastor augusti DE=Vacuolar protein sorting 18 homolog (Fragment) 
LLLLPDRIKAICTLNGQVVFEDIFTEKFGPLKRMVKDPVIGQIWIYTERAVFRYHVEREP
RDVWKMYMSMGKFDLAKEFCKDRPECMDMVLAKEAEHCFQIKKYKESAKCYALTQNYFEE
IALKFIEAKQEEALMEFLLKKLSNLKPSEKIQVTLLTTWLTELYLNRLGLLESDSSKRSL
YLKTREDFRTFLSSKINKECLSNNRASIYDLLASHGDTEHMVYFAVLMEDYERVVSHHCQ
NDDYDEALNVLSKHKDKDLFYKFSPVLMQHIPKKVVDAWVKMGKKLDPKNLIPALVNYNQ
SACTQINEAIRYMEFCVYELRETEQ
>GN=VPS18 OR=Craugastor fitzingeri DE=Vacuolar protein sorting 18 homolog (Fragment) 
LLLLPDRIKAICTLNGQVVFEDIFTEKFGPLKRMVKDPVIGQIWIYTERAVFRYHVEREP
RDVWKMYMSMGKFDLAKEFCKDRPECMDMVLAKEAEHCFQIKKYKESAKCYALTQNYFEE
IALKFIEAKQEEALMEFLLKKLSNLKPSEKIQVTLLTTWLTELYLNRLGLLESDSSKRSL
YLKTREDFRTFLSSKINKECLSNNRASIYDLLASHGDTEHMVYFAVLMEDYERVVSHHCQ
NDDYDEALNVLSKHKDKDLFYKFSPVLMQHIPKKVVDAWVKMGKKLDPKNLIPALVNYNQ
SACTQINEAIRYMEFCVYELRETEQ
>GN=VPS18 OR=Crinia signifera DE=Vacuolar protein sorting 18 homolog (Fragment) 
LLLLPDRVKAICTLNGQVVFEDIFPEKFGPLKRMVKDPVIGQIWIHTERAVFRYLVDREP
RDVWKMYMNMGKFDLAKEFCKDRPECMDMVLAKEAEHCFQTKKYKESAKCYALTQNYFEE
IALKFIEAKQEEALMEFLLKKLSNLKPSEKIQVTLLTTWLTELYLNRLGILESDTSKRSI
YLKTRTDFRSFLSSKINKECLSNNRASIYDLLASHGDTEHMVYFAVLMEDYERVVSHHCQ
NDDYDEALNVLSKHKDKRLFYKFSPVLMQHIPKKLVDSWVQMGKKLDPKNLIPALVNYSQ
SACTQINEAIRYMEFCVRELKETEP
>GN=VPS18 OR=Cryptobatrachus sp. TNHC-GDC 451 DE=Vacuolar protein sorting 18 homolog (Fragment) 
LLLLPDRIKAICTLNGLVVFEDIFTEKFGPLKRMVKDPVIGQIWIHTERAVFRYHVEREP
RDVWKMYMNMGKFDLAKEFCKDRPECMDMVLAKEAEHCFQIKKYKESAKCYALTQNYFEE
IALKFLEAKQEEALMEFLLRKLSSLKPSEKIQVTLLTTWLTELYLNRLGVLESDSSKRSL
YLRTREDFRTFLSSKVNKECLSNNRASIYDLLASHGDTEHMVYFAVLMEDYERVVSHHCQ
NDDYDEALNVLSKHKDKNLFYKFSPVLMQHIPRKVVDAWVKMGKKLDPKNLIPALVNYNQ
SACTQINEAIRYMEFCVYELRETE
>GN=VPS18 OR=Dendropsophus parviceps DE=Vacuolar protein sorting 18 homolog (Fragment) 
LLLMPDRIKAICTLNGQVVFEDIFTEKFGPLKRMVKDPVSGQIWIHTERAVFRYHVEREP
RDVWKMYMNMGKFDLAKEFCKDRPECLDMVLAKEAEHCFQMKKYKESAKCYALTQNYFEE
IALKFIDAKQEEALMEFLLKKLSNLKNSEKIQVTLLTTWLTELYLNRLGMLESDTSKRSL
YLRTREDFRSFLSSKINRECLSNNRASIYDLLASHGDTEHMVYFAVLMEDYERVVSHHCQ
NDDYDEALNVLSKHKDKNLFYKFSPVLMQHIPKKVVDAWVKMGKKLDPKNLIPALVNYNQ
SACTQINEAIRYMEFCVYELKETEQ
>GN=VPS18 OR=Discoglossus pictus DE=Vacuolar protein sorting 18 homolog (Fragment) 
LLLLPDRVKAICILNGQVVFEDVFTEKFGPLKRMVKDPVVGQIWIHTERAVFRYHVDREP
RDVWKMYMNMGKFDLAKEFCKDRPECMDLVLAKEAEHCFQNKKYKESAKCYALTQNYFEE
IALKFIEAKQEEALMEFLLKKLSNLKSSEKIQVTLLTTWLTELYLNRLGVLESDTSKRSL
YLKTRDEFRAFLISPRNKECLFHNRASIHDLLASHGDTEHMVYFAVLMQDYERVVSHHCQ
HDDYNEALNVLSKHKDEKLFYKFSPVLMQHIPKKVVDAWITMGKRLDPKNLIPALVNYSQ
IAGTQINEAIRYMEFCVYELAETEQ
>GN=VPS18 OR=Dyscophus antongilii DE=Vacuolar protein sorting 18 homolog (Fragment) 
LLLLPDRIKAICTLNGQVVFEDVFTEKFGPLKRMVKDPVIGQIWIHTERAVFRYHVEREQ
RDVWKMYMNVGKFDLAKEFCKDRPECMDMVLAKEAEHCFQNKKYKESAKCYALTQNYFEE
IALKFIEAKQEEALMEFLLKKLSNLKPSEKIQVTLLTTWLTELYLNRLGVLESDTSKRSL
YLKTRDEFRSFLNSPRNKECLFNNRTSIHDLLASHGDTENMVYFAVLMQDYERVVAHHCQ
HDDYEEALCVLTKHRDEKLFYKFSPVLMQHIPKKVVDSWIMMGKRLDPKNLIPALVNYSQ
SAGTHIEEAIRYMEFCVFELKETEQ
>GN=VPS18 OR=Elachistocleis ovalis DE=Vacuolar protein sorting 18 homolog (Fragment) 
LLLLPDRIKAICTLNGQVVFEDVFTEKFGPLKKMVKDPVIGQIWIHTERAVYRYHVEREQ
RDVWKMYMNIGKFDLAKEFCKDRPECMDMVLAKEAEHCFQNKKYKESAKCYALTQNYFEE
IALKFIEAKQEEALMEFLLKKLANLKPSEKIQVTLLTTWLTELYLNRLGVLQSDTSKRSV
YLQTRDEFRSFLSSPRNKDCLFNNRTAIHDLLASHGDTENMVYFAVLMQDYERVVAHHCQ
HDDYEEALHVLTKHRDEKLFYKFSPVLMQNIPKKVVDSWIMMGKRLDPKNLIPALVNYSQ
SAGPHIEEAIRYMEFCVFELRETEQ
>GN=VPS18 OR=Eleutherodactylus planirostris DE=Vacuolar protein sorting 18 homolog (Fragment) 
LLLLPDRIKAICTLNGQVVFEDIFTEKFGPLKRMVKDPVIGQIWIYTERAVFRYHIEREP
RDVWKMYMSMGKFDLAKEFCKDRPECMDMVLAKEAEHCFHLKKYKESAKCYALTQNYFEE
IALKFIEAKQEEALMEFLLKKLANLKPSEKIQVTLLTTWLTELYLNRLGVLESDSSKRSL
YLKTRDDFRTFLSSKINKECLSNNRASIYDLLASHGDTEHMVYFAVLMEDYERVVSHHCQ
NDDYDEALNVLSKHKDKNLFYKFSPVLMQHIPKKVVDAWVKMGKKLDPKNLIPALVNYNQ
SACTQINEAIRYMEFCVYELRETEQ
>GN=VPS18 OR=Engystomops pustulosus DE=Vacuolar protein sorting 18 homolog (Fragment) 
LLLLSDRIKAICTLNGQVVFEDIFTEKFGPLKRMVKDPVIGQIWIHTERAVFRYHVEREP
RDVWKMYMNMGKFDLAKEFCKDRLECMDMVLAKEAEHCFQIKKYKESAKCYALTQNYFEE
IALKFIEAKQEEALMEFLLKKLSNLKPSEKIQVTLLTTWLTELYLNRLGMLESDTSKRAL
YLRTRDDFRGFLSSKINKECLSNNRASIYDLLASHGDTEHMVYFAVLMEDYERVVSHHCQ
NDDYDEALNVLSKHKDKNLFYKFSPVLMQHIPRKVVDAWVKMGKKLDPKNLIPALVNYNQ
SACTQINEAIRYMEFCVYELRETE
>GN=VPS18 OR=Eupsophus calcaratus DE=Vacuolar protein sorting 18 homolog (Fragment) 
MPDRIKAICTLNGQVVFEDIFTEKFGPLKRMVKDPVIGQIWIHTERAVFRYHVEREPRDV
WKMYMNMGKFDLAKEFCKDRPECMDMVLAKEAEHCFQIKKYKESAKCYALTQNYFEEIAL
KFIEAKQEEALMEFLSKKLSSLKSSEKIQVTLLTTWLTELYLNRLGGLESDSSKRSVYLK
TRDDFRAFLSSKINKECLSNNRASIYDLLASHGDTEHMVYFAVLMEDYERVVSHHCQNDD
YDEALNVLSKHKDKNLFYKFSPVLMQHIPKKVVDAWVKMGKKLDPKNLIPALVNYNQSAC
TQINEAIRYMEFCVYELRETEQ
>GN=VPS18 OR=Fejervarya limnocharis DE=Vacuolar protein sorting 18 homolog (Fragment) 
LLLLPDRIKAICTLNGQVVFEDVFTEKFGPLKKMVKDPVVGQIWIHTERAVFRYHVERES
RDVWKMYMNMGKFDLAKEFCKDRPECMDMVLAKEAEHCFHNKKYKESAKCYALTQNYFEE
IALKFIEAKQDEALMEFLLKKLANLKPSEKIQVTLLATWLTELYLNRLGTLESDTSKRSL
YLKTRDEFRSFLSSPRNKECLFNNRASILDLLASHGDTENMVYFAVLMQDYERVVAHHCQ
HDDYDEALNVLTKHRDEKLFYKFSPVLMQHIPRKVVDSWIMMGKRLDPKNLIPALVNY
>GN=VPS18 OR=Gastrophryne olivacea DE=Vacuolar protein sorting 18 homolog (Fragment) 
LLLLPDRIKAICTLNGQVVFEDVFTEKFGPLKRMVKDPIVGQIWIHTERAVYRYHVEREQ
RDVWKMYMNICKFDLAKEFCKDRPECMDMVLAKEAEHCFQNKKYKESAKCYALTQNYFEE
IALKFIEAKQEEALMEFLLKKLAHLKPSEKIQVTLLTTWLTELYLNRLGVLQSDTSKRSV
YLKTRDEFRSFLSSPRNKDCLFNNRTAIHDLLASHGDTENMVYFAVLMQDYERVVAHHCQ
HDDYEEALNVLTKHRDEKLFYKFSPVLMQNIPKKVVDSWIMMGKRLDPKNLIPALVNYSH
SAGTHIEEAIRYMEFCVFELRETEQ
>GN=VPS18 OR=Gastrotheca pseustes DE=Vacuolar protein sorting 18 homolog (Fragment) 
LLLLPDRIKAICTLNGQVVFEDIFTEKFGPLRRMVKDPVIGQIWIHTERAVFRYHVEREP
RDVWKMYMNMGKFDLAKEFCKDRPECMDMVLAKEAEHCFQIKKYKESAKCYALTQNYFEE
IALKFIEAKQEEALMEFLLKKLSNLKPSEKIQVTLLTTWLTELYLNRLGVLESDSSKRGL
YLKTRDDFRSFLSSKINKECLSNNRASIYDLLASHGDTEHMVYFAVLMEDYERVVSHHCQ
NDDYDEALNVLSKHKDKNLFYKFSPVLMQHIPKKVVDAWVKMGKKLDPKSLIPALVNYNQ
SACTQINEAIRYMEFCVYELRETEQ
>GN=VPS18 OR=Heleophryne purcelli DE=Vacuolar protein sorting 18 homolog (Fragment) 
LLLLPDRVKAICTLNGQVVFEDLFTEKFGPLRKMVKDPVIGQIWIHTERAIFRYHVEREP
RDVWKMYMNMGKFDLAKEFCKDRPECMDMVLAKEAEHCFQNKKYKESAKCYALTQNYFEE
IALKFIEAKQEEALMEFLLKKLSNLKSSEKIQVTLLTTWLTELYLNRLGMLESDTSKRSL
YLKTRDEFRGFLSSQRNKECLFNNRASIHDLLASHGDTEHMVYFAVLMQDYERVVSYHCQ
HDDYDEALNVLSKHKDKKLFYKFSPVLMQHIPKKVVDSWVNMGKKLEPKNLIPALVNYSQ
SAGTQINEAIRYMEFCVNELMETEQ
>GN=VPS18 OR=Hemisus marmoratus DE=Vacuolar protein sorting 18 homolog (Fragment) 
LLLLPDRVKAICTLNGQVVFEDVFTEKFGPLKRMVKDPVIGQIWIHSERAVFRYHVEREP
RDVWKMYMSMGKFDLAKEYCKDRPDCMDMVLAKEAEHCFQNKKYKESAKCYALTQNYFEE
VALKFIEAKQEEALMEYLLKKLSNLKPSEKIQVILLTTWLTELYLNRLGILESDTSKRSL
YLKARDEFRSFLSSPRNKECLFNNRASIHDLLASHGDTENMVYFAVLMQDYERVVAHHCQ
HDDYNEALHVLTKHRDEKLFYKFSPVLMQHIPRKVVDAWIMMGKRLDPKNLIPALVNYSQ
SDSTHINEAIRYMEFCVFELRETEQ
>GN=VPS18 OR=Hoplobatrachus tigerinus DE=Vacuolar protein sorting 18 homolog (Fragment) 
LLLLPDRIKAICTLNGQVVFEDVFTEKFGPLKRMVKDPVVGQIWINTERAVFRYHVERES
RDVWKMYMNMGKFDLAKEFCKDRPECMDMVLAKEAEHCFHNKKYKESAKCYALTQNYFEE
IALKFIEAKQDEALMEFLLKKLANLKPSEKIQVTLLATWLTELYLNRLGTLESDTSKRSL
YLKTRDEFRSFLSSPRNKECLFNNRASILDLLASHGDTENMVYFAVLMQDYERVVAHHCQ
HDDYDEALNVLTKHRDEKLFYKFSPVLMQHIPRKVVDSWIMMGKRLDPKNLIPALVNYSQ
GAGTHINEAIRYMEFCVYELRETEQ
>GN=VPS18 OR=Hyla chinensis DE=Vacuolar protein sorting 18 homolog (Fragment) 
LLLLPDRIKAICTLNGQVVFEDIFTEKFGPLKRMAKDPVTGQIWIHTERAVFRYHVEREP
RDVWKMYMNMGKFDLAKEFCKDRPECMDMVLAKEAEHWFQVKKYKESAKCYALTQNYFEE
VALKFIEAKQEEALMEFLLKKLSNLKNSEKIQVTLLTTWLTELYLNRLGVLESDSSKRSL
YLKMREDFRAFLSSKINKECLSNNRASIYDLLASHGDTEHMVYFAVLMEDYERVVSHHCQ
NDDYDEALNVLSKHKDKNLFYKFSPVLMQHIPKKVVDAWVKMGKKLDPKNLIPALVNYNQ
SACTQINEAIRYMEFCVYELRETEQ
>GN=VPS18 OR=Hylomantis lemur DE=Vacuolar protein sorting 18 homolog (Fragment) 
LLLLPDRIKAICTLNGQVVFEDIFTEKFGPLKRMVKDPVIGQIWIHTERAVFRYHVEREP
RDVWKMYMSMGKFDLAKEFCKDRPECMDMVLAKEAEHCFQIKKYKESAKCYALTQNYFEE
IALKFIEAKQEEALMEFLLKKLSSLKPSEKIQVTLLTTWLTELYLNRLGMLESDTSKRSS
YLKTREEFRSFLSSKINKECLSNNRASIYDLLASHGDTEHMVYFAVLMEDYERVVSHHCQ
NDDYDEALNVLSKHKDKNLFYKFSPVLMQHIPKKVVDAWVKMGKKLDPKNLIPALVNYNQ
SACTQINEAIRYMEFCVYELRETEQ
>GN=VPS18 OR=Hyloscirtus lindae DE=Vacuolar protein sorting 18 homolog (Fragment) 
LLLLPDRIKAICTLNGQVVFEDIFTEKFGPLKRMVKDPVAGQIWIHTERAVFRYHVEREP
RDVWKMYMNMGKFDLAKEFCKDRPECMDMVLAKEAEHCFQIKKYKESAKCYALTQNYFEE
IALKFIEAKQEEALMEFLLKKLSNLKDSEKIQVTLLTTWLTELYLNRLGMLESDTSKRNL
YLKTRDDFRSFLSSKINKECLSNNRASIYDLLASHGDTEHMVYFAVLMEDYERVVSHHCQ
NDDYDEALNVLSKHKDKNLFYKFSPVLMQHIPKKVVDAWVKMGKKLDPKNLIPALVNYNQ
SACTQINEAIRYMEFCVYELRETEQ
>GN=VPS18 OR=Hyperolius bolifambae DE=Vacuolar protein sorting 18 homolog (Fragment) 
LLLLPDRIKAICTLNGQVVLEDVFTEKFGPLKKMVKDPFIGQIWIHTERAVFRYHVEREP
RDVWKMYMNMGKFDLAKEFCKDRPECMDMVLAKEAEHCFQNKKYKESAKCYALTQNYFEE
IALKFIEAKQEEALMEYLLKKLSNLKPSEKIQVTLLTTWLTELYLNRLGMLESDTSKRSL
YLKTRDEFRSFLSSPRNKECLFNNRASVYDLLASHGDTENMVYFSVLMQDYERVVAHHCQ
HDDYDDALGVLTKHRDEKLFYKFSPVLMQHIPKKVVDSWIMMGKRLDPKNLIPALVNYSH
SAVTHINEAIRYMEFCVFELKETEQ
>GN=VPS18 OR=Rhinella arenarum DE=Vacuolar protein sorting 18 homolog (Fragment)
MASILEEYENSLSRDNFPSQSRGPGIPLSGYVNARLEKETPIFNKQRIDFTPPENINSMVVCSNQLCMSLGKETILRIDLVKADQPNQVELGRKDDFKVHKMFLDPSGSHLVIALNTSECLYLNRNAQKVRPLSRWKGHMIESIGWNKFQKNDTTTGPILVGTAQGQIFEAEISTTEGGLFGTNPDQYFRYLHTLEEETGPAPICCLEINCGYENRYCVIATTRKRLFQFAAKITEGTEQQGFAPLFNQTMDDLPSIQEFPGNLGYSEIALYTQKLRTYPMSFAWMMGNGVLYGNLDFTRPDSVLTDVQVWEYPSNVEKPISIVITQFHFLLLLPDRVKAICTLNGQVVFEDIFTEKFGPLKRMVKDPVIGQIWIHTERAVFRYHVEREPRDVWKMYMNMGKFDLAKEFCKDRPECMDMVLAKEAEHCFQIKKYKESAKCYALTQNYFEEIALKFIEAKQEEALMEFLLKKLSNLKPTEKIQVTLLTTWLTELYLNRLGALESDSSKRSLYLKTREDFRTFLSSKINRECLSNNRASIYDLLASHGDTDHMVYFAVLMEDYERVVSHHCQNDDYDEALNVLSKHKDKNLFYKFSPVLMQHIPKKVVDAWVKMGKKLDPKNLIPALVNYNQSACTQINEAIRYMEFCVYELRETEQAIHNYLLSLYAQFLPDSLLVYLEKAGTNPNRIYYDLKYALRLCAEHEHNRACVHVYKVMELYEEAVDLALKVDVDLAKSCADLPADDEELQKKLWLKIARHVVQEEKDVKKAMVCLSSCNLLKIEDILPFFPDFVTIDHFKEAICSSLQAYNQHIEELKQEMEDATLSAKRIREDMQEMRNKYGSVDPQDKCSGCDFPLLNRPFYLFLCNHMFHSDCLIQTVYPNLPQYKQFKMEDLQKKLAAAAQPSKSRSHAKEEDSVSLGKGQKSREQIKADLDDIIAAECPFCGELMIRSIDKPFIDPQRYKEEMLSWL
